# Supplementary material for: Identification of Lysine Succinylome and Acetylome in the Vancomycin-Intermediate Staphylococcus aureus XN108
Source: Microbiol Spectr. 2022 Nov 14;10(6):e03481-22. doi: 10.1128/spectrum.03481-22 (PMC9769639; doi:10.1128/spectrum.03481-22)
Supplement: Supplemental file 1 — Data Set S1. Download spectrum.03481-22-s0001.xlsx, XLSX file, 0.4 MB [file spectrum.03481-22-s0001.xlsx]

## Sheet: Annotation summary
Protein accession	Position	Amino acid	Protein description	Localization probability	PEP	Score	Charge	Modified sequence	Mass error [ppm]	MS/MS Count	WT_1	WT_2	WT_3
AID38443.1	163	K	Chromosomal replication initiator protein DnaA [Staphylococcus aureus]	1	0.00016419	88.181	2	DLK(1)EDPIFK	-4.7711	6	0.864	0.74	1.067
AID38443.1	111	K	Chromosomal replication initiator protein DnaA [Staphylococcus aureus]	1	0.00141481	72.038	2	IEDFSAK(1)K	-4.2826	3		1.158	0.694
AID38444.1	88	K	DNA polymerase III beta subunit [Staphylococcus aureus]	1	0.00102746	87.251	2	FFVDIIK(1)K	-6.9228	5	1.064	1.313	0.169
AID38444.1	189	K	DNA polymerase III beta subunit [Staphylococcus aureus]	1	8.86744e-09	103.69	2	K(1)LQLEDVSENK	-4.6343	6	0.853	0.974	0.808
AID38447.1	170	K	DNA gyrase subunit B [Staphylococcus aureus]	1	2.00158e-08	110.52	2	EVGTTDK(1)TGTVIR	-5.0199	6	0.908	0.87	0.843
AID38447.1	406	K	DNA gyrase subunit B [Staphylococcus aureus]	1	5.91054e-06	70.195	2	K(1)SALDVASLPGK	-3.737	4	0.942	0.75
AID38447.1	566	K	DNA gyrase subunit B [Staphylococcus aureus]	1	0.00106196	48.785	2	LK(1)SELNPTPK	-5.4561	2			0.896
AID38449.1	169	K	DNA gyrase subunit A [Staphylococcus aureus]	1	0.000134799	57.888	2	GIK(1)TATITER	-8.0598	3		1.008	1.108
AID38449.1	117	K	DNA gyrase subunit A [Staphylococcus aureus]	1	0.000143047	73.655	2	TATGVK(1)GITLR	-5.4652	4	0.953	0.772
AID38452.1	86	K	Seryl-tRNA synthetase [Staphylococcus aureus]	1	1.36566e-14	135.5	2	EK(1)DSQLNEIDSK	-4.47	5	0.907	0.875
AID38452.1	220	K	Seryl-tRNA synthetase [Staphylococcus aureus]	1	1.67445e-06	121.8	2	FEEDLFK(1)VEK	-5.3488	4	0.767	0.798
AID38452.1	283	K	Seryl-tRNA synthetase [Staphylococcus aureus]	1	5.75168e-07	83.358	3	LHQFDK(1)VEMVR	-4.5981	5	1.484	0.752	0.679
AID38452.1	49	K	Seryl-tRNA synthetase [Staphylococcus aureus]	1	3.76003e-10	113.46	2	LISATEEMK(1)AR	-6.1145	4	1.14		0.9
AID38452.1	66	K	Seryl-tRNA synthetase [Staphylococcus aureus]	1	1.99301e-17	104.49	2	NK(1)ENADDVIAEMR	-4.357	3		0.973	0.69
AID38452.1	54	K	Seryl-tRNA synthetase [Staphylococcus aureus]	1	9.07602e-06	70.389	2	NK(1)VSEEIALK	-5.8432	3	1.082
AID38458.1	32	K	50S ribosomal protein L9 [Staphylococcus aureus]	1	4.48547e-13	115.41	2	EVPVGYANNFLLK(1)K	-4.8662	5	0.759	0.768
AID38458.1	33	K	50S ribosomal protein L9 [Staphylococcus aureus]	1	4.24663e-17	131.54	2	K(1)NYAVEATPGNLK	-4.7681	11	1.039	0.933	0.899
AID38458.1	135	K	50S ribosomal protein L9 [Staphylococcus aureus]	1	5.30193e-06	108.4	2	LDK(1)EVEGTIR	-6.2699	4	0.876		1.062
AID38458.1	96	K	50S ribosomal protein L9 [Staphylococcus aureus]	1	3.74083e-27	158.59	2	LFGSVSTK(1)QIAEALK	-2.6597	4	1.074	0.715
AID38458.1	103	K	50S ribosomal protein L9 [Staphylococcus aureus]	1	5.69375e-21	166.71	2	QIAEALK(1)AQHDIK	-3.93	8	0.979	0.879	0.841
AID38458.1	2	K	50S ribosomal protein L9 [Staphylococcus aureus]	1	8.73911e-06	94.804	2	MK(1)VIFTQDVK	-4.3331	5		0.83
AID38458.1	10	K	50S ribosomal protein L9 [Staphylococcus aureus]	1	2.94294e-10	158.57	2	VIFTQDVK(1)GK	-3.9791	6	1	0.889	0.764
AID38458.1	51	K	50S ribosomal protein L9 [Staphylococcus aureus]	1	1.64584e-06	175.86	2	QLELQK(1)K	-4.7763	6	0.766	0.763	0.754
AID38458.1	66	K	50S ribosomal protein L9 [Staphylococcus aureus]	1	3.14558e-09	129.28	2	QQEIEDAK(1)ALK	-4.6073	5	0.956		0.938
AID38458.1	88	K	50S ribosomal protein L9 [Staphylococcus aureus]	1	1.21535e-12	88.42	2	TGEGGK(1)LFGSVSTK	-4.1259	6	1.016	0.923	1.042
AID38460.1	364	K	Adenylosuccinate synthetase [Staphylococcus aureus]	1	1.33932e-05	90.689	2	EITEYPANLDQLK(1)R	-6.2834	2	0.419
AID38485.1	196	K	Glycerophosphoryl diester phosphodiesterase [Staphylococcus aureus]	1	8.85725e-09	101.45	2	IVNTEDAK(1)LTK	-4.7633	5		0.774	0.865
AID38487.1	188	K	penicillin-binding protein 2 prime [Staphylococcus aureus]	1	1.02396e-12	76.563	2	AIAK(1)ELSISEDYIK	-2.8988	3	0.678	0.65
AID38487.1	265	K	penicillin-binding protein 2 prime [Staphylococcus aureus]	1	2.5408e-31	105.79	3	ATSHLLGYVGPINSEELK(1)QK	-4.699	2		0.216
AID38487.1	280	K	penicillin-binding protein 2 prime [Staphylococcus aureus]	1	0.000640471	53.028	2	DDAVIGK(1)K	-8.9512	3			1.009
AID38487.1	436	K	penicillin-binding protein 2 prime [Staphylococcus aureus]	1	8.35428e-06	86.243	2	DK(1)SWGGYNVTR	-3.2103	4	0.771		1.057
AID38487.1	639	K	penicillin-binding protein 2 prime [Staphylococcus aureus]	1	3.48077e-13	138	2	DVQDK(1)GMASYNAK	-4.198	6	0.607		1.174
AID38487.1	647	K	penicillin-binding protein 2 prime [Staphylococcus aureus]	1	8.12571e-15	121.96	2	GMASYNAK(1)ISGK	-5.2079	10	0.755	0.974
AID38487.1	273	K	penicillin-binding protein 2 prime [Staphylococcus aureus]	1	7.23402e-06	81.099	2	GYK(1)DDAVIGK	-5.045	6	1.064	0.718	1.061
AID38487.1	430	K	penicillin-binding protein 2 prime [Staphylococcus aureus]	1	0.00104366	65.313	2	IDGK(1)GWQK	-3.2773	3	0.843	0.823
AID38487.1	102	K	penicillin-binding protein 2 prime [Staphylococcus aureus]	1	0.000104178	78.932	2	IK(1)TNYGNIDR	-4.9885	4	0.855		1.008
AID38487.1	662	K	penicillin-binding protein 2 prime [Staphylococcus aureus]	1	9.72773e-09	106.35	2	VYDELYENGNK(1)K	-3.2293	3		0.529
AID38487.1	230	K	penicillin-binding protein 2 prime [Staphylococcus aureus]	1	2.78254e-06	88.24	3	K(1)FHLTTNETESR	-4.7365	6	0.93	0.956	0.97
AID38487.1	219	K	penicillin-binding protein 2 prime [Staphylococcus aureus]	1	1.10904e-08	70.195	2	K(1)MDEYLSDFAK	-2.4577	4	0.764
AID38487.1	387	K	penicillin-binding protein 2 prime [Staphylococcus aureus]	0.98989	0.000467359	45.939	2	LTEDK(0.99)K(0.01)EPLLNK	-3.4053	4	0.638
AID38487.1	43	K	penicillin-binding protein 2 prime [Staphylococcus aureus]	1	0.000363881	109.11	2	NFK(1)QVYK	-4.6473	6	0.433		1.125
AID38487.1	604	K	penicillin-binding protein 2 prime [Staphylococcus aureus]	1	0.000131467	100.84	2	SGTAELK(1)MK	-5.0867	5		0.734	1.013
AID38487.1	597	K	penicillin-binding protein 2 prime [Staphylococcus aureus]	1	1.20454e-13	139.7	2	SYANLIGK(1)SGTAELK	-4.8627	6	0.945	0.866	1.098
AID38487.1	422	K	penicillin-binding protein 2 prime [Staphylococcus aureus]	1	0.000878743	61.48	2	TLDDK(1)TSYK	-4.2878	4	0.927	0.887	1.357
AID38487.1	426	K	penicillin-binding protein 2 prime [Staphylococcus aureus]	1	0.000733379	74.269	2	TSYK(1)IDGK	-4.0894	3		0.846
AID38487.1	477	K	penicillin-binding protein 2 prime [Staphylococcus aureus]	1	0.000389566	57.032	2	VALELGSK(1)K	-5.3905	3	0.802
AID38487.1	100	K	penicillin-binding protein 2 prime [Staphylococcus aureus]	1	0.000736124	84.368	2	VDAQYK(1)IK	-4.3821	6	0.92	0.817	0.766
AID38487.1	334	K	penicillin-binding protein 2 prime [Staphylococcus aureus]	1	2.36556e-06	107.08	2	VQK(1)SIYNNMK	-5.295	7	0.932	0.654	1.265
AID38490.1	123	K	MarR family regulatory protein [Staphylococcus aureus]	1	1.12098e-05	102.55	2	VSSILSIIK(1)K	-4.2954	4	0.73
AID38515.1	42	K	putative hydratase [Staphylococcus aureus]	1	2.86893e-17	135.21	2	GINQSASK(1)EDLEK	-2.3568	6	0.873	0.958	0.753
AID38515.1	24	K	putative hydratase [Staphylococcus aureus]	1	3.26917e-05	93.162	2	LGK(1)LGSQGTEVAK	-6.2308	5		0.584	1.251
AID38532.1	43	K	hypothetical protein SAXN108_0091 [Staphylococcus aureus]	1	0.000714319	57.888	2	ESFNIEHK(1)LR	-4.4832	3			0.841
AID38538.1	199	K	HTH-type transcriptional regulator SarS [Staphylococcus aureus]	1	0.00541257	61.494	2	ALNNLK(1)K	-2.3668	5	0.861	0.677
AID38538.1	206	K	HTH-type transcriptional regulator SarS [Staphylococcus aureus]	1	0.000866942	69.716	2	QGYLIK(1)ER	-4.327	3	0.646
AID38538.1	76	K	HTH-type transcriptional regulator SarS [Staphylococcus aureus]	1	0.000103055	70.389	2	VLVK(1)HSYISK	-6.0794	5	0.711	0.802	0.713
AID38554.1	47	K	putative short chain dehydrogenase [Staphylococcus aureus]	1	4.40677e-09	99.589	2	AAALK(1)LSSDGTK	-5.4213	6	0.99	1.01	1.082
AID38554.1	54	K	putative short chain dehydrogenase [Staphylococcus aureus]	1	1.13851e-14	132.44	2	LSSDGTK(1)AIAIK	-5.2978	6	0.99	1.024	1.065
AID38554.1	59	K	putative short chain dehydrogenase [Staphylococcus aureus]	1	7.00926e-07	90.306	2	AIAIK(1)ADVSNR	-4.3365	6	1.009	0.988	1.018
AID38554.1	5	K	putative short chain dehydrogenase [Staphylococcus aureus]	1	3.35112e-21	110.14	3	TNNK(1)VALVTGGAQGIGFK	-2.9904	6	0.821
AID38554.1	42	K	putative short chain dehydrogenase [Staphylococcus aureus]	1	4.79054e-28	164.56	2	VAVVDFNEEGAK(1)AAALK	-4.1321	5	0.962	1.135
AID38560.1	190	K	superoxide dismutase [Staphylococcus aureus]	1	1.1567e-05	72.365	2	K(1)VDELYQAAK	-6.774	5	0.814		0.607
AID38564.1	7	K	putative transport system protein [Staphylococcus aureus]	1	0.000955762	87.251	2	NVEYSK(1)IK	-5.5116	6	0.885	0.898	0.789
AID38565.1	34	K	Deoxyribose-phosphate aldolase [Staphylococcus aureus]	1	2.77326e-06	115.05	2	AYNFK(1)SVCVNPTHVK	-4.7808	8	1.117		1.067
AID38565.1	13	K	Deoxyribose-phosphate aldolase [Staphylococcus aureus]	1	0.00049835	79.311	3	YIDHTLLK(1)PESTR	-3.2787	2	0.856
AID38565.1	193	K	Deoxyribose-phosphate aldolase [Staphylococcus aureus]	1	3.24919e-09	73.305	2	NLEDFNK(1)MVEAGATR	-3.6334	4	1.017	1.172
AID38566.1	185	K	Phosphopentomutase [Staphylococcus aureus]	1	0.00386317	67.903	2	ELTK(1)DPK	-7.383	3		1.005	1.027
AID38566.1	389	K	Phosphopentomutase [Staphylococcus aureus]	1	0.00113928	87.251	2	SYLK(1)ELK	-4.5167	6	1.258	0.763	0.822
AID38566.1	257	K	Phosphopentomutase [Staphylococcus aureus]	1	1.35285e-08	61.067	2	TK(1)SNMDGMDQLMK	-2.9177	4		0.755	1.128
AID38582.1	214	K	Capsular polysaccharide synthesis enzyme Cap8G [Staphylococcus aureus]	1	7.16417e-09	112.93	2	EENIDNEK(1)NFK	-3.3543	4	0.551
AID38591.1	249	K	Capsular polysaccharide synthesis enzyme Cap8P [Staphylococcus aureus]	1	8.86902e-06	64.064	2	AIAEK(1)YLSGR	-3.7143	3	0.702
AID38596.1	44	K	hypothetical protein SAXN108_0155 [Staphylococcus aureus]	1	0.000775945	58.687	3	HIHILK(1)PK	-2.1233	7	0.651	0.624	0.819
AID38596.1	15	K	hypothetical protein SAXN108_0155 [Staphylococcus aureus]	1	4.83564e-05	57.293	2	K(1)IAVETMTGQR	-4.9206	5	0.636	0.792	0.644
AID38597.1	169	K	hypothetical protein SAXN108_0156 [Staphylococcus aureus]	1	1.52518e-08	94.66	2	AVDTPIDGIEK(1)L	-4.378	9	1.042	0.899	0.818
AID38597.1	23	K	hypothetical protein SAXN108_0156 [Staphylococcus aureus]	1	7.03177e-48	224.49	2	EELEAK(1)ASSLSTK	-3.6936	6	0.896	0.847	1.048
AID38597.1	158	K	hypothetical protein SAXN108_0156 [Staphylococcus aureus]	1	2.63881e-35	186.27	2	K(1)AVDTPIDGIEK	-4.005	12	0.92	0.89	1.04
AID38597.1	116	K	hypothetical protein SAXN108_0156 [Staphylococcus aureus]	1	3.84906e-13	94.63	2	K(1)NSVHYEEVPEVEFK	-3.1847	9	0.933	0.84	0.993
AID38597.1	130	K	hypothetical protein SAXN108_0156 [Staphylococcus aureus]	1	4.84448e-06	113.34	3	NSVHYEEVPEVEFK(1)R	-3.776	12	0.989	0.835	0.89
AID38597.1	81	K	hypothetical protein SAXN108_0156 [Staphylococcus aureus]	1	5.74763e-06	118.91	2	LVGK(1)DLDEVK	-4.5498	6	0.943	0.874	0.854
AID38616.1	4	K	PTS system, glucose-specific IIC component/ PTS system, glucose-specific IIB component/ PTS system, glucose-specific IIA component [Staphylococcus aureus]	1	0.00141549	78.178	2	K(1)LFGQLQR	-4.5954	5	0.725		0.546
AID38642.1	667	K	formate acetyltransferase [Staphylococcus aureus]	1	5.42445e-29	153.52	2	DGISNTFSIVPK(1)SLGK	-5.6413	2	1.405
AID38642.1	671	K	formate acetyltransferase [Staphylococcus aureus]	1	3.21357e-09	115.41	2	SLGK(1)EPEDQNR	-5.7436	6	1.986	0.718	0.997
AID38642.1	637	K	formate acetyltransferase [Staphylococcus aureus]	1	1.0184e-18	130.65	2	DQK(1)GALSSLSSVAK	-3.879	7	1.87	0.712	1.084
AID38642.1	235	K	formate acetyltransferase [Staphylococcus aureus]	1	3.16963e-06	82.437	2	ELGQK(1)YGFDLSR	-4.2539	5	1.948	0.647
AID38642.1	619	K	formate acetyltransferase [Staphylococcus aureus]	1	2.18887e-09	138	3	K(1)AGEPFAPGANPMHGR	-5.0891	5	2.309	0.429	0.988
AID38642.1	162	K	formate acetyltransferase [Staphylococcus aureus]	1	1.93077e-18	100.69	2	K(1)AGVITGLPDAYGR	-4.8848	7	1.968	0.788	0.911
AID38642.1	610	K	formate acetyltransferase [Staphylococcus aureus]	1	5.1704e-06	127.94	2	K(1)TGNTPDGR	-5.8696	3	1.481
AID38642.1	143	K	formate acetyltransferase [Staphylococcus aureus]	1	5.53345e-05	52.863	3	K(1)THNQGVFDAYSR	-1.5108	3	1.527	0.59
AID38642.1	380	K	formate acetyltransferase [Staphylococcus aureus]	1	0.000605007	47.361	2	LPDNFK(1)TYCAK	-4.422	2		1.093
AID38642.1	385	K	formate acetyltransferase [Staphylococcus aureus]	1	0.000150747	104.39	2	TYCAK(1)MSIK	-5.282	7	1.869		0.933
AID38642.1	445	K	formate acetyltransferase [Staphylococcus aureus]	1	2.52972e-17	114.93	2	TLLYAINGGK(1)DEK	-9.826	3	1.56	0.698
AID38642.1	540	K	formate acetyltransferase [Staphylococcus aureus]	1	0.000735437	70.67	2	YAQVK(1)PIR	-4.4852	6	2.036	0.695	0.978
AID38657.1	84	K	hypothetical protein SAXN108_0216 [Staphylococcus aureus]	1	0.00153255	75.243	2	EAFEK(1)LK	-4.3345	2	0.907
AID38657.1	12	K	hypothetical protein SAXN108_0216 [Staphylococcus aureus]	1	4.18902e-09	112.7	2	IYDNK(1)DNTDAIR	-3.4319	5	0.714	0.543
AID38659.1	339	K	flavohemoprotein [Staphylococcus aureus]	1	2.64467e-19	83.474	2	AFLANK(1)PEIYICGGTK	-4.3275	3	0.842	0.619
AID38659.1	49	K	flavohemoprotein [Staphylococcus aureus]	1	1.20308e-13	85.081	3	AHPELLNMFNQTNQK(1)R	-3.468	3	0.939
AID38659.1	11	K	flavohemoprotein [Staphylococcus aureus]	1	2.02508e-09	120.65	2	DIIK(1)QTVPLLK	-4.425	6	1.086	0.849	1.128
AID38659.1	18	K	flavohemoprotein [Staphylococcus aureus]	1	0.000244374	81.099	2	QTVPLLK(1)EK	-4.3903	6	1.087	0.897	1.017
AID38659.1	20	K	flavohemoprotein [Staphylococcus aureus]	1	1.30123e-12	126.48	2	EK(1)GTEITSIFYPK	-4.5012	8	1.389	0.912	0.755
AID38659.1	31	K	flavohemoprotein [Staphylococcus aureus]	1	1.16264e-12	92.445	2	GTEITSIFYPK(1)MFK	-3.9136	3	0.637
AID38659.1	158	K	flavohemoprotein [Staphylococcus aureus]	1	5.62575e-13	123.92	2	ITNIK(1)QESEDIK	-3.2626	6	1.008	0.929	1.284
AID38659.1	321	K	flavohemoprotein [Staphylococcus aureus]	1	2.06312e-29	164.28	3	LYTHLK(1)GEQGYIGAEELK	-3.4549	6	1.1	0.803	0.79
AID38659.1	7	K	flavohemoprotein [Staphylococcus aureus]	1	8.68306e-14	172.1	2	MLTEQEK(1)DIIK	-3.7892	12	0.96	0.841	0.959
AID38659.1	217	K	flavohemoprotein [Staphylococcus aureus]	1	0.000226787	85.716	2	NHLTFGVK(1)R	-5.0933	3			0.884
AID38660.1	304	K	L-lactate dehydrogenase [Staphylococcus aureus]	1	0.000113913	100.84	3	FAHSAK(1)TLK	-3.3118	11	0.818	0.563	1.023
AID38660.1	141	K	L-lactate dehydrogenase [Staphylococcus aureus]	1	0.000733001	91.783	2	FSGLPK(1)ER	-4.9367	6	0.882	0.371	0.839
AID38660.1	52	K	L-lactate dehydrogenase [Staphylococcus aureus]	1	5.90162e-21	117.8	3	GDVMDLK(1)HATPYSPTTVR	-2.8479	10	0.807	0.641	0.637
AID38660.1	104	K	L-lactate dehydrogenase [Staphylococcus aureus]	1	5.6633e-13	110.91	2	IFK(1)SIVGEVMASK	-3.1971	14	0.873	0.777	0.442
AID38660.1	98	K	L-lactate dehydrogenase [Staphylococcus aureus]	1	4.94698e-09	170.95	2	LDLVSK(1)NLK	-4.7246	6	0.777	0.668	0.768
AID38660.1	298	K	L-lactate dehydrogenase [Staphylococcus aureus]	1	4.558e-09	80.128	3	NVVEIPLNDEEQSK(1)FAHSAK	-3.1306	4	0.512
AID38660.1	65	K	L-lactate dehydrogenase [Staphylococcus aureus]	1	1.63678e-16	57.305	3	VK(1)AGEYSDCHDADLVVICAGAAQK	-2.9245	4	0.922
AID38678.1	316	K	putative CDP-Glycerol:Poly(glycerophosphate) glycerophosphotransferase [Staphylococcus aureus]	1	4.22592e-09	108.2	3	K(1)GGPFIDSLNHR	-4.3627	6	0.922	1.095	0.913
AID38676.1	69	K	2-C-methyl-D-erythritol 4-phosphate cytidylyltransferase [Staphylococcus aureus]	1	0.00183892	77.072	2	FK(1)ISDER	-5.2297	2		0.875
AID38676.1	225	K	2-C-methyl-D-erythritol 4-phosphate cytidylyltransferase [Staphylococcus aureus]	1	2.68935e-26	154.94	2	VTTPYDLK(1)VANAIIR	-6.1999	3		0.845	0.465
AID38676.1	204	K	2-C-methyl-D-erythritol 4-phosphate cytidylyltransferase [Staphylococcus aureus]	1	5.83948e-06	81.163	2	IIVETNK(1)PVR	-4.0141	6	0.916	1.006	0.957
AID38676.1	210	K	2-C-methyl-D-erythritol 4-phosphate cytidylyltransferase [Staphylococcus aureus]	1	8.25424e-06	76.572	2	LVK(1)GELYNIK	-4.6678	6	0.868	0.738
AID38676.1	2	K	2-C-methyl-D-erythritol 4-phosphate cytidylyltransferase [Staphylococcus aureus]	1	1.13941e-08	88.42	2	MK(1)YAGILAGGIGSR	-5.1577	10	0.718	0.813	0.855
AID38677.1	83	K	putative zinc-binding dehydrogenase [Staphylococcus aureus]	1	1.14318e-07	61.042	2	GTK(1)VVMVPNTPTEK	-6.1666	5	0.931	0.79
AID38677.1	197	K	putative zinc-binding dehydrogenase [Staphylococcus aureus]	1	6.93364e-06	85.622	2	IYVFGK(1)TDYK	-4.1641	5	0.741	0.811	0.92
AID38678.1	352	K	putative CDP-Glycerol:Poly(glycerophosphate) glycerophosphotransferase [Staphylococcus aureus]	1	3.98047e-07	77.358	2	EK(1)NVVPTGVPR	-3.6352	7	0.784	0.845	1.095
AID38678.1	242	K	putative CDP-Glycerol:Poly(glycerophosphate) glycerophosphotransferase [Staphylococcus aureus]	1	0.00022274	83.438	2	K(1)YDIHTVFK	-2.8192	4	0.729
AID38679.1	206	K	putative glycosyl transferase [Staphylococcus aureus]	1	0.00118237	90.308	2	AYYYATK(1)R	-5.2298	6	0.931	0.932	0.868
AID38679.1	506	K	putative glycosyl transferase [Staphylococcus aureus]	1	6.36265e-05	72.922	2	NK(1)IILTGLDR	-5.5061	4			0.866
AID38679.1	297	K	putative glycosyl transferase [Staphylococcus aureus]	1	7.99931e-06	74.424	2	VDALVMSK(1)LR	-4.0177	5	0.852	0.748
AID38679.1	74	K	putative glycosyl transferase [Staphylococcus aureus]	1	3.36577e-26	170.22	2	VSQLETNSGGPGK(1)PR	-2.9075	6	0.783	1.066	0.745
AID38680.1	45	K	cell wall metabolism protein [Staphylococcus aureus]	1	3.44083e-07	79.889	2	K(1)NVDLNELLQR	-5.1201	6	1.598	1.141	0.685
AID38680.1	106	K	cell wall metabolism protein [Staphylococcus aureus]	1	1.60062e-06	80.379	4	LSK(1)VHGPNHPYLVELK	-4.1262	2	1.33
AID38680.1	103	K	cell wall metabolism protein [Staphylococcus aureus]	1	5.25112e-07	70.389	2	NLTPYVTK(1)LSK	-4.9144	5	0.747	0.948
AID38701.1	481	K	hypothetical protein SAXN108_0260 [Staphylococcus aureus]	1	6.39182e-06	74.849	2	DFNSLSSK(1)DR	-7.0342	2	0.829
AID38701.1	407	K	hypothetical protein SAXN108_0260 [Staphylococcus aureus]	1	0.00103334	59.645	2	GK(1)ITVALDK	-5.0867	2	0.59
AID38701.1	337	K	hypothetical protein SAXN108_0260 [Staphylococcus aureus]	1	1.67898e-07	112.93	2	GTNTLEDDK(1)LK	-4.3169	5	0.556		1.044
AID38701.1	328	K	hypothetical protein SAXN108_0260 [Staphylococcus aureus]	0.999983	0.000498699	50.116	3	IK(1)GTNTLEDDKLK	-4.5067	2	0.629
AID38701.1	307	K	hypothetical protein SAXN108_0260 [Staphylococcus aureus]	1	0.000136082	57.888	2	IYTEK(1)HTIVK	-4.6316	2	0.823
AID38701.1	396	K	hypothetical protein SAXN108_0260 [Staphylococcus aureus]	1	3.66651e-09	110.44	2	LDNQEK(1)VDGTK	-5.748	6	0.843	0.742	1.186
AID38701.1	46	K	hypothetical protein SAXN108_0260 [Staphylococcus aureus]	1	1.48533e-05	85.622	2	SEQQTAK(1)MYK	-8.3333	3			0.85
AID38703.1	14	K	ESAT-6/Esx family secreted protein EsxA/YukE [Staphylococcus aureus]	1	1.85086e-41	190.37	2	AK(1)SQSYGQGSDQIR	-4.7079	6	0.856	0.88	0.96
AID38703.1	5	K	ESAT-6/Esx family secreted protein EsxA/YukE [Staphylococcus aureus]	1	0.000158145	57.293	2	AMIK(1)MSPEEIR	-3.0692	6	0.869
AID38703.1	61	K	ESAT-6/Esx family secreted protein EsxA/YukE [Staphylococcus aureus]	1	1.45951e-62	268.95	2	FEEQFQQLSPK(1)VEK	-4.223	6	0.81	0.933	0.818
AID38703.1	64	K	ESAT-6/Esx family secreted protein EsxA/YukE [Staphylococcus aureus]	1	1.13548e-17	154.94	2	VEK(1)FAQLLEEIK	-4.1825	4	0.487	0.609
AID38732.1	175	K	hypothetical protein SAXN108_0291 [Staphylococcus aureus]	1	0.0139521	46.835	2	ATQK(1)NLK	-4.5059	2	1.028
AID38732.1	178	K	hypothetical protein SAXN108_0291 [Staphylococcus aureus]	1	5.66035e-09	108.3	2	NLK(1)QQGIPQAK	-5.3164	6	1.691	0.506	0.866
AID38732.1	186	K	hypothetical protein SAXN108_0291 [Staphylococcus aureus]	1	0.000211369	98.009	2	QQGIPQAK(1)K	-5.1919	4	1.423
AID38752.1	270	K	hypothetical protein SAXN108_0311 [Staphylococcus aureus]	1	6.15335e-09	119.94	2	IVTK(1)ESDYGLR	-4.2792	6	0.924	0.933	0.937
AID38752.1	52	K	hypothetical protein SAXN108_0311 [Staphylococcus aureus]	1	0.00103195	88.181	2	K(1)EEDYIFK	-4.7412	5	0.845	0.805
AID38752.1	266	K	hypothetical protein SAXN108_0311 [Staphylococcus aureus]	1	1.13733e-06	110.52	2	TLDYLEEK(1)IVTK	-4.9167	3	1.057	1.116
AID38752.1	114	K	hypothetical protein SAXN108_0311 [Staphylococcus aureus]	1	0.000151316	76.572	2	TYMQLSK(1)NK	-5.9691	5	1.023	0.836	0.994
AID38752.1	283	K	hypothetical protein SAXN108_0311 [Staphylococcus aureus]	1	0.00805098	58.687	2	VHLEYK(1)V	-3.5428	3		0.704
AID38752.1	258	K	hypothetical protein SAXN108_0311 [Staphylococcus aureus]	1	3.84113e-06	110.88	2	YK(1)TLDYLEEK	-4.3575	6	0.84	0.937	0.648
AID38753.1	9	K	Phage repressor [Staphylococcus aureus]	1	0.000952441	54.436	2	LK(1)QIMSER	-5.3059	3	1.011		1.096
AID38753.1	217	K	Phage repressor [Staphylococcus aureus]	1	0.000220807	94.806	2	LTLVSLNK(1)K	-6.6293	4	0.873		0.785
AID38757.1	19	K	hypothetical protein SAXN108_0316 [Staphylococcus aureus]	1	0.00260239	58.286	2	HVSDLK(1)K	-5.0576	5	0.911	1.008	0.962
AID38757.1	8	K	hypothetical protein SAXN108_0316 [Staphylococcus aureus]	1	3.84633e-06	90.263	2	LLVTLK(1)DGSK	-5.4874	6	0.944	0.972	0.935
AID38757.1	2	K	hypothetical protein SAXN108_0316 [Staphylococcus aureus]	1	0.000871969	54.436	2	MK(1)LLVTLK	-3.6273	4	1.08
AID38758.1	124	K	Phage antirepressor protein [Staphylococcus aureus]	1	7.9916e-09	110.91	2	ALK(1)IANNTINQLETK	-2.4151	4		0.176	0.355
AID40394.1	18	K	Phage protein [Staphylococcus aureus]	1	8.00803e-09	99.855	2	EDGTEDIK(1)VIK	-4.8851	4			0.32
AID40507.1	371	K	Phage major capsid protein [Staphylococcus aureus]	1	3.96e-13	125.17	2	GHK(1)PALEGTEETL	-4.9505	4		0.91	0.785
AID38828.1	199	K	Luciferase-like monooxygenase [Staphylococcus aureus]	1	0.000700497	55.578	2	AVGGPPASAIK(1)AGK	-5.753	2			0.713
AID38828.1	31	K	Luciferase-like monooxygenase [Staphylococcus aureus]	1	0.000154215	74.424	2	GEK(1)VSYEQR	-4.8273	6	1.045	0.722	0.92
AID38839.1	71	K	hypothetical protein SAXN108_0398 [Staphylococcus aureus]	1	3.77603e-17	154.94	2	SNK(1)TIVQDVLTR	-3.3538	6	0.654	0.726	0.645
AID38842.1	12	K	ABC transporter ATP-binding protein [Staphylococcus aureus]	1	1.13658e-18	128.97	2	TTLLNVDSVNK(1)QYK	-6.32	4		0.636	0.55
AID38845.1	185	K	acetyl-CoA acetyltransferase [Staphylococcus aureus]	1	9.92607e-07	69.327	2	EEQDTFAVNSQQK(1)AVR	-4.9229	3			0.725
AID38854.1	156	K	putative GTP-binding protein [Staphylococcus aureus]	1	0.000275371	51.872	2	DK(1)TAEMEVR	-4.0201	3	1.127	0.839
AID38854.1	82	K	putative GTP-binding protein [Staphylococcus aureus]	1	1.32693e-06	92.445	2	GASK(1)GEGLGNK	-6.5708	6	0.84	0.884	1.041
AID38854.1	53	K	putative GTP-binding protein [Staphylococcus aureus]	1	7.31112e-09	92.445	2	LLK(1)LEEMVQPK	-4.6234	5	0.939	0.978	0.623
AID38856.1	81	K	30S ribosomal protein S6 [Staphylococcus aureus]	1	5.29319e-06	99.34	2	LAK(1)ISDDIIR	-5.6309	6	0.944	0.958	0.933
AID38856.1	19	K	30S ribosomal protein S6 [Staphylococcus aureus]	1	0.000216109	92.732	2	PNIEEDAK(1)K	-4.9873	5	1.031	0.9	1.015
AID38856.1	71	K	30S ribosomal protein S6 [Staphylococcus aureus]	1	7.64732e-22	197.3	2	SDNNK(1)ATDEFQR	-4.824	6	0.887	0.918	1.01
AID38857.1	13	K	Single-stranded DNA-binding protein [Staphylococcus aureus]	1	0.00073276	59.645	2	LTK(1)DPEYR	-5.1273	5	0.712	0.891
AID38858.1	35	K	30S ribosomal protein S18 [Staphylococcus aureus]	1	0.000438179	108.92	2	DTELLK(1)R	-4.8622	6	0.872	0.959	0.778
AID38858.1	77	K	30S ribosomal protein S18 [Staphylococcus aureus]	1	3.41463e-24	170.85	2	HMALLPYVK(1)EEQ	-3.593	7	0.647	0.933	0.261
AID38858.1	65	K	30S ribosomal protein S18 [Staphylococcus aureus]	1	0.000832125	97.033	2	MLTTAIK(1)R	-4.9743	11	0.844	0.843	1.009
AID38858.1	55	K	30S ribosomal protein S18 [Staphylococcus aureus]	1	1.85273e-07	135.63	2	VTGTSAK(1)YQR	-5.7738	6	0.897	0.945	0.981
AID38864.1	67	K	hypothetical protein SAXN108_0423 [Staphylococcus aureus]	1	9.12401e-07	167.06	2	AEETYK(1)GQK	-6.4311	7	0.937	0.824
AID38864.1	137	K	hypothetical protein SAXN108_0423 [Staphylococcus aureus]	1	0.00151414	105.04	2	AIK(1)EGQK	-5.47	3	0.839
AID38864.1	141	K	hypothetical protein SAXN108_0423 [Staphylococcus aureus]	1	5.13399e-09	129.69	2	EGQK(1)EFDGDIK	-5.1384	6	0.895	0.912	1.103
AID38864.1	158	K	hypothetical protein SAXN108_0423 [Staphylococcus aureus]	1	2.96949e-05	65.879	2	DDGK(1)LVYNIDLK	-4.7397	3	0.47	0.599
AID38864.1	166	K	hypothetical protein SAXN108_0423 [Staphylococcus aureus]	1	0.000201881	99.305	2	LVYNIDLK(1)K	-5.3258	5	0.775	0.808
AID38864.1	49	K	hypothetical protein SAXN108_0423 [Staphylococcus aureus]	1	0.000149138	78.932	2	DVIALK(1)DVK	-5.701	6	0.749	0.925	1.144
AID38864.1	52	K	hypothetical protein SAXN108_0423 [Staphylococcus aureus]	1	2.7903e-10	145.75	2	DVK(1)TSPEDAVK	-5.1089	5	0.785		1.139
AID38864.1	60	K	hypothetical protein SAXN108_0423 [Staphylococcus aureus]	1	0.000334136	67.507	2	TSPEDAVK(1)K	-4.9161	4	0.915	0.865	1.253
AID38864.1	148	K	hypothetical protein SAXN108_0423 [Staphylococcus aureus]	1	2.43264e-13	131.54	2	EFDGDIK(1)EWSLEK	-3.5384	3	0.379	0.561
AID38864.1	61	K	hypothetical protein SAXN108_0423 [Staphylococcus aureus]	1	0.00465467	58.426	2	K(1)AEETYK	-5.3049	5	0.997	0.902
AID38864.1	171	K	hypothetical protein SAXN108_0423 [Staphylococcus aureus]	1	0.000204406	101.82	2	K(1)QEVTVDAK	-5.1301	8	0.817	0.803	0.992
AID38864.1	179	K	hypothetical protein SAXN108_0423 [Staphylococcus aureus]	1	2.39341e-05	73.655	2	KQEVTVDAK(1)NGK	-5.8794	3	0.992	0.86
AID38864.1	114	K	hypothetical protein SAXN108_0423 [Staphylococcus aureus]	1	6.7954e-19	130.65	2	TEK(1)EDTMNENDNFK	-3.7841	13	0.878	0.813	1.065
AID38864.1	103	K	hypothetical protein SAXN108_0423 [Staphylococcus aureus]	1	9.08262e-29	168.05	2	SGEESEVLVADK(1)NK	-3.1586	11	1.04	0.827	1.119
AID38864.1	185	K	hypothetical protein SAXN108_0423 [Staphylococcus aureus]	1	0.000268863	113.7	2	VLK(1)SEQDH	-5.0034	6	0.716	0.827	1.175
AID38864.1	91	K	hypothetical protein SAXN108_0423 [Staphylococcus aureus]	1	1.36565e-27	144.38	2	VTQQK(1)SGEESEVLVADK	-3.8282	6	0.852	0.929	1.038
AID38864.1	133	K	hypothetical protein SAXN108_0423 [Staphylococcus aureus]	1	2.80813e-09	138.26	2	YSDAIDYK(1)K	-4.7636	6	0.845	0.854	0.898
AID38865.1	76	K	hypothetical protein SAXN108_0424 [Staphylococcus aureus]	1	6.1525e-06	86.243	3	EYQK(1)HLEEVDIR	-5.2761	4			0.457
AID38865.1	12	K	hypothetical protein SAXN108_0424 [Staphylococcus aureus]	1	3.61103e-15	153.08	3	TK(1)HNLEIDELAQQLNEK	-5.8886	3	1.365	0.835
AID38869.1	179	K	hypothetical protein SAXN108_0428 [Staphylococcus aureus]	1	3.54895e-09	87.727	2	INVVDVPTK(1)YAGDVNK	-2.2119	3		0.484
AID38869.1	92	K	hypothetical protein SAXN108_0428 [Staphylococcus aureus]	1	1.03911e-05	77.358	2	LDK(1)QIDSQTK	-6.0768	2	0.922
AID38871.1	288	K	Alkyl hydroperoxide reductase protein F [Staphylococcus aureus]	1	2.08681e-17	133.49	2	ATDIEK(1)TDEAIK	-5.0462	6	0.714	0.873	1.062
AID38871.1	103	K	Alkyl hydroperoxide reductase protein F [Staphylococcus aureus]	1	2.49346e-08	148.9	2	EK(1)QSIIDQIK	-5.4185	6	0.753	0.886	1.051
AID38871.1	111	K	Alkyl hydroperoxide reductase protein F [Staphylococcus aureus]	1	2.83119e-06	158.37	2	QSIIDQIK(1)K	-5.2143	6	0.777	0.931	0.974
AID38871.1	318	K	Alkyl hydroperoxide reductase protein F [Staphylococcus aureus]	1	9.6729e-06	65.408	2	K(1)LNIPGEEQLINK	-3.5774	4	0.574	0.863
AID38871.1	55	K	Alkyl hydroperoxide reductase protein F [Staphylococcus aureus]	1	0.000279016	92.732	2	LSLSEK(1)SLK	-6.0289	6	0.86	0.847	0.89
AID38871.1	7	K	Alkyl hydroperoxide reductase protein F [Staphylococcus aureus]	1	1.50139e-10	141.29	2	MLNADLK(1)QQLK	-4.6497	11	0.736	0.796	0.945
AID38871.1	399	K	Alkyl hydroperoxide reductase protein F [Staphylococcus aureus]	1	6.99883e-22	197.3	2	SLSNVDIK(1)TNAK	-5.1131	6	0.802	0.888	0.891
AID38871.1	403	K	Alkyl hydroperoxide reductase protein F [Staphylococcus aureus]	1	6.76161e-08	73.262	3	TNAK(1)TTEVVGEDHVTGIR	-3.216	4	0.821	0.941
AID38872.1	153	K	Alkyl hydroperoxide reductase protein C [Staphylococcus aureus]	1	6.93413e-06	74.424	2	DASTLAHK(1)IK	-4.8301	4	0.828	0.855
AID38872.1	155	K	Alkyl hydroperoxide reductase protein C [Staphylococcus aureus]	1	3.01784e-06	173.11	2	IK(1)AAQYVR	-4.6777	6	1.048	0.874	0.902
AID38872.1	24	K	Alkyl hydroperoxide reductase protein C [Staphylococcus aureus]	1	2.37151e-30	205.09	2	DQFK(1)EVTQEDLK	-2.2777	20	0.958	0.901	1.003
AID38872.1	162	K	Alkyl hydroperoxide reductase protein C [Staphylococcus aureus]	1	1.14418e-10	178.94	2	K(1)NPGEVCPAK	-6.2056	6	1.091	0.932	0.983
AID38872.1	171	K	Alkyl hydroperoxide reductase protein C [Staphylococcus aureus]	1	5.58044e-27	159.82	2	NPGEVCPAK(1)WEEGAK	-3.4283	12	1.376	0.917	1.008
AID38872.1	177	K	Alkyl hydroperoxide reductase protein C [Staphylococcus aureus]	1	9.24482e-28	150.85	2	WEEGAK(1)TLQPGLDLVGK	-4.1107	6	0.716	0.747
AID38872.1	188	K	Alkyl hydroperoxide reductase protein C [Staphylococcus aureus]	1	1.2084e-13	142.71	2	TLQPGLDLVGK(1)I	-4.879	6	1.284	1.22	0.624
AID38875.1	222	K	putative DNA-binding protein [Staphylococcus aureus]	1	2.80063e-41	181.08	2	VDK(1)EDQISATEAIEK	-3.6382	6	0.831	0.798	1.079
AID38875.1	176	K	putative DNA-binding protein [Staphylococcus aureus]	1	5.00341e-11	150.21	2	ALAESTNK(1)VEK	-6.4723	6	0.823	0.904	1.07
AID38875.1	179	K	putative DNA-binding protein [Staphylococcus aureus]	1	7.72102e-06	79.311	2	VEK(1)NAVTEDK	-6.9759	4			0.942
AID38875.1	241	K	putative DNA-binding protein [Staphylococcus aureus]	1	2.6185e-14	118.87	2	ASVEQSK(1)NDNAAETSNK	-3.5938	5	0.906	0.884	0.987
AID38875.1	193	K	putative DNA-binding protein [Staphylococcus aureus]	1	1.4132e-12	123.99	2	DSK(1)VAGVNTSTDAK	-6.541	7	0.739	0.773	1.18
AID38875.1	204	K	putative DNA-binding protein [Staphylococcus aureus]	1	1.96372e-26	141.88	2	VAGVNTSTDAK(1)TDTK	-3.8263	6	0.843	0.767	0.937
AID38875.1	33	K	putative DNA-binding protein [Staphylococcus aureus]	1	8.12412e-06	106.35	2	GYQLSK(1)TEYR	-4.469	5	0.899		1.014
AID38875.1	19	K	putative DNA-binding protein [Staphylococcus aureus]	1	0.000108195	90.263	3	K(1)IVQHLEER	-5.179	11	0.998	0.805	0.876
AID38875.1	109	K	putative DNA-binding protein [Staphylococcus aureus]	1	0.00119595	58.286	2	LEIQK(1)MR	-6.6599	4	0.947		0.869
AID38875.1	186	K	putative DNA-binding protein [Staphylococcus aureus]	1	5.45504e-09	119.94	2	NAVTEDK(1)ADSK	-6.467	6	0.84	0.892	0.937
AID38875.1	208	K	putative DNA-binding protein [Staphylococcus aureus]	1	2.73441e-26	148.57	2	TDTK(1)AENAGDGTATK	-4.9647	6	0.895	0.856	1.134
AID38875.1	15	K	putative DNA-binding protein [Staphylococcus aureus]	1	3.56299e-05	123.5	2	VELSEK(1)QVR	-5.2286	6	0.971	0.975	0.997
AID38876.1	33	K	hypothetical protein SAXN108_0435 [Staphylococcus aureus]	1	0.00198154	53.028	2	LNLSLTEDK(1)R	-0.80383	2	0.487
AID38877.1	89	K	hypothetical protein SAXN108_0436 [Staphylococcus aureus]	1	8.87425e-05	139.02	2	YK(1)QLILDDK	-5.2963	6	0.714	0.761	0.906
AID38877.1	87	K	hypothetical protein SAXN108_0436 [Staphylococcus aureus]	1	3.42299e-07	86.243	2	YNLAPDELEK(1)YK	-3.3994	6	0.803	0.841	0.774
AID38878.1	103	K	Xanthine phosphoribosyltransferase [Staphylococcus aureus]	1	2.64288e-06	120.65	2	NK(1)TSTVIVSK	-5.033	6	0.804	0.745	0.93
AID38878.1	18	K	Xanthine phosphoribosyltransferase [Staphylococcus aureus]	1	4.76465e-06	72.922	2	EDGVVIDEK(1)ILK	-0.40161	6	0.872	1.194
AID38878.1	9	K	Xanthine phosphoribosyltransferase [Staphylococcus aureus]	1	1.64668e-05	80.623	2	VK(1)EDGVVIDEK	-6.0803	5	0.832		0.842
AID38878.1	47	K	Xanthine phosphoribosyltransferase [Staphylococcus aureus]	1	6.33543e-05	111.61	2	TFYEQFK(1)DK	-4.8005	5	0.946		0.388
AID38878.1	185	K	Xanthine phosphoribosyltransferase [Staphylococcus aureus]	1	1.575e-07	117.21	2	VASLEGNK(1)VTLVGEE	-6.2084	3			0.445
AID38880.1	205	K	Inosine-5'-monophosphate dehydrogenase [Staphylococcus aureus]	1	2.71892e-20	174.23	2	DIEK(1)VIEFPNAAK	-4.7683	6	1.089	0.768	0.817
AID38880.1	214	K	Inosine-5'-monophosphate dehydrogenase [Staphylococcus aureus]	1	1.35869e-08	84.999	3	VIEFPNAAK(1)DEHGR	-4.3972	11	1.14	0.773	0.924
AID38880.1	398	K	Inosine-5'-monophosphate dehydrogenase [Staphylococcus aureus]	1	4.77758e-19	139.7	2	GMGSLGAMEK(1)GSNDR	-1.5865	14	0.883	0.666	0.644
AID38880.1	264	K	Inosine-5'-monophosphate dehydrogenase [Staphylococcus aureus]	1	2.02046e-06	114.39	2	GVIDQVK(1)HIK	-4.2117	8	0.888	0.786	0.965
AID38880.1	335	K	Inosine-5'-monophosphate dehydrogenase [Staphylococcus aureus]	1	3.49014e-05	66.953	2	HGK(1)AIIADGGIK	-4.5385	3	1.016	0.925
AID38880.1	185	K	Inosine-5'-monophosphate dehydrogenase [Staphylococcus aureus]	1	0.000927	79.059	2	IEK(1)LPLVK	-5.354	6	1.008	0.731	1.145
AID38880.1	190	K	Inosine-5'-monophosphate dehydrogenase [Staphylococcus aureus]	1	0.000952441	58.426	2	LPLVK(1)DGR	-4.8386	6	1.062	0.723	0.899
AID38880.1	129	K	Inosine-5'-monophosphate dehydrogenase [Staphylococcus aureus]	1	2.71086e-06	78.864	2	ISGVPIVDNK(1)EDR	-4.1103	6	0.935	0.85	0.94
AID38880.1	413	K	Inosine-5'-monophosphate dehydrogenase [Staphylococcus aureus]	1	0.000168038	66.664	2	K(1)FVPEGIEGR	-4.7711	6	0.839	0.887	0.861
AID38880.1	87	K	Inosine-5'-monophosphate dehydrogenase [Staphylococcus aureus]	1	2.91161e-68	209.7	2	NMGVEEQADEVQK(1)VK	-3.9848	10	0.836	0.748	0.984
AID38880.1	409	K	Inosine-5'-monophosphate dehydrogenase [Staphylococcus aureus]	1	4.97556e-05	120.33	2	YFQEDK(1)APK	-5.4122	6	0.93	0.817	0.9
AID38881.1	110	K	GMP synthase glutamine-hydrolyzing, amidotransferase subunit / GMP synthase glutamine-hydrolyzing, ATP pyrophosphatase subunit [Staphylococcus aureus]	1	1.6453e-06	138.26	2	EYGK(1)AIINAK	-5.2864	6	0.786	0.935	0.911
AID38881.1	298	K	GMP synthase glutamine-hydrolyzing, amidotransferase subunit / GMP synthase glutamine-hydrolyzing, ATP pyrophosphatase subunit [Staphylococcus aureus]	1	0.0017746	52.591	2	GVSDPEQK(1)R	-5.173	2			1.042
AID38881.1	290	K	GMP synthase glutamine-hydrolyzing, amidotransferase subunit / GMP synthase glutamine-hydrolyzing, ATP pyrophosphatase subunit [Staphylococcus aureus]	1	4.19958e-05	64.064	2	LK(1)GVSDPEQK	-5.06	5		0.881	0.963
AID38881.1	99	K	GMP synthase glutamine-hydrolyzing, amidotransferase subunit / GMP synthase glutamine-hydrolyzing, ATP pyrophosphatase subunit [Staphylococcus aureus]	1	0.000734493	72.038	2	LLGGK(1)VER	-4.1667	5	0.848		0.902
AID38894.1	33	K	Dihydrofolate reductase [Staphylococcus aureus]	1	0.00059464	74.424	2	DWEYVK(1)NTTK	-3.3436	2	0.835
AID38894.1	11	K	Dihydrofolate reductase [Staphylococcus aureus]	1	5.48393e-09	99.174	2	VSLIAAMDK(1)NR	-5.9801	5		1.051	1.057
AID38900.1	19	K	hypothetical protein SAXN108_0459 [Staphylococcus aureus]	1	0.000148219	105.36	2	SLLIK(1)TLER	-5.0797	6	0.913	0.755	0.902
AID38909.1	530	K	hypothetical protein SAXN108_0468 [Staphylococcus aureus]	1	0.000148355	102.55	2	LYK(1)STAQEK	-7.9968	6	0.799	0.767	0.813
AID38928.1	198	K	Type I restriction-modification system, DNA-methyltransferase subunit M [Staphylococcus aureus]	1	0.00375102	58.286	2	FAATAGK(1)K	-7.3356	3	1.203	0.647
AID38928.1	325	K	Type I restriction-modification system, DNA-methyltransferase subunit M [Staphylococcus aureus]	1	0.000127742	60.892	2	FSGYGK(1)LAPK	-3.8068	6	1.032	0.912	0.873
AID38928.1	215	K	Type I restriction-modification system, DNA-methyltransferase subunit M [Staphylococcus aureus]	1	0.000124605	65.933	2	ILAK(1)IVTDGK	-3.9439	3	0.934	0.87
AID38928.1	16	K	Type I restriction-modification system, DNA-methyltransferase subunit M [Staphylococcus aureus]	1	0.000226486	114.64	2	QQQAELHK(1)K	-5.9356	2	1.095
AID38933.1	240	K	putative lipoprotein [Staphylococcus aureus]	1	0.00296857	65.313	2	GSSVGYK(1)K	-6.1591	3	0.62
AID38936.1	27	K	Tandem lipoprotein [Staphylococcus aureus]	1	2.8276e-06	63.212	2	SFAK(1)TLDMYPIK	-3.9243	3	0.581
AID38936.1	224	K	Tandem lipoprotein [Staphylococcus aureus]	1	0.00181615	61.48	2	DK(1)GQETTLR	-6.2792	2		0.808
AID38936.1	214	K	Tandem lipoprotein [Staphylococcus aureus]	1	0.00296857	65.313	2	GSSVGYK(1)K	-6.1591	3	0.62
AID38936.1	130	K	Tandem lipoprotein [Staphylococcus aureus]	1	1.16064e-08	90.142	2	IVLLDNVEDK(1)K	-3.9404	4	0.696
AID38936.1	120	K	Tandem lipoprotein [Staphylococcus aureus]	1	1.38204e-12	128.97	2	NNK(1)IVLLDNVEDK	-7.3635	2			0.337
AID38936.1	17	K	Tandem lipoprotein [Staphylococcus aureus]	1	0.000144381	81.099	2	TDSK(1)EEQIK	-5.2987	4	1.044	0.781
AID38937.1	230	K	hypothetical protein SAXN108_0496 [Staphylococcus aureus]	1	1.71372e-05	66.953	2	FVAENDALTENLK(1)K	-5.3009	2	0.833
AID38945.1	118	K	hypothetical protein SAXN108_0504 [Staphylococcus aureus]	1	0.000151316	127.94	2	LEDNLEK(1)HI	-3.7589	6	0.867	0.799	0.705
AID38945.1	66	K	hypothetical protein SAXN108_0504 [Staphylococcus aureus]	1	2.19912e-12	127.03	2	VCSTNEGLLNIK(1)R	-3.5102	6	1.232	1.218	1.084
AID38952.1	349	K	putative Cys/Met metabolism PLP-dependentenzyme [Staphylococcus aureus]	1	7.3263e-09	86.243	2	AK(1)EGITDGLVR	-4.6947	6	0.859	0.929	1.032
AID38952.1	108	K	putative Cys/Met metabolism PLP-dependentenzyme [Staphylococcus aureus]	1	0.000732164	88.181	2	ALTK(1)VFTR	-4.9718	6	0.783	1.017	0.742
AID38952.1	244	K	putative Cys/Met metabolism PLP-dependentenzyme [Staphylococcus aureus]	1	0.000807275	72.038	2	GIK(1)TLGLR	-7.7505	6	0.813	1.048	1.051
AID38952.1	309	K	putative Cys/Met metabolism PLP-dependentenzyme [Staphylococcus aureus]	1	2.61837e-15	183	2	NTESAK(1)QLIK	-5.53	6	0.912	1.005	0.948
AID38955.1	124	K	putative lipoprotein [Staphylococcus aureus]	1	2.44582e-06	66.485	2	DGAK(1)VVIPNDVSNQAR	-3.0879	3		1.197
AID38955.1	251	K	putative lipoprotein [Staphylococcus aureus]	1	3.96208e-10	139.78	2	EAQK(1)ALQEDVK	-5.3781	6	0.948	1.334	1.225
AID38955.1	170	K	putative lipoprotein [Staphylococcus aureus]	1	8.14828e-09	104.04	3	HLK(1)ITAVDAQQTAR	-5.031	5	1.054	1.043	1.217
AID38963.1	1000	K	Glutamate synthase NADPH large chain [Staphylococcus aureus]	1	2.5541e-13	113.86	2	LVSK(1)TGVGTIASGVAK	-4.3431	4	0.87	1.062	0.933
AID38969.1	401	K	DNA polymerase III subunits gamma and tau [Staphylococcus aureus]	1	1.13965e-05	78.864	2	AQGVSVAPVQK(1)SSK	-4.9759	5		0.707	0.705
AID38969.1	549	K	DNA polymerase III subunits gamma and tau [Staphylococcus aureus]	1	2.45952e-08	77.358	2	QQAQQTDIAQK(1)AK	-4.7101	4		0.799
AID38970.1	12	K	hypothetical protein SAXN108_0529 [Staphylococcus aureus]	1	5.6668e-09	96.957	2	GGGNMQQMMK(1)QMQK	-3.8949	3		0.367
AID38970.1	16	K	hypothetical protein SAXN108_0529 [Staphylococcus aureus]	1	5.07187e-05	143.09	2	QMQK(1)MQK	-3.0761	5	0.868	0.833
AID38970.1	27	K	hypothetical protein SAXN108_0529 [Staphylococcus aureus]	1	7.28819e-05	117.3	2	MAQEQEK(1)LK	-3.3697	17	0.895	0.849	0.952
AID38970.1	95	K	hypothetical protein SAXN108_0529 [Staphylococcus aureus]	1	1.06638e-05	69.276	2	LGK(1)HTQGLNIPGM	-4.3785	7			0.862
AID38974.1	29	K	hypothetical protein SAXN108_0533 [Staphylococcus aureus]	1	9.63061e-15	138.71	2	ATK(1)LATTGGFLR	-4.813	6	0.856	1.05	1.081
AID38982.1	575	K	Methionyl-tRNA synthetase [Staphylococcus aureus]	1	1.66689e-14	122.51	2	AATIIDAEHVK(1)K	-3.5023	6	0.839	0.803	0.854
AID38982.1	610	K	Methionyl-tRNA synthetase [Staphylococcus aureus]	1	0.00010575	43.272	2	FYTPDDIIGK(1)K	-5.3048	2		1.1
AID38982.1	60	K	Methionyl-tRNA synthetase [Staphylococcus aureus]	1	0.000963259	109.36	2	IQEK(1)AQK	-8.3356	4	0.891		0.285
AID38982.1	627	K	Methionyl-tRNA synthetase [Staphylococcus aureus]	1	1.43581e-18	139.7	2	LMGQK(1)SEGMILSAEK	-4.9589	5	0.545	0.543
AID38982.1	619	K	Methionyl-tRNA synthetase [Staphylococcus aureus]	1	7.76473e-09	92.428	2	VAVVTNLK(1)PAK	-4.8564	6	0.847	0.923	0.827
AID38986.1	3	K	Veg protein [Staphylococcus aureus]	1	0.00115944	58.916	2	PK(1)SILDIK	-4.1568	2		0.604
AID38990.1	2	K	Protein of unknown function identified by role in sporulation (SpoVG) [Staphylococcus aureus]	1	0.00136718	90.308	2	MK(1)VTDVR	-5.0943	7	0.802		0.828
AID38990.1	50	K	Protein of unknown function identified by role in sporulation (SpoVG) [Staphylococcus aureus]	1	4.35799e-19	122.66	2	VIEGNSGLFVAMPSK(1)R	-3.3682	10	0.802	0.688	0.711
AID38992.1	393	K	N-acetylglucosamine-1-phosphate uridyltransferase / Glucosamine-1-phosphate N-acetyltransferase [Staphylococcus aureus]	1	0.00152908	82.716	2	FK(1)TIVGK	-5.1059	5	1.122	0.883	0.85
AID38992.1	156	K	N-acetylglucosamine-1-phosphate uridyltransferase / Glucosamine-1-phosphate N-acetyltransferase [Staphylococcus aureus]	1	7.56216e-09	108.24	2	IVEEK(1)DATQAEK	-4.2619	3			0.598
AID38993.1	266	K	Ribose-phosphate pyrophosphokinase [Staphylococcus aureus]	1	4.1186e-08	74.733	3	EVYACCTHPVLSGPAK(1)ER	-4.074	4	0.96	0.744
AID38993.1	188	K	Ribose-phosphate pyrophosphokinase [Staphylococcus aureus]	1	0.0024051	77.072	2	K(1)LADILK	-5.452	6	0.94	0.922	0.841
AID38993.1	194	K	Ribose-phosphate pyrophosphokinase [Staphylococcus aureus]	1	2.42875e-13	90.156	2	LADILK(1)TPIAIIDK	-5.1512	5	0.6	1.224	0.137
AID38993.1	202	K	Ribose-phosphate pyrophosphokinase [Staphylococcus aureus]	1	0.00021851	72.042	2	TPIAIIDK(1)R	-5.0561	3		0.929	1.059
AID38993.1	7	K	Ribose-phosphate pyrophosphokinase [Staphylococcus aureus]	1	2.34394e-13	110.88	2	MLNNEYK(1)NSSLK	-4.0866	10	0.974	0.674	1.039
AID38993.1	12	K	Ribose-phosphate pyrophosphokinase [Staphylococcus aureus]	1	8.19819e-06	77.358	2	NSSLK(1)IFSLK	-4.4709	6	0.888	0.635	1.009
AID38994.1	5	K	LSU ribosomal protein L25p [Staphylococcus aureus]	1	0.000736645	125.98	2	ASLK(1)SIIR	-4.8209	6	0.917	0.868	0.971
AID38994.1	26	K	LSU ribosomal protein L25p [Staphylococcus aureus]	1	5.77706e-06	74.733	2	SGK(1)VPAVVYGYGTK	-4.3302	6	0.793	0.956	1.07
AID38994.1	37	K	LSU ribosomal protein L25p [Staphylococcus aureus]	1	2.12378e-35	158.59	2	VPAVVYGYGTK(1)NVSVK	-4.4013	8	0.806	1.029	0.776
AID38994.1	68	K	LSU ribosomal protein L25p [Staphylococcus aureus]	1	1.7323e-18	146.58	2	NGVIELGVGSK(1)TIK	-4.5717	8	0.903	0.922	0.932
AID38994.1	42	K	LSU ribosomal protein L25p [Staphylococcus aureus]	1	2.96482e-24	168.43	2	NVSVK(1)VDEVEFIK	-3.516	3	0.206	0.503
AID38994.1	50	K	LSU ribosomal protein L25p [Staphylococcus aureus]	1	1.979e-10	163.43	2	VDEVEFIK(1)VIR	-4.6889	4	0.735	0.873
AID38994.1	19	K	LSU ribosomal protein L25p [Staphylococcus aureus]	1	0.000829353	117.18	2	SDLK(1)QLR	-5.5252	6	1.03	0.88	1.053
AID38995.1	43	K	Peptidyl-tRNA hydrolase [Staphylococcus aureus]	1	0.000551595	49.16	2	FK(1)GAYTIER	-3.3051	3		0.871
AID38995.1	39	K	Peptidyl-tRNA hydrolase [Staphylococcus aureus]	1	0.000208899	85.716	2	NNFSLDK(1)QK	-3.5406	4	1.007	0.899	0.881
AID38995.1	119	K	Peptidyl-tRNA hydrolase [Staphylococcus aureus]	1	2.67698e-06	99.276	2	SIIK(1)MLGTDQFK	-4.6868	5	0.927		0.608
AID38998.1	31	K	putative tetrapyrrole methyltransferase domain / Nucleoside triphosphate pyrophosphohydrolase MazG [Staphylococcus aureus]	1	0.000952315	72.042	2	TQDK(1)VYAR	-7.1374	3	0.865
AID38999.1	73	K	Ribosome-associated heat shock protein implicated in the recycling of the 50S subunit [Staphylococcus aureus]	1	1.18386e-12	100.07	2	DNAK(1)GMYEIIEER	-3.2587	3	0.364
AID38999.1	20	K	Ribosome-associated heat shock protein implicated in the recycling of the 50S subunit [Staphylococcus aureus]	1	1.27945e-06	81.799	2	TLAK(1)EVSDQGR	-6.127	6	0.456	1.225	1.016
AID39000.1	18	K	Cell division protein DivIC FtsB, stabilizes FtsL against RasP cleavage [Staphylococcus aureus]	1	5.3285e-13	84.999	3	VEHIENQYTSQENK(1)K	-2.8588	4	0.863	1.042	1.171
AID39001.1	103	K	hypothetical protein SAXN108_0560 [Staphylococcus aureus]	1	0.00233997	98.009	2	K(1)LSNFLK	-4.4314	3	0.947
AID39001.1	114	K	hypothetical protein SAXN108_0560 [Staphylococcus aureus]	1	3.84113e-06	120.65	2	DSEDK(1)LTSIK	-3.4493	5	1.132	0.786	0.79
AID39001.1	12	K	hypothetical protein SAXN108_0560 [Staphylococcus aureus]	1	0.00177636	79.809	2	GK(1)VTGIK	-4.7444	4	1.03
AID39001.1	18	K	hypothetical protein SAXN108_0560 [Staphylococcus aureus]	1	4.84783e-09	112.7	2	K(1)FGAFVELPEGK	-4.001	8	1.043	0.825	0.661
AID39001.1	109	K	hypothetical protein SAXN108_0560 [Staphylococcus aureus]	1	8.78337e-09	121.96	2	LSNFLK(1)DSEDK	-3.0742	4	0.797	0.775
AID39001.1	8	K	hypothetical protein SAXN108_0560 [Staphylococcus aureus]	1	0.000251336	88.181	2	SIEVGNK(1)LK	-3.9971	5	0.954	0.783
AID39003.1	141	K	Hypoxanthine-guanine phosphoribosyltransferase [Staphylococcus aureus]	1	7.99931e-06	65.933	2	ADIEAK(1)YVGK	-4.9794	3	0.737
AID39003.1	33	K	Hypoxanthine-guanine phosphoribosyltransferase [Staphylococcus aureus]	1	2.07566e-06	80.623	2	DYQGK(1)PLVCVGILK	-2.0678	5	0.866	0.566
AID39003.1	28	K	Hypoxanthine-guanine phosphoribosyltransferase [Staphylococcus aureus]	1	1.09956e-12	119.55	2	ELGAQLTK(1)DYQGK	-2.4365	6	1.366	0.665	0.885
AID39003.1	135	K	Hypoxanthine-guanine phosphoribosyltransferase [Staphylococcus aureus]	1	0.0024051	67.464	2	K(1)ADIEAK	-5.4101	4	0.863
AID39004.1	159	K	Cell division protein FtsH [Staphylococcus aureus]	1	0.00167593	100.75	2	MYDNNK(1)R	-5.3401	5		0.868	0.882
AID39004.1	631	K	Cell division protein FtsH [Staphylococcus aureus]	1	1.66989e-17	131.54	2	DEDSEFNDGK(1)FGK	-2.6479	6	0.454		0.913
AID39004.1	634	K	Cell division protein FtsH [Staphylococcus aureus]	1	0.000157125	85.716	2	FGK(1)SYEEIR	-3.3836	4	0.777	0.891
AID39004.1	665	K	Cell division protein FtsH [Staphylococcus aureus]	1	0.0020433	70.67	2	DIAEDK(1)K	-3.9513	5		0.939	1.165
AID39004.1	254	K	Cell division protein FtsH [Staphylococcus aureus]	1	0.00152071	77.072	2	DLFDNAK(1)K	-3.4402	3	0.76
AID39004.1	360	K	Cell division protein FtsH [Staphylococcus aureus]	1	2.09824e-13	95.345	3	NKPLDETVDLK(1)AISQR	-4.3637	5	0.872	1.003	0.79
AID39004.1	87	K	Cell division protein FtsH [Staphylococcus aureus]	1	0.00114861	47.561	2	ELQK(1)ITDAAK	-5.1654	2		0.853
AID39004.1	93	K	Cell division protein FtsH [Staphylococcus aureus]	1	0.00874869	58.286	2	ITDAAK(1)K	-3.5856	2			0.974
AID39004.1	565	K	Cell division protein FtsH [Staphylococcus aureus]	1	0.000972932	88.921	2	IVK(1)EQYER	-4.7139	4		0.854
AID39004.1	641	K	Cell division protein FtsH [Staphylococcus aureus]	1	0.000205011	83.358	2	K(1)EQLEDGQR	-5.2831	6	0.702	0.737	1.027
AID39004.1	618	K	Cell division protein FtsH [Staphylococcus aureus]	1	0.000202826	44.82	2	LPEIDYDAAK(1)VVK	-4.9439	3	0.602		0.505
AID39004.1	621	K	Cell division protein FtsH [Staphylococcus aureus]	1	1.75462e-17	133.07	2	VVK(1)DEDSEFNDGK	-4.1886	5	0.804	0.865
AID39004.1	338	K	Cell division protein FtsH [Staphylococcus aureus]	1	0.00080663	56.202	3	QIQVGRPDVK(1)GR	-3.6172	2		0.93
AID39004.1	43	K	Cell division protein FtsH [Staphylococcus aureus]	1	1.25473e-17	181.44	2	QLTYNQFTEK(1)LEK	-3.1713	6	1.076	0.972	0.647
AID39004.1	522	K	Cell division protein FtsH [Staphylococcus aureus]	1	1.01738e-08	85.821	2	SMVTQYGMSK(1)K	-4.4772	5	0.611	0.634
AID39004.1	411	K	Cell division protein FtsH [Staphylococcus aureus]	1	0.00418205	42.229	2	VIAGPAK(1)K	-3.7978	2	0.809
AID39005.1	195	K	Chaperonin heat shock protein 33 [Staphylococcus aureus]	1	1.39582e-05	68.108	2	LEK(1)AISEMTPVSK	-5.3492	3	0.599
AID39005.1	84	K	Chaperonin heat shock protein 33 [Staphylococcus aureus]	1	4.58353e-09	75.474	2	IIADANAK(1)GEVR	-5.1182	5	0.775	0.768	0.948
AID39006.1	4	K	Cysteine synthase [Staphylococcus aureus]	1	1.87839e-12	104	3	AQK(1)PVDNITQIIGGTPVVK	-3.6988	4	1.092
AID39006.1	20	K	Cysteine synthase [Staphylococcus aureus]	1	8.10527e-13	98.328	3	AQKPVDNITQIIGGTPVVK(1)LR	-3.4743	3	0.634	0.545
AID39006.1	287	K	Cysteine synthase [Staphylococcus aureus]	1	9.01673e-13	93.772	2	GK(1)TVVTVLPSNGER	-3.8025	6	0.921	0.826	0.979
AID39006.1	56	K	Cysteine synthase [Staphylococcus aureus]	1	3.93734e-09	110.88	2	IALAMIEK(1)AER	-4.6416	16	0.928	1.137	0.877
AID39006.1	46	K	Cysteine synthase [Staphylococcus aureus]	1	6.32616e-18	144.51	2	LEYQNPGGSVK(1)DR	-4.0874	6	0.998	1.233	1.042
AID39010.1	55	K	Lysyl-tRNA synthetase class II [Staphylococcus aureus]	1	3.82027e-07	79.795	3	EELVEK(1)EADSHVAIAGR	-3.2653	6	0.839	0.991	0.77
AID39010.1	134	K	Lysyl-tRNA synthetase class II [Staphylococcus aureus]	1	0.00170603	88.921	2	K(1)FTLLTK	-7.8371	5	0.986		0.665
AID39010.1	181	K	Lysyl-tRNA synthetase class II [Staphylococcus aureus]	1	0.000732164	78.816	2	SK(1)IIQEMR	-3.7034	4	0.915		1.024
AID39010.1	131	K	Lysyl-tRNA synthetase class II [Staphylococcus aureus]	1	1.33849e-23	199.59	2	TNTGELSVK(1)AK	-5.0555	6	0.904	0.87	0.922
AID39011.1	79	K	Lysyl-tRNA synthetase class II [Staphylococcus aureus]	1	3.55718e-07	74.524	2	ALAK(1)EHGIEIK	-4.7846	7	0.88	0.882	0.919
AID39011.1	86	K	Lysyl-tRNA synthetase class II [Staphylococcus aureus]	1	0.00798539	51.531	2	EHGIEIK(1)DTMK	-5.0854	2			0.902
AID39011.1	160	K	Lysyl-tRNA synthetase class II [Staphylococcus aureus]	1	8.37249e-11	81.578	3	EHANAFTELNDPIDQK(1)GR	-5.5362	3			0.762
AID39013.1	198	K	pyridoxal biosynthesis lyase PdxS [Staphylococcus aureus]	1	3.63929e-06	86.243	2	DIGAPYEILK(1)QIK	-2.85	3		0.992
AID39013.1	150	K	pyridoxal biosynthesis lyase PdxS [Staphylococcus aureus]	1	7.56444e-06	54.556	2	TK(1)GEPGTGNIVEAVR	-4.3054	6	0.947	0.862	1.122
AID39014.1	146	K	glutamine amidotransferase subunit PdxT [Staphylococcus aureus]	1	2.50599e-08	83.474	2	VGQGVDILCK(1)VNEK	-2.5329	6	0.925	1.019	1.017
AID39014.1	150	K	glutamine amidotransferase subunit PdxT [Staphylococcus aureus]	1	3.67583e-06	75.474	2	VNEK(1)IVAVQQGK	-2.7388	4	0.827
AID39014.1	184	K	glutamine amidotransferase subunit PdxT [Staphylococcus aureus]	1	5.64127e-13	96.957	2	VTDYFINHIVK(1)K	-3.2054	4	0.801		0.74
AID39017.1	178	K	Nucleotide excision repair protein, with UvrB/UvrC motif [Staphylococcus aureus]	1	3.13461e-08	80.623	2	ALK(1)AESEVQHDDA	-6.6183	5		0.853	0.808
AID39019.1	150	K	ATP-dependent Clp protease, ATP-binding subunit ClpC / Negative regulator of genetic competence clcC/mecB [Staphylococcus aureus]	1	2.15063e-06	79.235	2	ALGNPEMSNK(1)NAQASK	-3.7095	3	0.815
AID39019.1	140	K	ATP-dependent Clp protease, ATP-binding subunit ClpC / Negative regulator of genetic competence clcC/mecB [Staphylococcus aureus]	1	8.67283e-13	115.05	2	AQVVK(1)ALGNPEMSNK	-2.8525	6	1.026	0.953	1.121
AID39019.1	522	K	ATP-dependent Clp protease, ATP-binding subunit ClpC / Negative regulator of genetic competence clcC/mecB [Staphylococcus aureus]	1	4.48082e-09	125.17	2	DAVNSISK(1)AVR	-4.9644	5	1.011		0.841
AID39019.1	750	K	ATP-dependent Clp protease, ATP-binding subunit ClpC / Negative regulator of genetic competence clcC/mecB [Staphylococcus aureus]	1	4.62256e-09	70.598	2	DK(1)IAEEGYDPEYGAR	-8.4863	2	0.563
AID39019.1	802	K	ATP-dependent Clp protease, ATP-binding subunit ClpC / Negative regulator of genetic competence clcC/mecB [Staphylococcus aureus]	1	2.14499e-08	84.102	2	EFK(1)YDIAEQTSETK	-4.5667	5	0.914	0.679	0.689
AID39019.1	813	K	ATP-dependent Clp protease, ATP-binding subunit ClpC / Negative regulator of genetic competence clcC/mecB [Staphylococcus aureus]	1	3.39326e-19	158.59	2	YDIAEQTSETK(1)TPSQA	-3.8664	5		0.797	1.123
AID39019.1	422	K	ATP-dependent Clp protease, ATP-binding subunit ClpC / Negative regulator of genetic competence clcC/mecB [Staphylococcus aureus]	1	6.27427e-06	109.88	2	EIEQEIEK(1)VK	-5.363	5	0.796
AID39019.1	791	K	ATP-dependent Clp protease, ATP-binding subunit ClpC / Negative regulator of genetic competence clcC/mecB [Staphylococcus aureus]	1	0.000243063	50.297	2	K(1)VTVDHDGK	-5.6628	2	1.046
AID39019.1	451	K	ATP-dependent Clp protease, ATP-binding subunit ClpC / Negative regulator of genetic competence clcC/mecB [Staphylococcus aureus]	1	0.000164424	78.932	2	LEK(1)QYEEAK	-5.7487	2	0.802
AID39019.1	457	K	ATP-dependent Clp protease, ATP-binding subunit ClpC / Negative regulator of genetic competence clcC/mecB [Staphylococcus aureus]	1	8.68296e-06	76.572	2	QYEEAK(1)NEWK	-1.9266	2	0.666
AID39019.1	326	K	ATP-dependent Clp protease, ATP-binding subunit ClpC / Negative regulator of genetic competence clcC/mecB [Staphylococcus aureus]	1	1.9472e-06	110.52	2	NIEK(1)DAALER	-4.2756	5	1.01	0.771
AID39019.1	201	K	ATP-dependent Clp protease, ATP-binding subunit ClpC / Negative regulator of genetic competence clcC/mecB [Staphylococcus aureus]	1	5.66894e-06	66.619	2	TK(1)NNPVLIGEPGVGK	-2.7556	5	0.756	0.397
AID39019.1	713	K	ATP-dependent Clp protease, ATP-binding subunit ClpC / Negative regulator of genetic competence clcC/mecB [Staphylococcus aureus]	1	2.02534e-06	74.524	2	VDDIIVFHK(1)LTK	-4.5175	6	0.916	0.763	0.663
AID39022.1	302	K	Glutamyl-tRNA synthetase, Glutamyl-tRNA(Gln) synthetase [Staphylococcus aureus]	1	2.0461e-07	126.29	2	EEFIK(1)IFDEK	-5.659	6	1.063	0.837	0.365
AID39022.1	438	K	Glutamyl-tRNA synthetase, Glutamyl-tRNA(Gln) synthetase [Staphylococcus aureus]	1	0.000103104	117.3	2	EVQK(1)ETGIK	-5.2271	6	0.925	0.869	0.882
AID39022.1	445	K	Glutamyl-tRNA synthetase, Glutamyl-tRNA(Gln) synthetase [Staphylococcus aureus]	1	4.64445e-09	129.56	2	GK(1)QLFMPIR	-3.7295	10	0.803	0.943	0.742
AID39022.1	365	K	Glutamyl-tRNA synthetase, Glutamyl-tRNA(Gln) synthetase [Staphylococcus aureus]	1	0.00102901	72.492	2	K(1)LIALYQK	-3.7362	5	0.774	0.966	1.018
AID39022.1	330	K	Glutamyl-tRNA synthetase, Glutamyl-tRNA(Gln) synthetase [Staphylococcus aureus]	1	4.68039e-06	100.84	2	LAWVNNQYMK(1)QK	-3.504	4			0.475
AID39022.1	430	K	Glutamyl-tRNA synthetase, Glutamyl-tRNA(Gln) synthetase [Staphylococcus aureus]	1	1.17552e-18	128.57	2	LEALEPFEAAEIK(1)K	-4.3668	7	0.839	0.871	0.53
AID39022.1	311	K	Glutamyl-tRNA synthetase, Glutamyl-tRNA(Gln) synthetase [Staphylococcus aureus]	1	2.89273e-06	94.66	2	LSK(1)SPAFFDK	-4.9393	6	0.851	0.837	1.029
AID39022.1	318	K	Glutamyl-tRNA synthetase, Glutamyl-tRNA(Gln) synthetase [Staphylococcus aureus]	1	0.000148219	76.572	2	SPAFFDK(1)QK	-4.6408	4			0.868
AID39022.1	434	K	Glutamyl-tRNA synthetase, Glutamyl-tRNA(Gln) synthetase [Staphylococcus aureus]	1	0.000662712	117.39	2	TIK(1)EVQK	-5.6134	6	0.872	0.858	0.939
AID39024.1	16	K	Cysteinyl-tRNA synthetase [Staphylococcus aureus]	1	5.07934e-06	85.622	2	EVFK(1)PIEPGK	-3.9966	4	0.828	0.859
AID39024.1	22	K	Cysteinyl-tRNA synthetase [Staphylococcus aureus]	1	5.57666e-05	72.922	3	EVFKPIEPGK(1)VK	-3.3004	3		0.809	1.14
AID39024.1	147	K	Cysteinyl-tRNA synthetase [Staphylococcus aureus]	1	0.00241685	60.589	2	K(1)FEGYGK	-5.0313	4		1	0.856
AID39024.1	163	K	Cysteinyl-tRNA synthetase [Staphylococcus aureus]	1	8.46504e-06	88.24	3	LSHQSIDDLK(1)VGAR	-5.2567	5	0.823	0.855	0.747
AID39024.1	411	K	Cysteinyl-tRNA synthetase [Staphylococcus aureus]	1	9.98158e-06	73.502	2	SK(1)NADELLDEYVEK	-2.3101	2		0.276
AID39026.1	47	K	23S rRNA guanosine-2'-O- -methyltransferase rlmB [Staphylococcus aureus]	1	7.91412e-09	99.174	2	DQK(1)IIVQTVPK	-5.5707	8		0.779	0.826
AID39026.1	55	K	23S rRNA guanosine-2'-O- -methyltransferase rlmB [Staphylococcus aureus]	1	7.33894e-06	83.358	2	IIVQTVPK(1)SK	-6.7104	5	0.773		0.942
AID39026.1	32	K	23S rRNA guanosine-2'-O- -methyltransferase rlmB [Staphylococcus aureus]	1	0.000211463	98.009	2	ILIQEGIK(1)K	-4.7191	5	0.887	0.856
AID39026.1	128	K	23S rRNA guanosine-2'-O- -methyltransferase rlmB [Staphylococcus aureus]	1	4.43895e-26	128.97	2	TADATGVDGVIIPK(1)R	-4.416	7	0.745	1.064	1.004
AID39026.1	159	K	23S rRNA guanosine-2'-O- -methyltransferase rlmB [Staphylococcus aureus]	1	7.087e-09	97.594	2	VTNLAK(1)TIDELK	-5.114	6	0.835	0.953	0.621
AID39029.1	3	K	hypothetical protein SAXN108_0588 [Staphylococcus aureus]	1	1.52518e-08	99.276	2	K(1)IPLNCEACGNR	-4.4084	4	0.992
AID39030.1	9	K	Preprotein translocase subunit SecE [Staphylococcus aureus]	1	0.00211837	56.014	2	ESFFK(1)GVK	-3.3554	3	0.859
AID39031.1	116	K	Transcription antitermination protein NusG [Staphylococcus aureus]	1	8.22152e-05	108.92	2	FILK(1)QMGLK	-5.5622	11	0.862	0.803	0.947
AID39031.1	121	K	Transcription antitermination protein NusG [Staphylococcus aureus]	1	0.00186609	65.313	2	QMGLK(1)EK	-4.6818	3		0.744
AID39031.1	8	K	Transcription antitermination protein NusG [Staphylococcus aureus]	1	0.000494022	113.14	2	SEEVGAK(1)R	-4.4248	6	0.848	0.894	0.976
AID39031.1	54	K	Transcription antitermination protein NusG [Staphylococcus aureus]	1	9.94122e-13	98.865	2	VVIPEEEETQVK(1)DGK	-3.456	6	0.82	0.884	1.041
AID39032.1	87	K	50S ribosomal protein L11 [Staphylococcus aureus]	1	2.64199e-17	119.55	2	AAGIEK(1)GSGEPNK	-4.7161	8	0.396	0.827	1.023
AID39032.1	94	K	50S ribosomal protein L11 [Staphylococcus aureus]	1	0.000148548	95.311	2	GSGEPNK(1)TK	-4.1443	3	0.935		1.187
AID39032.1	96	K	50S ribosomal protein L11 [Staphylococcus aureus]	1	0.000492381	105.36	2	TK(1)VATVTK	-5.4445	6	0.922	0.797	1.094
AID39032.1	81	K	50S ribosomal protein L11 [Staphylococcus aureus]	1	0.00208101	77.072	2	K(1)AAGIEK	-4.7034	5		0.913	0.917
AID39032.1	71	K	50S ribosomal protein L11 [Staphylococcus aureus]	1	8.5365e-27	119.79	2	SFTFITK(1)TPPAPVLLK	-4.8977	4	1.104	0.696
AID39032.1	80	K	50S ribosomal protein L11 [Staphylococcus aureus]	1	8.50742e-06	90.761	2	TPPAPVLLK(1)K	-4.6458	6	0.936	0.875	0.856
AID39032.1	102	K	50S ribosomal protein L11 [Staphylococcus aureus]	1	8.0902e-15	183	2	VATVTK(1)DQVR	-5.4561	6	0.898	0.865	0.999
AID39033.1	167	K	50S ribosomal protein L1 [Staphylococcus aureus]	1	2.2591e-17	128.41	3	AEK(1)AGIVHASIGK	-4.2702	10	0.861	0.942	1.032
AID39033.1	160	K	50S ribosomal protein L1 [Staphylococcus aureus]	1	0.00102044	90.308	2	AGK(1)VEYR	-5.432	5	0.985	0.871
AID39033.1	205	K	50S ribosomal protein L1 [Staphylococcus aureus]	1	6.32111e-05	85.821	2	PSSAK(1)GTYFK	-4.3704	7	0.835	1.123
AID39033.1	210	K	50S ribosomal protein L1 [Staphylococcus aureus]	1	3.96191e-21	133.47	2	GTYFK(1)SVAVTTTMGPGVK	-3.9107	7		0.491	0.782
AID39033.1	157	K	50S ribosomal protein L1 [Staphylococcus aureus]	1	0.000144325	90.761	2	AVEEIK(1)AGK	-5.4778	6	0.996	0.831	1.061
AID39033.1	141	K	50S ribosomal protein L1 [Staphylococcus aureus]	1	8.6482e-27	149.02	2	GLMPNPK(1)TGTVTMDVK	-4.4221	12	0.282	1.034	1.237
AID39033.1	150	K	50S ribosomal protein L1 [Staphylococcus aureus]	1	3.11944e-06	120.33	2	TGTVTMDVK(1)K	-5.2026	10	0.988	0.909	0.949
AID39033.1	151	K	50S ribosomal protein L1 [Staphylococcus aureus]	1	0.00169266	74.486	2	K(1)AVEEIK	-5.228	6	0.927	0.937	1.048
AID39033.1	54	K	50S ribosomal protein L1 [Staphylococcus aureus]	1	0.000108533	161.12	2	K(1)NDQQIR	-4.4125	5	0.849	0.985
AID39033.1	7	K	50S ribosomal protein L1 [Staphylococcus aureus]	1	0.000218166	138.26	2	K(1)YQEAASK	-5.1069	6	1.033	0.787	1.077
AID39033.1	14	K	50S ribosomal protein L1 [Staphylococcus aureus]	1	2.47415e-06	106	2	YQEAASK(1)VDR	-5.7229	7	0.878	0.884	1.037
AID39033.1	80	K	50S ribosomal protein L1 [Staphylococcus aureus]	1	1.36566e-14	135.5	2	SQSVLVFAK(1)GDK	-5.7045	7	0.725	0.664	1.175
AID39033.1	28	K	50S ribosomal protein L1 [Staphylococcus aureus]	1	6.16816e-13	114.93	3	TQHYSVEEAIK(1)LAK	-3.8393	8	1.127	0.916	0.731
AID39033.1	134	K	50S ribosomal protein L1 [Staphylococcus aureus]	1	4.74132e-13	98.009	2	VLGPK(1)GLMPNPK	-4.9118	6	0.793	0.879	1.047
AID39034.1	161	K	50S ribosomal protein L10 [Staphylococcus aureus]	1	7.03288e-18	171.34	2	AIGEQK(1)EENAE	-5.4644	6	0.784	0.994	1.02
AID39034.1	53	K	50S ribosomal protein L10 [Staphylococcus aureus]	1	5.69651e-06	124.81	2	EAGVEYK(1)VYK	-5.0634	4	0.841	1.07
AID39034.1	56	K	50S ribosomal protein L10 [Staphylococcus aureus]	1	1.39609e-05	141.93	2	VYK(1)NTMVR	-5.0631	12	0.924	0.8	1.147
AID39034.1	155	K	50S ribosomal protein L10 [Staphylococcus aureus]	1	1.2541e-17	168.69	2	NFAYAVK(1)AIGEQK	-4.1569	8	1.857	1.668	0.391
AID39034.1	8	K	50S ribosomal protein L10 [Staphylococcus aureus]	1	0.00102928	72.038	2	SAIIEAK(1)K	-4.7674	8	1.06	0.866	1.066
AID39034.1	101	K	50S ribosomal protein L10 [Staphylococcus aureus]	1	2.28568e-05	61.042	3	VISGFAK(1)DHEALEIK	-5.4259	5			0.508
AID39035.1	75	K	50S ribosomal protein L7/L12 [Staphylococcus aureus]	1	8.4571e-11	156.57	2	AVK(1)EATGLGLK	-4.2246	7	0.946	0.94	0.988
AID39035.1	83	K	50S ribosomal protein L7/L12 [Staphylococcus aureus]	1	7.86733e-18	195.4	2	EATGLGLK(1)DAK	-5.2151	6	0.993	0.947	0.937
AID39035.1	86	K	50S ribosomal protein L7/L12 [Staphylococcus aureus]	1	5.46514e-13	176.45	2	DAK(1)ELVDGAPK	-4.4032	17	0.993	0.978	0.99
AID39035.1	94	K	50S ribosomal protein L7/L12 [Staphylococcus aureus]	1	1.16523e-17	191.25	2	ELVDGAPK(1)VIK	-3.5752	12	0.858	0.886	1.026
AID39035.1	102	K	50S ribosomal protein L7/L12 [Staphylococcus aureus]	1	2.03401e-07	175.07	2	EALPK(1)EEAEK	-4.5325	5	0.875	0.931	1.146
AID39035.1	107	K	50S ribosomal protein L7/L12 [Staphylococcus aureus]	1	2.26994e-31	110.09	2	EEAEK(1)LK	-3.7645	7	1.01	0.892	1.006
AID39035.1	109	K	50S ribosomal protein L7/L12 [Staphylococcus aureus]	1	4.39679e-09	88.796	2	LK(1)EQLEEVGATVELK	-3.6745	3	0.284	0.557
AID39035.1	97	K	50S ribosomal protein L7/L12 [Staphylococcus aureus]	1	0.000177418	129.72	2	VIK(1)EALPK	-5.0272	6	0.909	0.926	1.049
AID39035.1	67	K	50S ribosomal protein L7/L12 [Staphylococcus aureus]	1	1.51006e-48	222.48	2	TEFDVELTSAGSSK(1)IK	-3.8877	2		0.298
AID39037.1	848	K	DNA-directed RNA polymerase beta subunit [Staphylococcus aureus]	1	1.54841e-18	94.63	2	VTPK(1)GVTELTAEER	-3.9477	5	0.605		0.836
AID39037.1	676	K	DNA-directed RNA polymerase beta subunit [Staphylococcus aureus]	1	7.31112e-09	92.732	2	DSGAAITAK(1)HR	-5.1695	6	0.807	0.733	1.135
AID39037.1	802	K	DNA-directed RNA polymerase beta subunit [Staphylococcus aureus]	1	2.01987e-09	103.69	2	DTK(1)LGPEEITR	-4.9717	6	0.768	0.787	0.955
AID39037.1	604	K	DNA-directed RNA polymerase beta subunit [Staphylococcus aureus]	1	4.13165e-06	113.46	2	GNNTVMAK(1)EK	-5.4324	4	0.721
AID39037.1	924	K	DNA-directed RNA polymerase beta subunit [Staphylococcus aureus]	1	6.68958e-06	72.038	3	IHVGDK(1)MCGR	-3.3654	3	0.803
AID39037.1	918	K	DNA-directed RNA polymerase beta subunit [Staphylococcus aureus]	1	0.00639802	47.349	2	K(1)IHVGDK	-4.6255	3			1.188
AID39037.1	189	K	DNA-directed RNA polymerase beta subunit [Staphylococcus aureus]	1	0.000224166	81.163	2	K(1)LPLTVLLR	-5.5682	2	0.562
AID39037.1	1166	K	DNA-directed RNA polymerase beta subunit [Staphylococcus aureus]	1	1.78766e-18	137.58	2	K(1)VDLQQNDAPETQK	-4.1365	5	0.82		0.755
AID39037.1	101	K	DNA-directed RNA polymerase beta subunit [Staphylococcus aureus]	1	7.93427e-06	94.66	2	LIIK(1)ETGEVK	-4.6094	5	0.798	0.844	1.125
AID39037.1	867	K	DNA-directed RNA polymerase beta subunit [Staphylococcus aureus]	1	3.55583e-09	92.732	3	LLHAIFGEK(1)AR	-3.5969	7	0.94	0.656
AID39037.1	149	K	DNA-directed RNA polymerase beta subunit [Staphylococcus aureus]	1	2.39489e-05	65.879	2	SPSVYFNEK(1)IDK	-1.9923	3	0.661
AID39037.1	1115	K	DNA-directed RNA polymerase beta subunit [Staphylococcus aureus]	1	2.94128e-15	123.92	2	TYEAIVK(1)GENISR	-4.8198	6	0.85	0.913	1.016
AID39037.1	1108	K	DNA-directed RNA polymerase beta subunit [Staphylococcus aureus]	1	0.000139734	104.39	2	VK(1)TYEAIVK	-4.5757	4	0.891		0.887
AID39037.1	916	K	DNA-directed RNA polymerase beta subunit [Staphylococcus aureus]	1	0.0017703	79.833	2	VYIVQK(1)R	-4.6381	6	0.862	0.844	1.113
AID39037.1	82	K	DNA-directed RNA polymerase beta subunit [Staphylococcus aureus]	1	6.8725e-05	123.5	2	YDLEESK(1)NR	-5.9984	6	0.861	0.86	1.062
AID39037.1	713	K	DNA-directed RNA polymerase beta subunit [Staphylococcus aureus]	1	0.0017875	61.494	2	YPLAK(1)FK	-4.2288	4	1.231	1.091	0.95
AID39038.1	653	K	DNA-directed RNA polymerase beta' subunit [Staphylococcus aureus]	1	0.000164229	97.277	2	DLGFK(1)FSSK	-4.7421	6	0.772	1.029	0.844
AID39038.1	64	K	DNA-directed RNA polymerase beta' subunit [Staphylococcus aureus]	1	8.23783e-07	104.39	2	DWECSCGK(1)YK	-4.7474	4	0.758	0.865
AID39038.1	384	K	DNA-directed RNA polymerase beta' subunit [Staphylococcus aureus]	1	8.49398e-08	139.02	2	EIATNIK(1)NAK	-4.7867	6	0.852	0.906	0.991
AID39038.1	1057	K	DNA-directed RNA polymerase beta' subunit [Staphylococcus aureus]	1	0.00117536	89.123	2	EVQK(1)VYR	-4.1126	4	0.873
AID39038.1	19	K	DNA-directed RNA polymerase beta' subunit [Staphylococcus aureus]	1	5.76654e-05	74.269	2	IGLASPEK(1)IR	-4.9503	7	0.412	1.088	1.159
AID39038.1	689	K	DNA-directed RNA polymerase beta' subunit [Staphylococcus aureus]	1	0.00119595	78.178	2	ITK(1)QFNR	-5.204	4		0.846	1.032
AID39038.1	789	K	DNA-directed RNA polymerase beta' subunit [Staphylococcus aureus]	1	0.0135353	50.834	2	K(1)GLADTALK	-2.5628	2	1.12
AID39038.1	147	K	DNA-directed RNA polymerase beta' subunit [Staphylococcus aureus]	1	1.17383e-05	81.799	2	K(1)TLLSEAEFR	-5.0181	4		1.392
AID39038.1	285	K	DNA-directed RNA polymerase beta' subunit [Staphylococcus aureus]	1	2.8585e-06	63.766	2	LLDLGAPGIIVQNEK(1)R	-3.5933	3		0.433
AID39038.1	998	K	DNA-directed RNA polymerase beta' subunit [Staphylococcus aureus]	1	2.14657e-17	128.41	2	QQEIVVK(1)GANETR	-3.4132	5	0.768	0.682	1.132
AID39038.1	1156	K	DNA-directed RNA polymerase beta' subunit [Staphylococcus aureus]	1	4.13809e-06	108.3	2	VLTDAAIK(1)GK	-5.6257	6	0.89	0.968	0.974
AID39040.1	43	K	30S ribosomal protein S12 [Staphylococcus aureus]	1	6.24049e-22	200.11	2	FTDLNSPQK(1)R	-5.4631	9	0.855	1.114	0.872
AID39040.1	34	K	30S ribosomal protein S12 [Staphylococcus aureus]	1	0.000194214	72.922	2	K(1)FTDLNSPQK	-5.2568	5	0.706	0.072
AID39040.1	18	K	30S ribosomal protein S12 [Staphylococcus aureus]	1	0.000203825	85.716	2	K(1)SDSPALNK	-6.5909	6	0.777	0.995	0.94
AID39040.1	26	K	30S ribosomal protein S12 [Staphylococcus aureus]	1	2.24295e-17	130.99	2	SDSPALNK(1)GFNSK	-5.5984	8	0.662	0.928	0.901
AID39040.1	133	K	30S ribosomal protein S12 [Staphylococcus aureus]	0.998771	0.0020316	79.059	2	SLYGTK(0.999)K(0.001)PK	-5.9502	5	0.661	0.86
AID39041.1	25	K	30S ribosomal protein S7 [Staphylococcus aureus]	1	1.68805e-08	146.27	2	LVTK(1)LINK	-3.997	6	0.901	0.846	0.883
AID39041.1	143	K	30S ribosomal protein S7 [Staphylococcus aureus]	1	1.33187e-10	167.06	3	EDTHK(1)MAEANK	-4.5228	12	0.863	0.945	0.981
AID39041.1	149	K	30S ribosomal protein S7 [Staphylococcus aureus]	1	9.65626e-14	101.48	3	MAEANK(1)AFAHYR	-3.4665	22	0.74	0.755	0.724
AID39041.1	114	K	30S ribosomal protein S7 [Staphylococcus aureus]	1	4.54246e-05	100.84	3	LRGEK(1)TMEDR	-3.8748	12	0.953	0.896	0.976
AID39041.1	35	K	30S ribosomal protein S7 [Staphylococcus aureus]	1	0.00379893	66.087	2	IMLDGK(1)R	-3.9169	6		0.844	1.038
AID39041.1	136	K	30S ribosomal protein S7 [Staphylococcus aureus]	1	7.32862e-58	198.44	2	LANEILDAANNTGGAVK(1)K	-5.3094	11	0.735	0.927	0.772
AID39041.1	29	K	30S ribosomal protein S7 [Staphylococcus aureus]	1	3.22859e-07	94.804	2	LINK(1)IMLDGK	-5.3741	10	0.892	0.88	0.959
AID39042.1	422	K	Translation elongation factor G [Staphylococcus aureus]	1	1.84e-23	211.84	2	ADQDK(1)MTQALVK	-4.8908	12	0.75	0.833	1.078
AID39042.1	9	K	Translation elongation factor G [Staphylococcus aureus]	1	0.000395763	129.72	2	EFSLEK(1)TR	-2.7188	7	0.877	0.955	0.869
AID39042.1	487	K	Translation elongation factor G [Staphylococcus aureus]	1	1.21646e-27	203.8	2	ETFK(1)SSAQVQGK	-5.3389	6	0.819	0.919	1.08
AID39042.1	495	K	Translation elongation factor G [Staphylococcus aureus]	1	1.79121e-17	187.85	2	SSAQVQGK(1)FSR	-6.8347	5	0.774	0.852
AID39042.1	590	K	Translation elongation factor G [Staphylococcus aureus]	1	1.34691e-35	245.4	2	IAASLALK(1)EAAK	-4.8883	6	0.929	0.91	0.799
AID39042.1	39	K	Translation elongation factor G [Staphylococcus aureus]	1	1.14442e-19	67.251	4	IHK(1)IGETHEGASQMDWMEQEQDR	-2.6543	3		0.345
AID39042.1	136	K	Translation elongation factor G [Staphylococcus aureus]	1	0.000131467	111.39	2	IVFVNK(1)MDK	-4.5351	10	0.91	0.87	0.99
AID39042.1	688	K	Translation elongation factor G [Staphylococcus aureus]	1	2.55567e-06	119.07	2	SIAEDIIK(1)K	-4.5877	6	0.788	0.836	0.792
AID39042.1	342	K	Translation elongation factor G [Staphylococcus aureus]	1	6.42799e-57	221.63	2	VYSGTMTSGSYVK(1)NSTK	-4.2196	12	0.768	0.914	1.011
AID39043.1	314	K	Translation elongation factor Tu [Staphylococcus aureus]	1	1.53961e-30	200.76	2	AEVYVLSK(1)DEGGR	-3.3212	9	0.866	0.938	0.792
AID39043.1	74	K	Translation elongation factor Tu [Staphylococcus aureus]	1	1.07464e-35	183.7	3	GITINTSHIEYQTDK(1)R	-1.5167	12	0.724	0.865	0.905
AID39043.1	10	K	Translation elongation factor Tu [Staphylococcus aureus]	1	8.10812e-37	187.01	4	SK(1)EHANIGTIGHVDHGK	-3.9537	18	0.911	0.82	0.893
AID39045.1	165	K	2-amino-3-ketobutyrate coenzyme A ligase [Staphylococcus aureus]	1	5.46917e-13	103.76	2	AK(1)EAVESGQYNK	-5.6172	5	0.843	1.056	0.801
AID39045.1	226	K	2-amino-3-ketobutyrate coenzyme A ligase [Staphylococcus aureus]	1	2.83671e-07	83.214	2	GAGTVK(1)HFGLQDK	-4.6458	3			0.842
AID39046.1	49	K	chaperone protein HchA [Staphylococcus aureus]	1	0.00291801	67.903	2	GAYK(1)DGK	-5.8435	3	0.98	0.789
AID39046.1	136	K	chaperone protein HchA [Staphylococcus aureus]	1	0.00208101	77.072	2	K(1)LADVIK	-4.4453	9	0.966	0.928	0.381
AID39046.1	264	K	chaperone protein HchA [Staphylococcus aureus]	1	1.38584e-13	111.98	2	K(1)LLTGDSPLASNELGK	-4.3182	7	0.787	0.899	1.005
AID39046.1	236	K	chaperone protein HchA [Staphylococcus aureus]	1	4.54935e-05	67.548	2	LK(1)WLVADLLTK	-6.1653	2	0.561
AID39046.1	249	K	chaperone protein HchA [Staphylococcus aureus]	1	1.10328e-12	134.2	2	QGLK(1)VVNDDMTGR	-4.6849	11	0.984	0.855	0.979
AID39046.1	10	K	chaperone protein HchA [Staphylococcus aureus]	1	1.23958e-57	211.15	2	SQDVNELSK(1)QPTPDK	-3.524	6	0.924	0.843	1.033
AID39046.1	45	K	chaperone protein HchA [Staphylococcus aureus]	1	2.39355e-08	99.589	2	TDFDGVEHK(1)GAYK	-3.5038	7	0.927	0.834	1.003
AID39049.1	262	K	Branched-chain amino acid aminotransferase [Staphylococcus aureus]	1	0.000326223	150.24	2	K(1)SIIELAK	-5.1839	6	0.829	1.021	0.95
AID39049.1	6	K	Branched-chain amino acid aminotransferase [Staphylococcus aureus]	1	0.000426212	109.88	2	SQAVK(1)VER	-5.1674	6	0.83	0.957	1.058
AID39051.1	114	K	Hydrolase, haloacid dehalogenase-like family [Staphylococcus aureus]	1	8.77338e-07	71.219	2	AK(1)GYQLGIVTSDTK	-5.3513	4	1.054	1.324	1.319
AID39051.1	126	K	Hydrolase, haloacid dehalogenase-like family [Staphylococcus aureus]	1	8.63211e-09	105.94	2	GYQLGIVTSDTK(1)K	-5.2772	6	1.18	1.023	1.024
AID39051.1	50	K	Hydrolase, haloacid dehalogenase-like family [Staphylococcus aureus]	1	1.13177e-08	106.35	2	QLGVIK(1)ESIDPK	-6.1479	6	1.084	1.205	0.647
AID39056.1	265	K	Hydrolase (HAD superfamily) [Staphylococcus aureus]	1	2.76972e-13	97.949	2	IAK(1)YVTDTNENSGVGK	-2.9919	4	1.008	0.895
AID39062.1	455	K	Polyglycerol-phosphate alpha-glucosyltransferase [Staphylococcus aureus]	1	1.33694e-07	101.45	2	NDEDALFDK(1)VK	-1.7016	5	0.67		0.574
AID39064.1	26	K	GTP cyclohydrolase I type2 [Staphylococcus aureus]	1	1.48769e-09	59.731	3	HFGSVDPIEGTK(1)PTTK	-3.6739	4		0.868	0.91
AID39068.1	101	K	D-arabino-3-hexulose 6-phosphate formaldehyde lyase [Staphylococcus aureus]	1	3.36446e-13	147.78	2	AAIEEAHK(1)NNK	-6.7247	6	0.942	0.902	0.731
AID39068.1	21	K	D-arabino-3-hexulose 6-phosphate formaldehyde lyase [Staphylococcus aureus]	1	1.00454e-23	183	2	EDAAELANK(1)VK	-4.3543	6	0.926	0.856	0.904
AID39068.1	161	K	D-arabino-3-hexulose 6-phosphate formaldehyde lyase [Staphylococcus aureus]	1	8.88579e-20	157.52	2	NSK(1)VAVAGGIKPDTIK	-3.3968	12	0.985	1.02	0.906
AID39068.1	169	K	D-arabino-3-hexulose 6-phosphate formaldehyde lyase [Staphylococcus aureus]	1	8.55718e-09	108.4	2	VAVAGGIK(1)PDTIK	-4.4977	6	0.857	0.853	0.868
AID39068.1	154	K	D-arabino-3-hexulose 6-phosphate formaldehyde lyase [Staphylococcus aureus]	1	0.00236139	60.589	2	TVK(1)SVIK	-5.0665	4		0.821	0.997
AID39077.1	176	K	phosphomethylpyrimidine kinase [Staphylococcus aureus]	1	5.60529e-06	50.834	2	GAQHVIIK(1)GGK	-4.9387	3			1.333
AID39077.1	179	K	phosphomethylpyrimidine kinase [Staphylococcus aureus]	1	0.000464313	78.932	2	GGK(1)ALDQDK	-2.15	5	0.842		1.271
AID39077.1	160	K	phosphomethylpyrimidine kinase [Staphylococcus aureus]	1	0.00021337	81.099	2	K(1)AATIIFDK	-5.0218	6	1.04	0.893	0.907
AID39077.1	159	K	phosphomethylpyrimidine kinase [Staphylococcus aureus]	1	0.000479962	74.269	2	LNSIEDMK(1)K	-6.0135	5	0.658	1.692
AID39077.1	231	K	phosphomethylpyrimidine kinase [Staphylococcus aureus]	1	5.77643e-05	83.438	2	SPK(1)EAVISAK	-4.8044	6	1.086	0.919	0.888
AID39077.1	88	K	phosphomethylpyrimidine kinase [Staphylococcus aureus]	1	5.40507e-06	87.942	2	TGMLGTEEIIK(1)R	-4.0204	5	0.782		1.026
AID39084.1	129	K	Hemoprotein HemQ, essential component of heme biosynthetic pathway in Gram-positive bacteria [Staphylococcus aureus]	1	1.64778e-08	86.243	3	SDEDPYENPHIK(1)AR	-4.5842	8	0.914	0.91	1.013
AID39084.1	54	K	Hemoprotein HemQ, essential component of heme biosynthetic pathway in Gram-positive bacteria [Staphylococcus aureus]	1	9.19753e-27	120.75	2	SSK(1)SGDQAIYNITGQK	-3.4274	6	0.807	0.963	1.055
AID39085.1	9	K	Phosphate acetyltransferase [Staphylococcus aureus]	1	2.41978e-07	138.23	2	ADLLNVLK(1)DK	-4.3802	6	0.829	0.839	0.922
AID39085.1	210	K	Phosphate acetyltransferase [Staphylococcus aureus]	1	2.78161e-07	130.79	2	GSAK(1)SDDVTK	-4.404	6	0.986	0.932	0.951
AID39085.1	216	K	Phosphate acetyltransferase [Staphylococcus aureus]	1	4.12103e-15	176.45	2	SDDVTK(1)VQEAVK	-4.0331	6	0.837	0.768	1.156
AID39085.1	227	K	Phosphate acetyltransferase [Staphylococcus aureus]	1	3.74621e-06	108.93	2	LAQQK(1)AEEEK	-4.4592	6	0.71	0.916	1.188
AID39085.1	15	K	Phosphate acetyltransferase [Staphylococcus aureus]	1	0.00600947	63.301	2	LSGK(1)NVK	-5.0946	2			0.976
AID39085.1	18	K	Phosphate acetyltransferase [Staphylococcus aureus]	1	3.3855e-08	95.656	2	NVK(1)IVLPEGEDER	-4.4687	4			0.953
AID39085.1	141	K	Phosphate acetyltransferase [Staphylococcus aureus]	1	0.000147243	81.163	2	PALQIIK(1)TK	-4.7768	8	0.975	0.936	0.955
AID39085.1	222	K	Phosphate acetyltransferase [Staphylococcus aureus]	1	1.22352e-31	234.28	2	VQEAVK(1)LAQQK	-3.8911	6	0.855	0.813	0.811
AID39085.1	206	K	Phosphate acetyltransferase [Staphylococcus aureus]	1	0.000139426	77.358	2	VAMLSFSTK(1)GSAK	-4.8602	3		0.712
AID39087.1	285	K	Mevalonate kinase [Staphylococcus aureus]	1	4.48943e-05	72.042	2	DLPTAK(1)NIVK	-5.2566	5		0.9	0.684
AID39087.1	123	K	Mevalonate kinase [Staphylococcus aureus]	1	8.76999e-06	73.655	2	SLTK(1)EELIEK	-6.5217	4		1.287	0.667
AID39091.1	312	K	Putative Dihydrolipoamide dehydrogenase; Mercuric ion reductase; PF00070 family, FAD-dependent NAD(P)-disulfide oxidoreductase [Staphylococcus aureus]	1	2.74947e-06	74.524	2	IIK(1)SALYGNQSR	-4.8757	6	0.674	0.981	1.014
AID39107.1	233	K	Oxidoreductase ion channel [Staphylococcus aureus]	1	4.21777e-06	78.043	3	RDFK(1)PGVFEENVR	-3.6818	8	0.773	0.801
AID39107.1	81	K	Oxidoreductase ion channel [Staphylococcus aureus]	1	0.00109559	86.205	2	EQIK(1)IATK	-5.0292	2			0.903
AID39107.1	152	K	Oxidoreductase ion channel [Staphylococcus aureus]	1	3.52538e-09	124.62	2	IK(1)AIGVSNFTLDQLK	-1.9436	5	1.092		0.188
AID39107.1	2	K	Oxidoreductase ion channel [Staphylococcus aureus]	1	0.000248433	77.072	2	MK(1)QFVNLGK	-4.3521	7		0.967	0.357
AID39107.1	280	K	Oxidoreductase ion channel [Staphylococcus aureus]	1	3.69451e-05	51.872	2	PAIDVIIPGAK(1)R	-4.912	4	1.043		0.89
AID39107.1	114	K	Oxidoreductase ion channel [Staphylococcus aureus]	1	0.000145156	150.17	2	QQVENSLK(1)R	-5.401	6	0.866	0.765	0.979
AID39107.1	73	K	Oxidoreductase ion channel [Staphylococcus aureus]	1	6.40877e-34	165.09	2	SEELVGEVVK(1)EYPR	-3.1538	6	0.699	0.737	0.965
AID39107.1	221	K	Oxidoreductase ion channel [Staphylococcus aureus]	1	9.80898e-07	71.896	2	YDENTK(1)FSDHR	-5.466	7	0.687	0.659	0.785
AID39108.1	125	K	hypothetical protein SAXN108_0667 [Staphylococcus aureus]	1	5.75739e-09	99.34	2	VILVGGDCPK(1)IK	-4.9646	5	1.286	0.706	1.065
AID39110.1	255	K	dNTP triphosphohydrolase, putative [Staphylococcus aureus]	1	5.46917e-13	103.76	2	AK(1)QLYNEGYEFK	-5.4027	3			0.568
AID39112.1	8	K	Alcohol dehydrogenase [Staphylococcus aureus]	1	0.000146296	105.36	2	AAVVTK(1)DHK	2.3392	6	1.303	1.336	1.778
AID39112.1	17	K	Alcohol dehydrogenase [Staphylococcus aureus]	1	0.00555141	42.835	2	VSIEDK(1)K	-4.0084	3	1.853
AID39112.1	303	K	Alcohol dehydrogenase [Staphylococcus aureus]	1	9.96609e-28	176.97	2	EAFEFAAENK(1)VTPK	-4.3226	7	1.575	0.982	0.765
AID39112.1	229	K	Alcohol dehydrogenase [Staphylococcus aureus]	1	2.12223e-14	103.17	2	LTDNK(1)GLDATVVTSVAK	-3.9591	5	1.64	0.73
AID39114.1	216	K	Arginyl-tRNA synthetase [Staphylococcus aureus]	1	9.07602e-06	62.271	2	DLAEK(1)HPEIK	-4.537	3	1.377	1.104
AID39114.1	447	K	Arginyl-tRNA synthetase [Staphylococcus aureus]	1	0.000126842	91.783	2	ICSILK(1)QAK	-4.2255	5		0.952	1.032
AID39114.1	37	K	Arginyl-tRNA synthetase [Staphylococcus aureus]	1	0.00103384	62.969	2	IEVPK(1)DTK	-5.9199	4	0.938		1.015
AID39114.1	377	K	Arginyl-tRNA synthetase [Staphylococcus aureus]	1	0.000253739	65.404	2	LMENGK(1)EVK	-6.8471	2			1.134
AID39114.1	298	K	Arginyl-tRNA synthetase [Staphylococcus aureus]	0.997636	0.0105109	50.09	2	TTDFK(0.998)DDK(0.002)DR	-4.9759	3	0.947		1.063
AID39119.1	184	K	putative hydrolase [Staphylococcus aureus]	1	3.67179e-10	138.23	2	EEIQAVK(1)EVFK	-4.3913	6	0.843	0.816	0.451
AID39119.1	188	K	putative hydrolase [Staphylococcus aureus]	1	1.95287e-17	145.95	2	EVFK(1)NADISQTYR	-3.5161	3	0.678
AID39119.1	259	K	putative hydrolase [Staphylococcus aureus]	1	1.76274e-06	91.032	3	FVEDTAAFINK(1)HHDEK	-3.2684	3	0.8
AID39124.1	72	K	accessory regulator A SarA [Staphylococcus aureus]	1	6.52781e-48	187.51	2	AVK(1)ILSQEDYFDK	-4.08	10	0.841	1.034	0.77
AID39124.1	82	K	accessory regulator A SarA [Staphylococcus aureus]	1	4.2052e-41	232.46	2	ILSQEDYFDK(1)K	-4.0028	7	0.843	1.021	0.875
AID39124.1	63	K	accessory regulator A SarA [Staphylococcus aureus]	1	7.78826e-27	147.72	3	DIINHLNYK(1)QPQVVK	-5.3929	9	0.924	0.932	0.658
AID39124.1	69	K	accessory regulator A SarA [Staphylococcus aureus]	1	0.000144319	87.251	2	QPQVVK(1)AVK	-5.0981	5	0.84		1.057
AID39124.1	49	K	accessory regulator A SarA [Staphylococcus aureus]	1	0.00106621	90.308	2	EK(1)EYYLK	-5.1201	6	0.966	0.988	0.883
AID39138.1	172	K	ABC transporter permease [Staphylococcus aureus]	1	4.68068e-06	150.17	2	ADYEK(1)QGNK	-5.2255	6	1.034	0.946	1.322
AID39138.1	176	K	ABC transporter permease [Staphylococcus aureus]	1	6.15601e-05	53.028	2	QGNK(1)YIAQLEK	-4.4233	3		0.955
AID39138.1	271	K	ABC transporter permease [Staphylococcus aureus]	1	7.33081e-07	81.335	2	AMESLSEETK(1)K	-5.9565	4	1.292		1.411
AID39138.1	272	K	ABC transporter permease [Staphylococcus aureus]	1	1.7273e-12	115.79	2	K(1)DIFGEVYTDSIGK	-3.5062	2		0.551
AID39138.1	191	K	ABC transporter permease [Staphylococcus aureus]	1	0.000732117	99.305	2	DK(1)FNDIPK	-4.6158	10	0.852	1.061	1.169
AID39138.1	289	K	ABC transporter permease [Staphylococcus aureus]	1	0.000147161	64.064	2	EGTK(1)GDSYYK	-5.1197	3			1.22
AID39138.1	260	K	ABC transporter permease [Staphylococcus aureus]	1	6.03024e-09	65.933	2	HLLVETSVDK(1)K	-4.7911	6	0.866	1.022	1.198
AID39138.1	250	K	ABC transporter permease [Staphylococcus aureus]	1	7.25281e-06	61.194	3	LK(1)HLLVETSVDK	-5.5282	3	0.887
AID39138.1	245	K	ABC transporter permease [Staphylococcus aureus]	1	0.00115283	99.305	2	QAIEFVK(1)K	-5.1513	5	0.879	0.863	1.357
AID39138.1	183	K	ABC transporter permease [Staphylococcus aureus]	1	8.67134e-18	126.48	2	YIAQLEK(1)LNNDSK	-4.1029	5	0.679	1.162
AID39138.1	164	K	ABC transporter permease [Staphylococcus aureus]	1	2.85464e-17	153.25	2	TIQQTFIDNDK(1)K	-4.2299	7	0.924	1.061	1.181
AID39138.1	153	K	ABC transporter permease [Staphylococcus aureus]	1	6.5719e-06	91.939	3	YVK(1)TIQQTFIDNDKK	-3.0086	3	0.899	0.817
AID39141.1	55	K	DtxR family transcriptional regulator [Staphylococcus aureus]	1	6.93413e-06	83.358	2	AGYVETK(1)PYK	-6.8348	4	0.789	1.092
AID39141.1	6	K	DtxR family transcriptional regulator [Staphylococcus aureus]	1	3.27895e-10	138.23	2	MLTEEK(1)EDYLK	-3.562	12	0.88	0.879	0.753
AID39152.1	565	K	ATP-binding cassette transporter A [Staphylococcus aureus]	1	0.000285459	58.916	2	YK(1)NFVVSQK	-5.7285	3		0.921
AID39154.1	205	K	hypothetical protein SAXN108_0713 [Staphylococcus aureus]	1	7.83291e-13	105.94	2	AMTIISTNPDK(1)LAK	-3.7644	4		0.304	0.787
AID39160.1	18	K	PTS mannnose transporter subunit IIA [Staphylococcus aureus]	1	6.55928e-05	74.424	2	EIASGTK(1)SLLK	-2.1651	4		0.574
AID39165.1	93	K	Acetyltransferase GNAT family [Staphylococcus aureus]	1	0.00245621	60.709	2	IDLGVK(1)K	-4.6978	3	0.898		0.824
AID39171.1	124	K	hypothetical protein SAXN108_0730 [Staphylococcus aureus]	1	1.08398e-05	76.572	2	LAVGLLVDK(1)K	-3.8436	6	1.057	0.965	0.679
AID39177.1	72	K	hypothetical protein YeeN [Staphylococcus aureus]	1	1.09795e-06	86.838	3	AK(1)GAGDENFDHLR	-4.3726	5	1.066	0.87	0.939
AID39177.1	55	K	hypothetical protein YeeN [Staphylococcus aureus]	1	3.72437e-06	78.157	2	AK(1)TYSVPNHIIEK	-2.9191	6	0.545	0.548	0.894
AID39177.1	28	K	hypothetical protein YeeN [Staphylococcus aureus]	1	8.73911e-06	68.49	2	FGK(1)EIYVAAK	-5.705	4	1.167	0.938
AID39177.1	25	K	hypothetical protein YeeN [Staphylococcus aureus]	1	0.00162751	69.093	2	IYAK(1)FGK	-5.181	5	1.076	0.961	1.052
AID39177.1	9	K	hypothetical protein YeeN [Staphylococcus aureus]	1	0.00699316	58.286	2	WNNIK(1)EK	-3.2346	3	0.799
AID39180.1	100	K	hypothetical protein SAXN108_0739 [Staphylococcus aureus]	1	0.000152691	67.464	2	NITQK(1)GNAR	-5.4284	4	0.838
AID39181.1	239	K	LysR family transcriptional regulator [Staphylococcus aureus]	1	5.78134e-09	108.2	2	NISK(1)EQFEFEK	-5.1616	4	0.701	0.733
AID39192.1	214	K	hypothetical protein SAXN108_0751 [Staphylococcus aureus]	1	4.8111e-36	188.6	2	DYVAK(1)NASQQNK	-4.7676	7	0.829	0.86	0.893
AID39192.1	221	K	hypothetical protein SAXN108_0751 [Staphylococcus aureus]	1	3.88278e-20	181.87	2	NASQQNK(1)ENNTEA	-7.522	3	0.708	0.544
AID39192.1	90	K	hypothetical protein SAXN108_0751 [Staphylococcus aureus]	1	0.00123833	60.892	2	EHDPAYIEK(1)K	-5.8471	2		0.437
AID39192.1	174	K	hypothetical protein SAXN108_0751 [Staphylococcus aureus]	1	0.00104465	89.123	2	EIAK(1)MNK	-5.1764	5	0.923	0.925	0.84
AID39192.1	127	K	hypothetical protein SAXN108_0751 [Staphylococcus aureus]	1	0.000252989	102.46	2	EK(1)NEIQR	-3.6038	6	0.974	0.91	0.866
AID39192.1	66	K	hypothetical protein SAXN108_0751 [Staphylococcus aureus]	1	0.00251179	82.716	2	EYVGDK(1)K	-4.3782	3	1.116		0.854
AID39192.1	29	K	hypothetical protein SAXN108_0751 [Staphylococcus aureus]	1	0.000294844	63.397	2	IK(1)QHPDVQK	-5.9844	4		1.049	1.069
AID39192.1	36	K	hypothetical protein SAXN108_0751 [Staphylococcus aureus]	1	1.9418e-08	71.219	3	QHPDVQK(1)VTDATSK	-4.3027	4	0.966	0.989	0.952
AID39192.1	112	K	hypothetical protein SAXN108_0751 [Staphylococcus aureus]	1	0.000383265	129.72	2	LQK(1)NIEK	-7.174	9	0.929	0.82	0.895
AID39192.1	73	K	hypothetical protein SAXN108_0751 [Staphylococcus aureus]	1	0.00236917	73.637	2	QDFENK(1)R	-5.8534	5	0.656	0.653
AID39192.1	209	K	hypothetical protein SAXN108_0751 [Staphylococcus aureus]	1	0.00148501	79.809	2	YK(1)DYVAK	-5.1415	5		0.85	0.862
AID39192.1	108	K	hypothetical protein SAXN108_0751 [Staphylococcus aureus]	1	0.00534121	73.637	2	MNK(1)ILQK	-3.299	7	0.999	0.942	1.113
AID39192.1	43	K	hypothetical protein SAXN108_0751 [Staphylococcus aureus]	1	2.69307e-10	139.78	2	VTDATSK(1)VASK	-6.9326	6	0.898	0.903	0.942
AID39192.1	141	K	hypothetical protein SAXN108_0751 [Staphylococcus aureus]	1	0.00144556	91.783	2	SQK(1)YEEK	-6.9946	4		1.03
AID39192.1	145	K	hypothetical protein SAXN108_0751 [Staphylococcus aureus]	1	7.3263e-09	103.69	2	YEEK(1)AGLTPNK	-9.0861	6	0.838	0.925	0.959
AID39192.1	47	K	hypothetical protein SAXN108_0751 [Staphylococcus aureus]	1	3.26707e-28	155.28	2	VASK(1)TSAAISNTASDVK	-3.7317	6	0.833	0.815	0.918
AID39196.1	136	K	Transcriptional regulator MgrA Regulator of autolytic activity [Staphylococcus aureus]	1	1.66025e-12	95.656	2	LLGK(1)VIHAFDETK	-3.5852	8	0.992	0.874	0.496
AID39196.1	145	K	Transcriptional regulator MgrA Regulator of autolytic activity [Staphylococcus aureus]	1	3.17182e-10	131.22	3	VIHAFDETK(1)EK	-4.6122	10	1.102	0.876	0.826
AID39196.1	83	K	Transcriptional regulator MgrA Regulator of autolytic activity [Staphylococcus aureus]	1	0.000185942	94.804	2	MEQVDLIK(1)R	-5.4855	10	0.836	0.863	0.753
AID39196.1	128	K	Transcriptional regulator MgrA Regulator of autolytic activity [Staphylococcus aureus]	1	3.54136e-58	183	2	VASASSLSQDEVK(1)ELNR	-3.1944	11	0.874	0.834	0.94
AID39196.1	29	K	Transcriptional regulator MgrA Regulator of autolytic activity [Staphylococcus aureus]	1	0.000573861	129.56	2	YYSNK(1)VFK	-4.2551	6	0.88	0.872	1.001
AID39207.1	49	K	Transcriptional repressor of the fructose operon, DeoR family [Staphylococcus aureus]	1	0.000130975	102.46	2	LQQLGK(1)LQR	-4.6465	6	1.021	1.1	1.038
AID39208.1	233	K	1-phosphofructokinase [Staphylococcus aureus]	1	1.10462e-08	118.91	2	EISIK(1)AVNPQGK	-4.1077	3			0.792
AID39209.1	37	K	hypothetical protein SAXN108_0768 [Staphylococcus aureus]	1	1.07407e-06	88.24	2	AGK(1)LSDVASFK	-5.4984	6	1.02	1.024	1.139
AID39209.1	45	K	hypothetical protein SAXN108_0768 [Staphylococcus aureus]	1	1.34078e-12	123.92	2	LSDVASFK(1)EAIHNR	-4.3845	7	0.863	0.945	0.912
AID39209.1	273	K	hypothetical protein SAXN108_0768 [Staphylococcus aureus]	1	1.47844e-08	63.908	3	RPEELINK(1)ALDTSR	-5.5336	8	0.937	1.048	0.69
AID39209.1	82	K	hypothetical protein SAXN108_0768 [Staphylococcus aureus]	1	1.48533e-05	76.85	2	SPAIAFGK(1)SK	-2.9805	3	0.841		1.144
AID39209.1	74	K	hypothetical protein SAXN108_0768 [Staphylococcus aureus]	1	1.17246e-12	94.791	2	VAAVK(1)SPAIAFGK	-5.5628	6	0.839	0.972	1.06
AID39212.1	231	K	aldo/keto reductase [Staphylococcus aureus]	1	7.46153e-06	61.48	2	IIIPK(1)SQTPK	-4.5963	3	0.989	0.778
AID39212.1	268	K	aldo/keto reductase [Staphylococcus aureus]	1	0.000149138	78.816	2	QGK(1)NPDDVK	-5.6823	4		0.796
AID39214.1	168	K	Sensor histidine protein kinase SaeS (exoprotein expression protein S) [Staphylococcus aureus]	1	3.45796e-15	136.84	2	ESYDILIK(1)QANR	-4.1802	5	0.617	0.895
AID39215.1	174	K	Response regulator SaeR [Staphylococcus aureus]	1	3.48071e-20	163.93	2	ENEVISK(1)SELLEK	-4.2299	6	0.623	0.884	0.628
AID39217.1	144	K	hypothetical protein SAXN108_0776 [Staphylococcus aureus]	1	5.79559e-07	74.486	2	AHVIFGGAK(1)LK	-4.045	6	0.924	0.976	1.333
AID39217.1	111	K	hypothetical protein SAXN108_0776 [Staphylococcus aureus]	1	2.50275e-09	132.44	2	EIAMVDYDK(1)EK	-3.9704	12	0.945	0.957	1.047
AID39217.1	119	K	hypothetical protein SAXN108_0776 [Staphylococcus aureus]	1	7.4278e-09	104.04	2	QTFDLK(1)NVDLSK	-4.5775	6	1.049	0.947	0.96
AID39217.1	67	K	hypothetical protein SAXN108_0776 [Staphylococcus aureus]	1	2.89741e-13	138.71	2	NGETVEGK(1)AEIK	-3.1107	5	1.009	0.987
AID39217.1	135	K	hypothetical protein SAXN108_0776 [Staphylococcus aureus]	1	0.000101871	76.605	2	K(1)AHVIFGGAK	-4.6312	5	1.07	0.997
AID39217.1	81	K	hypothetical protein SAXN108_0776 [Staphylococcus aureus]	1	6.98591e-05	74.424	2	LMLTNYK(1)SSK	-4.758	4	1.007	1.064
AID39217.1	84	K	hypothetical protein SAXN108_0776 [Staphylococcus aureus]	1	0.000116166	61.042	2	SSK(1)GPDLYVYLTK	-3.4479	3	0.952
AID39217.1	102	K	hypothetical protein SAXN108_0776 [Staphylococcus aureus]	1	2.26617e-06	97.175	2	NGK(1)EIAMVDYDK	-2.3547	2	1.005
AID39217.1	74	K	hypothetical protein SAXN108_0776 [Staphylococcus aureus]	1	6.16735e-06	90.263	2	NGK(1)LMLTNYK	-4.3845	6	1.048	0.971	1.262
AID39217.1	45	K	hypothetical protein SAXN108_0776 [Staphylococcus aureus]	1	3.43023e-29	187.1	2	SEDSNVK(1)TDK	-5.906	6	0.941	1.008	1.207
AID39217.1	50	K	hypothetical protein SAXN108_0776 [Staphylococcus aureus]	1	4.59131e-09	132.44	3	TK(1)HLTGTFSSK	-5.6679	8	1.049	0.925
AID39217.1	134	K	hypothetical protein SAXN108_0776 [Staphylococcus aureus]	1	1.22399e-07	127.94	2	YDEVTIYCK(1)K	-3.9043	6	0.758	0.881	1.095
AID39228.1	440	K	ATPase components of ABC transporters with duplicated ATPase domains [Staphylococcus aureus]	1	0.00114861	53.517	2	VYK(1)LSGGEQK	-2.8372	2	0.419
AID39235.1	58	K	hypothetical protein SAXN108_0794 [Staphylococcus aureus]	1	0.000517059	103.8	2	YCQEIK(1)TK	-5.4869	6	1.02	1.019	0.964
AID39239.1	108	K	ribonucleotide-diphosphate reductase subunit alpha [Staphylococcus aureus]	1	0.000144325	111.61	2	DYALK(1)TNDK	-6.0879	6	0.899	0.71	1.234
AID39239.1	294	K	ribonucleotide-diphosphate reductase subunit alpha [Staphylococcus aureus]	1	0.000158338	67.507	2	FFDLAK(1)EGK	-5.7537	6	1.159	0.769	0.859
AID39239.1	103	K	ribonucleotide-diphosphate reductase subunit alpha [Staphylococcus aureus]	1	0.000732331	94.806	2	FFK(1)DYALK	-3.8948	6	1.065	0.901	0.51
AID39239.1	215	K	ribonucleotide-diphosphate reductase subunit alpha [Staphylococcus aureus]	1	0.000744902	58.426	2	GEAIK(1)GIK	-5.039	2		1.073
AID39239.1	514	K	ribonucleotide-diphosphate reductase subunit alpha [Staphylococcus aureus]	1	0.000331222	54.436	2	GIK(1)YQDFEK	-3.6063	2	0.995
AID39239.1	681	K	ribonucleotide-diphosphate reductase subunit alpha [Staphylococcus aureus]	1	0.00017493	58.916	2	GLK(1)SLYYTR	-3.6364	4	0.982	1.248	1.046
AID39239.1	222	K	ribonucleotide-diphosphate reductase subunit alpha [Staphylococcus aureus]	1	3.08765e-05	50.834	2	GVAK(1)GVLPIAK	-5.9765	3			1.216
AID39239.1	267	K	ribonucleotide-diphosphate reductase subunit alpha [Staphylococcus aureus]	1	0.000209058	99.855	2	K(1)VNADEDLR	-6.3312	5	0.983	0.747	1.244
AID39239.1	477	K	ribonucleotide-diphosphate reductase subunit alpha [Staphylococcus aureus]	1	2.18934e-05	81.799	2	NK(1)IGYESEEAK	-5.1527	5	0.98	0.92	1.07
AID39240.1	218	K	ribonucleoside-diphosphate reductase subunit beta [Staphylococcus aureus]	1	3.27764e-06	130.79	2	NELSESEK(1)QK	-5.0006	2	0.944
AID39240.1	220	K	ribonucleoside-diphosphate reductase subunit beta [Staphylococcus aureus]	1	0.000281831	76.605	2	QK(1)ADQEMYK	-5.7878	4	0.934	0.863
AID39240.1	51	K	ribonucleoside-diphosphate reductase subunit beta [Staphylococcus aureus]	1	5.07126e-10	103.69	2	TLSEAEQDTFK(1)K	-4.6874	6	1.15	0.789	1.117
AID39240.1	34	K	ribonucleoside-diphosphate reductase subunit beta [Staphylococcus aureus]	1	0.000189222	72.365	2	VSK(1)DIASWK	-5.1911	4	0.938	0.814	1
AID39244.1	293	K	iron complex transport system substrate-binding protein [Staphylococcus aureus]	1	7.47045e-13	119.94	2	STAK(1)QALNNPVLK	-2.5459	5	0.78	0.706	1.087
AID39246.1	288	K	UDP-N-acetylenolpyruvoylglucosamine reductase [Staphylococcus aureus]	1	0.00015593	95.311	2	EK(1)FGIELNR	-6.0939	5	0.782		0.744
AID39249.1	68	K	hypothetical protein SAXN108_0808 [Staphylococcus aureus]	1	0.000146878	111.39	2	DLSDYIAK(1)K	-5.0193	6	0.768	0.681	0.929
AID39257.1	216	K	DegV family protein [Staphylococcus aureus]	1	0.00152071	58.916	2	AIQTLEK(1)K	-4.1208	3			0.93
AID39260.1	154	K	Ribosomal subunit interface protein [Staphylococcus aureus]	1	1.03933e-14	156.14	2	DGK(1)YGLIQTSEQ	-5.3985	5	0.735	0.323	0.795
AID39260.1	34	K	Ribosomal subunit interface protein [Staphylococcus aureus]	1	1.46737e-05	74.524	2	IEVTIPLK(1)NVTLR	-4.0587	6	0.897	0.9	0.518
AID39260.1	26	K	Ribosomal subunit interface protein [Staphylococcus aureus]	1	6.80746e-08	86.729	2	TYSNSATK(1)IEVTIPLK	-5.6197	2		0.207
AID39260.1	18	K	Ribosomal subunit interface protein [Staphylococcus aureus]	1	6.04564e-06	106.35	2	VK(1)TYSNSATK	-5.2637	6	0.799	0.977	1.02
AID39260.1	16	K	Ribosomal subunit interface protein [Staphylococcus aureus]	1	7.35165e-09	97.594	3	YFNDVPNAVAHVK(1)VK	-3.82	6	0.814	1.04	0.749
AID39261.1	274	K	preprotein translocase subunit SecA [Staphylococcus aureus]	1	1.41328e-06	82.437	3	AVHLTEQGADK(1)AER	-3.0404	3			0.841
AID39261.1	6	K	preprotein translocase subunit SecA [Staphylococcus aureus]	1	2.50648e-09	108.2	2	GFLSK(1)ILDGNNK	-4.7153	3	0.754
AID39261.1	13	K	preprotein translocase subunit SecA [Staphylococcus aureus]	1	9.31087e-05	59.645	2	ILDGNNK(1)EIK	-5.1572	4		0.857	0.872
AID39261.1	59	K	preprotein translocase subunit SecA [Staphylococcus aureus]	1	0.00146735	60.892	2	K(1)QNDYLDK	-5.6688	5	0.853	0.757
AID39261.1	24	K	preprotein translocase subunit SecA [Staphylococcus aureus]	1	7.46221e-09	88.24	2	LADK(1)VIALEEK	-4.9441	6	0.982	0.879	0.692
AID39261.1	381	K	preprotein translocase subunit SecA [Staphylococcus aureus]	1	6.68575e-14	106.47	2	LAGMTGTAK(1)TEEEEFR	-3.8298	4		0.847
AID39261.1	257	K	preprotein translocase subunit SecA [Staphylococcus aureus]	1	2.30377e-05	94.66	2	QDEDYK(1)YDEK	-3.9745	4	0.955	0.617
AID39261.1	835	K	preprotein translocase subunit SecA [Staphylococcus aureus]	1	4.41377e-10	127.03	2	NDDCPCGSGK(1)K	-6.4087	6	0.708	0.866	1.145
AID39261.1	409	K	preprotein translocase subunit SecA [Staphylococcus aureus]	1	3.38793e-06	91.939	2	NDK(1)SDLIYISQK	-3.9438	4		0.391	0.977
AID39261.1	418	K	preprotein translocase subunit SecA [Staphylococcus aureus]	1	7.92781e-09	92.428	2	SDLIYISQK(1)GK	-5.8124	6	0.792	0.917	0.994
AID39261.1	819	K	preprotein translocase subunit SecA [Staphylococcus aureus]	1	0.00019841	56.202	2	PIVK(1)GDQVGR	-4.1062	3	0.88
AID39264.1	89	K	HD superfamily hydrolase [Staphylococcus aureus]	1	0.00118237	65.313	2	YASSELK(1)K	-5.1232	5	0.994	0.685
AID39267.1	182	K	Excinuclease ABC subunit A [Staphylococcus aureus]	1	0.000104178	63.212	2	LVVK(1)DGIETR	-4.7951	3		0.761
AID39267.1	119	K	Excinuclease ABC subunit A [Staphylococcus aureus]	1	9.92443e-06	77.358	3	TK(1)IQLLAPVIAHR	-1.8047	3	0.822
AID39268.1	75	K	HPr kinase/phosphorylase [Staphylococcus aureus]	1	1.06015e-05	50.314	3	K(1)LCRPETPAIIVTR	-5.3496	2		0.816
AID39268.1	235	K	HPr kinase/phosphorylase [Staphylococcus aureus]	1	6.37391e-13	110.88	2	LNINLENWNK(1)QK	-6.4169	2	0.753
AID39268.1	6	K	HPr kinase/phosphorylase [Staphylococcus aureus]	1	3.88288e-13	112.7	2	MLTTEK(1)LVETLK	-2.1669	3		0.311
AID39268.1	166	K	HPr kinase/phosphorylase [Staphylococcus aureus]	1	5.98045e-06	88.181	2	SETALELVK(1)R	-5.2253	4	0.72	0.634
AID39272.1	30	K	Thioredoxin reductase [Staphylococcus aureus]	1	5.29319e-06	108.93	2	ANLK(1)TVMIER	-8.017	4	0.791	0.952
AID39272.1	116	K	Thioredoxin reductase [Staphylococcus aureus]	1	7.30582e-22	225.68	2	AVIIATGAEYK(1)K	-4.3269	12	0.853	0.871	1.027
AID39272.1	212	K	Thioredoxin reductase [Staphylococcus aureus]	1	2.41392e-08	91.939	2	DGK(1)VGSVTLTSTK	-4.5831	6	0.835	1.009	1.078
AID39272.1	169	K	Thioredoxin reductase [Staphylococcus aureus]	1	4.17599e-06	87.942	2	FADK(1)VTIVHR	-4.7155	7	0.858	0.893	1.058
AID39272.1	84	K	Thioredoxin reductase [Staphylococcus aureus]	1	4.39029e-10	69.327	2	FGAVYQYGDIK(1)SVEDK	-3.8948	7	0.708	0.756
AID39272.1	89	K	Thioredoxin reductase [Staphylococcus aureus]	1	0.000157194	112.8	2	SVEDK(1)GEYK	-4.8574	6	0.821	0.943	0.987
AID39272.1	93	K	Thioredoxin reductase [Staphylococcus aureus]	1	8.67911e-09	90.263	2	GEYK(1)VINFGNK	-6.3042	4	0.809		1.12
AID39272.1	100	K	Thioredoxin reductase [Staphylococcus aureus]	1	9.0468e-15	162.21	2	VINFGNK(1)ELTAK	-4.84	6	0.891	0.883	1.022
AID39272.1	143	K	Thioredoxin reductase [Staphylococcus aureus]	1	8.70149e-20	130.99	2	GVSYCAVCDGAFFK(1)NK	-4.1665	3		1.568	0.206
AID39272.1	209	K	Thioredoxin reductase [Staphylococcus aureus]	1	0.000973511	76.572	2	SINEK(1)DGK	-5.2953	2			0.996
AID39272.1	73	K	Thioredoxin reductase [Staphylococcus aureus]	1	8.70181e-09	78.043	2	K(1)FGAVYQYGDIK	-4.3089	6	0.796	1.069	1.064
AID39272.1	72	K	Thioredoxin reductase [Staphylococcus aureus]	1	0.00219384	78.178	2	MFEHAK(1)K	-4.217	7	0.811	0.852	1.105
AID39275.1	280	K	hypothetical protein SAXN108_0834 [Staphylococcus aureus]	1	2.08256e-06	69.276	2	AELEK(1)ESINVK	-4.5754	6	0.505	0.999	0.467
AID39275.1	113	K	hypothetical protein SAXN108_0834 [Staphylococcus aureus]	1	0.000156583	105.36	2	ALSK(1)ILNIK	-4.609	5		0.699	0.583
AID39277.1	167	K	ATP-dependent Clp protease proteolytic subunit [Staphylococcus aureus]	1	6.03505e-10	82.716	3	IQK(1)DTDRDNFLTAEEAK	-2.8173	7	1.019	0.902	1.042
AID39277.1	164	K	ATP-dependent Clp protease proteolytic subunit [Staphylococcus aureus]	1	2.64664e-10	151.22	2	TGQSIEK(1)IQK	-4.9226	6	0.936	0.908	1.182
AID39281.1	215	K	glyceraldehyde-3-phosphate dehydrogenase [Staphylococcus aureus]	1	2.34068e-39	182.09	2	AAAENIIPNSTGAAK(1)AIGK	-5.0235	11	0.746	0.897	0.968
AID39281.1	219	K	glyceraldehyde-3-phosphate dehydrogenase [Staphylococcus aureus]	1	2.40264e-09	128.97	2	AIGK(1)VIPEIDGK	-3.2827	17	0.899	0.873	1.12
AID39281.1	227	K	glyceraldehyde-3-phosphate dehydrogenase [Staphylococcus aureus]	1	6.62094e-35	167.59	2	VIPEIDGK(1)LDGGAQR	-4.1739	13	0.891	0.938	1.024
AID39281.1	115	K	glyceraldehyde-3-phosphate dehydrogenase [Staphylococcus aureus]	1	3.50721e-09	123.42	3	AQAHIEAGAK(1)K	-4.3257	12	1.025	0.842	1.175
AID39281.1	116	K	glyceraldehyde-3-phosphate dehydrogenase [Staphylococcus aureus]	1	3.95093e-08	100.07	2	K(1)VLISAPATGDLK	-4.0353	6	0.946	1	1.064
AID39281.1	4	K	glyceraldehyde-3-phosphate dehydrogenase [Staphylococcus aureus]	1	7.23272e-09	111.39	2	AVK(1)VAINGFGR	-8.513	6	0.961	1.011	1.131
AID39281.1	105	K	glyceraldehyde-3-phosphate dehydrogenase [Staphylococcus aureus]	1	7.1162e-15	154.94	3	DK(1)AQAHIEAGAK	-5.7324	10	1.107	0.806	1.19
AID39281.1	73	K	glyceraldehyde-3-phosphate dehydrogenase [Staphylococcus aureus]	1	1.49459e-29	224.09	2	EVK(1)SFSEPDASK	-3.6255	7	0.99	0.891	1.054
AID39281.1	82	K	glyceraldehyde-3-phosphate dehydrogenase [Staphylococcus aureus]	1	3.5999e-48	219.93	2	SFSEPDASK(1)LPWK	-3.6648	6	0.92	0.88	0.97
AID39281.1	70	K	glyceraldehyde-3-phosphate dehydrogenase [Staphylococcus aureus]	1	0.00120309	101.41	2	VNGK(1)EVK	-5.2326	6	1.123	0.953	1.022
AID39282.1	27	K	Phosphoglycerate kinase [Staphylococcus aureus]	1	3.56218e-20	127.62	2	ADFNVPLK(1)DGEITNDNR	-4.1283	7	1.143	0.953	0.596
AID39282.1	71	K	Phosphoglycerate kinase [Staphylococcus aureus]	1	1.56388e-06	75.5	3	AK(1)LTLRPVAEDLSK	-4.6616	5	0.969	0.862
AID39282.1	83	K	Phosphoglycerate kinase [Staphylococcus aureus]	1	8.437e-13	104.49	2	PVAEDLSK(1)K	-4.3858	13	1.117	0.793	0.913
AID39282.1	236	K	Phosphoglycerate kinase [Staphylococcus aureus]	1	2.16549e-09	91.032	2	AQGK(1)EIGISLLEEDK	-4.2341	3	1.584	1.248
AID39282.1	108	K	Phosphoglycerate kinase [Staphylococcus aureus]	1	1.76607e-18	144.51	2	DLK(1)EGDVLLVENTR	-3.8943	9	0.993	0.911	0.576
AID39282.1	257	K	Phosphoglycerate kinase [Staphylococcus aureus]	1	0.000137935	92.428	2	DLLEK(1)HGDK	-4.5075	6	1.064	0.827	1.02
AID39282.1	261	K	Phosphoglycerate kinase [Staphylococcus aureus]	1	4.70314e-06	59.67	2	HGDK(1)IVLPVDTK	-4.3955	5	1.013		1.048
AID39282.1	202	K	Phosphoglycerate kinase [Staphylococcus aureus]	0.999995	7.3384e-27	66.002	3	FIGGVVNDPHKPVVAILGGAK(1)VSDK	-5.0345	3	0.905
AID39282.1	391	K	Phosphoglycerate kinase [Staphylococcus aureus]	1	4.81291e-24	236.03	2	ELPGIK(1)AINNK	-4.3722	7	0.976	0.761	1.205
AID39282.1	130	K	Phosphoglycerate kinase [Staphylococcus aureus]	1	2.38045e-07	145.75	2	ESK(1)NDPELGK	-4.8741	7	1.018	0.832	1.013
AID39282.1	206	K	Phosphoglycerate kinase [Staphylococcus aureus]	1	9.23843e-05	105.36	2	VSDK(1)INVIK	-4.7048	6	1.023	0.904	0.853
AID39282.1	99	K	Phosphoglycerate kinase [Staphylococcus aureus]	1	0.000116161	134.66	2	GEK(1)LEAAIK	-5.3015	6	0.984	0.802	1.024
AID39282.1	105	K	Phosphoglycerate kinase [Staphylococcus aureus]	1	3.05206e-06	127.94	2	LEAAIK(1)DLK	-3.9045	6	1.018	0.805	0.912
AID39282.1	14	K	Phosphoglycerate kinase [Staphylococcus aureus]	1	0.000218898	121.31	2	GK(1)TVLVR	-5.2143	6	1.066	0.829	0.859
AID39282.1	269	K	Phosphoglycerate kinase [Staphylococcus aureus]	1	5.22331e-09	104.39	2	IVLPVDTK(1)VAK	-3.7356	5	0.932	0.811
AID39282.1	252	K	Phosphoglycerate kinase [Staphylococcus aureus]	1	6.36492e-06	106	2	IDFAK(1)DLLEK	-3.4932	5	1.061	0.65
AID39282.1	211	K	Phosphoglycerate kinase [Staphylococcus aureus]	1	9.59096e-21	189.56	2	INVIK(1)NLVNIADK	-4.8121	6	1.104	1.095	0.537
AID39282.1	62	K	Phosphoglycerate kinase [Staphylococcus aureus]	1	2.09479e-10	135.63	2	IVLFSHLGK(1)VK	-4.925	10	0.909	0.796	0.824
AID39282.1	272	K	Phosphoglycerate kinase [Staphylococcus aureus]	1	3.38333e-06	144.47	2	VAK(1)EFSNDAK	-5.7264	7	0.956	0.829	1.051
AID39282.1	12	K	Phosphoglycerate kinase [Staphylococcus aureus]	1	8.9882e-06	92.732	2	IVSDLDLK(1)GK	-4.1434	3	1.415	0.448
AID39282.1	4	K	Phosphoglycerate kinase [Staphylococcus aureus]	1	0.000205679	98.009	2	K(1)IVSDLDLK	-5.0793	6	1.073	0.863	0.991
AID39282.1	87	K	Phosphoglycerate kinase [Staphylococcus aureus]	0.859558	0.000118547	70.195	2	K(0.14)LDK(0.86)EVVFVPETR	-3.3711	12	1.195	0.992	1.111
AID39282.1	126	K	Phosphoglycerate kinase [Staphylococcus aureus]	1	0.000321424	88.921	2	YEDLDGK(1)K	-5.2767	11	1.005	0.793	1.133
AID39283.1	150	K	Triosephosphate isomerase [Staphylococcus aureus]	1	1.58005e-23	199.59	2	ANDVVGEQVK(1)K	-5.1763	6	0.973	0.842	1.026
AID39283.1	151	K	Triosephosphate isomerase [Staphylococcus aureus]	1	8.5454e-13	115.41	2	K(1)AVAGLSEDQLK	-4.4099	6	0.972	0.912	1.034
AID39283.1	113	K	Triosephosphate isomerase [Staphylococcus aureus]	1	1.47037e-20	160.98	3	ELFHETDEEINK(1)K	-4.269	9	0.97	0.938	0.886
AID39283.1	140	K	Triosephosphate isomerase [Staphylococcus aureus]	1	2.72606e-41	199.51	2	ESGK(1)ANDVVGEQVK	-4.3222	6	1.055	0.891	1.007
AID39283.1	217	K	Triosephosphate isomerase [Staphylococcus aureus]	1	5.44165e-31	192.95	2	IQYGGSVK(1)PNNIK	-4.4251	6	0.915	0.867	0.954
AID39283.1	14	K	Triosephosphate isomerase [Staphylococcus aureus]	1	0.000155291	117.3	2	MNK(1)TVQEAK	-5.8926	9	0.833	0.858	1.12
AID39283.1	202	K	Triosephosphate isomerase [Staphylococcus aureus]	1	3.93734e-19	144.16	2	QTIADLSSK(1)EVSEATR	-3.8791	6	1.029	0.94	0.828
AID39283.1	11	K	Triosephosphate isomerase [Staphylococcus aureus]	1	4.19555e-08	90.263	2	TPIIAGNWK(1)MNK	-4.5657	12	0.665	0.764	0.506
AID39284.1	277	K	2,3-bisphosphoglycerate-independent phosphoglycerate mutase [Staphylococcus aureus]	1	4.72568e-13	156.57	2	AFEGFK(1)VEQVK	-3.9602	9	1.575	1.079	0.553
AID39284.1	158	K	2,3-bisphosphoglycerate-independent phosphoglycerate mutase [Staphylococcus aureus]	1	0.000126781	115.86	2	DVDQK(1)SALK	-4.4613	6	0.893	0.804	1.057
AID39284.1	162	K	2,3-bisphosphoglycerate-independent phosphoglycerate mutase [Staphylococcus aureus]	1	1.30717e-14	143.22	2	SALK(1)YIEETEAK	-4.5118	6	0.909	0.814	1.022
AID39284.1	200	K	2,3-bisphosphoglycerate-independent phosphoglycerate mutase [Staphylococcus aureus]	1	0.000117154	110.22	2	EEK(1)AYNAIR	-5.8759	6	0.966	0.864	1.004
AID39284.1	26	K	2,3-bisphosphoglycerate-independent phosphoglycerate mutase [Staphylococcus aureus]	0.999993	3.02891e-06	65.173	4	ESEHGNAVK(1)LANKPNFDR	-4.99	4	0.986
AID39284.1	30	K	2,3-bisphosphoglycerate-independent phosphoglycerate mutase [Staphylococcus aureus]	1	0.00153274	69.915	2	LANK(1)PNFDR	-5.6567	3			1.051
AID39284.1	347	K	2,3-bisphosphoglycerate-independent phosphoglycerate mutase [Staphylococcus aureus]	1	0.000705368	120.33	2	NEEFK(1)GER	-5.3989	6	1.017	0.897	0.918
AID39285.1	268	K	Enolase [Staphylococcus aureus]	1	2.93738e-06	171.75	2	FEGEHGAK(1)R	-4.4229	7	0.876	0.821	1.159
AID39285.1	406	K	Enolase [Staphylococcus aureus]	1	0.000152067	105.81	2	IAK(1)YNQLLR	-5.24	6	0.769	0.728	1.204
AID39285.1	422	K	Enolase [Staphylococcus aureus]	1	2.03832e-19	115.05	2	IEDELFETAK(1)YDGIK	-4.7176	4	0.635	0.598
AID39285.1	427	K	Enolase [Staphylococcus aureus]	1	2.4885e-17	133.49	2	YDGIK(1)SFYNLDK	-2.9071	6	1.001	1.001	0.735
AID39285.1	105	K	Enolase [Staphylococcus aureus]	1	4.56483e-06	74.849	2	MMIALDGTPNK(1)GK	-4.0231	8	0.834	0.91	1.117
AID39285.1	62	K	Enolase [Staphylococcus aureus]	1	0.00073373	99.305	2	YLGK(1)GVTK	-3.8682	6	0.926	0.857	1.01
AID39290.1	48	K	SsrA-binding protein [Staphylococcus aureus]	1	5.04786e-06	119.55	2	GSANLK(1)DSYAQVK	-2.8075	4	1.635	0.912	0.354
AID39297.1	345	K	Clumping factor ClfA, fibrinogen-binding protein [Staphylococcus aureus]	1	2.72477e-09	95.656	2	ATLTMPAYINPENVK(1)K	-1.6463	7		0.778	0.701
AID39297.1	346	K	Clumping factor ClfA, fibrinogen-binding protein [Staphylococcus aureus]	1	1.00651e-10	98.895	2	K(1)TGNVTLATGIGSTTANK	-4.4267	4	1.032	0.918	0.999
AID39297.1	276	K	Clumping factor ClfA, fibrinogen-binding protein [Staphylococcus aureus]	1	4.8143e-06	85.622	2	GDTFK(1)ITVPK	-4.5214	6	0.759	0.806	1.195
AID39297.1	389	K	Clumping factor ClfA, fibrinogen-binding protein [Staphylococcus aureus]	1	1.48718e-12	117.41	2	GTIDQIDK(1)TNNTYR	-4.6098	4			0.83
AID39297.1	371	K	Clumping factor ClfA, fibrinogen-binding protein [Staphylococcus aureus]	1	9.21931e-09	92.428	2	TVLVDYEK(1)YGK	-4.8661	6	0.931	0.801	0.897
AID39302.1	65	K	Cold shock protein CspC [Staphylococcus aureus]	1	0.00012894	65.933	2	GEQAANVVK(1)M	-4.6219	6	0.663	0.687	1.11
AID39311.1	80	K	hypothetical protein SAXN108_0870 [Staphylococcus aureus]	1	0.00139261	69.905	2	EHK(1)SLIK	-3.3273	3		0.688
AID39311.1	16	K	hypothetical protein SAXN108_0870 [Staphylococcus aureus]	1	0.000654317	51.531	2	TLTNNDFNEYK(1)R	-3.7377	3		0.915
AID39312.1	8	K	Organic hydroperoxide resistance protein [Staphylococcus aureus]	1	1.15957e-08	106	3	AIHYETK(1)ATNVGGR	-4.618	8	1.106	0.769	0.923
AID39312.1	16	K	Organic hydroperoxide resistance protein [Staphylococcus aureus]	1	0.000222899	62.271	2	K(1)GHVYTDDR	-5.3801	3	1.18	0.731
AID39315.1	5	K	Thioredoxin [Staphylococcus aureus]	1	8.40826e-18	173.07	2	MQSIK(1)SNESFK	-4.618	12	0.86	0.7	0.902
AID39316.1	70	K	hypothetical protein SAXN108_0875 [Staphylococcus aureus]	1	0.000880801	108.92	2	ELDLK(1)NK	-4.42	4	1.014
AID39316.1	72	K	hypothetical protein SAXN108_0875 [Staphylococcus aureus]	1	7.50166e-09	124.46	2	NK(1)LQTLSDDEK	-4.2864	6	1.147	1.001	1.12
AID39316.1	8	K	hypothetical protein SAXN108_0875 [Staphylococcus aureus]	1	1.71381e-10	117.99	2	FYQYK(1)NCTTCK	-3.9628	5	0.95	0.905
AID39316.1	108	K	hypothetical protein SAXN108_0875 [Staphylococcus aureus]	1	5.73017e-18	183.57	2	ITLGFK(1)EDQYK	-4.2099	6	1.086	0.939	0.894
AID39316.1	93	K	hypothetical protein SAXN108_0875 [Staphylococcus aureus]	1	5.44247e-13	81.799	2	LELLSSDGMLVK(1)R	-3.9284	3	0.747
AID39316.1	63	K	hypothetical protein SAXN108_0875 [Staphylococcus aureus]	1	4.39458e-05	67.464	3	LFNTHGAK(1)YR	-5.0233	3			0.498
AID39316.1	3	K	hypothetical protein SAXN108_0875 [Staphylococcus aureus]	1	0.000736858	78.178	2	MIK(1)FYQYK	-4.7208	10	0.962	0.567	0.784
AID39317.1	11	K	Glycine cleavage system H protein [Staphylococcus aureus]	1	0.000144422	104.39	2	YSK(1)EHEWVK	-4.874	6	0.714	0.52	0.793
AID39322.1	146	K	hypothetical protein SAXN108_0881 [Staphylococcus aureus]	1	5.96805e-06	96.946	2	AYPSELSGGQK(1)QR	-4.9394	4		0.505
AID39322.1	326	K	hypothetical protein SAXN108_0881 [Staphylococcus aureus]	1	0.00280217	69.915	2	FEK(1)ELIER	-4.5653	2		0.888
AID39322.1	299	K	hypothetical protein SAXN108_0881 [Staphylococcus aureus]	1	0.000296129	48.701	2	INILEANIK(1)NTK	-4.8528	2			0.587
AID39324.1	174	K	Methionine ABC transporter substrate-binding protein [Staphylococcus aureus]	1	0.000304628	86.205	2	FSDITENK(1)K	-5.2765	6	0.504	0.864	1.315
AID39324.1	73	K	Methionine ABC transporter substrate-binding protein [Staphylococcus aureus]	1	1.12267e-10	97.594	2	TINDYTTPNK(1)LLDK	-3.5107	4	0.632	0.874	0.894
AID39346.1	11	K	Pathogenicity island protein [Staphylococcus aureus]	1	6.61315e-06	78.864	2	IDK(1)DNTDNDGIILK	-2.8436	3			1.158
AID39346.1	73	K	Pathogenicity island protein [Staphylococcus aureus]	1	6.39328e-09	71.219	2	ILDDENDQNIIGK(1)LR	-5.8115	3	0.706	0.144
AID39346.1	56	K	Pathogenicity island protein [Staphylococcus aureus]	1	2.90694e-17	140.57	2	SVESNSWENEK(1)NK	-4.7751	5	0.555		0.996
AID39348.1	6	K	hypothetical protein SAXN108_0907 [Staphylococcus aureus]	1	1.05629e-21	191.25	2	ADESK(1)FEQVK	-3.3252	8	0.91	0.924	0.893
AID39348.1	11	K	hypothetical protein SAXN108_0907 [Staphylococcus aureus]	1	3.96167e-06	154.28	2	FEQVK(1)GNVK	-4.0158	8	0.726	0.776	0.888
AID39348.1	41	K	hypothetical protein SAXN108_0907 [Staphylococcus aureus]	1	5.5792e-09	162.49	2	AK(1)EFVENAK	-3.9292	6	0.823	0.797	0.813
AID39348.1	48	K	hypothetical protein SAXN108_0907 [Staphylococcus aureus]	1	4.40227e-09	170.95	2	EFVENAK(1)EK	-4.9884	7	0.68	0.638	0.658
AID39348.1	57	K	hypothetical protein SAXN108_0907 [Staphylococcus aureus]	1	1.2489e-06	162.59	2	ATDFIDK(1)VK	-4.6786	7	0.946	0.862	0.793
AID39348.1	50	K	hypothetical protein SAXN108_0907 [Staphylococcus aureus]	1	1.33464e-06	155.57	2	EK(1)ATDFIDK	-3.8195	9	0.728	0.691	0.631
AID39348.1	25	K	hypothetical protein SAXN108_0907 [Staphylococcus aureus]	1	4.55034e-103	305.82	2	ETVGNVTDNK(1)NLENEGK	-3.7839	12	0.887	0.864	1.041
AID39348.1	32	K	hypothetical protein SAXN108_0907 [Staphylococcus aureus]	1	2.79566e-29	207.6	2	NLENEGK(1)EDK	-3.4843	9	0.862	0.895	0.976
AID39348.1	35	K	hypothetical protein SAXN108_0907 [Staphylococcus aureus]	0.9996	4.65974e-12	119.79	2	NLENEGKEDK(1)ASGK	-3.1031	10	0.872	0.902	0.994
AID39348.1	15	K	hypothetical protein SAXN108_0907 [Staphylococcus aureus]	1	4.89012e-75	256.93	2	GNVK(1)ETVGNVTDNK	-2.9063	15	0.654	0.726	0.863
AID39350.1	224	K	ABC transporter ATP-binding protein [Staphylococcus aureus]	1	1.11624e-09	99.305	2	VHVMYAGK(1)VVK	-4.5639	11	0.712	0.872	0.91
AID39350.1	109	K	ABC transporter ATP-binding protein [Staphylococcus aureus]	1	0.00219401	58.286	2	SAINAK(1)R	-4.892	5			0.957
AID39350.1	235	K	ABC transporter ATP-binding protein [Staphylococcus aureus]	1	0.0001953	83.623	2	SGGPELAK(1)R	-4.8529	6	0.832	0.848	0.978
AID39350.1	227	K	ABC transporter ATP-binding protein [Staphylococcus aureus]	1	4.9499e-09	101.48	2	VVK(1)SGGPELAK	-5.2456	6	0.79	0.905	0.903
AID39350.1	187	K	ABC transporter ATP-binding protein [Staphylococcus aureus]	1	4.80114e-06	132.39	2	VVSK(1)GINQMR	-5.5451	8	0.775		0.916
AID39350.1	152	K	ABC transporter ATP-binding protein [Staphylococcus aureus]	1	7.66419e-13	112.7	2	YLNEGFSGGEK(1)K	-4.0267	6	0.766	0.94	0.906
AID39351.1	44	K	FeS assembly protein SufD [Staphylococcus aureus]	1	1.41043e-14	94.66	2	LTETLEMPK(1)PDK	-4.9469	7	0.771	0.746	0.565
AID39351.1	47	K	FeS assembly protein SufD [Staphylococcus aureus]	0.991863	2.07417e-08	82.437	2	LTETLEMPK(0.008)PDK(0.992)TK	-3.0829	2		0.61
AID39351.1	422	K	FeS assembly protein SufD [Staphylococcus aureus]	1	0.000219199	122.44	2	ELPIEDVK(1)R	-5.1333	3		0.846
AID39351.1	302	K	FeS assembly protein SufD [Staphylococcus aureus]	1	9.29401e-22	180.81	2	INLTSK(1)IVQYGK	-5.279	6	0.704	0.968	0.712
AID39351.1	308	K	FeS assembly protein SufD [Staphylococcus aureus]	1	1.02396e-12	117.21	2	IVQYGK(1)ETDGYILK	-4.8056	6	0.679	0.948	0.95
AID39351.1	52	K	FeS assembly protein SufD [Staphylococcus aureus]	1	0.0152719	46.033	2	K(1)WDFDSFK	-4.8853	3		1.071	0.957
AID39351.1	286	K	FeS assembly protein SufD [Staphylococcus aureus]	1	1.4077e-14	102.26	2	STSSLK(1)SVVVGTGEQK	-3.5694	6	0.647	0.917	0.884
AID39351.1	296	K	FeS assembly protein SufD [Staphylococcus aureus]	1	3.53807e-41	193.62	2	SVVVGTGEQK(1)INLTSK	-3.4185	7	0.689	0.956	0.855
AID39351.1	134	K	FeS assembly protein SufD [Staphylococcus aureus]	1	3.39911e-08	68.108	2	YFMK(1)DAVTVDEHR	-3.8881	4		0.742
AID39354.1	159	K	Iron-sulfur cluster assembly protein SufB [Staphylococcus aureus]	1	2.457e-12	115.04	2	K(1)YFASVVPAADNK	-6.2877	5	0.658	1.062	0.965
AID39354.1	139	K	Iron-sulfur cluster assembly protein SufB [Staphylococcus aureus]	1	4.98561e-06	120.33	2	ELEEK(1)GIIFK	-2.867	4	0.71	0.722
AID39354.1	105	K	Iron-sulfur cluster assembly protein SufB [Staphylococcus aureus]	1	3.50344e-06	82.437	2	TFDK(1)LGIPEAEQK	-4.8181	5		0.88	0.937
AID39364.1	86	K	hypothetical protein SAXN108_0923 [Staphylococcus aureus]	1	1.27428e-12	110.44	2	ETQQAINK(1)TVGIR	-4.2211	6	0.947	0.649	1.215
AID39365.1	48	K	N-acetyl-glucosamine catabolism-like protein [Staphylococcus aureus]	1	4.17392e-18	77.347	3	GIPHLYVTNNSTK(1)TPEQVTEK	-2.8257	4	1.196		0.847
AID39365.1	56	K	N-acetyl-glucosamine catabolism-like protein [Staphylococcus aureus]	1	9.57616e-05	70.389	2	TPEQVTEK(1)LR	-5.4879	3		0.732
AID39368.1	271	K	D-alanine--polyphosphoribitol ligase subunit1 [Staphylococcus aureus]	1	0.000803644	65.313	2	AAK(1)ALVNR	-5.3758	6	0.92	0.913	1.034
AID39368.1	368	K	D-alanine--polyphosphoribitol ligase subunit1 [Staphylococcus aureus]	1	1.43064e-20	175.54	2	AK(1)FENGQWFIQGR	-4.5609	2	0.312
AID39368.1	416	K	D-alanine--polyphosphoribitol ligase subunit1 [Staphylococcus aureus]	1	0.000106318	54.584	2	EAIVVPVYK(1)NDK	-5.8129	5	0.89	0.899
AID39368.1	88	K	D-alanine--polyphosphoribitol ligase subunit1 [Staphylococcus aureus]	1	0.00137245	73.637	2	IK(1)MIINK	-4.4262	6	0.863	0.708	0.976
AID39368.1	444	K	D-alanine--polyphosphoribitol ligase subunit1 [Staphylococcus aureus]	1	0.00142399	101.41	2	NIK(1)NDLK	-3.5235	5	0.853	0.957
AID39368.1	215	K	D-alanine--polyphosphoribitol ligase subunit1 [Staphylococcus aureus]	1	0.00192432	69.093	2	NMINK(1)PK	-8.013	6			1.033
AID39368.1	407	K	D-alanine--polyphosphoribitol ligase subunit1 [Staphylococcus aureus]	1	7.37659e-13	98.167	2	QSEFVK(1)EAIVVPVYK	-3.0078	2	0.385
AID39369.1	186	K	D-alanyl transfer protein DltB [Staphylococcus aureus]	0.999815	0.0347609	58.286	2	FVK(1)DDKK	-4.7214	3	0.856
AID39371.1	255	K	Polyglycerophosphate chain D-alanine transfer protein DltD [Staphylococcus aureus]	1	7.56397e-10	126.29	2	ADTTSNK(1)FGIR	-5.1106	4	0.916	0.98
AID39371.1	248	K	Polyglycerophosphate chain D-alanine transfer protein DltD [Staphylococcus aureus]	1	4.25124e-13	119.55	2	AVEIGK(1)ADTTSNK	-4.4387	6	0.891	1.036	0.97
AID39371.1	270	K	Polyglycerophosphate chain D-alanine transfer protein DltD [Staphylococcus aureus]	1	0.00408913	58.286	2	LIQESK(1)R	-5.7598	3			1.106
AID39371.1	184	K	Polyglycerophosphate chain D-alanine transfer protein DltD [Staphylococcus aureus]	1	0.000807275	72.038	2	EYLK(1)SYAK	-6.0847	3		1.086	1.033
AID39371.1	56	K	Polyglycerophosphate chain D-alanine transfer protein DltD [Staphylococcus aureus]	1	3.17753e-24	175.54	2	GTLIQDK(1)LYESNK	-2.6192	5	0.952	0.963	0.873
AID39371.1	349	K	Polyglycerophosphate chain D-alanine transfer protein DltD [Staphylococcus aureus]	1	5.27226e-06	74.849	2	IYDMTDK(1)DYEK	-4.9433	4	0.965		1.125
AID39377.1	75	K	NADH dehydrogenase [Staphylococcus aureus]	1	5.7158e-22	212.93	2	DK(1)VNFVQAEVTK	-4.1039	7	0.775	0.89	0.817
AID39377.1	85	K	NADH dehydrogenase [Staphylococcus aureus]	1	2.98366e-17	119.43	2	VNFVQAEVTK(1)IDR	-2.7158	5	0.739	0.666
AID39377.1	152	K	NADH dehydrogenase [Staphylococcus aureus]	1	0.000116873	76.572	2	FANYAASK(1)EK	-5.5865	5	1.037	0.849
AID39377.1	269	K	NADH dehydrogenase [Staphylococcus aureus]	1	1.26676e-24	178.52	2	GSK(1)LMEESFEGVK	-2.5832	12	0.746	0.805	0.876
AID39377.1	279	K	NADH dehydrogenase [Staphylococcus aureus]	1	3.4298e-17	191.25	2	LMEESFEGVK(1)R	-4.0031	12	0.864	0.826	0.833
AID39377.1	230	K	NADH dehydrogenase [Staphylococcus aureus]	1	2.39505e-19	126.63	2	GVEFK(1)IATPIVACNEK	-4.6766	7	1.023	0.367	0.464
AID39377.1	187	K	NADH dehydrogenase [Staphylococcus aureus]	1	2.201e-08	79.235	2	IPELCSK(1)YGVDQNK	-4.306	5	0.875		0.982
AID39377.1	194	K	NADH dehydrogenase [Staphylococcus aureus]	1	0.000153578	119.07	2	YGVDQNK(1)VK	-5.9449	6	0.979	0.765	0.939
AID39377.1	196	K	NADH dehydrogenase [Staphylococcus aureus]	1	8.8224e-09	90.306	2	VK(1)ITCVEAAPK	-4.9998	8	1.045	0.931	0.921
AID39378.1	249	K	Cytosol aminopeptidase PepA [Staphylococcus aureus]	1	7.872e-09	82.437	2	DK(1)DEAPIALVGK	-4.8628	4			0.934
AID39378.1	53	K	Cytosol aminopeptidase PepA [Staphylococcus aureus]	1	0.000443147	51.872	3	HQHIIGSK(1)VGK	-4.2952	4		0.787	1.087
AID39378.1	80	K	Cytosol aminopeptidase PepA [Staphylococcus aureus]	1	6.5358e-15	124.46	2	LITVGLGNLK(1)TR	-4.9472	6	0.883	0.728	0.998
AID39389.1	63	K	hypothetical protein SAXN108_0948 [Staphylococcus aureus]	1	0.00458815	49.96	2	ALSHFEK(1)R	-5.1189	3			0.999
AID39389.1	34	K	hypothetical protein SAXN108_0948 [Staphylococcus aureus]	1	0.000294844	63.397	2	VEQVIK(1)HPK	-4.8875	5	0.908	0.853
AID39390.1	9	K	Peptidyl-prolyl cis-trans isomerase [Staphylococcus aureus]	1	1.75462e-06	62.454	2	ANYPQLNK(1)EVQQGEIK	-5.0386	5	0.894	0.927	0.847
AID39390.1	17	K	Peptidyl-prolyl cis-trans isomerase [Staphylococcus aureus]	1	6.9417e-13	75.012	3	EVQQGEIK(1)VVMHTNK	-4.519	5		0.792	1.013
AID39390.1	24	K	Peptidyl-prolyl cis-trans isomerase [Staphylococcus aureus]	1	8.30353e-06	74.524	3	VVMHTNK(1)GDMTFK	-4.0434	4	0.857	0.814
AID39391.1	58	K	RNA binding protein, contains ribosomal protein S1 domain [Staphylococcus aureus]	1	4.25462e-07	99.855	2	FLSEGQIVK(1)AK	-5.7291	4	1.005	0.883
AID39392.1	273	K	Oye family NADH-dependent flavin oxidoreductase [Staphylococcus aureus]	1	0.000227847	76.85	2	EGK(1)YAGQER	-4.1686	5	1.048	0.996	1.131
AID39392.1	136	K	Oye family NADH-dependent flavin oxidoreductase [Staphylococcus aureus]	1	7.68292e-09	75.474	3	SFGQK(1)QEHSAR	-3.5552	11	0.843	0.946	1.165
AID39392.1	4	K	Oye family NADH-dependent flavin oxidoreductase [Staphylococcus aureus]	1	0.000189222	56.202	2	SK(1)YEPLFDK	-4.3833	6	0.969	0.685	1.169
AID39393.1	324	K	Ornithine aminotransferase [Staphylococcus aureus]	1	8.06791e-05	51.454	2	EQLK(1)QIDHPSIK	-4.5548	3	0.71
AID39393.1	66	K	Ornithine aminotransferase [Staphylococcus aureus]	1	1.5317e-09	99.174	2	IIQALK(1)DQADK	-6.1965	6	0.947	0.956	0.65
AID39394.1	70	K	NAD-specific glutamate dehydrogenase [Staphylococcus aureus]	1	0.000141012	57.003	3	AQHNDAVGPTK(1)GGVR	-3.7832	4	0.79
AID39394.1	402	K	NAD-specific glutamate dehydrogenase [Staphylococcus aureus]	1	1.14809e-05	79.809	2	LAAYIIGIK(1)R	-4.7387	3		0.561
AID39394.1	53	K	NAD-specific glutamate dehydrogenase [Staphylococcus aureus]	1	1.16066e-08	110.44	2	MDDGTVK(1)TFTGYR	-4.0279	6	0.498	0.537
AID39398.1	176	K	Glucose-6-phosphate isomerase [Staphylococcus aureus]	1	4.82428e-05	137.84	2	IFATTDK(1)EK	-5.6609	7	0.928	0.874	1.025
AID39398.1	178	K	Glucose-6-phosphate isomerase [Staphylococcus aureus]	0.964929	0.000384566	76.255	2	IFATTDK(0.035)EK(0.965)GALK	-3.5835	5	0.785	0.837
AID39398.1	67	K	Glucose-6-phosphate isomerase [Staphylococcus aureus]	1	0.00155073	108.92	2	IVEASK(1)R	-5.1526	5	0.945	0.837
AID39398.1	154	K	Glucose-6-phosphate isomerase [Staphylococcus aureus]	1	0.000149679	105.36	2	LFK(1)QLVEER	-7.5983	5	1.124	1.309
AID39398.1	436	K	Glucose-6-phosphate isomerase [Staphylococcus aureus]	1	0.00682227	65.156	2	PGFEDLK(1)K	-3.9849	2		0.926
AID39398.1	28	K	Glucose-6-phosphate isomerase [Staphylococcus aureus]	1	1.83559e-10	171.34	3	QQQEIVK(1)SIHK	-4.4413	10	0.923	0.835	1.099
AID39398.1	21	K	Glucose-6-phosphate isomerase [Staphylococcus aureus]	1	2.07586e-28	111.75	3	TLEFFGEHELK(1)QQQEIVK	-2.5533	6	0.967	0.409
AID39398.1	330	K	Glucose-6-phosphate isomerase [Staphylococcus aureus]	1	9.5612e-07	61.194	3	VNHPK(1)YDITIEK	-4.3753	7	1.829	0.982	0.835
AID39398.1	163	K	Glucose-6-phosphate isomerase [Staphylococcus aureus]	1	0.00395247	50.834	2	YGK(1)EEAQK	-2.9269	3		0.973
AID39401.1	133	K	Signal peptidase IB [Staphylococcus aureus]	1	1.06281e-05	78.157	2	DLPNANPK(1)SNVIPK	-3.2856	5	1.067	0.765	1.3
AID39401.1	100	K	Signal peptidase IB [Staphylococcus aureus]	1	1.76754e-06	94.791	2	K(1)QDEPYLNYNLK	-4.8826	5	0.793	0.883
AID39403.1	412	K	ATP-dependent nuclease, subunit A [Staphylococcus aureus]	1	0.000104178	51.531	2	VQEK(1)ILSCIK	-5.0204	3	0.748	1.175
AID39404.1	72	K	Fumarylacetoacetate hydrolase family protein [Staphylococcus aureus]	1	6.43686e-35	175.68	2	AVVAAEDSGK(1)AEDYK	-4.1311	6	1.004	0.956	1.057
AID39404.1	7	K	Fumarylacetoacetate hydrolase family protein [Staphylococcus aureus]	1	6.359e-05	105.36	2	FLSFK(1)YNDK	-4.7629	6	0.921	0.92	0.891
AID39404.1	11	K	Fumarylacetoacetate hydrolase family protein [Staphylococcus aureus]	1	3.63205e-06	126.29	2	YNDK(1)TSYGVK	-4.7253	6	0.913	0.936	1.117
AID39404.1	182	K	Fumarylacetoacetate hydrolase family protein [Staphylococcus aureus]	1	3.12969e-17	144.51	2	K(1)AQSEQDQAFLSK	-3.9175	6	1.038	0.998	1.115
AID39404.1	2	K	Fumarylacetoacetate hydrolase family protein [Staphylococcus aureus]	1	0.00177241	77.072	2	MK(1)FLSFK	-5.1587	7	0.925		0.887
AID39404.1	103	K	Fumarylacetoacetate hydrolase family protein [Staphylococcus aureus]	1	9.53796e-07	76.196	3	NYK(1)DHANELNHEVEK	-4.8001	5		0.937	1.118
AID39404.1	159	K	Fumarylacetoacetate hydrolase family protein [Staphylococcus aureus]	1	0.0015973	72.492	2	SGEK(1)IPK	-3.307	5	1.177	1.026
AID39404.1	17	K	Fumarylacetoacetate hydrolase family protein [Staphylococcus aureus]	1	0.00267674	53.878	2	TSYGVK(1)VK	-5.681	5	0.281		1.488
AID39406.1	389	K	CoA-disulfide reductase [Staphylococcus aureus]	1	0.000263572	47.334	2	AAAVGK(1)EGADK	-6.4117	2		0.696
AID39406.1	252	K	CoA-disulfide reductase [Staphylococcus aureus]	1	2.45538e-07	106	2	FIESSNIK(1)LDR	-4.6966	6	1.051	1.023	0.936
AID39406.1	97	K	CoA-disulfide reductase [Staphylococcus aureus]	1	7.95089e-05	59.731	2	K(1)TNEQFEESYDK	-5.5571	2	0.636
AID39406.1	66	K	CoA-disulfide reductase [Staphylococcus aureus]	1	1.06638e-05	62.271	2	YALAYTPEK(1)FYDR	-6.9179	2			1.527
AID39416.1	35	K	surface protein [Staphylococcus aureus]	1	0.00105732	86.205	2	DK(1)LPATQK	-5.6096	4	1.231	0.83	1.403
AID39418.1	208	K	3-oxoacyl-acyl-carrier-protein synthase, KASIII [Staphylococcus aureus]	1	0.00124114	65.313	2	EVFK(1)FAVR	-5.2482	3		1.063	0.852
AID39419.1	88	K	3-oxoacyl-acyl-carrier-protein synthase, KASII [Staphylococcus aureus]	1	3.45033e-20	112.68	2	EAVK(1)DAQLDINENTADR	-4.0782	6	0.989	1.097	0.58
AID39419.1	38	K	3-oxoacyl-acyl-carrier-protein synthase, KASII [Staphylococcus aureus]	1	0.000147161	57.888	2	GVNGIDK(1)ITR	-3.5085	5	0.951	0.671
AID39419.1	331	K	3-oxoacyl-acyl-carrier-protein synthase, KASII [Staphylococcus aureus]	1	0.00141704	55.235	2	HLK(1)VSSTK	-4.2213	2	0.846
AID39419.1	66	K	3-oxoacyl-acyl-carrier-protein synthase, KASII [Staphylococcus aureus]	1	1.25551e-08	81.799	2	NFNIEDHIDK(1)K	-3.3659	6	0.99	0.888	0.888
AID39419.1	328	K	3-oxoacyl-acyl-carrier-protein synthase, KASII [Staphylococcus aureus]	1	6.72829e-09	125.17	2	NTFGEAAK(1)HLK	-3.5812	5	0.892	0.922
AID39433.1	314	K	Tryptophanyl-tRNA synthetase [Staphylococcus aureus]	1	0.00456564	53.878	2	VSFK(1)TVK	-3.5612	4			0.821
AID39433.1	260	K	Tryptophanyl-tRNA synthetase [Staphylococcus aureus]	1	7.08645e-09	110.44	2	DIEAK(1)YEGEGYGK	-3.4348	7	0.746		0.627
AID39433.1	268	K	Tryptophanyl-tRNA synthetase [Staphylococcus aureus]	1	5.61753e-05	76.572	2	YEGEGYGK(1)FK	-2.0454	4	1.005	0.866
AID39433.1	270	K	Tryptophanyl-tRNA synthetase [Staphylococcus aureus]	1	5.7417e-06	99.34	2	FK(1)GDLAEIVK	-5.4501	6	0.855	0.854	0.742
AID39433.1	219	K	Tryptophanyl-tRNA synthetase [Staphylococcus aureus]	1	1.6734e-12	112.73	2	IK(1)SAVTDSDGIIK	-4.1336	6	0.9	0.878	0.927
AID39433.1	230	K	Tryptophanyl-tRNA synthetase [Staphylococcus aureus]	1	1.72922e-18	112.73	2	SAVTDSDGIIK(1)FDR	-3.3291	6	0.922	0.093	0.978
AID39433.1	321	K	Tryptophanyl-tRNA synthetase [Staphylococcus aureus]	1	0.000152029	74.269	2	MEK(1)AMGLGR	-4.5303	5	0.933	0.633
AID39433.1	109	K	Tryptophanyl-tRNA synthetase [Staphylococcus aureus]	1	0.00161574	56.014	2	MTQYK(1)DK	-4.5802	2	0.762
AID39433.1	216	K	Tryptophanyl-tRNA synthetase [Staphylococcus aureus]	1	1.41095e-26	161.23	2	NFISLLDEPNVAAK(1)K	-4.3236	4			0.334
AID39433.1	172	K	Tryptophanyl-tRNA synthetase [Staphylococcus aureus]	1	8.86736e-07	69.276	2	YNDVLVK(1)PEIR	-3.3114	4			0.738
AID39438.1	281	K	Oligoendopeptidase F [Staphylococcus aureus]	1	2.56531e-07	85.622	3	TVHK(1)YLPLLHR	-3.9187	7	0.986	0.784	0.93
AID39438.1	243	K	Oligoendopeptidase F [Staphylococcus aureus]	1	2.03163e-12	63.025	3	AYGAHNNTLGATLAGEVK(1)K	-4.4314	5		0.831	1.009
AID39438.1	316	K	Oligoendopeptidase F [Staphylococcus aureus]	1	4.70491e-09	82.437	2	DIK(1)FEMPYEEAK	-3.2552	6	0.574	0.834	0.77
AID39438.1	260	K	Oligoendopeptidase F [Staphylococcus aureus]	1	6.971e-10	66.509	3	EK(1)ALSNNHIPENVYDNLVK	-3.2343	3	0.719
AID39438.1	44	K	Oligoendopeptidase F [Staphylococcus aureus]	1	7.93278e-59	240.52	2	EVENELGK(1)EEQFK	-3.2723	8	0.955	0.889	0.98
AID39438.1	442	K	Oligoendopeptidase F [Staphylococcus aureus]	1	0.000587499	93.561	2	HLDDEK(1)R	-5.1197	6	0.95	0.956	0.946
AID39438.1	135	K	Oligoendopeptidase F [Staphylococcus aureus]	1	1.67468e-08	121.71	2	IQSFVNSYDK(1)LQK	-3.6511	6	0.96	0.976	0.774
AID39438.1	138	K	Oligoendopeptidase F [Staphylococcus aureus]	1	0.000129728	76.572	2	LQK(1)FAFDLK	-4.6558	4	0.491		1.032
AID39438.1	294	K	Oligoendopeptidase F [Staphylococcus aureus]	1	1.15003e-05	63.212	2	K(1)ELLGLDDLK	-5.564	5	0.92	0.897	0.89
AID39438.1	559	K	Oligoendopeptidase F [Staphylococcus aureus]	1	1.52234e-08	110.44	2	K(1)GSSNYPIEILK	-5.3581	5		1.018	1.022
AID39438.1	598	K	Oligoendopeptidase F [Staphylococcus aureus]	1	2.13123e-05	120.33	2	LNAFEK(1)LMK	-3.6948	10	0.876	0.874	0.887
AID39438.1	492	K	Oligoendopeptidase F [Staphylococcus aureus]	1	5.21971e-06	97.277	2	MNEEYAK(1)LNK	-5.0823	11	0.86	0.894	0.889
AID39438.1	358	K	Oligoendopeptidase F [Staphylococcus aureus]	1	8.73911e-06	68.49	2	WVDVYENK(1)GK	-5.1842	5	0.824	0.875	1.09
AID39438.1	558	K	Oligoendopeptidase F [Staphylococcus aureus]	1	0.000850336	102.46	2	YINEFLK(1)K	-3.6127	5	0.824	0.708
AID39442.1	9	K	hypothetical protein SAXN108_1001 [Staphylococcus aureus]	1	0.000138606	108.3	2	LYINEIK(1)IK	-4.5223	6	0.805	0.597	0.761
AID39443.1	159	K	GTP pyrophosphokinase [Staphylococcus aureus]	1	0.000403674	56.938	3	YK(1)YDGAYPDEIQHR	-6.3932	3	0.904		0.931
AID39448.1	199	K	Enoyl-[acyl-carrier-protein] reductase NADH [Staphylococcus aureus]	1	2.72418e-19	169.52	2	TLSAK(1)GVGGFNTILK	-3.0826	6	0.803	0.935	0.72
AID39448.1	17	K	Enoyl-[acyl-carrier-protein] reductase NADH [Staphylococcus aureus]	1	2.00233e-10	134.66	2	TYVIMGIANK(1)R	-4.4664	10	0.824	0.844	0.786
AID39452.1	76	K	hypothetical protein SAXN108_1011 [Staphylococcus aureus]	1	5.21725e-06	81.48	2	ASSFK(1)PTNNVIYFK	-3.2048	3		0.931	0.505
AID39452.1	85	K	hypothetical protein SAXN108_1011 [Staphylococcus aureus]	1	3.28471e-06	85.821	2	PTNNVIYFK(1)VAK	-6.7012	4		0.861	0.525
AID39452.1	159	K	hypothetical protein SAXN108_1011 [Staphylococcus aureus]	1	0.000183956	72.042	2	FDDDEDK(1)WK	-1.1978	3	0.589
AID39452.1	32	K	hypothetical protein SAXN108_1011 [Staphylococcus aureus]	1	0.00649132	47.349	2	IK(1)PHVTIK	-4.6907	3		0.723
AID39452.1	26	K	hypothetical protein SAXN108_1011 [Staphylococcus aureus]	1	0.00158935	74.486	2	YDK(1)QYSR	-5.7133	6	0.643	0.828	0.752
AID39456.1	148	K	UDP-N-acetylmuramoylalanyl-D-glutamate--L-lysine ligase [Staphylococcus aureus]	1	4.69551e-05	54.309	2	TK(1)GANTTPETVSLTK	-3.2362	2		0.823
AID39458.1	122	K	Peptide chain release factor 3 [Staphylococcus aureus]	1	4.31789e-05	57.888	2	GIEPQTLK(1)LFK	-3.4333	4			0.619
AID39460.1	209	K	Serine protease, DegP/HtrA, do-like [Staphylococcus aureus]	1	4.30653e-06	83.214	2	SSNLK(1)SEVISDK	-4.4065	4	0.419		1.059
AID39465.1	120	K	Lipoate-protein ligase A [Staphylococcus aureus]	1	0.00014327	105.36	2	FEK(1)GFVQIK	-6.4417	5	1.045	0.701	0.886
AID39465.1	33	K	Lipoate-protein ligase A [Staphylococcus aureus]	1	0.0114131	51.456	2	VNPAK(1)IK	-5.9082	2			0.955
AID39466.1	52	K	hypothetical protein SAXN108_1025 [Staphylococcus aureus]	1	0.00214763	97.033	2	TVINHK(1)R	-3.2718	6	0.788	0.889	1.138
AID39481.1	201	K	2-succinyl-5-enolpyruvyl-6-hydroxy-3-cyclohexene-1-carboxylic-acid synthase [Staphylococcus aureus]	1	8.52104e-09	73.891	3	ILPHYQK(1)SIDASALR	-2.7858	6	0.865	0.761	0.622
AID39484.1	211	K	Naphthoate synthase [Staphylococcus aureus]	1	2.02066e-05	90.263	3	EIMK(1)HSPTALR	-4.7736	7		0.875	1.024
AID39484.1	261	K	Naphthoate synthase [Staphylococcus aureus]	1	3.22913e-13	61.577	3	EK(1)RDPDFDQFPK	-4.3725	5	1.006	1	1.115
AID39484.1	207	K	Naphthoate synthase [Staphylococcus aureus]	1	2.72685e-09	83.214	2	VEDETVQWCK(1)EIMK	-2.4564	5	0.406	0.492
AID39488.1	79	K	N-acetyl-L,L-diaminopimelate aminotransferase [Staphylococcus aureus]	1	9.23008e-06	92.732	2	EAISQYFK(1)NR	-4.8868	4	0.723
AID39488.1	10	K	N-acetyl-L,L-diaminopimelate aminotransferase [Staphylococcus aureus]	1	1.37411e-06	64.906	2	LSLNSNSK(1)YLR	-6.7575	3			0.535
AID39491.1	562	K	mannosyl-glycoprotein endo-beta-N-acetylglucosamidase [Staphylococcus aureus]	1	0.00171418	72.365	2	ASK(1)QQQIDK	-5.6389	3			1.058
AID39491.1	731	K	mannosyl-glycoprotein endo-beta-N-acetylglucosamidase [Staphylococcus aureus]	1	0.000144381	72.365	2	ATK(1)QQQIDK	-5.9233	4	0.973	0.958	1.188
AID39491.1	477	K	mannosyl-glycoprotein endo-beta-N-acetylglucosamidase [Staphylococcus aureus]	1	3.44009e-20	149.02	2	ATNEVQK(1)TFAVSK	-0.76438	4			1.264
AID39491.1	483	K	mannosyl-glycoprotein endo-beta-N-acetylglucosamidase [Staphylococcus aureus]	1	1.6404e-18	117.21	2	TFAVSK(1)TATLGNQK	-3.181	3		0.935	1.579
AID39491.1	56	K	mannosyl-glycoprotein endo-beta-N-acetylglucosamidase [Staphylococcus aureus]	1	8.07417e-09	96.946	2	ATTEQAK(1)AEVK	-6.2687	4		0.805	0.721
AID39491.1	861	K	mannosyl-glycoprotein endo-beta-N-acetylglucosamidase [Staphylococcus aureus]	1	3.97615e-06	74.524	2	DLNVQNLGK(1)EVK	-4.6818	3	0.598		0.646
AID39491.1	938	K	mannosyl-glycoprotein endo-beta-N-acetylglucosamidase [Staphylococcus aureus]	1	1.35302e-13	115.35	2	DLTAPTAVK(1)PTTSAAK	-3.7963	4		0.627	1.383
AID39491.1	646	K	mannosyl-glycoprotein endo-beta-N-acetylglucosamidase [Staphylococcus aureus]	1	6.26911e-06	99.34	2	EVQK(1)TFAVTK	-5.7059	2			0.951
AID39491.1	652	K	mannosyl-glycoprotein endo-beta-N-acetylglucosamidase [Staphylococcus aureus]	1	1.12267e-10	97.594	2	TFAVTK(1)EASLGGNK	-5.2319	2			1.308
AID39491.1	1146	K	mannosyl-glycoprotein endo-beta-N-acetylglucosamidase [Staphylococcus aureus]	1	1.56667e-13	97.084	2	GADVVNNK(1)VVTNSNTK	-5.1135	4	1.24		1.173
AID39491.1	1095	K	mannosyl-glycoprotein endo-beta-N-acetylglucosamidase [Staphylococcus aureus]	1	0.00168047	82.716	2	INQFLK(1)GK	-18.512	3		0.281	1.182
AID39491.1	1014	K	mannosyl-glycoprotein endo-beta-N-acetylglucosamidase [Staphylococcus aureus]	1	6.36265e-05	68.49	2	STDLAK(1)ELIK	-4.1252	2		1.059
AID39491.1	172	K	mannosyl-glycoprotein endo-beta-N-acetylglucosamidase [Staphylococcus aureus]	1	4.72338e-06	84.102	2	PAALETQYK(1)TAAPK	-3.1573	4		0.697	0.754
AID39491.1	86	K	mannosyl-glycoprotein endo-beta-N-acetylglucosamidase [Staphylococcus aureus]	1	5.86108e-06	77.157	2	TANNK(1)TGNAQVSQK	-7.3642	3		1.058	0.657
AID39491.1	470	K	mannosyl-glycoprotein endo-beta-N-acetylglucosamidase [Staphylococcus aureus]	1	0.00121921	54.584	2	TGK(1)ATNEVQK	-5.9596	2	0.806
AID39491.1	868	K	mannosyl-glycoprotein endo-beta-N-acetylglucosamidase [Staphylococcus aureus]	1	0.000227889	74.424	2	TTQK(1)YTVNK	-6.3939	2			0.835
AID39495.1	194	K	FmtA protein involved in methicillin resistance [Staphylococcus aureus]	1	4.54935e-05	69.276	2	NLDQAVK(1)AIQK	-7.0923	3	0.871	1.23
AID39499.1	317	K	quinol oxidase polypeptide II QoxA [Staphylococcus aureus]	1	8.64256e-06	85.622	2	AQITNANYK(1)R	-5.2376	5	0.848	0.786
AID39499.1	301	K	quinol oxidase polypeptide II QoxA [Staphylococcus aureus]	1	1.16494e-07	76.85	2	DVSDK(1)PLIPAR	-4.9927	5	0.931	0.752	1.142
AID39499.1	308	K	quinol oxidase polypeptide II QoxA [Staphylococcus aureus]	1	1.01373e-05	81.099	2	K(1)AQITNANYK	-5.5305	6	0.91	0.692	0.978
AID39499.1	233	K	quinol oxidase polypeptide II QoxA [Staphylococcus aureus]	1	2.63693e-06	133.76	2	K(1)TLDQDTFDK	-4.9332	4	0.909		1.043
AID39499.1	213	K	quinol oxidase polypeptide II QoxA [Staphylococcus aureus]	1	8.86736e-07	85.821	2	QTFK(1)VNAVSQK	-4.84	4		0.888	1.088
AID39499.1	220	K	quinol oxidase polypeptide II QoxA [Staphylococcus aureus]	1	1.29771e-17	136.94	2	VNAVSQK(1)DYDK	-7.3463	6	1.003	0.78	1.113
AID39499.1	110	K	quinol oxidase polypeptide II QoxA [Staphylococcus aureus]	1	0.000587761	53.517	2	TLYDYEK(1)PPK	-6.3027	3	1.649		0.28
AID39501.1	217	K	bifunctional 5,10-methylene-tetrahydrofolate dehydrogenase/ 5,10-methylene-tetrahydrofolate cyclohydrolase [Staphylococcus aureus]	1	0.000114147	70.389	2	PGLVTK(1)DVVK	-4.8608	6	0.822	0.898	0.703
AID39501.1	29	K	bifunctional 5,10-methylene-tetrahydrofolate dehydrogenase/ 5,10-methylene-tetrahydrofolate cyclohydrolase [Staphylococcus aureus]	1	0.00170339	60.589	2	EK(1)GFTPK	-7.7582	4			0.703
AID39501.1	9	K	bifunctional 5,10-methylene-tetrahydrofolate dehydrogenase/ 5,10-methylene-tetrahydrofolate cyclohydrolase [Staphylococcus aureus]	1	0.000147092	86.205	2	ILDGK(1)QIAK	-5.3598	6	0.756	0.881	0.899
AID39501.1	13	K	bifunctional 5,10-methylene-tetrahydrofolate dehydrogenase/ 5,10-methylene-tetrahydrofolate cyclohydrolase [Staphylococcus aureus]	1	0.0018627	72.492	2	QIAK(1)DYR	-4.1656	3	0.811
AID39501.1	176	K	bifunctional 5,10-methylene-tetrahydrofolate dehydrogenase/ 5,10-methylene-tetrahydrofolate cyclohydrolase [Staphylococcus aureus]	1	1.25745e-08	78.157	3	SHIVGQPVSK(1)LLLQK	-4.6021	4	0.52	0.668
AID39501.1	193	K	bifunctional 5,10-methylene-tetrahydrofolate dehydrogenase/ 5,10-methylene-tetrahydrofolate cyclohydrolase [Staphylococcus aureus]	1	0.00155158	49.16	2	SK(1)DMASYLK	-5.9429	3	1.011		0.503
AID39504.1	154	K	Phosphoribosylaminoimidazole-succinocarboxamide synthase, PurS subunit [Staphylococcus aureus]	1	0.000223277	69.905	2	ALK(1)INNVLK	-6.1068	2		1.221
AID39504.1	209	K	Phosphoribosylaminoimidazole-succinocarboxamide synthase, PurS subunit [Staphylococcus aureus]	1	1.09969e-13	112.7	2	ATNANFDK(1)DVYR	-4.2797	5	0.301	1.111
AID39507.1	145	K	phosphoribosylformylglycinamidine synthase II [Staphylococcus aureus]	1	3.18652e-05	81.335	2	FGELDNK(1)QNQR	-5.2786	2		0.795
AID39511.1	192	K	IMP cyclohydrolase / Phosphoribosylaminoimidazolecarboxamide formyltransferase [Staphylococcus aureus]	1	0.00172	74.486	2	GDK(1)ETLR	-5.0931	2		0.783
AID39511.1	221	K	IMP cyclohydrolase / Phosphoribosylaminoimidazolecarboxamide formyltransferase [Staphylococcus aureus]	1	8.13289e-09	83.438	3	HTIAGAK(1)QLHGK	-4.8635	4			0.699
AID39511.1	214	K	IMP cyclohydrolase / Phosphoribosylaminoimidazolecarboxamide formyltransferase [Staphylococcus aureus]	1	6.62703e-05	61.194	2	TSNAK(1)HTIAGAK	-5.5324	3		0.997
AID39511.1	421	K	IMP cyclohydrolase / Phosphoribosylaminoimidazolecarboxamide formyltransferase [Staphylococcus aureus]	1	0.000114663	56.202	2	VGAAK(1)IALER	-4.318	2		0.93
AID39511.1	63	K	IMP cyclohydrolase / Phosphoribosylaminoimidazolecarboxamide formyltransferase [Staphylococcus aureus]	1	8.08994e-14	113.48	4	VK(1)TLHPAVHGGILADR	-3.7752	7	0.433	1.219	0.652
AID39516.1	15	K	hypothetical protein SAXN108_1075 [Staphylococcus aureus]	1	2.25604e-05	133.68	2	AK(1)EVEEK	-3.7539	10	0.653	0.867	1.029
AID39516.1	20	K	hypothetical protein SAXN108_1075 [Staphylococcus aureus]	1	6.07426e-06	154.81	2	EVEEK(1)LK	-4.3378	14	0.717	0.928	1.025
AID39516.1	25	K	hypothetical protein SAXN108_1075 [Staphylococcus aureus]	0.869466	7.2863e-09	121.71	2	LK(0.012)DK(0.118)K(0.869)EEK	-6.0579	7	0.431	0.716	0.742
AID39516.1	28	K	hypothetical protein SAXN108_1075 [Staphylococcus aureus]	1	1.26625e-52	224.13	2	EEK(1)TEDINQTK	-4.6091	21	0.729	0.892	1.087
AID39516.1	36	K	hypothetical protein SAXN108_1075 [Staphylococcus aureus]	1	4.00189e-96	289.34	2	TEDINQTK(1)QDIQDTLN	-4.1347	3	0.104	0.599
AID39517.1	239	K	hypothetical protein SAXN108_1076 [Staphylococcus aureus]	1	1.19993e-06	73.655	2	TSK(1)GNVTNQTK	-6.5306	4	0.754
AID39519.1	50	K	hypothetical protein SAXN108_1078 [Staphylococcus aureus]	1	0.00465451	53.679	2	AEAIVK(1)R	-3.4474	3		0.693
AID39519.1	171	K	hypothetical protein SAXN108_1078 [Staphylococcus aureus]	1	2.98272e-09	101.82	2	DHIQK(1)CENVIK	-5.0783	6	0.923	0.772
AID39519.1	4	K	hypothetical protein SAXN108_1078 [Staphylococcus aureus]	1	5.63045e-06	110.44	2	GFK(1)NNLTSNLTNK	-4.783	5	0.899		0.637
AID39519.1	166	K	hypothetical protein SAXN108_1078 [Staphylococcus aureus]	1	0.00474588	56.378	2	IGK(1)DHIQK	-5.907	3		0.913
AID39519.1	92	K	hypothetical protein SAXN108_1078 [Staphylococcus aureus]	1	5.17656e-06	59.77	3	IYGLDHK(1)QVNSLGDDVK	-2.8375	3			0.508
AID39519.1	77	K	hypothetical protein SAXN108_1078 [Staphylococcus aureus]	1	6.95946e-09	115.41	2	LMK(1)DIIEDVNK	-4.7512	3	0.612	0.496
AID39520.1	40	K	Phosphotransferase system, phosphocarrier protein HPr [Staphylococcus aureus]	1	6.30927e-72	257.01	2	FDSDIQLEYNGK(1)K	-3.6806	9	0.813	1.028	0.637
AID39521.1	412	K	Phosphoenolpyruvate-protein phosphotransferase of PTS system [Staphylococcus aureus]	1	3.42789e-09	127.93	2	AILLEEK(1)ENLK	-4.8539	5	0.909	0.915
AID39521.1	405	K	Phosphoenolpyruvate-protein phosphotransferase of PTS system [Staphylococcus aureus]	1	5.85234e-06	90.142	2	EAK(1)AILLEEK	-4.8711	6	0.608	0.878	0.889
AID39521.1	329	K	Phosphoenolpyruvate-protein phosphotransferase of PTS system [Staphylococcus aureus]	1	3.02621e-07	130.31	2	EVLEAMGGK(1)R	-4.219	7		0.819	0.939
AID39521.1	53	K	Phosphoenolpyruvate-protein phosphotransferase of PTS system [Staphylococcus aureus]	1	3.20073e-13	128.46	2	FNSAIEASK(1)VELTK	-7.5735	5		0.9	0.582
AID39521.1	58	K	Phosphoenolpyruvate-protein phosphotransferase of PTS system [Staphylococcus aureus]	1	0.000617223	101.41	2	VELTK(1)IR	-5.0828	6	1.024	0.89	0.948
AID39521.1	6	K	Phosphoenolpyruvate-protein phosphotransferase of PTS system [Staphylococcus aureus]	1	8.30676e-06	69.327	2	LIK(1)GIAASDGVAIAK	-3.6627	4		0.709	1.342
AID39521.1	488	K	Phosphoenolpyruvate-protein phosphotransferase of PTS system [Staphylococcus aureus]	1	6.91891e-09	108.4	3	LVK(1)QVIEASHK	-2.9624	8			0.987
AID39521.1	496	K	Phosphoenolpyruvate-protein phosphotransferase of PTS system [Staphylococcus aureus]	1	5.50839e-09	129.69	2	QVIEASHK(1)EGK	-5.0947	6	0.925	1.132	1.098
AID39521.1	34	K	Phosphoenolpyruvate-protein phosphotransferase of PTS system [Staphylococcus aureus]	1	0.00010686	73.891	2	NEK(1)VTDVEGEVAK	-1.6925	2		1.011
AID39523.1	217	K	Cytochrome d ubiquinol oxidase subunit I [Staphylococcus aureus]	1	0.00555141	60.709	2	DTVYHK(1)K	-4.6211	2			1.052
AID39525.1	111	K	pottasium uptake protein KtrA [Staphylococcus aureus]	1	0.000148509	49.097	3	ILNK(1)IGADTVVHPER	-4.0917	4	0.877	0.964
AID39526.1	217	K	hypothetical protein SAXN108_1085 [Staphylococcus aureus]	1	6.57387e-05	64.906	2	EVGQNVDK(1)IFR	-4.3924	3	0.893	0.936
AID39526.1	174	K	hypothetical protein SAXN108_1085 [Staphylococcus aureus]	1	1.1675e-09	103.69	2	FDFTPVGK(1)PANIAK	-4.6351	4	0.454
AID39526.1	509	K	hypothetical protein SAXN108_1085 [Staphylococcus aureus]	1	0.00114978	53.517	2	IK(1)TDVISK	-3.7598	6	0.81	0.989
AID39526.1	515	K	hypothetical protein SAXN108_1085 [Staphylococcus aureus]	1	1.66254e-09	129.28	2	TDVISK(1)LNQNK	-4.896	6	0.697	1.071	0.714
AID39526.1	129	K	hypothetical protein SAXN108_1085 [Staphylococcus aureus]	1	1.48033e-17	132.9	2	LNEINEDSVIK(1)SK	-4.3124	7	0.689	0.975	0.818
AID39526.1	118	K	hypothetical protein SAXN108_1085 [Staphylococcus aureus]	1	3.94663e-19	96.313	2	TAK(1)LNEINEDSVIK	-4.2783	7	0.258	0.968	1.288
AID39526.1	350	K	hypothetical protein SAXN108_1085 [Staphylococcus aureus]	1	6.35378e-08	71.912	3	TINSLYK(1)AGADVIHSK	-5.2793	5	0.72	0.981
AID39526.1	247	K	hypothetical protein SAXN108_1085 [Staphylococcus aureus]	1	1.14458e-12	119.55	2	VQQAVEAAIK(1)NNR	-4.0716	4		0.895
AID39528.1	28	K	Peptide deformylase [Staphylococcus aureus]	1	1.14458e-12	105.94	2	AAELELPLTK(1)EEK	-3.5861	6	0.825	0.975	1.022
AID39528.1	31	K	Peptide deformylase [Staphylococcus aureus]	1	5.27834e-06	99.855	2	EEK(1)ETLIAMR	-5.0804	6	0.661
AID39528.1	133	K	Peptide deformylase [Staphylococcus aureus]	1	7.8111e-09	108.2	2	AK(1)DIEGNDIQLR	-4.2426	4	0.834	0.833
AID39528.1	51	K	Peptide deformylase [Staphylococcus aureus]	1	1.89931e-24	147.72	2	EFLVNSQDEEIAK(1)R	-6.4769	5	0.658		0.939
AID39528.1	5	K	Peptide deformylase [Staphylococcus aureus]	1	0.000193244	78.816	2	MLTMK(1)DIIR	-4.7829	2	0.668
AID39528.1	18	K	Peptide deformylase [Staphylococcus aureus]	1	1.87235e-06	90.306	2	QK(1)AAELELPLTK	-4.3388	5	0.874	0.988	1.121
AID39529.1	181	K	hypothetical protein SAXN108_1088 [Staphylococcus aureus]	1	0.000773556	82.716	2	AIEQNYK(1)K	-5.2779	6	1.035	0.79	1.102
AID39529.1	125	K	hypothetical protein SAXN108_1088 [Staphylococcus aureus]	1	0.00163062	51.872	2	AVK(1)QLDDVLK	-6.0986	2		0.846
AID39529.1	32	K	hypothetical protein SAXN108_1088 [Staphylococcus aureus]	1	0.00208157	65.156	2	AYLK(1)QVDK	-4.4325	5	1.008	0.859	1.384
AID39529.1	82	K	hypothetical protein SAXN108_1088 [Staphylococcus aureus]	1	0.000145706	81.335	2	DLIK(1)NADDR	-4.8821	5		0.836	1.242
AID39529.1	201	K	hypothetical protein SAXN108_1088 [Staphylococcus aureus]	1	0.000146296	120.33	2	EK(1)QDVDQFK	-4.8329	4	1.069	0.962	1.178
AID39529.1	189	K	hypothetical protein SAXN108_1088 [Staphylococcus aureus]	1	0.000952441	58.426	2	EVSDK(1)YTK	-5.2474	4	1.224	1.087	0.903
AID39529.1	192	K	hypothetical protein SAXN108_1088 [Staphylococcus aureus]	1	0.00126017	97.033	2	YTK(1)VLNK	-5.087	6	1.24	0.87	1.038
AID39529.1	38	K	hypothetical protein SAXN108_1088 [Staphylococcus aureus]	1	0.000150372	78.932	2	IK(1)DDEEPIK	-4.2452	3		0.966	1.332
AID39529.1	68	K	hypothetical protein SAXN108_1088 [Staphylococcus aureus]	1	2.26064e-08	98.167	2	LTEDVNSK(1)DTAVR	-3.1384	6	1.084	0.923	1.306
AID39529.1	106	K	hypothetical protein SAXN108_1088 [Staphylococcus aureus]	1	0.00215929	84.368	2	SEQDFK(1)K	-7.1078	2			1.01
AID39529.1	174	K	hypothetical protein SAXN108_1088 [Staphylococcus aureus]	1	0.000293131	76.572	2	SK(1)AIEQNYK	-5.2072	5	1.086	1.01	1.032
AID39529.1	196	K	hypothetical protein SAXN108_1088 [Staphylococcus aureus]	1	0.00777071	61.494	2	VLNK(1)VGK	-3.5678	2	1.135
AID39529.1	136	K	hypothetical protein SAXN108_1088 [Staphylococcus aureus]	1	0.0163732	49.16	2	YK(1)LHSDYAK	-5.7186	2		1.077
AID39530.1	4	K	Pyruvate dehydrogenase E1 component alpha subunit [Staphylococcus aureus]	1	1.13288e-08	79.889	2	APK(1)LQAQFDAVK	-4.2058	6	0.907	0.852	1.017
AID39531.1	175	K	Pyruvate dehydrogenase E1 component alpha subunit [Staphylococcus aureus]	1	4.90515e-12	176.45	2	AAIK(1)EADNTEK	-5.1031	8	0.869	0.891	0.999
AID39531.1	171	K	Pyruvate dehydrogenase E1 component alpha subunit [Staphylococcus aureus]	1	0.00073373	102.46	2	ADIK(1)AAIK	-4.3655	6	0.982	0.942	1.002
AID39531.1	158	K	Pyruvate dehydrogenase E1 component alpha subunit [Staphylococcus aureus]	1	7.2649e-13	128.46	2	GLWNEDK(1)ENEVIER	-3.9238	6	0.609	1.066	0.407
AID39531.1	57	K	Pyruvate dehydrogenase E1 component alpha subunit [Staphylococcus aureus]	1	2.81888e-28	208.03	2	SK(1)QTAAETLAQK	-5.5009	6	0.891	0.907	1.013
AID39531.1	137	K	Pyruvate dehydrogenase E1 component alpha subunit [Staphylococcus aureus]	1	5.60295e-10	138.23	2	TSDEDAEWEK(1)K	-3.6871	10	0.923	1.007	1.14
AID39532.1	318	K	Pyruvate dehydrogenase E1 component beta subunit [Staphylococcus aureus]	1	0.000921834	90.761	2	NDIIEK(1)AK	-4.0304	6	0.949	0.822	1.209
AID39532.1	109	K	Pyruvate dehydrogenase E1 component beta subunit [Staphylococcus aureus]	1	5.49295e-09	91.245	2	SGGTK(1)TAPVTIR	-5.2775	6	0.947	0.915	1.173
AID39532.1	46	K	Pyruvate dehydrogenase E1 component beta subunit [Staphylococcus aureus]	1	1.07511e-30	174.05	2	VTEGLQK(1)EFGEDR	-3.7414	6	0.859	0.932	0.93
AID39533.1	214	K	branched-chain alpha-keto acid dehydrogenase subunit E2 [Staphylococcus aureus]	1	3.79459e-06	114.39	2	AIAK(1)AMVNSK	-4.9614	6	0.873	0.804	0.976
AID39533.1	270	K	branched-chain alpha-keto acid dehydrogenase subunit E2 [Staphylococcus aureus]	1	0.00150761	67.464	2	ALVSALK(1)K	-5.4285	5	1.003	0.924	1.052
AID39533.1	271	K	branched-chain alpha-keto acid dehydrogenase subunit E2 [Staphylococcus aureus]	1	1.52329e-30	119.58	3	K(1)YPALNTSFNEEAGEIVHK	-3.3994	7	0.744	1.409	0.601
AID39533.1	335	K	branched-chain alpha-keto acid dehydrogenase subunit E2 [Staphylococcus aureus]	1	1.03758e-07	125.17	2	DGK(1)LTADEMK	-5.7222	12	0.803	0.91	1.109
AID39533.1	101	K	branched-chain alpha-keto acid dehydrogenase subunit E2 [Staphylococcus aureus]	1	3.90996e-30	88.714	3	EEPAK(1)EEAPAEQAPVATQTEEVDENR	-4.4856	2		0.691
AID39533.1	137	K	branched-chain alpha-keto acid dehydrogenase subunit E2 [Staphylococcus aureus]	1	0.00120362	105.04	2	EK(1)GVNIK	-4.8138	6	0.946	0.833	1.072
AID39533.1	142	K	branched-chain alpha-keto acid dehydrogenase subunit E2 [Staphylococcus aureus]	1	5.09598e-15	166.65	2	GVNIK(1)AVSGSGK	-5.0458	4	0.8		0.969
AID39533.1	245	K	branched-chain alpha-keto acid dehydrogenase subunit E2 [Staphylococcus aureus]	1	3.96208e-10	129.69	2	FK(1)EIAAEQGTK	-4.8059	14	0.965	0.973	0.856
AID39533.1	310	K	branched-chain alpha-keto acid dehydrogenase subunit E2 [Staphylococcus aureus]	1	1.06905e-08	94.66	2	GLLVPVVK(1)HADR	-4.1418	7	0.853	0.897	1.052
AID39533.1	379	K	branched-chain alpha-keto acid dehydrogenase subunit E2 [Staphylococcus aureus]	1	0.000994801	51.43	2	IAQK(1)PIVK	-4.1774	9	0.153	1.087
AID39533.1	87	K	branched-chain alpha-keto acid dehydrogenase subunit E2 [Staphylococcus aureus]	1	2.01492e-16	73.345	3	IDAPDAEDMQFK(1)GHDDDSSSK	-1.1732	4			0.995
AID39533.1	243	K	branched-chain alpha-keto acid dehydrogenase subunit E2 [Staphylococcus aureus]	0.803167	6.50938e-05	73.655	3	K(0.803)FK(0.197)EIAAEQGTK	-3.6907	7	0.968		0.909
AID39533.1	125	K	branched-chain alpha-keto acid dehydrogenase subunit E2 [Staphylococcus aureus]	1	0.00118246	61.48	2	TVK(1)AMPSVR	-5.5082	3			0.983
AID39534.1	34	K	Dihydrolipoamide dehydrogenase [Staphylococcus aureus]	1	3.60417e-24	175.54	2	AAQLGQK(1)VTIVEK	-4.4793	6	0.864	0.962	1.002
AID39534.1	217	K	Dihydrolipoamide dehydrogenase [Staphylococcus aureus]	1	4.26307e-19	132.9	2	DILGGFEK(1)QMTQPVK	-3.515	12	0.975	1.156	0.599
AID39534.1	224	K	Dihydrolipoamide dehydrogenase [Staphylococcus aureus]	1	2.20518e-08	146.27	2	QMTQPVK(1)K	-6.7919	7	0.918	0.834	0.959
AID39534.1	376	K	Dihydrolipoamide dehydrogenase [Staphylococcus aureus]	1	3.68282e-21	187.1	2	EEGLAIK(1)ASK	-5.1189	6	0.83	0.827	1.011
AID39534.1	230	K	Dihydrolipoamide dehydrogenase [Staphylococcus aureus]	1	2.65078e-17	133.49	2	EK(1)GVEIVTEAMAK	-3.8614	8	0.861	0.822	1.056
AID39534.1	300	K	Dihydrolipoamide dehydrogenase [Staphylococcus aureus]	1	1.76088e-06	126.29	2	GLLEVDK(1)QSR	-4.7753	5	0.947	0.99	1.042
AID39534.1	111	K	Dihydrolipoamide dehydrogenase [Staphylococcus aureus]	1	0.000489294	134.85	2	GNK(1)VNIVK	-5.328	6	0.943	0.89	1.024
AID39534.1	108	K	Dihydrolipoamide dehydrogenase [Staphylococcus aureus]	1	1.4569e-30	187.85	2	LTGGVEGLLK(1)GNK	-4.5755	6	0.884	0.913	1.002
AID39534.1	158	K	Dihydrolipoamide dehydrogenase [Staphylococcus aureus]	1	8.28231e-09	90.142	2	PIEIPNFK(1)FGK	-4.0037	6	0.928	0.877	0.784
AID39534.1	251	K	Dihydrolipoamide dehydrogenase [Staphylococcus aureus]	1	9.71402e-69	262.3	2	SAEETDNGVK(1)VTYEAK	-3.2391	6	0.806	0.929	1.154
AID39534.1	257	K	Dihydrolipoamide dehydrogenase [Staphylococcus aureus]	1	3.39524e-10	171.34	2	VTYEAK(1)GEEK	-5.6339	6	0.836	0.859	1.088
AID39534.1	141	K	Dihydrolipoamide dehydrogenase [Staphylococcus aureus]	1	1.03807e-56	162	2	SAQTYNFK(1)NAIIATGSR	-4.6625	6	0.859	0.865	0.645
AID39534.1	133	K	Dihydrolipoamide dehydrogenase [Staphylococcus aureus]	1	1.26202e-30	197.3	2	VMDEK(1)SAQTYNFK	-3.9103	15	0.811	0.891	1.029
AID39534.1	92	K	Dihydrolipoamide dehydrogenase [Staphylococcus aureus]	1	5.57654e-13	136.94	2	VQEFK(1)SSVVNK	-4.6632	6	0.955	0.932	1.017
AID39535.1	57	K	hypothetical protein SAXN108_1094 [Staphylococcus aureus]	1	1.84368e-22	175.54	2	AEEK(1)QIFNTFEK	-3.4392	6	0.645	0.833	0.694
AID39535.1	79	K	hypothetical protein SAXN108_1094 [Staphylococcus aureus]	1	3.36424e-05	61.194	2	AVQDVK(1)THSEEQR	-5.435	2			0.669
AID39535.1	53	K	hypothetical protein SAXN108_1094 [Staphylococcus aureus]	1	0.00103995	47.561	2	EIVPAK(1)AEEK	-4.5409	2			0.748
AID39541.1	193	K	hypothetical protein SAXN108_1100 [Staphylococcus aureus]	1	0.00154295	74.486	2	YEK(1)ELDK	-4.9608	6	0.782	0.482	0.994
AID39541.1	210	K	hypothetical protein SAXN108_1100 [Staphylococcus aureus]	1	0.0004751	103.8	2	DK(1)YDQFPK	-5.1735	6	0.877	0.91	1.119
AID39541.1	269	K	hypothetical protein SAXN108_1100 [Staphylococcus aureus]	1	0.00126184	92.677	2	ELK(1)AQQK	-7.6938	3	0.912		1.239
AID39541.1	299	K	hypothetical protein SAXN108_1100 [Staphylococcus aureus]	1	0.000206223	74.424	2	K(1)NQPSAVSQR	-4.524	5	0.871	0.609
AID39542.1	132	K	hypothetical protein SAXN108_1101 [Staphylococcus aureus]	1	4.65279e-09	99.34	3	ETTHK(1)DDEYIYH	-4.9402	4	0.854
AID39544.1	179	K	hypothetical protein SAXN108_1103 [Staphylococcus aureus]	1	0.00152071	62.88	2	AITPQDK(1)R	-5.2932	4	0.868	0.909
AID39544.1	12	K	hypothetical protein SAXN108_1103 [Staphylococcus aureus]	1	1.18386e-12	117.21	2	DFK(1)AFNVEGLDAR	-4.7296	5	1.076	0.823
AID39544.1	122	K	hypothetical protein SAXN108_1103 [Staphylococcus aureus]	1	6.70394e-05	67.548	2	FK(1)AIQQLPDDYR	-1.8919	7	0.903		0.96
AID39544.1	165	K	hypothetical protein SAXN108_1103 [Staphylococcus aureus]	1	0.00130498	65.404	2	K(1)GEFFIAR	-5.1304	2			0.674
AID39544.1	3	K	hypothetical protein SAXN108_1103 [Staphylococcus aureus]	0.999997	0.00656125	63.397	2	TK(1)YTFKPK	-5.223	2		0.916
AID39545.1	140	K	Inositol-1-monophosphatase [Staphylococcus aureus]	1	0.000180191	50.314	2	GSQPLK(1)PLNDSNLR	-4.7302	2			0.919
AID39546.1	125	K	GTP-binding protein TypA/BipA [Staphylococcus aureus]	1	1.027e-23	144.27	2	ALEQNLK(1)PVVVVNK	-2.9765	4	0.421	0.76	0.971
AID39546.1	542	K	GTP-binding protein TypA/BipA [Staphylococcus aureus]	1	2.92844e-17	171.09	2	ENDLTVNITK(1)TK	-4.4176	6	0.836	0.998	0.786
AID39546.1	62	K	GTP-binding protein TypA/BipA [Staphylococcus aureus]	1	7.54687e-20	133.07	2	GITILAK(1)NTAVDYK	-3.204	4	0.716
AID39546.1	69	K	GTP-binding protein TypA/BipA [Staphylococcus aureus]	1	0.000144387	47.361	2	NTAVDYK(1)GTR	-7.5362	3	0.666
AID39546.1	264	K	GTP-binding protein TypA/BipA [Staphylococcus aureus]	1	0.000203891	63.301	2	IFGYFGLK(1)R	-5.2021	3		0.747
AID39546.1	480	K	GTP-binding protein TypA/BipA [Staphylococcus aureus]	1	0.00231434	51.43	2	IK(1)AQIGGR	-6.3983	3		0.786	1.342
AID39546.1	597	K	GTP-binding protein TypA/BipA [Staphylococcus aureus]	1	0.00144962	80.294	2	ILNK(1)NVR	-5.56	4	0.899		0.95
AID39546.1	250	K	GTP-binding protein TypA/BipA [Staphylococcus aureus]	1	0.000106694	119.07	2	LDGTVK(1)NFR	-4.6363	2			0.829
AID39549.1	13	K	hypothetical protein SAXN108_1108 [Staphylococcus aureus]	1	0.000260153	83.358	2	NAALK(1)QLTK	-6.9092	5	1.123	1.353	1.071
AID39551.1	193	K	Pyruvate carboxylase [Staphylococcus aureus]	1	2.50777e-09	86.135	2	SEAEK(1)SFGNSEVYIER	-2.9687	4	0.522
AID39551.1	555	K	Pyruvate carboxylase [Staphylococcus aureus]	1	0.000140983	68.49	2	TK(1)DMINIASK	-2.4594	5	0.81		0.761
AID39557.1	117	K	Glycerophosphoryl diester phosphodiesterase [Staphylococcus aureus]	1	0.000245137	78.816	2	K(1)LDAAYHFK	-4.421	6	0.822	0.781	0.567
AID39563.1	176	K	hypothetical protein SAXN108_1122 [Staphylococcus aureus]	1	1.38908e-05	95.138	2	LQK(1)LQQLYDKEQ	-2.4063	5	0.288	0.583
AID39564.1	44	K	50S ribosomal protein L32 [Staphylococcus aureus]	1	1.39078e-19	108.34	2	VCK(1)NCGSYNGEEVAAK	-3.6214	5	0.666		0.5
AID39574.1	31	K	Phenylalanyl-tRNA synthetase alpha chain [Staphylococcus aureus]	1	0.000732331	67.464	2	ALQEVK(1)VK	-5.2105	4		0.914	0.987
AID39575.1	617	K	Phenylalanyl-tRNA synthetase beta chain [Staphylococcus aureus]	1	0.000190698	74.424	2	K(1)ETVDFYLAK	-5.119	2		0.535
AID39575.1	51	K	Phenylalanyl-tRNA synthetase beta chain [Staphylococcus aureus]	1	7.00534e-06	85.716	2	NLVVGFVK(1)SK	-5.7649	4		0.709	0.906
AID39581.1	54	K	Thioredoxin [Staphylococcus aureus]	1	2.19786e-76	267.46	2	ADILK(1)LDVDENPSTAAK	-3.0119	7	0.918	0.957	0.691
AID39581.1	5	K	Thioredoxin [Staphylococcus aureus]	1	6.27726e-20	154.94	2	AIVK(1)VTDADFDSK	-2.182	13	1.005	0.022	1.151
AID39581.1	86	K	Thioredoxin [Staphylococcus aureus]	1	8.09009e-63	240.94	2	DGQPVDK(1)VVGFQPK	-3.3432	12	0.828	0.795	1.036
AID39581.1	93	K	Thioredoxin [Staphylococcus aureus]	1	3.15537e-19	120.75	2	VVGFQPK(1)ENLAEVLDK	-4.2226	6	1.182	0.988	0.637
AID39581.1	102	K	Thioredoxin [Staphylococcus aureus]	1	2.41942e-32	224.13	2	ENLAEVLDK(1)HL	-4.1745	11	1.129	0.846	0.613
AID39584.1	477	K	Succinate dehydrogenase flavoprotein subunit [Staphylococcus aureus]	1	0.00211947	67.903	2	LLETDK(1)K	-4.644	6	0.654	0.622	0.902
AID39587.1	13	K	nucleoside-triphosphatase [Staphylococcus aureus]	1	1.5646e-19	139.61	2	EIVIASNNQGK(1)INDFK	-6.2169	5	0.838	0.856
AID39587.1	172	K	nucleoside-triphosphatase [Staphylococcus aureus]	1	0.000290065	65.404	2	EQK(1)GQISHR	-4.2821	3	0.905
AID39587.1	162	K	nucleoside-triphosphatase [Staphylococcus aureus]	1	6.94365e-06	79.311	2	LDK(1)TMAQLSK	-4.0026	3		0.685
AID39587.1	169	K	nucleoside-triphosphatase [Staphylococcus aureus]	1	7.46558e-06	90.263	2	TMAQLSK(1)EQK	-5.9572	7	0.923	0.798	0.968
AID39587.1	104	K	nucleoside-triphosphatase [Staphylococcus aureus]	1	9.21931e-09	96.957	2	LLNK(1)LGNTTDR	-4.0535	5	0.933		0.966
AID39587.1	2	K	nucleoside-triphosphatase [Staphylococcus aureus]	1	1.3399e-08	91.939	2	MK(1)EIVIASNNQGK	-2.5402	6		0.576
AID39587.1	100	K	nucleoside-triphosphatase [Staphylococcus aureus]	1	3.81999e-57	236.42	2	SDEANIEK(1)LLNK	-5.2342	6	0.808	0.926	0.76
AID39587.1	58	K	nucleoside-triphosphatase [Staphylococcus aureus]	1	3.91303e-06	117.3	2	SEAAAK(1)ALNK	-5.3947	5		0.76	1.032
AID39587.1	132	K	nucleoside-triphosphatase [Staphylococcus aureus]	1	1.34008e-12	84.102	2	VFK(1)GTVSGEIADGK	-4.0681	5		0.948	1.089
AID39587.1	92	K	nucleoside-triphosphatase [Staphylococcus aureus]	1	5.71341e-13	128.68	2	YAGENK(1)SDEANIEK	-3.8785	6	0.853	0.848	0.98
AID39590.1	66	K	hypothetical protein SAXN108_1149 [Staphylococcus aureus]	1	0.00233612	66.087	2	AVNFFK(1)R	-5.1249	5	1.007		0.809
AID39590.1	54	K	hypothetical protein SAXN108_1149 [Staphylococcus aureus]	1	0.00248376	79.809	2	K(1)VVDAQK	-4.9349	6	1.22	0.53	1.586
AID39590.1	60	K	hypothetical protein SAXN108_1149 [Staphylococcus aureus]	1	3.25883e-17	179.95	2	VVDAQK(1)AVNFFK	-3.9545	6	1.215	0.503	1.099
AID39590.1	39	K	hypothetical protein SAXN108_1149 [Staphylococcus aureus]	1	1.10123e-14	191.24	2	K(1)YDQYQTNFK	-4.9416	6	1.229	0.526	1.368
AID39590.1	48	K	hypothetical protein SAXN108_1149 [Staphylococcus aureus]	1	1.16796e-05	90.142	2	YDQYQTNFK(1)K	-3.5284	9	1.037		1.144
AID39590.1	38	K	hypothetical protein SAXN108_1149 [Staphylococcus aureus]	1	0.00465451	44.767	2	NVEAAK(1)K	-5.4306	2			1.14
AID39594.1	135	K	fibrinogen-binding protein [Staphylococcus aureus]	1	2.02264e-08	93.772	2	AQK(1)AVNLVSFEYK	-4.515	5	1.149	0.59	1.863
AID39594.1	123	K	fibrinogen-binding protein [Staphylococcus aureus]	1	7.92034e-05	43.168	3	EFEK(1)THTVSAHR	-4.264	2			1.507
AID39594.1	110	K	fibrinogen-binding protein [Staphylococcus aureus]	1	8.56321e-15	124.81	2	EQK(1)LIQAQNLVR	-4.5146	3	1.002		1.14
AID39594.1	160	K	fibrinogen-binding protein [Staphylococcus aureus]	1	2.13324e-05	64.906	2	IDNVLK(1)QGLVK	-4.6343	4	1.095		1.85
AID39615.1	90	K	hypothetical protein SAXN108_1174 [Staphylococcus aureus]	1	6.93413e-06	74.424	2	LEVLPK(1)YQNR	-3.7306	4		0.903	0.783
AID39615.1	112	K	hypothetical protein SAXN108_1174 [Staphylococcus aureus]	1	3.98047e-07	81.335	2	SFNMPIK(1)AIGR	-4.9962	5		0.764	0.739
AID39618.1	251	K	S-adenosyl-methyltransferase MraW [Staphylococcus aureus]	1	1.14798e-06	63.212	2	LCK(1)QVFQEYEK	-3.1358	3	0.994
AID39622.1	384	K	UDP-N-acetylmuramoylalanine--D-glutamate ligase [Staphylococcus aureus]	1	0.000641836	53.517	2	FAK(1)LGNSQGK	-6.1173	2			0.857
AID39622.1	437	K	UDP-N-acetylmuramoylalanine--D-glutamate ligase [Staphylococcus aureus]	1	0.00218732	81.642	2	GEK(1)FIER	-6.4209	4	1.064	0.871
AID39622.1	19	K	UDP-N-acetylmuramoylalanine--D-glutamate ligase [Staphylococcus aureus]	1	1.66458e-13	104	2	NVLVVGLAK(1)SGYEAAK	-3.0597	4		0.768
AID39622.1	26	K	UDP-N-acetylmuramoylalanine--D-glutamate ligase [Staphylococcus aureus]	1	1.42477e-06	94.791	2	SGYEAAK(1)LLSK	-5.0797	5	0.947	0.721	0.964
AID39622.1	235	K	UDP-N-acetylmuramoylalanine--D-glutamate ligase [Staphylococcus aureus]	1	4.18472e-07	108.93	2	QVIESEELK(1)AK	-4.6033	5	0.815	0.952
AID39623.1	142	K	Cell division protein FtsQ [Staphylococcus aureus]	1	5.87548e-13	111.98	2	EQNSDSIDEETVTK(1)K	-4.2128	4	0.594		0.846
AID39623.1	153	K	Cell division protein FtsQ [Staphylococcus aureus]	1	1.28363e-06	82.437	2	VTQLK(1)PLTLEEK	-4.8942	3		0.897
AID39624.1	343	K	Cell division protein FtsA [Staphylococcus aureus]	1	8.47276e-28	175.64	2	ELLSDMVSEK(1)VR	-2.0803	6	0.791	0.857	0.52
AID39624.1	135	K	Cell division protein FtsA [Staphylococcus aureus]	1	2.52972e-17	133.49	2	FIVDK(1)ENEVSDPK	-3.8301	6	0.854	0.934	0.973
AID39624.1	152	K	Cell division protein FtsA [Staphylococcus aureus]	1	4.23745e-06	77.157	3	HSLK(1)VEAGVIAIQK	-2.4882	5	1.059	1.094
AID39624.1	418	K	Cell division protein FtsA [Staphylococcus aureus]	1	1.41372e-14	46.278	4	K(1)DTHENEVESTDEEIYQSEDNHQEHK	-2.6769	2			1.275
AID39624.1	57	K	Cell division protein FtsA [Staphylococcus aureus]	1	0.000655605	114.64	2	QAIK(1)DTIK	-4.3418	5	0.933	0.814
AID39625.1	58	K	Cell division protein FtsZ [Staphylococcus aureus]	1	3.74324e-21	187.33	2	AESK(1)IQIGEK	-4.0637	6	0.825	0.873	1.113
AID39625.1	64	K	Cell division protein FtsZ [Staphylococcus aureus]	1	0.000114747	132.39	2	IQIGEK(1)LTR	-3.7519	6	0.812	0.882	1.01
AID39625.1	242	K	Cell division protein FtsZ [Staphylococcus aureus]	1	0.00408913	58.286	2	AVEAAK(1)K	-4.0083	3		0.779
AID39625.1	79	K	Cell division protein FtsZ [Staphylococcus aureus]	1	5.51596e-20	154.66	2	GLGAGANPEIGK(1)K	-4.2594	6	0.793	0.868	1.078
AID39625.1	369	K	Cell division protein FtsZ [Staphylococcus aureus]	1	1.7918e-08	115.04	3	THTTK(1)EDDIPSFIR	-4.7802	10	0.924	0.861	0.876
AID39627.1	104	K	hypothetical protein SAXN108_1186 [Staphylococcus aureus]	1	0.000279016	92.732	2	LSLAK(1)EINK	-5.2775	4		0.75	0.803
AID39627.1	172	K	hypothetical protein SAXN108_1186 [Staphylococcus aureus]	1	0.00180504	65.313	2	SLFK(1)QLR	-3.3478	3		0.919	1.016
AID39631.1	110	K	hypothetical protein SAXN108_1190 [Staphylococcus aureus]	1	6.15365e-10	65.212	2	AEAQANQMVGDAVEK(1)AR	-3.5847	4		0.898
AID39631.1	82	K	hypothetical protein SAXN108_1190 [Staphylococcus aureus]	1	4.95218e-09	134.2	2	AGEETK(1)QAAEK	-4.7975	6	0.855	0.916	1.101
AID39631.1	87	K	hypothetical protein SAXN108_1190 [Staphylococcus aureus]	1	1.92216e-30	205.09	2	QAAEK(1)QAEAIIAK	-2.8196	6	0.81	0.978	0.907
AID39631.1	122	K	hypothetical protein SAXN108_1190 [Staphylococcus aureus]	1	7.73683e-06	96.957	2	LAFQTEDMK(1)R	-3.599	7	0.817	0.857	0.636
AID39631.1	9	K	hypothetical protein SAXN108_1190 [Staphylococcus aureus]	1	0.000499673	50.834	2	PFTPNEIK(1)NK	-5.3373	3	0.965	0.94
AID39631.1	48	K	hypothetical protein SAXN108_1190 [Staphylococcus aureus]	1	0.00105435	67.881	2	QLEK(1)VIEER	-6.4282	3			0.931
AID39632.1	372	K	Isoleucyl-tRNA synthetase [Staphylococcus aureus]	1	7.4021e-07	101.45	2	ANK(1)AVTDLLTEK	-5.2698	5		0.929	0.918
AID39632.1	283	K	Isoleucyl-tRNA synthetase [Staphylococcus aureus]	1	0.00134004	77.072	2	ASIK(1)LEK	-4.1932	5		0.847	0.999
AID39632.1	286	K	Isoleucyl-tRNA synthetase [Staphylococcus aureus]	1	0.000886487	81.163	2	LEK(1)EYTGK	-6.2765	4	0.774		1.164
AID39632.1	218	K	Isoleucyl-tRNA synthetase [Staphylococcus aureus]	1	7.04506e-05	80.623	2	DDK(1)GVVDADAK	-3.345	5	1.018	0.341
AID39632.1	594	K	Isoleucyl-tRNA synthetase [Staphylococcus aureus]	1	1.04105e-06	75.5	3	FLLSHGFVMDGEGK(1)K	-0.98099	2			0.487
AID39632.1	23	K	Isoleucyl-tRNA synthetase [Staphylococcus aureus]	1	7.30517e-09	97.175	2	GGLPNK(1)EPQIQEK	-5.2849	6	0.909	0.842	1.127
AID39632.1	114	K	Isoleucyl-tRNA synthetase [Staphylococcus aureus]	1	0.0167231	49.16	2	K(1)MSTAEFR	-5.1766	3	0.961		0.883
AID39632.1	598	K	Isoleucyl-tRNA synthetase [Staphylococcus aureus]	1	3.50432e-09	105.08	2	MSK(1)SLGNVIVPDQVVK	-2.7604	5		0.883
AID39632.1	611	K	Isoleucyl-tRNA synthetase [Staphylococcus aureus]	1	1.07247e-18	132.9	2	SLGNVIVPDQVVK(1)QK	-3.6938	5	0.791		0.993
AID39632.1	819	K	Isoleucyl-tRNA synthetase [Staphylococcus aureus]	1	0.00473589	62.88	2	NEK(1)VIGK	-9.037	3		1.047
AID39632.1	823	K	Isoleucyl-tRNA synthetase [Staphylococcus aureus]	1	0.0003296	57.032	2	VIGK(1)SLEAK	-5.8084	2	0.973
AID39632.1	613	K	Isoleucyl-tRNA synthetase [Staphylococcus aureus]	1	0.00132364	65.156	2	QK(1)GADIAR	-5.62	4		0.862
AID39636.1	48	K	Ribosomal large subunit pseudouridine synthase [Staphylococcus aureus]	1	2.2321e-07	75.474	2	AGLVVANDK(1)VVK	-5.0001	5	1.162		0.841
AID39637.1	149	K	Uracil phosphoribosyltransferase / Pyrimidine operon regulatory protein PyrR [Staphylococcus aureus]	1	2.23656e-13	124.06	2	ADFVGK(1)NIPTSK	-4.7882	5	0.805	0.906	1.005
AID39640.1	78	K	Dihydroorotase [Staphylococcus aureus]	1	7.58743e-18	175.64	2	ETIETGTK(1)AAAR	-3.833	5	0.636	0.816
AID39642.1	493	K	Carbamoyl-phosphate synthase large chain [Staphylococcus aureus]	1	2.98247e-05	63.212	2	DYGFSDK(1)TIAHR	-4.7654	3	0.806		1.305
AID39649.1	146	K	Guanylate kinase [Staphylococcus aureus]	1	6.62982e-13	153.33	2	GTESDEK(1)IQSR	-5.8786	6	0.845	0.906	0.854
AID39649.1	206	K	Guanylate kinase [Staphylococcus aureus]	1	0.00252929	60.709	2	MILEAK(1)K	-6.0761	3			0.661
AID39650.1	71	K	DNA-directed RNA polymerase omega subunit [Staphylococcus aureus]	1	1.00275e-09	89.382	2	IRPVISSDYYGK(1)E	-2.8751	7		0.684	0.814
AID39650.1	16	K	DNA-directed RNA polymerase omega subunit [Staphylococcus aureus]	1	1.07255e-06	66.664	2	SK(1)YLIATTAAK	-3.8181	7	0.992	1.015	0.613
AID39650.1	25	K	DNA-directed RNA polymerase omega subunit [Staphylococcus aureus]	1	6.11975e-06	111.39	2	YLIATTAAK(1)R	-5.2645	6	0.952	0.962	0.874
AID39656.1	289	K	Methionyl-tRNA formyltransferase [Staphylococcus aureus]	1	0.000974071	84.368	2	DMQLAGK(1)K	-6.0361	4	1.118		0.743
AID39656.1	266	K	Methionyl-tRNA formyltransferase [Staphylococcus aureus]	1	1.26213e-05	115.05	2	INEPGTIIETTK(1)K	-4.8814	4		0.791
AID39656.1	141	K	Methionyl-tRNA formyltransferase [Staphylococcus aureus]	1	3.61846e-08	92.747	2	K(1)LDAGNIISQQAIK	-6.9881	3	0.637	0.877
AID39660.1	172	K	putative protein phosphatase [Staphylococcus aureus]	1	0.0293863	49.058	2	VMGTDK(1)R	-4.385	2	0.62
AID39665.1	3	K	50S ribosomal protein L28 [Staphylococcus aureus]	1	0.000124091	90.761	2	GK(1)QCFVTGR	-5.1601	5	0.975	0.964	0.937
AID39665.1	43	K	50S ribosomal protein L28 [Staphylococcus aureus]	1	0.000732407	87.251	2	ILVDGK(1)PK	-4.6647	6	0.948	0.904	0.927
AID39665.1	45	K	50S ribosomal protein L28 [Staphylococcus aureus]	0.935376	0.00102752	79.059	2	ILVDGK(0.065)PK(0.935)K	-4.1339	5	0.715	0.812
AID39665.1	46	K	50S ribosomal protein L28 [Staphylococcus aureus]	1	0.00244378	67.903	2	K(1)VWVSAR	-4.579	6	0.896	0.785	0.95
AID39665.1	35	K	50S ribosomal protein L28 [Staphylococcus aureus]	1	0.000207627	69.905	2	WNANLQK(1)VR	-3.9521	2			0.842
AID39667.1	457	K	Dihydroxyacetone kinase family protein [Staphylococcus aureus]	1	8.37647e-06	92.445	2	DTK(1)IDGVEIK	-6.1406	5	0.783	0.45
AID39667.1	62	K	Dihydroxyacetone kinase family protein [Staphylococcus aureus]	1	7.92574e-27	113.86	2	EEVENNLSK(1)NIGELGK	-4.3464	5	0.785	0.985
AID39667.1	96	K	Dihydroxyacetone kinase family protein [Staphylococcus aureus]	1	5.76595e-13	106.97	2	GFCK(1)NIESESEINSK	-3.5518	6		0.859	0.746
AID39667.1	465	K	Dihydroxyacetone kinase family protein [Staphylococcus aureus]	1	5.06973e-07	65.173	2	K(1)DAFMGLIEDK	-5.0797	3		0.763
AID39667.1	252	K	Dihydroxyacetone kinase family protein [Staphylococcus aureus]	1	0.000571887	65.404	2	K(1)AFDEQEFR	-4.7653	3		0.697
AID39667.1	73	K	Dihydroxyacetone kinase family protein [Staphylococcus aureus]	1	1.05803e-06	108.93	2	TFSK(1)GLLMGAR	-5.892	6	0.638	0.872	0.806
AID39667.1	378	K	Dihydroxyacetone kinase family protein [Staphylococcus aureus]	1	0.000995736	65.156	2	VIEQSK(1)CK	-2.71	4		1.072	1.045
AID39670.1	269	K	putative fatty acid synthesis protein [Staphylococcus aureus]	1	0.000956474	81.642	2	DLAEFAK(1)K	14.58	3			3.628
AID39670.1	254	K	putative fatty acid synthesis protein [Staphylococcus aureus]	1	0.000147887	72.492	2	NK(1)LAGAILK	-1.8636	2	0.791
AID39670.1	58	K	putative fatty acid synthesis protein [Staphylococcus aureus]	1	3.70393e-06	86.243	3	HCSEK(1)IEMEDEPVR	-2.4877	6	0.886	1.014	0.637
AID39670.1	42	K	putative fatty acid synthesis protein [Staphylococcus aureus]	1	0.00246288	56.378	2	K(1)YNLNHER	-5.6404	3	0.904	0.764
AID39670.1	261	K	putative fatty acid synthesis protein [Staphylococcus aureus]	1	0.00380312	49.058	2	LAGAILK(1)K	-4.6202	3	0.743
AID39670.1	237	K	putative fatty acid synthesis protein [Staphylococcus aureus]	1	2.67044e-07	87.942	2	NLEGTAK(1)SIGK	-5.0013	5	0.951		1.023
AID39671.1	180	K	Malonyl CoA-acyl carrier protein transacylase [Staphylococcus aureus]	1	8.61805e-09	94.804	2	ALIDELVEK(1)GK	-5.0859	4	0.795
AID39671.1	182	K	Malonyl CoA-acyl carrier protein transacylase [Staphylococcus aureus]	1	0.00722973	56.014	2	GK(1)SLGAK	-5.8022	3		1.133
AID39671.1	3	K	Malonyl CoA-acyl carrier protein transacylase [Staphylococcus aureus]	1	1.54628e-18	121.71	2	SK(1)TAIIFPGQGAQK	-3.1254	6	0.874	0.707	1.378
AID39672.1	48	K	3-oxoacyl-[acyl-carrier protein] reductase [Staphylococcus aureus]	1	2.80269e-05	68.49	2	AEAVVEEIK(1)AK	-7.6514	5	1.068	1.054	0.94
AID39672.1	164	K	3-oxoacyl-[acyl-carrier protein] reductase [Staphylococcus aureus]	1	3.17678e-06	71.066	2	AGVIGLTK(1)SAAR	-5.0184	3	0.936
AID39672.1	39	K	3-oxoacyl-[acyl-carrier protein] reductase [Staphylococcus aureus]	1	6.27932e-05	81.799	2	EK(1)AEAVVEEIK	-4.6267	6	0.909	0.918	0.955
AID39672.1	3	K	3-oxoacyl-[acyl-carrier protein] reductase [Staphylococcus aureus]	1	0.000433727	69.276	2	TK(1)SALVTGASR	-5.6008	5	0.807	0.855
AID39673.1	70	K	Acyl carrier protein / HmrB protein involved in methicillin resistance [Staphylococcus aureus]	1	8.98821e-58	207.06	2	INTVGDAVK(1)FINSLEK	-3.2659	3	0.105	0.322
AID39673.1	21	K	Acyl carrier protein / HmrB protein involved in methicillin resistance [Staphylococcus aureus]	1	3.3733e-41	203.93	2	LGVDADK(1)VTEDASFK	-2.9574	8	0.941	0.943	0.954
AID39673.1	6	K	Acyl carrier protein / HmrB protein involved in methicillin resistance [Staphylococcus aureus]	1	0.000133545	142.04	2	MENFDK(1)VK	-5.0274	20	0.69	0.761	0.973
AID39673.1	8	K	Acyl carrier protein / HmrB protein involved in methicillin resistance [Staphylococcus aureus]	1	1.99341e-05	158.37	2	VK(1)DIIVDR	-4.3952	9	0.681	0.808	1
AID39674.1	237	K	Ribonuclease III [Staphylococcus aureus]	1	6.62292e-06	76.605	2	AAESAYK(1)QLK	-7.3035	6	0.722	0.76	0.923
AID39676.1	116	K	Chromosome partition protein smc [Staphylococcus aureus]	1	4.54935e-05	68.49	2	VVATDIK(1)SIAK	-4.1753	3		0.608
AID39677.1	15	K	putative cell division protein [Staphylococcus aureus]	1	0.000602243	58.889	2	FATNK(1)ENEEVK	-6.355	4	0.811	0.67
AID39677.1	283	K	putative cell division protein [Staphylococcus aureus]	1	1.31911e-05	61.194	2	LQNK(1)TNLMQELEK	-4.6005	2	1.254
AID39677.1	205	K	putative cell division protein [Staphylococcus aureus]	1	4.26766e-06	108.3	2	TTTIGK(1)LAYR	-4.5889	5	0.804	0.841	0.89
AID39679.1	316	K	signal recognition particle protein [Staphylococcus aureus]	1	6.95946e-09	108.4	2	AQQDVDQEK(1)AK	-7.2579	5		0.992	0.965
AID39679.1	371	K	signal recognition particle protein [Staphylococcus aureus]	1	3.16963e-06	78.043	2	LNMSEK(1)QIDHIK	-3.9159	6	0.783		0.627
AID39679.1	435	K	signal recognition particle protein [Staphylococcus aureus]	1	0.000957233	56.378	2	QFTGGGK(1)GK	-5.3568	4	0.982	0.903
AID39679.1	50	K	signal recognition particle protein [Staphylococcus aureus]	1	0.0043118	62.88	2	VVK(1)EFIK	-3.4347	5	1.096	1.02	0.746
AID39683.1	98	K	50S ribosomal protein L19 [Staphylococcus aureus]	1	0.00143634	84.699	2	AK(1)LYYLR	-5.9977	5		0.962	0.722
AID39683.1	85	K	50S ribosomal protein L19 [Staphylococcus aureus]	1	0.00119953	91.783	2	IEK(1)IEVK	-4.8848	6	0.81	0.959	1.009
AID39683.1	65	K	50S ribosomal protein L19 [Staphylococcus aureus]	1	8.34594e-06	83.775	2	K(1)ISSGVGVER	-5.0181	6	0.765	0.937	1.037
AID39683.1	12	K	50S ribosomal protein L19 [Staphylococcus aureus]	1	1.47888e-17	211.84	2	LIEAVTK(1)SQLR	-4.2675	6	0.798	0.917	0.909
AID39683.1	82	K	50S ribosomal protein L19 [Staphylococcus aureus]	1	2.62874e-09	108.4	2	TFPLHTPK(1)IEK	-3.9701	10	1.247	1.123	0.132
AID39683.1	5	K	50S ribosomal protein L19 [Staphylococcus aureus]	1	8.80057e-09	90.689	2	TNHK(1)LIEAVTK	-4.9425	6	0.839	0.936	0.896
AID39685.1	187	K	GTPase [Staphylococcus aureus]	1	0.000218511	90.761	2	FEDEEVGK(1)K	-6.0112	5	0.882	0.726	1.114
AID39685.1	139	K	GTPase [Staphylococcus aureus]	1	0.000150473	76.605	2	STLINK(1)LAK	-8.1669	4	1.019		0.72
AID39688.1	36	K	putative CoA synthetase protein [Staphylococcus aureus]	1	5.11009e-13	112.7	2	AK(1)ELNSDVYVVK	-4.6941	6	0.804	0.895	0.821
AID39688.1	241	K	putative CoA synthetase protein [Staphylococcus aureus]	1	2.47633e-09	87.573	2	DLEEEDPK(1)EIEASK	-3.3729	4			0.84
AID39688.1	297	K	putative CoA synthetase protein [Staphylococcus aureus]	1	0.000734278	86.205	2	EK(1)VTEAFK	-3.8997	4	0.997	0.885
AID39688.1	79	K	putative CoA synthetase protein [Staphylococcus aureus]	1	5.99705e-05	57.042	3	ELLGK(1)TLVTHQTGPEGK	-3.1049	2	0.77
AID39688.1	227	K	putative CoA synthetase protein [Staphylococcus aureus]	1	0.00141704	55.235	2	HK(1)DVVELR	-5.125	4	0.876	0.95
AID39688.1	171	K	putative CoA synthetase protein [Staphylococcus aureus]	1	3.08471e-06	62.705	2	IAFNINIPK(1)ESVNK	-3.9915	3		0.718
AID39688.1	64	K	putative CoA synthetase protein [Staphylococcus aureus]	1	1.55014e-12	104.04	2	IAK(1)SLSEVETYAK	-3.2422	6	0.751	0.983	0.657
AID39688.1	358	K	putative CoA synthetase protein [Staphylococcus aureus]	1	9.72372e-05	79.889	2	LEGTNVELGK(1)K	-4.4599	5		0.875	0.911
AID39688.1	34	K	putative CoA synthetase protein [Staphylococcus aureus]	1	2.01293e-24	195.8	2	VAFTAEEAVEK(1)AK	-3.8049	6	0.774	0.864	0.628
AID39689.1	256	K	Succinyl-CoA ligase ADP-forming alpha chain [Staphylococcus aureus]	1	1.3564e-06	50.641	3	MGHAGAIISGGK(1)GTAEEK	-3.9779	4	0.912	0.792
AID39689.1	10	K	Succinyl-CoA ligase ADP-forming alpha chain [Staphylococcus aureus]	1	5.26098e-23	132.01	3	NTK(1)VMVQGITGSTALFHTK	-2.798	2		0.311
AID39693.1	660	K	DNA topoisomerase I [Staphylococcus aureus]	1	4.8709e-05	52.837	2	DCPK(1)CNQYLVENK	-3.309	3	0.539	0.799
AID39693.1	104	K	DNA topoisomerase I [Staphylococcus aureus]	1	8.86736e-07	69.276	2	ILELEDSK(1)ENR	-4.1998	3		0.944
AID39693.1	311	K	DNA topoisomerase I [Staphylococcus aureus]	1	1.1909e-05	96.957	2	ISDTAK(1)VEAK	-5.648	6	0.794	0.849	0.956
AID39693.1	487	K	DNA topoisomerase I [Staphylococcus aureus]	1	0.00025351	60	2	PSTYAPTIDTIQK(1)R	-4.1964	4			0.76
AID39693.1	363	K	DNA topoisomerase I [Staphylococcus aureus]	1	0.0013429	44.82	2	SFLTK(1)DQYR	-4.7247	2		0.815
AID39693.1	471	K	DNA topoisomerase I [Staphylococcus aureus]	1	6.359e-05	90.761	2	TLEELK(1)IGR	-4.1532	3	0.405
AID39693.1	115	K	DNA topoisomerase I [Staphylococcus aureus]	1	7.872e-09	92.445	2	VVFNEITK(1)DAVK	-2.4144	4	0.646
AID39694.1	432	K	methylenetetrahydrofolate--tRNA-(uracil-5-)-methyltransferase TrmFO [Staphylococcus aureus]	1	7.87208e-05	67.881	2	ALDYLENFK(1)K	-3.497	3	0.75
AID39694.1	174	K	methylenetetrahydrofolate--tRNA-(uracil-5-)-methyltransferase TrmFO [Staphylococcus aureus]	1	3.45072e-05	83.358	2	ESIDMDK(1)VYLK	-1.73	3		0.555
AID39694.1	366	K	methylenetetrahydrofolate--tRNA-(uracil-5-)-methyltransferase TrmFO [Staphylococcus aureus]	1	2.06443e-07	90.306	2	ILGK(1)GEVVFPR	-1.4223	4	0.45
AID39697.1	134	K	ATP-dependent hsl protease ATP-binding subunit HslU [Staphylococcus aureus]	1	0.00159634	90.308	2	ANEK(1)LVK	-5.6505	6	1.1	0.934	1.02
AID39697.1	372	K	ATP-dependent hsl protease ATP-binding subunit HslU [Staphylococcus aureus]	1	1.24435e-06	70.389	2	ILTEPK(1)LSLIK	-5.2328	4	1.127	0.657
AID39697.1	195	K	ATP-dependent hsl protease ATP-binding subunit HslU [Staphylococcus aureus]	1	0.000228644	92.732	2	QLEEGK(1)LEK	-6.1084	6	0.918	0.888	1.023
AID39697.1	49	K	ATP-dependent hsl protease ATP-binding subunit HslU [Staphylococcus aureus]	1	1.22577e-23	174.05	2	SLLDEESK(1)QEISPK	-4.0262	6	0.502	0.823	1.296
AID39697.1	130	K	ATP-dependent hsl protease ATP-binding subunit HslU [Staphylococcus aureus]	1	7.23528e-13	135.24	2	SLVQDEATAK(1)ANEK	-5.1844	6	0.512	0.922	1.09
AID39698.1	248	K	GTP-sensing transcriptional pleiotropic repressor codY [Staphylococcus aureus]	1	8.77115e-05	131.22	2	EK(1)FLDELEK	-3.9359	6	0.873	0.96	0.74
AID39698.1	255	K	GTP-sensing transcriptional pleiotropic repressor codY [Staphylococcus aureus]	1	0.000244374	76.572	2	FLDELEK(1)SK	-3.3734	4		0.967	1.039
AID39698.1	16	K	GTP-sensing transcriptional pleiotropic repressor codY [Staphylococcus aureus]	1	2.37567e-07	154.81	2	ELNTLLQK(1)HK	-5.0292	8	0.928	0.879	1.038
AID39698.1	18	K	GTP-sensing transcriptional pleiotropic repressor codY [Staphylococcus aureus]	1	0.000372641	52.591	2	HK(1)GIAVDFK	-5.2423	5	0.954		0.905
AID39698.1	47	K	GTP-sensing transcriptional pleiotropic repressor codY [Staphylococcus aureus]	1	2.33225e-17	119.55	2	GK(1)ILGSSLNELLK	-3.5805	5	0.824	1.018
AID39698.1	58	K	GTP-sensing transcriptional pleiotropic repressor codY [Staphylococcus aureus]	1	6.42268e-28	202.72	2	ILGSSLNELLK(1)SQR	-4.9625	6	0.951	1.061	0.434
AID39698.1	243	K	GTP-sensing transcriptional pleiotropic repressor codY [Staphylococcus aureus]	1	0.00185707	58.286	2	GTFIK(1)VK	-4.6238	3		1.077
AID39698.1	223	K	GTP-sensing transcriptional pleiotropic repressor codY [Staphylococcus aureus]	1	6.53593e-06	58.313	2	K(1)LESAGVIESR	-6.4718	3	0.944		1.17
AID39698.1	238	K	GTP-sensing transcriptional pleiotropic repressor codY [Staphylococcus aureus]	1	6.96722e-06	104.39	2	SLGMK(1)GTFIK	-2.8807	6	0.943	0.935	0.924
AID39698.1	6	K	GTP-sensing transcriptional pleiotropic repressor codY [Staphylococcus aureus]	1	0.00181792	65.156	2	SLLSK(1)TR	-4.6553	2		0.971
AID39699.1	7	K	30S ribosomal protein S2 [Staphylococcus aureus]	1	2.99617e-13	77.325	4	AVISMK(1)QLLEAGVHFGHQTR	-2.1922	4	0.465	0.492
AID39699.1	211	K	30S ribosomal protein S2 [Staphylococcus aureus]	1	0.00101597	69.716	2	AVK(1)LLTAK	-4.618	6	0.955	0.956	0.99
AID39699.1	246	K	30S ribosomal protein S2 [Staphylococcus aureus]	1	7.69997e-07	81.163	2	EK(1)SEETEATEE	-0.64853	3	1.347	0.886
AID39699.1	132	K	30S ribosomal protein S2 [Staphylococcus aureus]	1	0.00138119	99.305	2	K(1)EVVELK	-4.9038	6	0.945	0.95	1.014
AID39699.1	138	K	30S ribosomal protein S2 [Staphylococcus aureus]	0.99999	0.00514772	61.48	2	KEVVELK(1)K	-4.5326	4		0.918	0.918
AID39699.1	74	K	30S ribosomal protein S2 [Staphylococcus aureus]	1	7.52245e-05	146.03	2	K(1)QAQESVK	-5.7039	3		0.738
AID39699.1	81	K	30S ribosomal protein S2 [Staphylococcus aureus]	1	1.39119e-35	248.5	2	QAQESVK(1)SEAER	-5.1719	12	0.817	0.851	1.103
AID39699.1	49	K	30S ribosomal protein S2 [Staphylococcus aureus]	1	6.3183e-21	203.97	2	K(1)VDEAYNFLK	-4.6197	6	0.798	1.014	0.88
AID39699.1	29	K	30S ribosomal protein S2 [Staphylococcus aureus]	1	0.00159154	105.81	2	K(1)YIFTER	-4.1582	6	0.843	0.96	0.918
AID39699.1	146	K	30S ribosomal protein S2 [Staphylococcus aureus]	1	0.000147253	87.251	2	LIK(1)FLGGIR	-4.6802	8	0.714	0.758	0.992
AID39699.1	131	K	30S ribosomal protein S2 [Staphylococcus aureus]	1	8.32007e-20	162.21	2	MEEDGLFEVLPK(1)K	-3.746	15	0.907	0.897	0.616
AID39699.1	73	K	30S ribosomal protein S2 [Staphylococcus aureus]	1	1.84364e-48	226.06	2	QVSEDGGQVLFVGTK(1)K	-3.113	8	0.676	1.066	0.793
AID39699.1	105	K	30S ribosomal protein S2 [Staphylococcus aureus]	1	3.64205e-13	93.162	2	WLGGLLTNYK(1)TISK	-3.3463	2		0.466
AID39700.1	7	K	Translation elongation factor Ts [Staphylococcus aureus]	1	5.56874e-09	142.04	2	ATISAK(1)LVK	-4.9096	6	1.032	0.888	0.9
AID39700.1	136	K	Translation elongation factor Ts [Staphylococcus aureus]	1	5.13983e-39	220.25	2	EAISTIGEK(1)LSVR	-4.1597	7	0.878	0.908	0.883
AID39700.1	289	K	Translation elongation factor Ts [Staphylococcus aureus]	1	8.82488e-31	185.18	3	REENFADEVK(1)GQMK	-3.5387	24	0.678	0.752	0.756
AID39700.1	15	K	Translation elongation factor Ts [Staphylococcus aureus]	1	6.5773e-13	134.2	2	EK(1)TGAGMMDCK	-5.714	9	0.939	0.803	0.981
AID39700.1	24	K	Translation elongation factor Ts [Staphylococcus aureus]	1	2.01926e-06	135.63	2	TGAGMMDCK(1)K	-5.5321	9	0.942	0.835	0.871
AID39700.1	211	K	Translation elongation factor Ts [Staphylococcus aureus]	1	2.41533e-30	144.38	3	EVLK(1)QQALNEGKPENIVEK	-2.2103	6	0.85	0.835	0.909
AID39700.1	219	K	Translation elongation factor Ts [Staphylococcus aureus]	1	3.42199e-57	214.78	2	QQALNEGK(1)PENIVEK	-3.3393	11	0.892	0.925	0.952
AID39700.1	226	K	Translation elongation factor Ts [Staphylococcus aureus]	0.999991	2.07478e-13	81.409	3	QQALNEGKPENIVEK(1)MVEGR	-3.7239	3	0.833	0.809
AID39700.1	264	K	Translation elongation factor Ts [Staphylococcus aureus]	1	6.8725e-05	102.55	2	GGK(1)LVDFVR	-5.1232	7	0.998	0.879	0.966
AID39700.1	127	K	Translation elongation factor Ts [Staphylococcus aureus]	1	5.93663e-05	58.889	2	IK(1)EAISTIGEK	-5.2631	3	1.047	0.838
AID39700.1	25	K	Translation elongation factor Ts [Staphylococcus aureus]	1	8.44355e-22	171.09	2	K(1)ALTETDGDIDK	-4.5733	7	0.965	0.951	0.969
AID39700.1	259	K	Translation elongation factor Ts [Staphylococcus aureus]	1	2.51875e-13	115.05	2	NPDVTVEAFLK(1)TK	-4.7802	4	0.332	0.756
AID39700.1	147	K	Translation elongation factor Ts [Staphylococcus aureus]	1	3.29401e-07	66.485	3	TK(1)TDNDAFGAYLHMGGR	-4.3981	8	0.816	0.975	0.852
AID39700.1	279	K	Translation elongation factor Ts [Staphylococcus aureus]	1	1.93379e-07	114.39	2	YEVGEGMEK(1)R	-6.2034	9	0.756	0.712	0.926
AID39701.1	6	K	Uridylate kinase [Staphylococcus aureus]	1	0.00164794	62.88	2	AQISK(1)YK	-4.2476	4		0.871	0.991
AID39701.1	233	K	Uridylate kinase [Staphylococcus aureus]	1	3.08315e-17	119.43	2	AVMGEK(1)IGTLITK	-5.6002	9	0.894	0.743	0.933
AID39701.1	62	K	Uridylate kinase [Staphylococcus aureus]	1	6.37313e-09	97.175	2	GK(1)TGSDLGMDR	-2.516	4			0.958
AID39701.1	175	K	Uridylate kinase [Staphylococcus aureus]	1	8.1699e-35	148.69	2	NNVDGVYSADPK(1)VNK	-4.3577	7	0.778		1.139
AID39701.1	178	K	Uridylate kinase [Staphylococcus aureus]	1	0.0166254	51.864	2	VNK(1)DAVK	-3.8765	3	0.928	0.867
AID39701.1	13	K	Uridylate kinase [Staphylococcus aureus]	1	4.90508e-06	71.219	2	VVLK(1)LSGEALAGEK	-3.9636	3	0.599	0.6
AID39702.1	168	K	Ribosome recycling factor [Staphylococcus aureus]	1	2.41517e-35	181.08	2	ATDNSIK(1)EIDQMIADK	-2.3709	14	0.604	0.856	1.123
AID39702.1	177	K	Ribosome recycling factor [Staphylococcus aureus]	1	7.23943e-13	141.44	2	EIDQMIADK(1)EK	-2.729	10	0.647	0.753	1.014
AID39702.1	143	K	Ribosome recycling factor [Staphylococcus aureus]	1	8.31967e-13	110.58	2	DEK(1)NGDITEDELR	-4.0848	9	0.892	0.999	0.981
AID39702.1	139	K	Ribosome recycling factor [Staphylococcus aureus]	1	3.1745e-05	86.205	2	DMNDQLK(1)K	-5.1527	11	0.751	0.813	0.784
AID39702.1	124	K	Ribosome recycling factor [Staphylococcus aureus]	1	0.000836691	54.584	2	IGEEAK(1)VSVR	-3.7359	2			1.015
AID39702.1	118	K	Ribosome recycling factor [Staphylococcus aureus]	1	0.0132204	53.878	2	K(1)IGEEAK	-5.0451	3	1.084	0.938
AID39702.1	14	K	Ribosome recycling factor [Staphylococcus aureus]	1	1.34391e-07	148.9	2	MQK(1)SIESLSR	-4.9637	9	0.982	0.755	0.916
AID39702.1	9	K	Ribosome recycling factor [Staphylococcus aureus]	1	2.40515e-06	144.47	2	SDIINETK(1)SR	-6.0586	4		0.85	0.964
AID39702.1	161	K	Ribosome recycling factor [Staphylococcus aureus]	1	5.15298e-48	214.14	2	SGTEDVQK(1)ATDNSIK	-3.5939	6	0.849	0.82	1.175
AID39706.1	47	K	putative membrane protein [Staphylococcus aureus]	1	1.06384e-08	106	2	FQQIEAIEVK(1)K	-4.5941	5	0.749	0.694
AID39708.1	254	K	Prolyl-tRNA synthetase, bacterial type [Staphylococcus aureus]	1	2.83003e-06	59.731	3	HTTVQPLEK(1)IETPNVK	-3.1936	4		0.49	0.891
AID39708.1	540	K	Prolyl-tRNA synthetase, bacterial type [Staphylococcus aureus]	1	5.00341e-11	145.75	2	ASEGIVEVK(1)ER	-4.9875	6	0.867	0.906	0.804
AID39708.1	28	K	Prolyl-tRNA synthetase, bacterial type [Staphylococcus aureus]	1	0.000144741	126.82	2	LLLK(1)SGLIK	-5.1051	6	0.874	0.853	0.966
AID39708.1	5	K	Prolyl-tRNA synthetase, bacterial type [Staphylococcus aureus]	1	7.23402e-06	90.263	2	QSK(1)VFIPTMR	-5.1617	3	0.916	0.542
AID39711.1	180	K	putative N utilization substance protein A [Staphylococcus aureus]	1	0.00177488	53.679	2	IK(1)VYVNK	-3.7975	4	0.876	0.909
AID39711.1	185	K	putative N utilization substance protein A [Staphylococcus aureus]	1	2.7301e-09	108.93	2	VYVNK(1)VEQTTK	-4.9687	6	1.021	0.91	0.927
AID39711.1	330	K	putative N utilization substance protein A [Staphylococcus aureus]	1	0.000157125	72.042	2	LAAK(1)LTGWK	-4.908	4		0.772	1.116
AID39711.1	335	K	putative N utilization substance protein A [Staphylococcus aureus]	1	0.000318008	62.271	2	LTGWK(1)IDIK	-4.2856	2			1.456
AID39711.1	172	K	putative N utilization substance protein A [Staphylococcus aureus]	1	7.74349e-09	94.791	2	SPNEK(1)YIPNER	-4.8795	6	0.972	0.977	0.997
AID39711.1	191	K	putative N utilization substance protein A [Staphylococcus aureus]	1	1.76607e-18	113.34	2	VEQTTK(1)GPQIYVSR	-2.8245	6	0.886	0.907	0.974
AID39711.1	112	K	putative N utilization substance protein A [Staphylococcus aureus]	1	3.07434e-20	170.85	2	VGAQAAK(1)QAVMQR	-2.5433	7	1.113	0.925	1
AID39712.1	62	K	hypothetical protein SAXN108_1271 [Staphylococcus aureus]	1	5.10465e-06	135.63	2	AQQK(1)EILEK	-5.3356	6	1.108	0.867	0.848
AID39712.1	41	K	hypothetical protein SAXN108_1271 [Staphylococcus aureus]	1	9.5993e-09	106.35	2	EGEIFADVTGK(1)K	-5.512	5	1.146	0.753	0.806
AID39713.1	93	K	putative ribosomal protein [Staphylococcus aureus]	1	1.96498e-07	91.245	2	VNVGITDPGFAK(1)K	-4.5728	5		0.943	0.696
AID39714.1	394	K	Translation initiation factor 2 [Staphylococcus aureus]	1	1.1527e-13	117.21	2	AVGTVIEAELDK(1)SR	-4.8114	5	0.855	0.918
AID39714.1	16	K	Translation initiation factor 2 [Staphylococcus aureus]	1	0.00276105	65.313	2	ELNLK(1)SK	-5.1468	4	1.198		0.685
AID39714.1	18	K	Translation initiation factor 2 [Staphylococcus aureus]	1	0.000145747	68.49	2	SK(1)EIIDELK	-3.0923	5	1.133	0.742
AID39714.1	671	K	Translation initiation factor 2 [Staphylococcus aureus]	0.999027	0.00589287	54.27	2	FK(0.001)DDAK(0.999)EVAK	-5.2898	2		0.811
AID39714.1	466	K	Translation initiation factor 2 [Staphylococcus aureus]	1	1.95868e-09	140.05	2	FVVFSDEK(1)QAR	-5.7259	9	0.881	0.798
AID39714.1	11	K	Translation initiation factor 2 [Staphylococcus aureus]	1	1.5317e-09	101.48	2	IYEYAK(1)ELNLK	-4.4781	6	1.029	1.039	0.492
AID39714.1	150	K	Translation initiation factor 2 [Staphylococcus aureus]	1	1.55682e-23	187.85	2	LNVESSEIIK(1)K	-4.5135	6	1.02	0.907	0.93
AID39714.1	623	K	Translation initiation factor 2 [Staphylococcus aureus]	1	0.0043118	67.464	2	QTFK(1)VSK	-5.3493	4	0.973
AID39714.1	626	K	Translation initiation factor 2 [Staphylococcus aureus]	1	6.74007e-27	148.57	2	VSK(1)VGTIAGCYVTEGK	-3.672	9	0.933	0.895	1.053
AID39715.1	79	K	Ribosome-binding factor A [Staphylococcus aureus]	1	4.18551e-10	148.9	2	EVENTFK(1)ALDK	-3.8969	5	1.001	0.793	1.092
AID39715.1	89	K	Ribosome-binding factor A [Staphylococcus aureus]	1	6.3628e-06	96.957	2	GFIK(1)SELGSR	-4.7638	5	0.768	0.812
AID39715.1	29	K	Ribosome-binding factor A [Staphylococcus aureus]	1	6.52592e-06	97.277	2	K(1)ELMDIINNK	-3.2301	4	1.099	0.83
AID39715.1	127	K	Ribosome-binding factor A [Staphylococcus aureus]	1	5.29869e-05	74.849	2	MIQDLHK(1)QDR	-6.1832	4	0.71		0.502
AID39716.1	299	K	tRNA pseudouridine synthase B [Staphylococcus aureus]	1	0.00695557	53.679	2	ESEIK(1)PK	-3.7646	3	0.923
AID39716.1	150	K	tRNA pseudouridine synthase B [Staphylococcus aureus]	1	0.000788721	72.038	2	VNIK(1)DIGR	-4.397	3		0.438
AID39718.1	83	K	30S ribosomal protein S15 [Staphylococcus aureus]	1	1.38171e-13	162.49	2	ELIK(1)SLGIR	-5.4202	6	0.871	0.863	0.998
AID39718.1	58	K	30S ribosomal protein S15 [Staphylococcus aureus]	1	0.0010472	67.903	2	GLLK(1)MVGR	-4.7123	10	0.939	0.848	0.987
AID39719.1	660	K	Polyribonucleotide nucleotidyltransferase [Staphylococcus aureus]	1	1.14599e-07	121.96	3	DALLHISQISK(1)NR	-4.8864	5		0.999	0.927
AID39719.1	579	K	Polyribonucleotide nucleotidyltransferase [Staphylococcus aureus]	1	2.83819e-06	90.689	2	K(1)INEIIDETGVK	-3.4996	3	0.695
AID39719.1	634	K	Polyribonucleotide nucleotidyltransferase [Staphylococcus aureus]	1	5.25835e-34	222.48	2	EAEVGQTYQATVK(1)R	-5.0533	6	0.697	0.57	0.82
AID39719.1	264	K	Polyribonucleotide nucleotidyltransferase [Staphylococcus aureus]	1	3.93986e-10	126.29	2	ETVLTFDK(1)QQR	-3.4608	6	0.374	0.269	0.628
AID39719.1	256	K	Polyribonucleotide nucleotidyltransferase [Staphylococcus aureus]	1	5.45504e-09	92.707	2	GLK(1)ETVLTFDK	-5.7908	4	0.694
AID39719.1	685	K	Polyribonucleotide nucleotidyltransferase [Staphylococcus aureus]	1	0.000131467	100.84	2	ITEIDK(1)QGR	-5.6651	6	0.921	0.889	1.01
AID39719.1	72	K	Polyribonucleotide nucleotidyltransferase [Staphylococcus aureus]	1	3.16164e-06	69.716	2	MYAAGK(1)IPGGFK	-3.0635	3			1.434
AID39719.1	105	K	Polyribonucleotide nucleotidyltransferase [Staphylococcus aureus]	1	7.12941e-05	53.679	2	PLFPK(1)GYK	-3.7134	3		0.935
AID39719.1	503	K	Polyribonucleotide nucleotidyltransferase [Staphylococcus aureus]	1	1.57824e-09	77.431	2	VAGTK(1)EGITAIQMDIK	-3.6279	2		0.556
AID39719.1	9	K	Polyribonucleotide nucleotidyltransferase [Staphylococcus aureus]	1	0.0013323	72.042	2	VFK(1)TEWAGR	-5.096	3			0.956
AID39719.1	49	K	Polyribonucleotide nucleotidyltransferase [Staphylococcus aureus]	1	1.64997e-10	106.47	2	YGDTVVLSTATASK(1)EPR	-4.6627	2			1.44
AID39719.1	170	K	Polyribonucleotide nucleotidyltransferase [Staphylococcus aureus]	1	7.51585e-05	81.48	2	YIINPTVEEK(1)EVSR	-5.4401	4	0.642		0.86
AID39720.1	363	K	Ribonuclease J2 endoribonuclease in RNA processing [Staphylococcus aureus]	1	1.93823e-09	118.06	3	AGAHIIPNNK(1)K	-4.0116	11	1.084	1.257	1.193
AID39720.1	538	K	Ribonuclease J2 endoribonuclease in RNA processing [Staphylococcus aureus]	1	1.30282e-06	83.214	2	DQISK(1)LLFESTK	-3.4883	4	0.333	0.775
AID39720.1	545	K	Ribonuclease J2 endoribonuclease in RNA processing [Staphylococcus aureus]	1	0.00141492	84.368	2	LLFESTK(1)R	-3.8229	4		0.783
AID39720.1	521	K	Ribonuclease J2 endoribonuclease in RNA processing [Staphylococcus aureus]	1	8.49193e-13	156.57	2	EIVEAGLQEK(1)R	-4.8582	6	0.675	0.996	0.892
AID39720.1	529	K	Ribonuclease J2 endoribonuclease in RNA processing [Staphylococcus aureus]	1	2.7301e-09	107.08	2	IEWSEIK(1)QNMR	-2.7777	10	0.663	0.806
AID39720.1	250	K	Ribonuclease J2 endoribonuclease in RNA processing [Staphylococcus aureus]	1	7.88577e-18	114.93	2	IQQVLNIASK(1)LNR	-3.9588	4		0.532
AID39720.1	107	K	Ribonuclease J2 endoribonuclease in RNA processing [Staphylococcus aureus]	1	3.16243e-13	159.93	2	LTIALIK(1)ENMK	-6.3675	10	0.91	0.716	0.446
AID39726.1	53	K	ACT domain protein [Staphylococcus aureus]	1	1.0738e-06	79.311	2	GLLIK(1)TDNLEK	-5.1725	3			0.532
AID39731.1	231	K	RecA protein [Staphylococcus aureus]	1	8.21261e-13	121.86	3	RAEQLK(1)QGQEIVGNR	-3.3641	11	0.667		0.74
AID39731.1	14	K	RecA protein [Staphylococcus aureus]	1	4.30789e-13	157.77	2	ALDTVIK(1)NMEK	-6.9784	9	0.662	0.813	0.704
AID39731.1	18	K	RecA protein [Staphylococcus aureus]	1	0.0010761	58.426	2	NMEK(1)SFGK	-3.2568	5		0.407
AID39731.1	315	K	RecA protein [Staphylococcus aureus]	1	8.53389e-09	82.437	2	ENPQIK(1)EEIDR	-4.8632	4		0.815
AID39731.1	305	K	RecA protein [Staphylococcus aureus]	1	0.000734564	106.93	2	ENVK(1)MYLK	-2.3104	5			0.73
AID39731.1	309	K	RecA protein [Staphylococcus aureus]	1	1.87129e-06	139.02	2	MYLK(1)ENPQIK	-5.0303	13	0.843	0.817	0.902
AID39731.1	27	K	RecA protein [Staphylococcus aureus]	1	4.32911e-05	77.358	2	GAVMK(1)LGDNIGR	-4.8562	7	0.815	0.864	0.927
AID39731.1	22	K	RecA protein [Staphylococcus aureus]	1	0.000105436	108.3	2	SFGK(1)GAVMK	-6.1907	8		0.803	0.93
AID39732.1	62	K	phosphodiesterase [Staphylococcus aureus]	1	3.10388e-10	110.52	2	LLEAK(1)EENQILR	-4.4378	6	0.698	0.834	1.187
AID39732.1	93	K	phosphodiesterase [Staphylococcus aureus]	1	5.29565e-06	104.39	2	LLQK(1)EENLER	-6.9892	6	0.665	0.983	0.851
AID39732.1	31	K	phosphodiesterase [Staphylococcus aureus]	1	0.000642117	64.906	2	NLLLQK(1)QSQAR	-5.4462	2		0.777
AID39733.1	30	K	hypothetical protein SAXN108_1292 [Staphylococcus aureus]	1	1.4429e-17	145.08	2	FEDAEDIAK(1)ESLK	-5.3901	6	1.17	0.795	0.696
AID39733.1	65	K	hypothetical protein SAXN108_1292 [Staphylococcus aureus]	1	0.00159154	105.81	2	K(1)TDLQLK	-4.8241	5	1.057	0.74
AID39735.1	97	K	2-oxoglutarate oxidoreductase, alpha subunit [Staphylococcus aureus]	1	1.14686e-08	92.428	2	EDSIILADAK(1)AK	-1.6734	4	0.871
AID39741.1	751	K	DNA mismatch repair protein MutS [Staphylococcus aureus]	1	2.81381e-09	106.58	2	VK(1)DGAVDDSYGIQVAK	-3.8717	3		0.698
AID39747.1	184	K	Aerobic glycerol-3-phosphate dehydrogenase [Staphylococcus aureus]	1	9.1386e-06	91.939	2	AAEK(1)GAEIINYTK	-3.9156	6	1.103	0.991	1.092
AID39747.1	556	K	Aerobic glycerol-3-phosphate dehydrogenase [Staphylococcus aureus]	1	1.40757e-05	78.864	2	EAQHGNNQPAVK(1)E	-4.8791	5	0.821		1.144
AID39747.1	148	K	Aerobic glycerol-3-phosphate dehydrogenase [Staphylococcus aureus]	1	1.91356e-06	121.8	2	ETLAK(1)EPLVK	-4.5124	7	1.074	0.931	0.909
AID39747.1	396	K	Aerobic glycerol-3-phosphate dehydrogenase [Staphylococcus aureus]	1	1.86792e-13	126.21	2	K(1)DYGLTFSPCNTK	-3.739	5	0.918	0.871	1.005
AID39747.1	222	K	Aerobic glycerol-3-phosphate dehydrogenase [Staphylococcus aureus]	1	3.07817e-09	112.93	2	LTNENYTIK(1)AK	-4.5461	6	1.052	1.013	1.076
AID39747.1	63	K	Aerobic glycerol-3-phosphate dehydrogenase [Staphylococcus aureus]	1	0.000180088	46.033	2	STK(1)LVHGGLR	-6.053	3			1.331
AID39747.1	213	K	Aerobic glycerol-3-phosphate dehydrogenase [Staphylococcus aureus]	1	2.59961e-24	190.68	2	VIDK(1)LTNENYTIK	-3.8598	6	0.931	0.916	1.068
AID39751.1	139	K	Glutathione peroxidase family protein [Staphylococcus aureus]	1	0.00211096	85.813	2	EGNVVK(1)R	-3.6672	5	1.066	1.05	0.685
AID39751.1	146	K	Glutathione peroxidase family protein [Staphylococcus aureus]	1	0.00261503	56.014	2	K(1)PVQIER	-3.9074	2	0.771
AID39751.1	18	K	Glutathione peroxidase family protein [Staphylococcus aureus]	1	6.66957e-06	85.821	2	GVTYK(1)LDAYK	-5.0846	5	0.914		0.884
AID39751.1	99	K	Glutathione peroxidase family protein [Staphylococcus aureus]	1	8.32433e-05	40.861	3	IDVK(1)GEHQLPLFR	-3.5422	3	0.728
AID39751.1	95	K	Glutathione peroxidase family protein [Staphylococcus aureus]	1	3.92518e-05	51.829	3	LNYGVTFPMHQK(1)IDVK	-1.7814	2		0.454
AID39755.1	299	K	Glutamine synthetase [Staphylococcus aureus]	1	8.1936e-36	135.13	2	GFTAVCNPLVNSYK(1)R	-3.3595	5		0.672
AID39755.1	13	K	Glutamine synthetase [Staphylococcus aureus]	1	0.000213226	94.804	2	K(1)FAEEENVR	-3.5466	5	0.896	0.967
AID39755.1	226	K	Glutamine synthetase [Staphylococcus aureus]	1	5.66732e-07	63.212	3	K(1)HNLHATFMPK	-3.8431	7		0.719
AID39755.1	221	K	Glutamine synthetase [Staphylococcus aureus]	1	0.000733049	90.308	2	LVVK(1)TIAR	-5.1938	6	0.916	0.812	1.184
AID39755.1	8	K	Glutamine synthetase [Staphylococcus aureus]	1	0.000732302	83.623	2	TFTK(1)DDIR	-4.8316	5	0.959		1.038
AID39775.1	7	K	hypothetical protein SAXN108_1334 [Staphylococcus aureus]	1	2.35109e-08	67.887	2	LK(1)TFTAETLELLEK	-1.6513	2		0.363
AID39775.1	5	K	hypothetical protein SAXN108_1334 [Staphylococcus aureus]	1	0.00150552	82.716	2	MEQIK(1)LK	-5.9573	11	0.671	0.88	0.814
AID39783.1	253	K	hypothetical protein SAXN108_1342 [Staphylococcus aureus]	1	2.33676e-13	136.94	2	YVDTVSTK(1)SSLR	-7.0357	5	0.853	1.016	1.155
AID39783.1	44	K	hypothetical protein SAXN108_1342 [Staphylococcus aureus]	1	8.06727e-05	61.577	2	NK(1)ALSAENAELR	-5.7435	5	0.929		1.285
AID39787.1	207	K	Threonine synthase [Staphylococcus aureus]	1	2.70386e-07	118.91	3	EYHEAK(1)GSQLPK	-3.8527	13	1.079	1.092	0.931
AID39787.1	232	K	Threonine synthase [Staphylococcus aureus]	1	0.00567881	46.068	2	VIK(1)NPETIATAIR	-6.7252	2			1.839
AID39790.1	96	K	hypothetical protein SAXN108_1349 [Staphylococcus aureus]	1	8.60219e-05	68.49	3	GK(1)HDWTQTAK	-2.2021	4	0.479
AID39790.1	34	K	hypothetical protein SAXN108_1349 [Staphylococcus aureus]	1	0.00240871	76.833	2	NGQLLK(1)R	-5.2075	4			0.835
AID39792.1	477	K	Catalase [Staphylococcus aureus]	1	2.46106e-09	133.76	2	ADPEYGK(1)GVAK	-5.5186	6	0.917	0.867	1.137
AID39792.1	74	K	Catalase [Staphylococcus aureus]	1	3.98053e-06	146.88	2	DITK(1)YTNAK	-4.9472	6	0.932	0.886	1.068
AID39792.1	79	K	Catalase [Staphylococcus aureus]	1	8.19392e-22	157.74	2	YTNAK(1)IFSEIGK	-4.8184	6	0.926	0.925	1.007
AID39792.1	252	K	Catalase [Staphylococcus aureus]	1	7.6781e-13	112.7	2	DLFEAIEK(1)GDYPK	-4.6519	2		0.452
AID39792.1	140	K	Catalase [Staphylococcus aureus]	1	8.00937e-06	64.064	2	DPK(1)LFVSLNR	-4.9333	5	1.128	0.975	0.842
AID39792.1	70	K	Catalase [Staphylococcus aureus]	1	6.86101e-10	100.07	2	GSGAFGTFTVTK(1)DITK	-4.621	4	0.661	1.085
AID39792.1	470	K	Catalase [Staphylococcus aureus]	1	5.44787e-09	67.548	2	HCYK(1)ADPEYGK	-4.6811	5		0.76	1.095
AID39792.1	7	K	Catalase [Staphylococcus aureus]	1	0.000139814	78.157	2	K(1)LTGVFGHPVSDR	-1.2492	8	1.118		0.941
AID39792.1	442	K	Catalase [Staphylococcus aureus]	1	0.000145075	101.82	2	LQSEDAK(1)ER	-5.282	6	0.99	1.051	0.923
AID39792.1	432	K	Catalase [Staphylococcus aureus]	1	6.97725e-13	119.55	2	QDDDNYFEQPGK(1)LFR	-4.0514	2		0.318
AID39793.1	41	K	50S ribosomal protein L33 [Staphylococcus aureus]	1	0.000736718	96.311	2	LNK(1)YTLHR	-5.1928	6	0.992	0.966	0.887
AID40014.1	21	K	50S ribosomal protein L33 type 1 [Staphylococcus aureus]	1	0.000532607	99.305	2	NYITTK(1)NK	-5.607	6	0.888	0.876	1.022
AID39794.1	19	K	30S ribosomal protein S14 [Staphylococcus aureus]	1	4.0786e-05	51.531	2	EELVNK(1)YYELR	-2.7315	2	0.918
AID39797.1	53	K	LexA repressor [Staphylococcus aureus]	1	0.000732331	67.464	2	LEEK(1)GYIR	-4.2406	5	0.906	0.868
AID39799.1	29	K	hypothetical protein SAXN108_1358 [Staphylococcus aureus]	1	4.57395e-41	165.72	2	EVGLTQEEAK(1)EQTALR	-3.4137	3	0.7
AID39799.1	47	K	hypothetical protein SAXN108_1358 [Staphylococcus aureus]	1	2.20891e-06	144.47	2	GFK(1)QQIENTK	-3.9701	5	0.571		0.487
AID39799.1	16	K	hypothetical protein SAXN108_1358 [Staphylococcus aureus]	1	0.00260239	53.878	2	INELAK(1)K	-6.5891	5	0.553		0.687
AID39799.1	36	K	hypothetical protein SAXN108_1358 [Staphylococcus aureus]	1	0.00103054	72.038	2	K(1)AYLESFR	-3.3932	3	0.734
AID39800.1	203	K	Transketolase [Staphylococcus aureus]	1	7.42733e-05	131.22	2	AFSENTK(1)AR	-7.2563	7	1.137	0.973	1.23
AID39800.1	233	K	Transketolase [Staphylococcus aureus]	1	2.75461e-57	214.32	2	AITTAK(1)SQEGPTIIEVK	-3.8545	6	0.763	0.874	1.221
AID39800.1	573	K	Transketolase [Staphylococcus aureus]	1	0.00128423	93.561	2	DLEK(1)QGK	-4.0931	6	0.863	0.977	1.104
AID39800.1	607	K	Transketolase [Staphylococcus aureus]	1	1.16064e-08	81.335	2	ESVIPSSVTK(1)R	-4.9385	5	0.867	0.935	1.149
AID39800.1	54	K	Transketolase [Staphylococcus aureus]	1	5.97137e-13	122.51	3	HLNFNPQSK(1)DYFNR	-3.5201	6	0.828	0.985
AID39800.1	271	K	Transketolase [Staphylococcus aureus]	1	1.1324e-08	108.91	2	K(1)LTFENYGLDPEK	-2.1636	9	0.986	1.024	0.784
AID39800.1	283	K	Transketolase [Staphylococcus aureus]	1	3.06905e-20	153.25	2	LTFENYGLDPEK(1)R	-4.2528	11	0.955	1.039	0.696
AID39800.1	335	K	Transketolase [Staphylococcus aureus]	1	0.000149281	100.84	2	LAISGK(1)LPK	-5.3554	9	0.976	0.977	0.981
AID39800.1	338	K	Transketolase [Staphylococcus aureus]	0.999438	5.58925e-06	73.655	2	LPK(0.999)NYK(0.001)DELPR	-3.6768	6	1.228
AID39800.1	341	K	Transketolase [Staphylococcus aureus]	1	0.000475623	111.39	2	NYK(1)DELPR	-4.2966	11	1.067	1.021	1.121
AID39800.1	5	K	Transketolase [Staphylococcus aureus]	1	5.19434e-14	108.91	2	MFNEK(1)DQLAVDTLR	-7.7047	12	0.795	0.99	0.386
AID39800.1	97	K	Transketolase [Staphylococcus aureus]	1	3.38943e-05	61.577	3	QWGSK(1)TPGHPEYR	-3.5426	6	0.91	0.819
AID39801.1	35	K	hypothetical protein SAXN108_1360 [Staphylococcus aureus]	1	0.000369355	70.389	2	K(1)NPPINEEMLR	-4.279	3	0.845
AID39801.1	76	K	hypothetical protein SAXN108_1360 [Staphylococcus aureus]	1	4.22044e-06	96.957	2	NMDQNMK(1)SAK	-5.6931	7	0.725	0.611	1.043
AID39805.1	92	K	Large-conductance mechanosensitive channel [Staphylococcus aureus]	1	0.00151676	65.156	2	IANTLMK(1)K	-3.4966	5	1.255	0.849	1.068
AID39806.1	536	K	Glycine betaine transporter 1 [Staphylococcus aureus]	1	1.80127e-12	111.38	2	SQQEDYESDILEK(1)R	-0.3472	3	0.492
AID39807.1	423	K	Aconitate hydratase [Staphylococcus aureus]	1	0.00135531	64.906	2	AEINFK(1)DGSK	-5.4802	2	0.854
AID39807.1	474	K	Aconitate hydratase [Staphylococcus aureus]	1	0.000342299	46.358	2	VPEYVK(1)TSLAPGSK	-3.6588	3	0.604
AID39807.1	417	K	Aconitate hydratase [Staphylococcus aureus]	1	0.00239444	67.464	2	K(1)AEINFK	-6.0186	3	0.818
AID39807.1	105	K	Aconitate hydratase [Staphylococcus aureus]	1	2.08446e-05	63.908	2	K(1)AMDDVGGDITK	-2.9543	3	0.877
AID39807.1	147	K	Aconitate hydratase [Staphylococcus aureus]	1	0.0018862	54.436	2	NMK(1)LEFER	-2.6974	3		0.719
AID39807.1	328	K	Aconitate hydratase [Staphylococcus aureus]	1	0.00187052	56.014	2	YMK(1)LTGR	-4.4267	2		0.852
AID39808.1	118	K	thioesterase superfamily protein [Staphylococcus aureus]	1	0.00088178	69.905	2	EDTFK(1)PIR	-4.7588	2		0.727
AID39808.1	91	K	thioesterase superfamily protein [Staphylococcus aureus]	1	5.93663e-05	58.889	2	SVYK(1)YEIFNEK	-3.4327	2		0.598
AID39812.1	246	K	DNA gyrase [Staphylococcus aureus]	1	2.02616e-05	70.389	2	ELGK(1)GFTLQR	-6.2048	6	0.875	0.798	0.704
AID39812.1	49	K	DNA gyrase [Staphylococcus aureus]	1	0.00141174	62.969	2	GQLSK(1)SLVK	-6.2958	3	0.77
AID39812.1	121	K	DNA gyrase [Staphylococcus aureus]	1	0.000224158	90.308	2	K(1)FQAILPLR	-5.7311	4	1.055		0.39
AID39813.1	472	K	Topoisomerase IV subunit A [Staphylococcus aureus]	1	0.000393861	154.71	2	EELNEIK(1)K	-2.7522	6	0.811	0.772	0.817
AID39813.1	635	K	Topoisomerase IV subunit A [Staphylococcus aureus]	0.999988	0.00043866	57.293	2	FNKPLIATK(1)VK	-3.7367	3			0.687
AID39813.1	735	K	Topoisomerase IV subunit A [Staphylococcus aureus]	1	0.000290065	74.424	2	GITLLK(1)ELK	-4.2201	3	0.809
AID39818.1	125	K	Peptide methionine sulfoxide reductase MsrA [Staphylococcus aureus]	1	5.50779e-09	130.99	2	NTINADK(1)AIATK	-5.7057	5	0.669	0.999	1.204
AID39818.1	160	K	Peptide methionine sulfoxide reductase MsrA [Staphylococcus aureus]	1	0.00073221	84.368	2	YAEEQK(1)IR	-5.3652	4		0.641
AID39819.1	317	K	hypothetical protein SAXN108_1378 [Staphylococcus aureus]	1	0.00104095	72.492	2	NTNK(1)QAIK	-3.82	3	0.846
AID39823.1	54	K	putative peptidase [Staphylococcus aureus]	1	1.42801e-06	75.5	2	GALLITVPGK(1)NDEVQR	-2.4517	4	0.77	0.887
AID39831.1	268	K	factor essential for expression of methicillinresistance [Staphylococcus aureus]	1	0.0182059	47.349	2	ALK(1)DIEK	-4.3378	3	0.827
AID39831.1	223	K	factor essential for expression of methicillinresistance [Staphylococcus aureus]	1	0.0018862	58.426	2	DDK(1)FYYNR	-4.9787	3			0.364
AID39831.1	261	K	factor essential for expression of methicillinresistance [Staphylococcus aureus]	1	0.000210457	99.855	2	DILNK(1)DLNK	-4.645	6	0.914	0.927	0.847
AID39831.1	173	K	factor essential for expression of methicillinresistance [Staphylococcus aureus]	1	1.67017e-08	108.24	2	TADDIIK(1)NMDGLR	-4.6251	5	0.618	1.035
AID39831.1	381	K	factor essential for expression of methicillinresistance [Staphylococcus aureus]	1	0.000116817	76.255	2	FTEDAEDAGVVK(1)FK	-1.0325	3	0.716
AID39831.1	164	K	factor essential for expression of methicillinresistance [Staphylococcus aureus]	1	0.000104075	59.645	2	YHSVLDLK(1)DK	-4.1205	2		0.671
AID39832.1	193	K	putative methicillin resistance expressionfactor [Staphylococcus aureus]	1	0.00162554	51.864	2	AINYGVK(1)VR	-7.1505	2			0.42
AID39832.1	52	K	putative methicillin resistance expressionfactor [Staphylococcus aureus]	1	1.83651e-08	96.313	2	DDNNK(1)VIAASLFSK	-3.3319	5	0.687		0.917
AID39832.1	270	K	putative methicillin resistance expressionfactor [Staphylococcus aureus]	1	0.000156342	105.36	2	DQMMAK(1)ENK	-6.9159	10	0.889	0.829	0.931
AID39832.1	128	K	putative methicillin resistance expressionfactor [Staphylococcus aureus]	1	1.3678e-09	106	2	EK(1)NDALVNLFK	-4.3776	6	0.778	0.897	0.967
AID39832.1	280	K	putative methicillin resistance expressionfactor [Staphylococcus aureus]	1	0.00417913	58.426	2	K(1)IAELDK	-3.4607	4	0.937		0.963
AID39832.1	186	K	putative methicillin resistance expressionfactor [Staphylococcus aureus]	1	6.55454e-07	105.36	2	NINK(1)AINYGVK	-5.7689	6	0.732	0.912	0.932
AID39832.1	173	K	putative methicillin resistance expressionfactor [Staphylococcus aureus]	1	0.00555141	67.903	2	TPETLK(1)K	-5.436	3			0.89
AID39840.1	286	K	putative peptidase [Staphylococcus aureus]	1	0.000951708	76.833	2	YAK(1)LLQR	-6.3745	5	0.901	0.833
AID39847.1	275	K	virulence factor B [Staphylococcus aureus]	1	0.000152376	67.903	2	AIGHLYK(1)QK	-4.3725	4	0.911	0.781
AID39847.1	277	K	virulence factor B [Staphylococcus aureus]	1	4.48758e-05	67.881	2	QK(1)IINIETGK	-5.2247	2			0.905
AID39848.1	446	K	ABC transporter ATP-binding protein uup [Staphylococcus aureus]	1	3.82587e-05	90.263	2	ASVLSGGEK(1)VR	-10.52	2			1.465
AID39848.1	278	K	ABC transporter ATP-binding protein uup [Staphylococcus aureus]	1	0.000296592	78.816	2	FSANASK(1)SK	-4.3814	2	0.693
AID39848.1	437	K	ABC transporter ATP-binding protein uup [Staphylococcus aureus]	1	0.00177983	44.598	2	K(1)ASVLSGGEK	-6.9923	3	1.017
AID39848.1	15	K	ABC transporter ATP-binding protein uup [Staphylococcus aureus]	1	0.000270766	85.716	2	K(1)LFEDVNIK	-4.955	5	0.953	1.143	0.82
AID39848.1	435	K	ABC transporter ATP-binding protein uup [Staphylococcus aureus]	1	1.07342e-05	81.099	2	MLFSGEEVK(1)K	-5.3811	5		0.374
AID39848.1	87	K	ABC transporter ATP-binding protein uup [Staphylococcus aureus]	1	4.0786e-05	56.202	2	VLDVVIK(1)GHER	-4.0567	4	0.705		0.967
AID39851.1	204	K	Aspartate-semialdehyde dehydrogenase [Staphylococcus aureus]	1	2.84202e-06	85.622	2	EEQK(1)MIDETR	-6.5401	4			0.998
AID39851.1	145	K	Aspartate-semialdehyde dehydrogenase [Staphylococcus aureus]	1	1.09345e-05	85.622	2	VLQDAYGLK(1)R	-5.8759	4		1.054	0.813
AID39854.1	86	K	putative tetrahydrodipicolinateacetyltransferase [Staphylococcus aureus]	1	1.53936e-40	200.9	2	NSAIPLK(1)DLTNTNAR	-3.9002	6	0.787	0.799	0.97
AID39854.1	227	K	putative tetrahydrodipicolinateacetyltransferase [Staphylococcus aureus]	1	0.000188899	70.389	2	QASEVQDTK(1)K	-4.8305	4		0.83
AID39854.1	218	K	putative tetrahydrodipicolinateacetyltransferase [Staphylococcus aureus]	1	4.63626e-06	88.734	2	VIK(1)QASEVQDTK	-6.5018	3	0.911	0.871
AID39857.1	185	K	Diaminopimelate decarboxylase [Staphylococcus aureus]	1	0.000150372	78.932	2	AIDK(1)VQQSK	-5.8684	5	0.933	0.924	0.84
AID39857.1	190	K	Diaminopimelate decarboxylase [Staphylococcus aureus]	1	0.000905675	76.605	2	VQQSK(1)HLK	-4.2141	2	0.971
AID39858.1	86	K	Diaminopimelate decarboxylase [Staphylococcus aureus]	1	6.21779e-06	65.933	2	PSVFFLK(1)DGK	-6.0875	4		1.006	0.607
AID39860.1	65	K	Cold shock protein CspA [Staphylococcus aureus]	1	4.06609e-06	118.06	2	GPQAANVVK(1)L	-3.977	13	0.732	0.886	1.05
AID39860.1	2	K	Cold shock protein CspA [Staphylococcus aureus]	1	0.000252989	121.31	2	MK(1)QGTVK	-4.323	12	0.681	0.798	1.113
AID39860.1	7	K	Cold shock protein CspA [Staphylococcus aureus]	1	5.52484e-66	298.61	2	QGTVK(1)WFNAEK	-2.4209	15	0.656	0.802	1.039
AID39863.1	161	K	hypothetical protein SAXN108_1422 [Staphylococcus aureus]	1	5.49295e-09	95.656	2	SINEQQK(1)LEQTR	-2.3804	4		0.737	0.607
AID39864.1	31	K	TelA-like protein [Staphylococcus aureus]	1	0.000148663	102.55	2	EK(1)LTIEQQK	-4.4314	6	0.763	0.909	1.108
AID39864.1	38	K	TelA-like protein [Staphylococcus aureus]	1	4.60926e-20	130.71	2	LTIEQQK(1)QVDTISK	-3.8116	6	0.88	0.955	0.929
AID39864.1	29	K	TelA-like protein [Staphylococcus aureus]	1	2.58459e-10	177.47	2	ELSNTTIQK(1)EK	-4.376	5		0.841	1.01
AID39864.1	326	K	TelA-like protein [Staphylococcus aureus]	1	4.13565e-06	112.8	2	GIVDLDTLK(1)R	-4.0565	6	0.938	0.876	0.849
AID39864.1	5	K	TelA-like protein [Staphylococcus aureus]	1	0.00159405	91.783	2	TENK(1)SFK	-6.8083	3	1
AID39870.1	24	K	hypothetical protein SAXN108_1429 [Staphylococcus aureus]	1	1.9815e-06	69.276	2	K(1)FTVSDMLTVGK	-4.6742	2		0.484
AID39870.1	14	K	hypothetical protein SAXN108_1429 [Staphylococcus aureus]	1	1.01182e-05	92.428	2	K(1)VEVINTDAK	-5.8936	5	0.872	0.829	0.995
AID39870.1	23	K	hypothetical protein SAXN108_1429 [Staphylococcus aureus]	1	1.14717e-08	130.79	2	VEVINTDAK(1)K	-5.771	12	0.858	0.854	1.011
AID39871.1	232	K	hypothetical protein SAXN108_1430 [Staphylococcus aureus]	1	6.06439e-09	106.35	2	DADFFNQAK(1)SR	-3.5164	4			1.123
AID39872.1	406	K	Dihydrolipoamide succinyltransferase component E2 of 2-oxoglutarate dehydrogenase complex [Staphylococcus aureus]	1	0.000118052	83.438	2	EAVGFLK(1)TIK	-5.3089	4		0.79
AID39873.1	207	K	2-oxoglutarate dehydrogenase E1 component [Staphylococcus aureus]	1	0.00193362	109.11	2	NFVGAK(1)R	-4.6745	6	0.757	1.126	1.024
AID39880.1	228	K	UDP-N-acetylglucosamine--N-acetylmuramyl-pentapeptide pyrophosphoryl-undecaprenol N-acetylglucosamine transferase [Staphylococcus aureus]	1	0.000732803	96.311	2	GLK(1)DAQVK	-4.2207	6	0.895	0.888	1.021
AID39880.1	335	K	UDP-N-acetylglucosamine--N-acetylmuramyl-pentapeptide pyrophosphoryl-undecaprenol N-acetylglucosamine transferase [Staphylococcus aureus]	1	1.14318e-07	62.454	2	IINNMK(1)SYEQSYTK	-3.3198	5	0.701	0.773	0.681
AID39880.1	343	K	UDP-N-acetylglucosamine--N-acetylmuramyl-pentapeptide pyrophosphoryl-undecaprenol N-acetylglucosamine transferase [Staphylococcus aureus]	1	6.73717e-19	117.41	2	SYEQSYTK(1)EALFDK	-2.2	4	0.506
AID39880.1	234	K	UDP-N-acetylglucosamine--N-acetylmuramyl-pentapeptide pyrophosphoryl-undecaprenol N-acetylglucosamine transferase [Staphylococcus aureus]	1	9.51896e-08	68.548	2	K(1)SGYIQYEFVK	-4.4969	5		0.725	0.601
AID39881.1	96	K	Acetyltransferase GNAT family [Staphylococcus aureus]	1	0.00249098	67.507	2	LTGSK(1)EYK	-5.3512	3	0.704
AID39882.1	480	K	Carboxyl-terminal protease [Staphylococcus aureus]	1	7.70682e-09	96.957	2	FTELLVEK(1)ANK	-5.3476	2		1.384
AID39885.1	42	K	Peptide methionine sulfoxide reductase MsrB [Staphylococcus aureus]	1	0.000136082	57.888	2	GIYVDK(1)ISGK	-3.9368	4		0.595	1.484
AID39886.1	165	K	peptide methionine sulfoxide reductase II [Staphylococcus aureus]	1	1.45702e-07	97.175	2	K(1)AFIESHWGNQNA	-3.1045	4	0.884	0.86
AID39886.1	132	K	peptide methionine sulfoxide reductase II [Staphylococcus aureus]	0.999989	5.15063e-05	57.888	3	KPVITPIK(1)PYK	-3.969	3	1.034
AID39886.1	114	K	peptide methionine sulfoxide reductase II [Staphylococcus aureus]	1	9.14769e-05	76.85	2	K(1)QQLNEQGIFK	-4.0233	6	0.833	1.124	1.057
AID39886.1	124	K	peptide methionine sulfoxide reductase II [Staphylococcus aureus]	1	1.14654e-06	107.08	2	QQLNEQGIFK(1)K	-3.9168	5	1.247		1.028
AID39887.1	144	K	putative fatty acid-binding protein [Staphylococcus aureus]	1	8.46616e-09	107.08	2	EGVSTSEIVK(1)K	-7.5669	2			1.086
AID39887.1	3	K	putative fatty acid-binding protein [Staphylococcus aureus]	1	5.46458e-09	117.77	2	TK(1)QIIVTDSTSDLSK	-3.4997	6	0.824	0.77	1.15
AID39887.1	212	K	putative fatty acid-binding protein [Staphylococcus aureus]	1	4.98483e-07	106	2	TQNSSIQYLK(1)K	-4.7401	6	0.827	0.865	0.874
AID39892.1	2	K	hypothetical protein SAXN108_1451 [Staphylococcus aureus]	1	2.32902e-09	111.38	3	MK(1)IISISETPNHNTMK	-5.8585	9		0.652	0.919
AID39896.1	3	K	hypothetical protein SAXN108_1455 [Staphylococcus aureus]	1	6.98849e-05	64.906	2	AK(1)INFDAATK	-5.65	4	1.266	1.071
AID39908.1	20	K	hypothetical protein SAXN108_1467 [Staphylococcus aureus]	1	0.00022842	122.44	2	DFEK(1)TMAR	-5.3468	16	1.239	1.197	1.216
AID39908.1	16	K	hypothetical protein SAXN108_1467 [Staphylococcus aureus]	1	0.000189222	56.202	2	DIYEK(1)DFEK	-2.9376	3			1.071
AID39908.1	109	K	hypothetical protein SAXN108_1467 [Staphylococcus aureus]	1	3.06901e-10	142.71	2	ISNLEK(1)AVFGK	-5.0879	6	1.147	1.095	1.037
AID39908.1	64	K	hypothetical protein SAXN108_1467 [Staphylococcus aureus]	0.954505	0.000145584	123.5	3	LK(0.045)K(0.955)ELEELR	-3.1525	7	1.551		1.011
AID39908.1	11	K	hypothetical protein SAXN108_1467 [Staphylococcus aureus]	1	0.000145865	101.82	2	LSAK(1)DIYEK	-4.3421	6	1.232	1.252	1.223
AID39908.1	61	K	hypothetical protein SAXN108_1467 [Staphylococcus aureus]	1	0.000145567	112.8	2	LSEENHK(1)LK	-5.7408	6	1.218	1.171	1.266
AID39908.1	82	K	hypothetical protein SAXN108_1467 [Staphylococcus aureus]	1	6.60603e-27	62.95	3	PQDNK(1)SFSSNNTTTNTSSNNVDILK	-3.2997	3	1.012	0.919
AID39908.1	7	K	hypothetical protein SAXN108_1467 [Staphylococcus aureus]	1	9.44234e-15	155.57	2	SDVSLK(1)LSAK	-3.9298	6	1.123	1.229	1.338
AID39913.1	467	K	penicillin-binding protein 2 [Staphylococcus aureus]	1	5.5379e-13	123.92	2	AWQSVK(1)QNAGNDAPK	-1.5045	6	1.268	1.223	1.482
AID39913.1	382	K	penicillin-binding protein 2 [Staphylococcus aureus]	1	0.000734693	79.059	2	DFK(1)DVVNR	-5.0034	6	1.394	1.147	1.576
AID39913.1	100	K	penicillin-binding protein 2 [Staphylococcus aureus]	1	7.10037e-06	54.584	3	HEHVNLK(1)DVPK	-5.1244	4	1.554	1.033
AID39913.1	266	K	penicillin-binding protein 2 [Staphylococcus aureus]	1	6.05019e-06	113.46	2	ITDK(1)QWEDAK	-5.1309	4	1.132	0.852	1.542
AID39913.1	80	K	penicillin-binding protein 2 [Staphylococcus aureus]	1	6.97134e-06	114.39	2	IYDK(1)NGELVK	-5.979	6	1.391	0.989	1.699
AID39913.1	337	K	penicillin-binding protein 2 [Staphylococcus aureus]	1	2.96835e-09	115.41	2	IYTNMDK(1)DVQK	-5.0804	7	1.307	1.265	1.265
AID39913.1	356	K	penicillin-binding protein 2 [Staphylococcus aureus]	1	1.38107e-23	146.37	2	NK(1)DQQVGATILDSK	-4.1224	6	1.131	1.207	1.628
AID39913.1	314	K	penicillin-binding protein 2 [Staphylococcus aureus]	1	0.000101021	44.82	2	SELMNNK(1)AFK	-6.8252	2		1.223
AID39913.1	107	K	penicillin-binding protein 2 [Staphylococcus aureus]	1	6.28817e-09	112.95	2	SMK(1)DAVLATEDNR	-4.6596	6	1.283	1.235	1.522
AID39918.1	146	K	Asparaginyl-tRNA synthetase [Staphylococcus aureus]	1	7.28309e-20	135.5	2	ATYEFFNK(1)DGFTK	-3.19	6	1.16	1.53	0.77
AID39918.1	269	K	Asparaginyl-tRNA synthetase [Staphylococcus aureus]	1	4.65691e-06	87.942	2	LEK(1)VATPFPR	-5.2397	8	0.38	1.509	1.6
AID39918.1	258	K	Asparaginyl-tRNA synthetase [Staphylococcus aureus]	1	0.000676547	76.572	2	LELK(1)ILER	-4.6971	5	1.382		1.148
AID39918.1	58	K	Asparaginyl-tRNA synthetase [Staphylococcus aureus]	1	2.27084e-14	118.91	2	SEVDEEVFK(1)LAK	-2.9343	5	0.845	1.245	0.849
AID39918.1	30	K	Asparaginyl-tRNA synthetase [Staphylococcus aureus]	1	7.80236e-13	118.91	2	SSGK(1)IAFLQLR	-5.4257	6	1.093	1.189	1.43
AID39918.1	254	K	Asparaginyl-tRNA synthetase [Staphylococcus aureus]	1	5.78134e-09	127.03	2	SVLENCK(1)LELK	-3.603	6	1.283	1.241	1.067
AID39918.1	6	K	Asparaginyl-tRNA synthetase [Staphylococcus aureus]	1	0.00160901	100.75	2	TTIK(1)QAK	-4.9684	5	1.037	1.17
AID39924.1	183	K	hypothetical protein SAXN108_1483 [Staphylococcus aureus]	1	1.71319e-24	132.9	2	AMK(1)QITALNIVNEK	-4.2299	12	1.139	1.275	1.347
AID39924.1	194	K	hypothetical protein SAXN108_1483 [Staphylococcus aureus]	1	1.10789e-27	165.72	2	QITALNIVNEK(1)EYK	-3.1681	6	1.195	1.357	1.112
AID39924.1	31	K	hypothetical protein SAXN108_1483 [Staphylococcus aureus]	1	5.93257e-15	199.4	2	SNYEK(1)YSQVR	-5.6415	6	1.232	1.339	1.367
AID39924.1	26	K	hypothetical protein SAXN108_1483 [Staphylococcus aureus]	1	0.00139261	84.368	2	VK(1)SNYEK	-5.3648	5	1.371	1.396
AID39927.1	212	K	hypothetical protein SAXN108_1486 [Staphylococcus aureus]	1	8.67283e-13	107.6	2	AISYDK(1)NDITQEAIK	-2.3086	4	1.578	1.506
AID39932.1	312	K	hypothetical protein SAXN108_1491 [Staphylococcus aureus]	1	0.000228113	72.042	2	SLLLSLTK(1)K	-4.1331	6	1.197	1.276	1.198
AID39933.1	20	K	2-heptaprenyl-1,4-naphthoquinone methyltransferase [Staphylococcus aureus]	1	1.81732e-05	102.46	2	VFQNISK(1)K	-5.8054	6	1.09	1.101	1.434
AID39935.1	86	K	DNA-binding protein HBsu [Staphylococcus aureus]	1	0.00179241	72.492	2	ALK(1)DAVK	-4.9555	8	1.306	1.057	1.211
AID39935.1	75	K	DNA-binding protein HBsu [Staphylococcus aureus]	1	1.59833e-30	192.14	2	EIDIPASK(1)VPAFK	-3.0495	6	0.972	1.04	1.092
AID39935.1	80	K	DNA-binding protein HBsu [Staphylococcus aureus]	1	0.000756415	70.67	2	VPAFK(1)AGK	-3.7959	6	1.25	1.028	1.171
AID39935.1	67	K	DNA-binding protein HBsu [Staphylococcus aureus]	1	6.34825e-124	306.06	2	NPQTGK(1)EIDIPASK	-1.128	17	1.007	0.961	0.981
AID39935.1	3	K	DNA-binding protein HBsu [Staphylococcus aureus]	1	8.98128e-11	137.4	3	MNK(1)TDLINAVAEQADLTK	-1.2169	3		0.612
AID39935.1	18	K	DNA-binding protein HBsu [Staphylococcus aureus]	1	2.67873e-69	278.73	2	TDLINAVAEQADLTK(1)K	-3.8998	7	1.236	1.296	0.773
AID39936.1	94	K	Glycerol-3-phosphate dehydrogenase [NADP+] [Staphylococcus aureus]	1	2.19008e-20	133.07	2	EVASQINDK(1)LTSK	-5.0189	8	1.198	1.225	1.072
AID39937.1	238	K	putative GTPase [Staphylococcus aureus]	1	0.000372641	52.591	2	GK(1)VYESTEK	-6.4669	5	1.166		1.515
AID39937.1	245	K	putative GTPase [Staphylococcus aureus]	1	4.78863e-15	127.03	2	VYESTEK(1)YSVLR	-2.0719	10	1.02	1.389	1.252
AID39937.1	308	K	putative GTPase [Staphylococcus aureus]	1	0.00216766	81.642	2	K(1)FEDEVR	-4.6829	6	1.162	1.271	1.258
AID39937.1	301	K	putative GTPase [Staphylococcus aureus]	1	0.00155158	57.032	2	WDTVEK(1)DSK	-1.4743	2		1.084
AID39938.1	183	K	30S ribosomal protein S1 [Staphylococcus aureus]	1	4.43165e-13	139.78	2	AVEQEENDAK(1)K	-6.1887	7	1.339	1.116	1.439
AID39938.1	18	K	30S ribosomal protein S1 [Staphylococcus aureus]	1	2.88166e-57	191.95	2	EGDK(1)VTGEVQQVEDK	-3.8051	6	1.128	1.192	1.541
AID39938.1	157	K	30S ribosomal protein S1 [Staphylococcus aureus]	1	2.50648e-09	108.2	2	IK(1)VEELDPENNR	-3.6183	6	1.029	1.123	1.547
AID39938.1	173	K	30S ribosomal protein S1 [Staphylococcus aureus]	1	9.3194e-14	199.59	2	K(1)AVEQEENDAK	-5.2184	10	1.256	1.235	1.25
AID39938.1	114	K	30S ribosomal protein S1 [Staphylococcus aureus]	1	2.28392e-09	72.031	2	LDNNEIIEAK(1)VTEVVK	-3.1927	3	0.534	1.173
AID39938.1	96	K	30S ribosomal protein S1 [Staphylococcus aureus]	1	1.11431e-27	190.68	2	QLETEK(1)SYSYLQEK	-4.2867	6	1.028	1.023	1.333
AID39940.1	44	K	Cytidylate kinase [Staphylococcus aureus]	1	0.00217519	65.156	2	ALTYK(1)YLK	-5.488	3	1.208		1.213
AID39940.1	119	K	Cytidylate kinase [Staphylococcus aureus]	1	7.53889e-06	81.48	2	ELAAEK(1)GIVMDGR	-5.4552	3	0.778		1.096
AID39940.1	170	K	Cytidylate kinase [Staphylococcus aureus]	1	9.21502e-09	120.65	2	GIESNFEDLK(1)R	-3.8626	5		1.111	0.827
AID39940.1	190	K	Cytidylate kinase [Staphylococcus aureus]	1	1.25357e-05	69.641	2	K(1)ADDAVTLDTTGK	-5.4929	3	0.898	1.307
AID39940.1	50	K	Cytidylate kinase [Staphylococcus aureus]	1	0.000165033	117.3	2	LNK(1)TEDFAK	-5.806	4	1.224		1.024
AID39942.1	25	K	putative pyridine nucleotide-disulfideoxidoreductase [Staphylococcus aureus]	1	0.00149923	59.645	2	K(1)GIDTLIIEK	-2.6982	2		0.797
AID39942.1	101	K	putative pyridine nucleotide-disulfideoxidoreductase [Staphylococcus aureus]	1	6.72532e-08	86.838	2	VNAFEEVLTVK(1)K	-5.8905	5	1.447		0.981
AID39943.1	226	K	cell surface elastin binding protein [Staphylococcus aureus]	1	2.3739e-32	117.9	2	AAAIGAGTAGVAGAAGAMAASK(1)AK	-3.6824	6	0.921	1.377	0.953
AID39943.1	250	K	cell surface elastin binding protein [Staphylococcus aureus]	1	1.63276e-38	264.84	2	ANNSTEDK(1)ASQDK	-5.3539	6	1.238	1.277	1.292
AID39943.1	11	K	cell surface elastin binding protein [Staphylococcus aureus]	1	0.000971594	125.5	2	DDFEK(1)NR	-4.7692	6	1.141	1.133	1.482
AID39943.1	359	K	cell surface elastin binding protein [Staphylococcus aureus]	1	5.9601e-39	213.77	2	IANTNK(1)NNADESK	-6.4332	6	1.16	1.341	1.679
AID39943.1	264	K	cell surface elastin binding protein [Staphylococcus aureus]	1	1.33292e-22	143.25	2	K(1)GAAIGAGTAGLAGGAASK	-3.6411	6	1.293	1.303	1.35
AID39943.1	157	K	cell surface elastin binding protein [Staphylococcus aureus]	1	1.28222e-26	64.967	3	NAENNTEHSTVSDK(1)SEAEQSQQPK	-5.1857	3	1.109		1.329
AID39943.1	138	K	cell surface elastin binding protein [Staphylococcus aureus]	1	4.31194e-05	67.838	3	SHPEPIEDNDK(1)HDTIK	-4.3178	3	1.27		1.633
AID39943.1	190	K	cell surface elastin binding protein [Staphylococcus aureus]	1	6.55541e-14	132.93	3	NEHDNDSVK(1)QDQDEPK	-4.3534	5		1.436	1.524
AID39943.1	6	K	cell surface elastin binding protein [Staphylococcus aureus]	1	2.23105e-07	127.03	2	SNNFK(1)DDFEK	-4.2217	6	1.137	1.299	1.382
AID39954.1	162	K	hypothetical protein SAXN108_1513 [Staphylococcus aureus]	1	0.00026326	73.655	2	EAINK(1)TQNVGYK	-3.9133	6	1.109	1.214	1.496
AID39954.1	14	K	hypothetical protein SAXN108_1513 [Staphylococcus aureus]	1	7.63574e-06	54.199	2	TETK(1)SVPEEMEASK	-4.4829	5	1.106	1.277	1.314
AID39956.1	234	K	transcriptional regulatory protein SrrA [Staphylococcus aureus]	1	8.8224e-09	79.311	2	FEVK(1)SNDEPAK	-5.8014	4		1.153	1.391
AID39956.1	19	K	transcriptional regulatory protein SrrA [Staphylococcus aureus]	1	0.000855212	58.426	2	LLK(1)MYLER	-4.0846	3		1.091
AID39956.1	204	K	transcriptional regulatory protein SrrA [Staphylococcus aureus]	1	0.00589135	51.864	2	TVDTHVK(1)R	-4.8025	5	1.365	0.941	1.102
AID39962.1	146	K	Ferric uptake regulation protein FUR [Staphylococcus aureus]	1	6.5693e-09	112.7	3	LTFHGVCETCQAK(1)GK	-4.1053	5		0.947	1.234
AID39962.1	9	K	Ferric uptake regulation protein FUR [Staphylococcus aureus]	1	1.57554e-10	125.17	2	VK(1)QQLQQSSYK	-7.5693	6	0.961	1.099	1.126
AID39962.1	74	K	Ferric uptake regulation protein FUR [Staphylococcus aureus]	1	0.000147749	51.569	2	VVDK(1)INFGDGVAR	-7.2675	3	1.749	0.653
AID39963.1	60	K	ADP-ribose pyrophosphatase [Staphylococcus aureus]	1	1.05479e-05	79.809	2	EVVLVK(1)QYR	-5.4098	4			1.129
AID39963.1	6	K	ADP-ribose pyrophosphatase [Staphylococcus aureus]	1	6.1633e-06	90.306	2	MDLNEK(1)TIDR	-5.8487	7	1.066	1.228	1.2
AID39964.1	61	K	aldo/keto reductase family protein [Staphylococcus aureus]	1	2.96141e-17	140.57	2	GINESVVGK(1)ALLK	-4.4265	6	1.155	1.218	1.213
AID39964.1	84	K	aldo/keto reductase family protein [Staphylococcus aureus]	1	2.47584e-08	61.067	2	LTK(1)DGSTTWDPSK	-4.7413	4		1.112	1.333
AID39964.1	293	K	aldo/keto reductase family protein [Staphylococcus aureus]	1	5.67525e-07	82.437	2	VK(1)DLEYTNHLV	-3.6454	4	1.078	1.204
AID39967.1	191	K	Pyrroline-5-carboxylate reductase [Staphylococcus aureus]	1	0.000277995	72.042	2	AGTK(1)LGLEK	-4.0295	4	1.605		1.375
AID39967.1	212	K	Pyrroline-5-carboxylate reductase [Staphylococcus aureus]	1	7.56216e-09	78.043	2	NLIIGTSK(1)MIER	-4.2213	6	1.267	0.918	1.05
AID39967.1	42	K	Pyrroline-5-carboxylate reductase [Staphylococcus aureus]	1	1.83054e-21	174.05	2	SNEQALK(1)AFAEK	-4.5631	6	1.244	1.169	1.311
AID39969.1	301	K	Glucose-6-phosphate 1-dehydrogenase [Staphylococcus aureus]	1	2.7784e-41	237.27	2	GQYGEGYIDGK(1)QVK	-4.4236	6	1.318	1.253	1.725
AID39969.1	285	K	Glucose-6-phosphate 1-dehydrogenase [Staphylococcus aureus]	1	0.000161678	83.358	2	HFQSEDVK(1)K	-6.035	5	1.221	1.307	1.064
AID39969.1	173	K	Glucose-6-phosphate 1-dehydrogenase [Staphylococcus aureus]	1	7.94671e-05	97.277	2	SFK(1)EEEIYR	-3.9951	5	1.372	1.303	0.91
AID39969.1	152	K	Glucose-6-phosphate 1-dehydrogenase [Staphylococcus aureus]	1	1.86519e-06	84.309	2	LVIEK(1)PFGSDLK	-5.3887	5	1.21	0.856	1.277
AID39969.1	63	K	Glucose-6-phosphate 1-dehydrogenase [Staphylococcus aureus]	1	0.000145707	92.732	2	NQVK(1)SSIQK	-7.0049	5	1.334		1.586
AID39969.1	68	K	Glucose-6-phosphate 1-dehydrogenase [Staphylococcus aureus]	1	0.000735393	91.783	2	SSIQK(1)HVK	-4.5412	4	1.158	1.131	1.264
AID39969.1	143	K	Glucose-6-phosphate 1-dehydrogenase [Staphylococcus aureus]	1	2.19778e-09	120.65	2	SSGLTDTK(1)GFK	-4.9999	6	1.312	1.278	1.457
AID39974.1	81	K	Glyoxalase/bleomycin resistance protein/dioxygenase superfamily protein [Staphylococcus aureus]	1	6.24215e-06	103.87	2	EK(1)NFDALYSK	-3.9131	6	1.255	1.341	1.105
AID39975.1	372	K	6-phosphogluconate dehydrogenase, decarboxylating [Staphylococcus aureus]	1	0.000524939	117.18	2	AQFLQK(1)IK	-5.1332	6	1.211	1.198	1.263
AID39975.1	319	K	6-phosphogluconate dehydrogenase, decarboxylating [Staphylococcus aureus]	1	0.00109495	113.14	2	DFLEK(1)IR	-3.8385	6	1.339	1.164	1.177
AID39975.1	251	K	6-phosphogluconate dehydrogenase, decarboxylating [Staphylococcus aureus]	1	1.448e-23	126.21	2	EALVEK(1)ILDTAGQK	-5.5716	2	0.912
AID39975.1	259	K	6-phosphogluconate dehydrogenase, decarboxylating [Staphylococcus aureus]	1	1.4227e-27	164.31	2	ILDTAGQK(1)GTGK	-6.3051	6	1.211	1.115	1.269
AID39975.1	306	K	6-phosphogluconate dehydrogenase, decarboxylating [Staphylococcus aureus]	1	1.82065e-05	78.043	2	ELNGPK(1)ASFDGDK	-4.4473	10	1.504	1.001	1.394
AID39975.1	292	K	6-phosphogluconate dehydrogenase, decarboxylating [Staphylococcus aureus]	1	0.000147092	67.507	2	FISSIK(1)EER	-5.1455	6		1.114	1.323
AID39975.1	48	K	6-phosphogluconate dehydrogenase, decarboxylating [Staphylococcus aureus]	1	3.71131e-16	77.347	4	GK(1)NIHPTYSLEEFVNSLEKPR	-2.8422	4	0.436	0.864
AID39975.1	322	K	6-phosphogluconate dehydrogenase, decarboxylating [Staphylococcus aureus]	1	0.00795998	45.489	2	K(1)ALYMSK	-4.82	2	1.202
AID39975.1	341	K	6-phosphogluconate dehydrogenase, decarboxylating [Staphylococcus aureus]	1	4.15967e-09	92.707	2	K(1)ASEDNEWNLK	-3.9186	6	1.229	1.078	1.245
AID39975.1	68	K	6-phosphogluconate dehydrogenase, decarboxylating [Staphylococcus aureus]	1	0.000186301	60.892	2	K(1)ILLMVQAGK	-4.9518	3	0.809	1.096
AID39975.1	245	K	6-phosphogluconate dehydrogenase, decarboxylating [Staphylococcus aureus]	1	2.7238e-10	148.76	2	LDENK(1)EALVEK	-3.8578	6	1.149	1.319	1.213
AID39975.1	37	K	6-phosphogluconate dehydrogenase, decarboxylating [Staphylococcus aureus]	1	2.06617e-31	171.2	2	SSEK(1)TDLMVEESK	-3.7158	14	1.206	1.114	1.145
AID39975.1	46	K	6-phosphogluconate dehydrogenase, decarboxylating [Staphylococcus aureus]	1	3.10507e-10	130.79	2	TDLMVEESK(1)GK	-6.1297	11	1.184	1.18	1.316
AID39975.1	161	K	6-phosphogluconate dehydrogenase, decarboxylating [Staphylococcus aureus]	1	1.62529e-08	99.174	2	VADILDAIAAK(1)AK	-5.4329	7	1.224	1.536	0.653
AID39975.1	300	K	6-phosphogluconate dehydrogenase, decarboxylating [Staphylococcus aureus]	1	2.17509e-10	148.9	2	VNASK(1)ELNGPK	-12.84	6	1.092	1.203	1.419
AID39976.1	211	K	Peptidase T [Staphylococcus aureus]	1	4.26307e-19	106.97	2	EGVSAINIAAK(1)AISR	-4.8222	4	0.95	1.347	0.934
AID39979.1	85	K	hypothetical protein SAXN108_1538 [Staphylococcus aureus]	1	2.70942e-35	166.71	2	LVTVFAGQDK(1)EATQR	-2.7323	6	1.082	1.255	1.401
AID39980.1	114	K	lipoamide acyltransferase component ofbranched-chain alpha-keto acid dehydrogenase complex [Staphylococcus aureus]	1	4.82703e-28	137.4	2	ASATVEQTSTAK(1)QNQPR	-3.0911	6	0.871	0.959	1.076
AID39980.1	102	K	lipoamide acyltransferase component ofbranched-chain alpha-keto acid dehydrogenase complex [Staphylococcus aureus]	1	3.83658e-08	97.175	2	K(1)ASATVEQTSTAK	-8.0837	4	1.019	1.363	1.299
AID39980.1	239	K	lipoamide acyltransferase component ofbranched-chain alpha-keto acid dehydrogenase complex [Staphylococcus aureus]	1	0.000877823	79.809	2	NHYK(1)NSFK	-3.4498	3	1.315	0.746
AID39981.1	3	K	2-oxoisovalerate dehydrogenase subunit beta [Staphylococcus aureus]	1	6.05019e-06	81.335	2	AK(1)LSYLEAIR	-4.0583	5	1.067	1.308	1.224
AID39981.1	34	K	2-oxoisovalerate dehydrogenase subunit beta [Staphylococcus aureus]	1	8.05956e-06	64.266	2	K(1)GGVFGTTQGLQQK	-4.6459	5		1.367	1.332
AID39982.1	274	K	2-oxoisovalerate dehydrogenase subunit alpha [Staphylococcus aureus]	1	0.000822658	79.059	2	ADCNEK(1)FK	-4.0381	3	1.218		1.047
AID39982.1	303	K	2-oxoisovalerate dehydrogenase subunit alpha [Staphylococcus aureus]	1	0.0027174	60.892	2	DIINK(1)ATK	-4.3836	2		1.076
AID39983.1	222	K	putative dihydrolipoamide dehydrogenase [Staphylococcus aureus]	1	2.5842e-06	110.58	2	ILPTESK(1)QASQLLK	-3.8515	4	0.214	1.861	1.344
AID39984.1	103	K	DNA repair protein RecN [Staphylococcus aureus]	1	5.48584e-09	117.99	2	EIFSSGK(1)SLCK	-3.495	4	1.236	0.973	1.074
AID39984.1	430	K	DNA repair protein RecN [Staphylococcus aureus]	1	1.36748e-05	78.864	2	SLNK(1)IASGGELSR	-5.2085	6	1.021	1.071	1.196
AID39985.1	47	K	Arginine pathway regulatory protein ArgR, repressor of arg regulon [Staphylococcus aureus]	1	0.00139861	65.404	2	DIK(1)ELQLIK	-4.3189	4		1.146
AID39987.1	69	K	Exodeoxyribonuclease VII small subunit [Staphylococcus aureus]	1	4.20945e-28	174.23	2	EEAEDVK(1)NDESTDE	-4.4011	4		1.193	0.888
AID39987.1	41	K	Exodeoxyribonuclease VII small subunit [Staphylococcus aureus]	1	1.72103e-17	102.03	2	GMK(1)LSAACDTTLK	-4.1171	12	1.06	1.013	1.133
AID39987.1	51	K	Exodeoxyribonuclease VII small subunit [Staphylococcus aureus]	1	7.95871e-34	178.52	2	LSAACDTTLK(1)NAEK	-4.9026	6	1.149	1	1.245
AID39987.1	56	K	Exodeoxyribonuclease VII small subunit [Staphylococcus aureus]	1	0.0010385	98.009	2	K(1)VNDLIK	-5.5783	5	1.28	1.031	1.196
AID39990.1	50	K	hypothetical protein SAXN108_1549 [Staphylococcus aureus]	1	1.59674e-05	132.39	2	ETNLEK(1)VSR	-5.594	6	1.184	1.193	1.229
AID39990.1	85	K	hypothetical protein SAXN108_1549 [Staphylococcus aureus]	1	7.16818e-05	90.142	2	HGVNISK(1)TANK	-5.7753	5	1.225		1.37
AID39990.1	3	K	hypothetical protein SAXN108_1549 [Staphylococcus aureus]	1	6.98292e-05	64.064	2	VK(1)VTDYSNSK	-5.7754	4		1.232	1.259
AID39990.1	11	K	hypothetical protein SAXN108_1549 [Staphylococcus aureus]	1	2.63847e-18	152.17	2	VTDYSNSK(1)LGK	-6.307	6	1.235	1.024	1.328
AID39991.1	165	K	Biotin carboxylase of acetyl-CoA carboxylase [Staphylococcus aureus]	1	5.91436e-05	63.397	2	ATAGGGGK(1)GIR	-5.4965	4			1.348
AID39991.1	174	K	Biotin carboxylase of acetyl-CoA carboxylase [Staphylococcus aureus]	1	1.48533e-05	74.849	2	DEK(1)ELETGFR	-5.0311	5	1.127	1.045	1.492
AID39991.1	149	K	Biotin carboxylase of acetyl-CoA carboxylase [Staphylococcus aureus]	1	0.000343507	60.589	2	K(1)IGYPVIIK	-4.4285	3	1.243
AID39992.1	4	K	Biotin carboxyl carrier protein of acetyl-CoA [Staphylococcus aureus]	1	0.000492686	113.14	2	MNFK(1)EIK	-4.4409	4	1.162	1.1
AID39992.1	27	K	Biotin carboxyl carrier protein of acetyl-CoA [Staphylococcus aureus]	1	1.40039e-33	187.51	2	STLTEINIEDTK(1)GK	-3.709	6	1.163	1.457	1.335
AID39992.1	72	K	Biotin carboxyl carrier protein of acetyl-CoA [Staphylococcus aureus]	1	0.0014832	51.531	2	TEAPK(1)PTSDNHK	-5.1263	3	0.931	1.233
AID39993.1	59	K	Translation elongation factor P [Staphylococcus aureus]	1	2.51955e-17	102.03	2	AGEK(1)VEPAMIENR	-4.4224	14	1.211	1.156	1.307
AID39993.1	52	K	Translation elongation factor P [Staphylococcus aureus]	1	9.07185e-06	83.775	2	TGAIQEK(1)TFR	-5.214	3	1.115		1.203
AID39994.1	274	K	putative peptidase [Staphylococcus aureus]	1	6.84385e-05	65.933	2	NYLESK(1)GYGK	-3.9971	3		1.5
AID39995.1	102	K	hypothetical protein SAXN108_1554 [Staphylococcus aureus]	1	2.45538e-07	88.24	2	SYNDIEK(1)DVSK	-4.4859	4	1.2	0.962	1.407
AID39997.1	58	K	Lipoate-protein ligase A [Staphylococcus aureus]	1	0.000119508	81.335	2	LQK(1)EIDIDK	-4.538	4	1.242	1.165	0.992
AID39998.1	44	K	hypothetical protein SAXN108_1557 [Staphylococcus aureus]	1	0.000605942	93.467	2	K(1)AQVIDVR	-5.0524	6	1.196	1.234	1.156
AID39999.1	91	K	Glycine dehydrogenase [decarboxylating] (glycine cleavage system P2 protein) [Staphylococcus aureus]	1	0.00276105	72.492	2	INEK(1)VAR	-3.2857	4		1.468	1.185
AID39999.1	191	K	Glycine dehydrogenase [decarboxylating] (glycine cleavage system P2 protein) [Staphylococcus aureus]	1	0.0019919	52.591	2	SVTVK(1)SNER	-4.9418	3		0.664	2.09
AID39999.1	318	K	Glycine dehydrogenase [decarboxylating] (glycine cleavage system P2 protein) [Staphylococcus aureus]	1	4.64583e-05	77.358	2	YDNDIK(1)NSIGR	-3.1832	3	1.313		0.952
AID40000.1	13	K	Glycine dehydrogenase [decarboxylating] (glycine cleavage system P1 protein) [Staphylococcus aureus]	1	2.5782e-06	82.437	2	DK(1)QEMLQTIGAK	-3.8688	4		1.727	0.896
AID40009.1	96	K	metallo-beta-lactamase superfamily protein [Staphylococcus aureus]	1	7.84196e-07	68.548	2	FK(1)QYGLPIITSK	-6.5004	3			0.454
AID40010.1	33	K	hypothetical protein SAXN108_1569 [Staphylococcus aureus]	1	0.000193244	65.404	2	LQEYK(1)AMGK	-5.9822	3			0.877
AID40010.1	100	K	hypothetical protein SAXN108_1569 [Staphylococcus aureus]	1	1.35249e-18	130.78	2	LTSVQK(1)HLENSGENL	-3.9943	5	0.595		0.648
AID40010.1	27	K	hypothetical protein SAXN108_1569 [Staphylococcus aureus]	1	0.00118237	69.905	2	YIADIQK(1)K	-5.0903	5	1.061	0.717	0.99
AID40011.1	224	K	Glucokinase [Staphylococcus aureus]	1	2.18934e-05	65.879	2	VTAK(1)AVFDAAK	-4.6929	4	0.772
AID40011.1	177	K	Glucokinase [Staphylococcus aureus]	1	0.00169057	66.087	2	FK(1)CNCGR	-3.9096	2		1.071
AID40011.1	324	K	Glucokinase [Staphylococcus aureus]	1	0.00019841	56.202	2	TYVLDK(1)EGVK	-3.0514	2		0.685
AID40014.1	41	K	50S ribosomal protein L33 type 1 [Staphylococcus aureus]	1	0.00033287	129.72	2	ENK(1)QTLHR	-4.3449	6	0.966	0.835	0.733
AID40016.1	119	K	Manganese superoxide dismutase; Superoxide dismutase [Fe] [Staphylococcus aureus]	1	1.01307e-05	158.37	2	EFADK(1)AAAR	-4.8992	11	0.683	0.92	0.929
AID40016.1	113	K	Manganese superoxide dismutase; Superoxide dismutase [Fe] [Staphylococcus aureus]	1	2.83052e-09	112.93	2	EQWGSLEEFK(1)K	-3.8705	4	0.485
AID40016.1	101	K	Manganese superoxide dismutase; Superoxide dismutase [Fe] [Staphylococcus aureus]	1	0.000734889	99.305	2	GTVVEK(1)IK	-4.564	6	0.871	0.988	0.975
AID40016.1	103	K	Manganese superoxide dismutase; Superoxide dismutase [Fe] [Staphylococcus aureus]	1	9.2725e-09	104.49	2	IK(1)EQWGSLEEFK	-4.442	8	0.709	0.845	0.807
AID40016.1	38	K	Manganese superoxide dismutase; Superoxide dismutase [Fe] [Staphylococcus aureus]	1	2.24412e-66	239.38	3	HHNTYVTK(1)LNAAVEGTDLESK	-3.8652	11	0.649	0.916	0.446
AID40020.1	266	K	Endonuclease IV [Staphylococcus aureus]	1	5.62361e-09	115.41	2	ILETPYVGEDK(1)K	-4.5801	6	0.887	0.83	1.164
AID40020.1	290	K	Endonuclease IV [Staphylococcus aureus]	1	4.95652e-09	85.622	2	QQQFDPELK(1)NK	-5.7894	4		0.584
AID40021.1	26	K	putative helicase [Staphylococcus aureus]	1	0.00012657	62.705	2	DLNFEK(1)PTEIQNR	-4.0106	2		0.611
AID40021.1	419	K	putative helicase [Staphylococcus aureus]	1	0.00322231	65.313	2	FK(1)QEVEK	-5.86	2	0.726
AID40021.1	115	K	putative helicase [Staphylococcus aureus]	1	2.94033e-06	83.438	2	VFIGGTDIEK(1)DR	-2.4806	5		1.164	0.951
AID40022.1	275	K	hypothetical protein SAXN108_1581 [Staphylococcus aureus]	1	8.7815e-06	76.605	2	FVGESNQK(1)IK	-6.3441	5	0.912	0.864	1.121
AID40023.1	199	K	hypothetical protein SAXN108_1582 [Staphylococcus aureus]	1	6.19286e-09	92.445	2	ELEALYHIK(1)SK	-3.8482	2		0.769
AID40024.1	174	K	RNA polymerase sigma factor RpoD [Staphylococcus aureus]	1	0.000303861	59.645	2	AVEK(1)FDFNK	-3.7898	5		0.875	0.797
AID40024.1	179	K	RNA polymerase sigma factor RpoD [Staphylococcus aureus]	1	0.00172693	67.464	2	FDFNK(1)GFK	-4.5462	2			0.957
AID40024.1	132	K	RNA polymerase sigma factor RpoD [Staphylococcus aureus]	1	4.58737e-07	84.309	2	IEQGDEVAK(1)SR	-4.567	3	0.91
AID40024.1	32	K	RNA polymerase sigma factor RpoD [Staphylococcus aureus]	1	1.67571e-08	84.102	3	K(1)EGHLSHEEIAEK	-4.9851	5	1.103	0.78
AID40024.1	148	K	RNA polymerase sigma factor RpoD [Staphylococcus aureus]	1	0.000922978	109.36	2	LVVSIAK(1)R	-4.2321	6	0.936	0.906	0.894
AID40024.1	104	K	RNA polymerase sigma factor RpoD [Staphylococcus aureus]	1	0.000732331	84.368	2	MYLK(1)EIGR	-4.6838	10	0.775	0.791	0.917
AID40024.1	7	K	RNA polymerase sigma factor RpoD [Staphylococcus aureus]	1	0.000426442	96.311	2	SDNTVK(1)IK	-4.4714	6	0.877	0.801	0.964
AID40024.1	334	K	RNA polymerase sigma factor RpoD [Staphylococcus aureus]	1	2.3611e-17	112.95	2	TLEEVGK(1)VFGVTR	-3.9958	5	0.973	1.01	0.374
AID40026.1	152	K	hypothetical protein SAXN108_1585 [Staphylococcus aureus]	1	0.000478832	125.5	2	ISEEK(1)LNR	-4.7306	5	0.804	0.802
AID40026.1	71	K	hypothetical protein SAXN108_1585 [Staphylococcus aureus]	1	0.00102608	84.368	2	LDDAYFK(1)K	-4.3324	4	0.797
AID40026.1	162	K	hypothetical protein SAXN108_1585 [Staphylococcus aureus]	1	6.90343e-07	65.879	2	LK(1)QLGLGDTAR	-4.2655	6	0.784	0.739	0.84
AID40028.1	380	K	Glycyl-tRNA synthetase [Staphylococcus aureus]	1	0.000272173	81.642	2	AAILPLSK(1)K	-4.7616	6	0.91	0.942	1.033
AID40028.1	381	K	Glycyl-tRNA synthetase [Staphylococcus aureus]	1	0.00102772	99.305	2	K(1)LSGEAIK	-4.7051	5	0.996	0.868
AID40028.1	101	K	Glycyl-tRNA synthetase [Staphylococcus aureus]	1	5.90979e-20	144.51	2	ADK(1)LIEDYMQDVK	-5.6762	11	0.997	1.028	0.326
AID40028.1	3	K	Glycyl-tRNA synthetase [Staphylococcus aureus]	1	4.27735e-15	121.71	2	AK(1)DMDTIVSLAK	-1.8454	8	0.932	1.061	1.073
AID40028.1	13	K	Glycyl-tRNA synthetase [Staphylococcus aureus]	1	9.38498e-18	153.33	2	DMDTIVSLAK(1)HR	-4.0412	13	0.899	0.917	0.908
AID40028.1	304	K	Glycyl-tRNA synthetase [Staphylococcus aureus]	1	8.85185e-07	65.408	3	K(1)HAEHSGEDFR	-4.7506	3	0.967
AID40028.1	128	K	Glycyl-tRNA synthetase [Staphylococcus aureus]	1	9.52268e-19	105.78	2	K(1)IIDDEGIVCPVSK	-4.0806	6	0.889	0.968	1.099
AID40028.1	193	K	Glycyl-tRNA synthetase [Staphylococcus aureus]	1	9.58413e-09	90.761	2	K(1)LPFGIGQIGK	-5.012	6	0.898	0.845	1.024
AID40030.1	37	K	GTP-binding protein Era [Staphylococcus aureus]	1	9.453e-09	88.734	2	IAIMSDK(1)AQTTR	-4.2698	3	0.772
AID40030.1	285	K	GTP-binding protein Era [Staphylococcus aureus]	1	0.00786888	56.091	2	NK(1)VNFIR	-4.9477	4		0.988	0.786
AID40030.1	114	K	GTP-binding protein Era [Staphylococcus aureus]	1	5.57271e-13	123.42	2	NVK(1)TPVFLVLNK	-4.362	4		0.7	0.723
AID40033.1	29	K	hypothetical protein SAXN108_1592 [Staphylococcus aureus]	1	2.10397e-10	110.88	2	QIEDLLEFAK(1)K	-4.4711	2	0.708
AID40034.1	45	K	Phosphate starvation-inducible protein PhoH, predicted ATPase [Staphylococcus aureus]	1	7.93427e-06	77.358	2	GQEVAVK(1)GTK	-5.9144	3	0.492
AID40037.1	15	K	hypothetical protein SAXN108_1596 [Staphylococcus aureus]	1	0.000181366	77.358	2	PMTEK(1)PITVPK	-3.7999	4		0.726
AID40039.1	264	K	hypothetical protein SAXN108_1598 [Staphylococcus aureus]	1	7.12472e-21	159.12	2	AMAVATEQEMK(1)AR	-4.104	12	0.738	0.74	0.835
AID40039.1	200	K	hypothetical protein SAXN108_1598 [Staphylococcus aureus]	1	8.54894e-17	85.742	3	HHTEVLENPDNISK(1)TVLSK	-3.3556	3			0.675
AID40039.1	63	K	hypothetical protein SAXN108_1598 [Staphylococcus aureus]	1	0.000904686	53.878	2	VIAPLIK(1)AHK	-4.1897	4			1.081
AID40039.1	248	K	hypothetical protein SAXN108_1598 [Staphylococcus aureus]	1	4.41845e-06	123.42	2	NIAQAK(1)AEER	-6.772	3			1.773
AID40039.1	242	K	hypothetical protein SAXN108_1598 [Staphylococcus aureus]	1	1.14467e-16	98.328	3	NIGADLQTEQALADK(1)NIAQAK	-2.4023	2		0.282
AID40039.1	297	K	hypothetical protein SAXN108_1598 [Staphylococcus aureus]	1	1.35651e-05	81.48	2	SGNISVK(1)DYYNLK	-5.6552	6	0.926	1.052	0.827
AID40040.1	140	K	serine protease [Staphylococcus aureus]	1	1.07255e-06	58.476	2	TVK(1)ILEVEGTR	-3.8079	4		0.914	0.96
AID40041.1	40	K	30S ribosomal protein S21 [Staphylococcus aureus]	1	0.000154671	93.467	2	EFYEK(1)PSVK	-3.5904	5	1.166	0.738	0.59
AID40041.1	8	K	30S ribosomal protein S21 [Staphylococcus aureus]	1	8.18666e-06	111.61	2	K(1)NESLEDALR	-4.8614	4	1.081
AID40041.1	25	K	30S ribosomal protein S21 [Staphylococcus aureus]	1	2.22107e-15	145.95	2	SVSK(1)SGTIQEVR	-4.4894	6	1.065	0.789	0.628
AID40046.1	341	K	Chaperone protein DnaJ [Staphylococcus aureus]	1	0.00520701	53.517	2	VVTPTK(1)LTDR	-5.8234	2	0.841
AID40047.1	497	K	Chaperone protein DnaK [Staphylococcus aureus]	1	4.20684e-13	187.33	2	DAEVNAEADK(1)K	-5.8772	6	0.879	0.904	1.11
AID40047.1	133	K	Chaperone protein DnaK [Staphylococcus aureus]	1	6.38947e-13	119.43	2	DAGK(1)IAGLEVER	-4.3887	6	0.927	0.906	1.071
AID40047.1	465	K	Chaperone protein DnaK [Staphylococcus aureus]	1	6.52463e-05	146.88	2	DLGTNK(1)EQR	-5.9554	6	0.907	0.869	1.143
AID40047.1	605	K	Chaperone protein DnaK [Staphylococcus aureus]	0.99964	0.00500056	69.716	2	EVK(1)DDDKK	-4.1263	3			1.137
AID40047.1	76	K	Chaperone protein DnaK [Staphylococcus aureus]	1	1.81672e-08	72.846	2	HMGTDYK(1)VDIEGK	-3.9508	4	0.934
AID40047.1	324	K	Chaperone protein DnaK [Staphylococcus aureus]	1	8.64256e-06	104.39	2	IPAVQEAVK(1)K	-5.0234	6	1.024	0.863	0.91
AID40047.1	325	K	Chaperone protein DnaK [Staphylococcus aureus]	0.999995	0.00158244	65.933	2	K(1)EIGKEPNK	-3.542	4		0.61	1.263
AID40047.1	543	K	Chaperone protein DnaK [Staphylococcus aureus]	0.916958	5.30524e-08	69.224	3	K(0.083)DALK(0.917)TALEGQDIEDIK	-3.6024	2	1.001
AID40047.1	555	K	Chaperone protein DnaK [Staphylococcus aureus]	1	8.86628e-24	156.02	2	TALEGQDIEDIK(1)SK	-3.809	8	0.853	0.87	1.029
AID40047.1	216	K	Chaperone protein DnaK [Staphylococcus aureus]	1	0.000102451	62.705	2	K(1)ENGVDLSQDK	-6.2364	3	1.228		0.909
AID40047.1	233	K	Chaperone protein DnaK [Staphylococcus aureus]	1	0.00190298	69.716	2	LK(1)DAAEK	-5.4865	5	0.944	0.88	1.009
AID40047.1	238	K	Chaperone protein DnaK [Staphylococcus aureus]	1	0.0007085	101.82	2	LKDAAEK(1)AK	-4.4308	5		0.888	1.067
AID40047.1	487	K	Chaperone protein DnaK [Staphylococcus aureus]	1	2.23613e-08	90.156	2	MVK(1)DAEVNAEADK	-4.1503	24	0.656	0.715	0.923
AID40047.1	54	K	Chaperone protein DnaK [Staphylococcus aureus]	1	6.56345e-13	153.25	2	NGETQVGEVAK(1)R	-6.1796	6	0.942	0.77	1.166
AID40047.1	108	K	Chaperone protein DnaK [Staphylococcus aureus]	1	6.32616e-18	163.93	2	NTAESYLGEK(1)VDK	-3.2708	6	0.949	0.911	1.082
AID40047.1	422	K	Chaperone protein DnaK [Staphylococcus aureus]	1	0.000239127	53.028	2	PMAADNK(1)TLGR	-6.3887	4	1.064	0.934	1.177
AID40047.1	68	K	Chaperone protein DnaK [Staphylococcus aureus]	1	2.27535e-06	80.815	2	QAITNPNTVQSIK(1)R	-4.1254	6	0.946	0.957	1.119
AID40047.1	274	K	Chaperone protein DnaK [Staphylococcus aureus]	1	1.94663e-06	74.524	2	SK(1)FEELSDSLIR	-3.4976	4	0.868	0.908
AID40047.1	532	K	Chaperone protein DnaK [Staphylococcus aureus]	1	1.25444e-34	168.43	2	TLTDLGENIGEEDK(1)K	-3.821	6	0.784	0.956	1.081
AID40048.1	131	K	Heat shock protein GrpE [Staphylococcus aureus]	1	1.16623e-07	73.305	2	ALQIEGDDETFK(1)SLQK	-5.9123	6	0.875	0.996	0.495
AID40048.1	99	K	Heat shock protein GrpE [Staphylococcus aureus]	1	2.66134e-36	220.25	2	ENEINK(1)TYQAQR	-4.7037	6	0.905	0.912	1.018
AID40048.1	88	K	Heat shock protein GrpE [Staphylococcus aureus]	1	2.08866e-07	124.81	2	LYAEFENYK(1)R	-4.6471	6	1.032	1.06	0.369
AID40048.1	4	K	Heat shock protein GrpE [Staphylococcus aureus]	1	0.00103213	72.365	2	TNK(1)DESVEK	-4.3183	4	0.985
AID40048.1	205	K	Heat shock protein GrpE [Staphylococcus aureus]	1	0.000386558	70.389	2	VLRPSMVK(1)VNQ	-4.407	5		0.884	0.902
AID40051.1	38	K	putative GTP-binding protein [Staphylococcus aureus]	1	3.78287e-05	76.255	2	ILENTK(1)SVETR	-3.6051	6	0.726	0.908	0.712
AID40051.1	526	K	putative GTP-binding protein [Staphylococcus aureus]	1	0.00126504	75.243	2	LK(1)TLIPR	-7.1799	2		0.895
AID40052.1	70	K	putative 30S ribosomal protein S20 [Staphylococcus aureus]	1	1.46741e-19	146.58	2	AAQSNLIHSNK(1)ADR	-3.7553	12	0.908	0.979	0.946
AID40052.1	5	K	putative 30S ribosomal protein S20 [Staphylococcus aureus]	1	0.000423622	137.84	2	ANIK(1)SAIK	-5.4071	6	1.038	0.879	0.951
AID40052.1	75	K	putative 30S ribosomal protein S20 [Staphylococcus aureus]	1	0.000212871	60.547	2	IK(1)SQLMTANK	-5.8976	4		0.946	1.026
AID40052.1	59	K	putative 30S ribosomal protein S20 [Staphylococcus aureus]	1	6.00289e-09	80.379	3	LVDK(1)AAQSNLIHSNK	-4.6593	5	1.184	0.976	1.025
AID40052.1	36	K	putative 30S ribosomal protein S20 [Staphylococcus aureus]	1	6.87355e-39	206.03	2	NAK(1)TAVSNNADNK	-4.6302	6	0.833	0.934	0.946
AID40052.1	25	K	putative 30S ribosomal protein S20 [Staphylococcus aureus]	1	7.16734e-05	146.27	2	NISQK(1)SAMR	-5.4962	11	0.941	0.772	0.97
AID40052.1	16	K	putative 30S ribosomal protein S20 [Staphylococcus aureus]	1	2.00177e-05	133.98	2	TTEK(1)AEAR	-4.8277	6	1.034	0.743	0.875
AID40055.1	130	K	dCMP deaminase protein; Late competence ComEB [Staphylococcus aureus]	1	6.43649e-08	126.29	2	LLK(1)QSGIEFK	-5.1905	6	0.975	0.989	1.087
AID40055.1	34	K	dCMP deaminase protein; Late competence ComEB [Staphylococcus aureus]	1	6.42138e-13	112.93	2	LSVGATIVK(1)DNR	-4.797	4	0.616	0.76
AID40055.1	111	K	dCMP deaminase protein; Late competence ComEB [Staphylococcus aureus]	1	0.000220607	84.368	2	SIIQAGIK(1)R	-4.7513	6	0.838	0.974	0.933
AID40058.1	56	K	hypothetical protein SAXN108_1617 [Staphylococcus aureus]	1	6.36581e-13	105.78	2	AVK(1)EVANEQNIEVK	-6.4422	6	1.268		0.795
AID40061.1	58	K	hypothetical protein SAXN108_1620 [Staphylococcus aureus]	1	3.28279e-13	88.24	2	VHVLQNNFDDK(1)K	-3.6278	2		0.642
AID40064.1	103	K	hypothetical protein SAXN108_1623 [Staphylococcus aureus]	1	0.000733379	74.269	2	AFDK(1)AITK	-3.5217	3		0.795
AID40065.1	38	K	5'-methylthioadenosine nucleosidase / S-adenosylhomocysteine nucleosidase [Staphylococcus aureus]	1	6.359e-05	90.761	2	FYTGILK(1)DR	-5.9251	5	0.889	0.986	0.784
AID40065.1	18	K	5'-methylthioadenosine nucleosidase / S-adenosylhomocysteine nucleosidase [Staphylococcus aureus]	1	6.12111e-06	76.563	3	NK(1)LTQLSEISVAHVK	-6.0984	2	0.481
AID40079.1	134	K	Transcription elongation factor GreA [Staphylococcus aureus]	1	1.31739e-09	82.437	2	ALIGK(1)GLDDEVR	-3.719	7	0.792	0.863	0.955
AID40079.1	25	K	Transcription elongation factor GreA [Staphylococcus aureus]	1	2.33413e-09	142.56	2	ELEELK(1)TVK	-5.6061	6	0.781	0.86	0.868
AID40079.1	129	K	Transcription elongation factor GreA [Staphylococcus aureus]	1	9.25491e-13	117.21	2	ISNESPMAK(1)ALIGK	-3.7114	11	0.818	0.859	0.995
AID40079.1	16	K	Transcription elongation factor GreA [Staphylococcus aureus]	1	1.63121e-08	78.043	2	QYPMTQEGFEK(1)LER	-3.3983	2	0.776
AID40079.1	88	K	Transcription elongation factor GreA [Staphylococcus aureus]	1	3.6852e-39	159.75	2	NALIIEDTGDNNVVK(1)IGK	-3.8975	6	0.647	0.566
AID40084.1	33	K	hypothetical protein SAXN108_1643 [Staphylococcus aureus]	1	1.74302e-09	115.04	3	K(1)VLEFYHPEFK	-4.6667	12	0.829	0.667	0.578
AID40084.1	43	K	hypothetical protein SAXN108_1643 [Staphylococcus aureus]	1	2.30878e-09	104.39	2	VLEFYHPEFK(1)K	-3.7258	14	1.125	0.789	0.97
AID40086.1	6	K	hypothetical protein SAXN108_1645 [Staphylococcus aureus]	1	0.000331314	72.365	2	MENFDK(1)TMK	-2.4969	5	0.649
AID40086.1	9	K	hypothetical protein SAXN108_1645 [Staphylococcus aureus]	1	1.69868e-13	116.36	2	TMK(1)FDYEELPTQDVR	-5.1514	9	0.724	0.545
AID40087.1	747	K	Alanyl-tRNA synthetase [Staphylococcus aureus]	1	0.000146296	81.163	2	ALLK(1)QLEQR	-3.7944	5	0.877	0.798	0.832
AID40087.1	347	K	Alanyl-tRNA synthetase [Staphylococcus aureus]	1	0.00165986	77.072	2	EK(1)ADFIK	-4.3087	3	0.909
AID40087.1	6	K	Alanyl-tRNA synthetase [Staphylococcus aureus]	1	0.00449965	56.014	2	LK(1)ASEIR	-3.2701	4	0.878	0.482
AID40087.1	787	K	Alanyl-tRNA synthetase [Staphylococcus aureus]	1	2.07127e-13	117.21	2	VLVTEVDVPNAK(1)AIR	-4.6448	6	0.985	0.801	0.629
AID40089.1	59	K	hypothetical protein SAXN108_1648 [Staphylococcus aureus]	1	3.96229e-09	108.4	2	FFQK(1)ALTIDPK	-4.815	4	0.712		0.845
AID40090.1	191	K	hypothetical protein SAXN108_1649 [Staphylococcus aureus]	1	4.49123e-06	78.864	2	IAEEQGLVTAK(1)K	-3.8404	6	0.943	0.909	1.03
AID40091.1	254	K	Cysteine desulfurase [Staphylococcus aureus]	1	0.000158338	69.716	2	ALQLAEK(1)NR	-5.2449	4	1.082	0.921	0.928
AID40092.1	4	K	putative oxygenase [Staphylococcus aureus]	1	1.67292e-12	81.799	2	AIK(1)YSALNLVPIR	-8.3785	2		0.606
AID40092.1	325	K	putative oxygenase [Staphylococcus aureus]	1	8.21185e-07	66.664	2	FK(1)NVINQINEK	-5.0576	4	1.286		1.531
AID40093.1	8	K	hypothetical protein SAXN108_1652 [Staphylococcus aureus]	1	0.000482513	121.67	2	AK(1)DAVEK	-3.8024	6	0.85	0.643	0.702
AID40093.1	13	K	hypothetical protein SAXN108_1652 [Staphylococcus aureus]	1	0.00152908	82.716	2	DAVEK(1)FK	-4.2625	7	0.992	0.894	0.701
AID40093.1	15	K	hypothetical protein SAXN108_1652 [Staphylococcus aureus]	1	1.2731e-21	195.3	2	FK(1)NSDNEQVK	-5.5367	8	0.809	0.745	0.863
AID40093.1	28	K	hypothetical protein SAXN108_1652 [Staphylococcus aureus]	1	7.90935e-106	318.9	2	DK(1)INEYTGSNNEEK	-3.4984	6	0.864	0.868	1.014
AID40093.1	40	K	hypothetical protein SAXN108_1652 [Staphylococcus aureus]	1	7.35284e-31	173.19	2	INEYTGSNNEEK(1)K	-3.4645	9	1.04		0.706
AID40093.1	23	K	hypothetical protein SAXN108_1652 [Staphylococcus aureus]	1	5.44885e-98	322.47	2	NSDNEQVK(1)NVK	-5.7931	6	0.693	0.641	0.744
AID40093.1	6	K	hypothetical protein SAXN108_1652 [Staphylococcus aureus]	1	0.0047669	62.88	2	SFMDK(1)AK	-4.5118	4		0.868
AID40094.1	6	K	hypothetical protein SAXN108_1653 [Staphylococcus aureus]	1	4.64861e-15	178.95	2	ADESK(1)FDQFK	-4.142	6	0.902	0.994	0.875
AID40094.1	11	K	hypothetical protein SAXN108_1653 [Staphylococcus aureus]	1	0.000144167	91.783	2	FDQFK(1)GNVK	-4.7545	5		0.857	0.954
AID40094.1	41	K	hypothetical protein SAXN108_1653 [Staphylococcus aureus]	1	8.09349e-05	109.88	2	AK(1)EVVENAK	-6.3919	6	0.699	0.686	0.835
AID40094.1	48	K	hypothetical protein SAXN108_1653 [Staphylococcus aureus]	1	6.04136e-06	158.37	2	EVVENAK(1)NK	-8.9712	6	0.852	0.945	1.137
AID40094.1	35	K	hypothetical protein SAXN108_1653 [Staphylococcus aureus]	1	1.19756e-10	155.57	2	EGQQDK(1)VIGK	-5.736	6	0.917	0.982	1.08
AID40094.1	29	K	hypothetical protein SAXN108_1653 [Staphylococcus aureus]	1	5.70542e-15	175.64	2	ELEK(1)EGQQDK	-5.5032	7	0.828	0.916	0.981
AID40094.1	25	K	hypothetical protein SAXN108_1653 [Staphylococcus aureus]	1	3.1575e-41	241.56	2	ETVGNVTDNK(1)ELEK	-3.6034	6	0.84	0.958	1.037
AID40094.1	50	K	hypothetical protein SAXN108_1653 [Staphylococcus aureus]	1	0.000152261	104.39	2	NK(1)ITDAIDK	-4.5692	6	0.94	0.956	0.953
AID40094.1	15	K	hypothetical protein SAXN108_1653 [Staphylococcus aureus]	1	4.89012e-75	256.93	2	GNVK(1)ETVGNVTDNK	-2.9063	15	0.654	0.726	0.863
AID40094.1	57	K	hypothetical protein SAXN108_1653 [Staphylococcus aureus]	1	0.000156342	85.716	2	ITDAIDK(1)LK	-5.0757	6	1.115	0.846	0.951
AID40095.1	62	K	hypothetical protein SAXN108_1654 [Staphylococcus aureus]	1	0.000817727	58.426	2	GAK(1)GGYQLR	-5.0286	3		1.021	1.044
AID40097.1	210	K	hypothetical protein SAXN108_1656 [Staphylococcus aureus]	1	7.84996e-07	60.547	2	DIVGDK(1)NAINR	-3.8024	4	0.927	0.947
AID40098.1	330	K	Aspartyl-tRNA synthetase [Staphylococcus aureus]	1	4.71095e-06	82.437	2	AIVAK(1)GAAEQYTR	-4.6771	4		0.601	0.817
AID40098.1	89	K	Aspartyl-tRNA synthetase [Staphylococcus aureus]	1	0.000111344	57.032	2	DPETVNPK(1)IK	-6.497	3			0.83
AID40098.1	91	K	Aspartyl-tRNA synthetase [Staphylococcus aureus]	1	5.77706e-06	80.815	2	IK(1)TGQVEVQVTNIK	-2.5524	3		0.444
AID40098.1	315	K	Aspartyl-tRNA synthetase [Staphylococcus aureus]	1	1.03973e-07	83.214	2	VFK(1)DTVENDGEIK	-3.4133	2			1.245
AID40099.1	17	K	Histidyl-tRNA synthetase [Staphylococcus aureus]	1	2.11464e-05	67.548	2	GTQDILPEDSK(1)K	-5.2276	3		0.723
AID40099.1	347	K	Histidyl-tRNA synthetase [Staphylococcus aureus]	1	5.06584e-06	102.46	2	YAVK(1)LLNHLR	-4.3396	5	0.853	0.769
AID40101.1	23	K	hypothetical protein SAXN108_1660 [Staphylococcus aureus]	1	7.52317e-19	159.44	2	EASVTNDTLNNQIK(1)K	-4.7628	5	0.85		0.842
AID40101.1	9	K	hypothetical protein SAXN108_1660 [Staphylococcus aureus]	1	9.28576e-10	103.23	2	VK(1)EASVTNDTLNNQIK	-3.4996	4	1.025	0.872	1.065
AID40102.1	716	K	GTP pyrophosphokinase, (p)ppGpp synthetase I [Staphylococcus aureus]	1	4.70491e-09	88.24	2	IK(1)QLGDVYTVTR	-4.1185	5	0.484	0.846
AID40102.1	631	K	GTP pyrophosphokinase, (p)ppGpp synthetase I [Staphylococcus aureus]	1	8.70445e-05	55.754	2	TDCPNIK(1)NETER	-3.6922	4		0.849
AID40102.1	141	K	GTP pyrophosphokinase, (p)ppGpp synthetase I [Staphylococcus aureus]	1	0.00014478	93.467	2	VILVK(1)LADR	-3.5441	6	1.023	0.691	0.587
AID40102.1	355	K	GTP pyrophosphokinase, (p)ppGpp synthetase I [Staphylococcus aureus]	1	6.44488e-05	62.271	2	VSEK(1)DQTYQNK	-6.6253	2			0.904
AID40103.1	45	K	Adenine phosphoribosyltransferase [Staphylococcus aureus]	1	0.0215589	42.075	2	IVEYAK(1)DR	-3.7974	2	0.933
AID40104.1	667	K	Single-stranded-DNA-specific exonuclease RecJ [Staphylococcus aureus]	1	8.38482e-05	79.889	2	ALITK(1)QETNIQK	-1.6139	2	0.474
AID40105.1	131	K	Protein-export membrane protein SecD / Protein-export membrane protein SecF [Staphylococcus aureus]	1	8.72079e-05	66.953	2	LSGSDIK(1)QGSAK	-6.8183	4	0.787	0.77	1.387
AID40105.1	504	K	Protein-export membrane protein SecD / Protein-export membrane protein SecF [Staphylococcus aureus]	1	1.20249e-05	71.896	2	QAITQQK(1)VEQVVK	-3.6286	2			1.025
AID40105.1	510	K	Protein-export membrane protein SecD / Protein-export membrane protein SecF [Staphylococcus aureus]	1	6.93886e-05	55.754	2	VEQVVK(1)DSGLK	-5.6907	2			1.345
AID40106.1	51	K	hypothetical protein SAXN108_1665 [Staphylococcus aureus]	1	1.27664e-09	112.7	2	ITTIGGIK(1)GTVK	-4.2227	7	0.789	0.9	1.038
AID40107.1	44	K	queuine tRNA-ribosyltransferase [Staphylococcus aureus]	1	3.54226e-08	83.775	2	ATVK(1)TMSPEELR	-2.7693	4		0.589
AID40108.1	72	K	S-adenosylmethionine:tRNA ribosyltransferase-isomerase [Staphylococcus aureus]	1	0.00120995	58.889	2	LFGLK(1)EETGAK	-7.5539	2			0.802
AID40112.1	180	K	GTP-binding protein Obg [Staphylococcus aureus]	1	8.67911e-09	99.855	2	STLLSIVSK(1)AK	-4.2559	3		0.627
AID40113.1	70	K	50S ribosomal protein L27 [Staphylococcus aureus]	1	1.49564e-08	65.408	2	GGDDTLFAK(1)IDGVVK	-2.8729	2		0.306
AID40113.1	76	K	50S ribosomal protein L27 [Staphylococcus aureus]	1	0.000150331	94.804	2	IDGVVK(1)FER	0.094826	5	0.99	0.828
AID40113.1	52	K	50S ribosomal protein L27 [Staphylococcus aureus]	1	1.02151e-08	99.276	2	GTK(1)IYPGENVGR	-4.1944	6	1.154	0.854	0.792
AID40115.1	77	K	50S ribosomal protein L21 [Staphylococcus aureus]	1	0.00128637	60.589	2	ITVFTYK(1)R	-3.0747	3		0.663
AID40115.1	10	K	50S ribosomal protein L21 [Staphylococcus aureus]	1	8.23443e-09	87.942	2	MFAIIETGGK(1)QIK	-4.2585	6	0.642	0.894	1.053
AID40115.1	94	K	50S ribosomal protein L21 [Staphylococcus aureus]	1	8.93553e-06	83.438	2	QPYTK(1)LTIDK	-4.7573	6	0.739	0.878	0.935
AID40115.1	64	K	50S ribosomal protein L21 [Staphylococcus aureus]	1	2.33386e-11	102.57	3	VGAPTVEGATVTATVNK(1)QGR	-4.1142	6	0.788	0.956	0.73
AID40123.1	16	K	rRNA adenine N-6-methyltransferase [Staphylococcus aureus]	1	3.1878e-07	151.22	2	DTQNFITSK(1)K	-3.8487	6	1.025	0.889	0.881
AID40123.1	41	K	rRNA adenine N-6-methyltransferase [Staphylococcus aureus]	1	8.50968e-07	92.747	3	QDNVIEIGSGK(1)GHFTK	-3.607	4		0.753	0.677
AID40123.1	185	K	rRNA adenine N-6-methyltransferase [Staphylococcus aureus]	1	0.0033285	69.905	2	HQPLISK(1)K	-1.4652	4		0.753	1.276
AID40123.1	197	K	rRNA adenine N-6-methyltransferase [Staphylococcus aureus]	1	0.000116197	109.36	2	SFVYK(1)WVNR	-4.3845	6	0.728	0.565	0.869
AID40123.1	209	K	rRNA adenine N-6-methyltransferase [Staphylococcus aureus]	1	0.000162782	91.783	2	VLFTK(1)NQFR	-4.9935	6	0.761	0.975	0.857
AID40123.1	129	K	rRNA adenine N-6-methyltransferase [Staphylococcus aureus]	1	1.13288e-08	96.946	2	YSYLIVEK(1)GFAK	-3.9003	2	0.305
AID40124.1	18	K	3''-adenylyltransferase 2 [Staphylococcus aureus]	1	1.69194e-06	58.476	2	IPNQAIQTLK(1)IVK	-3.2085	4	0.796		0.653
AID40131.1	757	K	Valyl-tRNA synthetase [Staphylococcus aureus]	1	5.32183e-09	106	2	DK(1)EIETTLSQNK	-4.746	6	1.066	0.825	0.793
AID40131.1	326	K	Valyl-tRNA synthetase [Staphylococcus aureus]	1	6.21872e-08	144.47	2	DLK(1)EQDLVIK	-4.7189	6	0.826	0.946	0.899
AID40131.1	755	K	Valyl-tRNA synthetase [Staphylococcus aureus]	1	4.87405e-05	81.799	2	EIPILIQAK(1)DK	-2.9708	3			0.814
AID40131.1	824	K	Valyl-tRNA synthetase [Staphylococcus aureus]	1	3.21357e-09	115.41	2	ELAK(1)LQSELDR	-4.7396	5	0.786		0.755
AID40131.1	152	K	Valyl-tRNA synthetase [Staphylococcus aureus]	1	9.47499e-05	57.293	2	FTLDEGLSK(1)AVK	-4.3496	4	0.637	0.782
AID40131.1	179	K	Valyl-tRNA synthetase [Staphylococcus aureus]	1	0.000271133	60.892	2	IINWDPK(1)AR	-5.342	5	0.574	0.908
AID40131.1	835	K	Valyl-tRNA synthetase [Staphylococcus aureus]	1	4.29241e-05	78.932	2	K(1)LSNENFVSK	-6.5651	5	0.976	0.968	0.798
AID40131.1	844	K	Valyl-tRNA synthetase [Staphylococcus aureus]	1	1.49763e-08	104.49	2	LSNENFVSK(1)APEK	-4.2603	6	0.873	0.857	0.868
AID40131.1	820	K	Valyl-tRNA synthetase [Staphylococcus aureus]	1	0.00154087	84.368	2	LEK(1)ELAK	-5.2819	5	0.931	0.737
AID40131.1	868	K	Valyl-tRNA synthetase [Staphylococcus aureus]	1	0.0055757	60.709	2	YDGVK(1)AR	-4.5516	3	0.936
AID40131.1	375	K	Valyl-tRNA synthetase [Staphylococcus aureus]	1	7.70343e-06	79.311	2	SLDNQK(1)TDDR	-4.9283	3			0.981
AID40131.1	95	K	Valyl-tRNA synthetase [Staphylococcus aureus]	1	2.88305e-06	84.999	2	VEAK(1)LNEQGITR	-2.6922	4		0.749
AID40135.1	29	K	glutamate-1-semialdehyde 2,1-aminomutase [Staphylococcus aureus]	1	2.06755e-09	113.86	3	AFK(1)SVDTPAIFMDHGK	-5.8927	6	0.772	0.807	0.201
AID40135.1	42	K	glutamate-1-semialdehyde 2,1-aminomutase [Staphylococcus aureus]	1	4.42435e-05	59.67	2	SVDTPAIFMDHGK(1)GSK	-1.9533	4	0.904	0.976	0.471
AID40135.1	281	K	glutamate-1-semialdehyde 2,1-aminomutase [Staphylococcus aureus]	1	7.46024e-06	78.932	2	VIGGGLPVGAFGGK(1)K	-4.1764	4	0.684		0.679
AID40135.1	5	K	glutamate-1-semialdehyde 2,1-aminomutase [Staphylococcus aureus]	1	0.000156145	101.82	2	YTK(1)SEEAMK	-4.0058	3	0.602
AID40138.1	42	K	Porphobilinogen deaminase [Staphylococcus aureus]	1	0.000732407	87.251	2	EIVTK(1)GDR	-5.9554	5	1.03	0.886	0.956
AID40138.1	49	K	Porphobilinogen deaminase [Staphylococcus aureus]	1	0.00104938	60.892	2	IVDK(1)QLSK	-6.1563	4	0.849	0.825
AID40138.1	12	K	Porphobilinogen deaminase [Staphylococcus aureus]	1	6.52386e-19	130.78	2	SK(1)LALTQSQQFIDK	-4.3027	4	1.02	1.625	1.032
AID40142.1	3	K	ATP-dependent Clp protease ATP-binding subunit ClpX [Staphylococcus aureus]	1	0.00019952	72.922	2	FK(1)FNEDEENLK	-4.5138	3	0.554
AID40142.1	12	K	ATP-dependent Clp protease ATP-binding subunit ClpX [Staphylococcus aureus]	1	0.000655271	40.83	2	FNEDEENLK(1)CSFCGK	-5.1424	2	0.528
AID40142.1	102	K	ATP-dependent Clp protease ATP-binding subunit ClpX [Staphylococcus aureus]	1	1.02652e-12	100.69	2	IQQLGPK(1)EDDVELQK	-3.9696	5	0.524		0.815
AID40142.1	190	K	ATP-dependent Clp protease ATP-binding subunit ClpX [Staphylococcus aureus]	1	0.000207705	85.716	2	K(1)SENTSITR	-7.1931	4			0.993
AID40142.1	83	K	ATP-dependent Clp protease ATP-binding subunit ClpX [Staphylococcus aureus]	1	9.5993e-09	99.174	2	K(1)SLAVAVYNHYK	-4.8042	4	0.879		0.899
AID40142.1	173	K	ATP-dependent Clp protease ATP-binding subunit ClpX [Staphylococcus aureus]	1	1.63942e-08	97.594	2	LIQAADFDIDK(1)AEK	-2.7876	4		0.985
AID40142.1	329	K	ATP-dependent Clp protease ATP-binding subunit ClpX [Staphylococcus aureus]	1	0.000153578	112.8	2	NALVK(1)QYTK	-5.6254	5	1.122	0.326	0.986
AID40142.1	324	K	ATP-dependent Clp protease ATP-binding subunit ClpX [Staphylococcus aureus]	1	5.20435e-07	78.932	2	NILTQPK(1)NALVK	-4.7443	6	0.809	1.023	0.92
AID40143.1	33	K	Cell division trigger factor [Staphylococcus aureus]	1	0.000804175	121.67	2	ALDQAFK(1)K	-4.7937	5	0.92		0.83
AID40143.1	289	K	Cell division trigger factor [Staphylococcus aureus]	1	7.91685e-58	250.16	2	ATDAENVEK(1)EEAITK	-4.0512	6	0.708	0.857	1.152
AID40143.1	425	K	Cell division trigger factor [Staphylococcus aureus]	1	1.25871e-20	168.05	2	DNAK(1)FVEGTK	-5.7037	11	0.89	0.876	1.03
AID40143.1	236	K	Cell division trigger factor [Staphylococcus aureus]	1	0.00138057	87.251	2	EATFK(1)TK	-4.7935	6	0.71	0.833	1.126
AID40143.1	238	K	Cell division trigger factor [Staphylococcus aureus]	1	0.00164479	77.072	2	TK(1)VNEIK	-5.332	5	0.675	0.837	1.271
AID40143.1	350	K	Cell division trigger factor [Staphylococcus aureus]	1	1.23465e-10	179.31	2	EQMK(1)DDAEQR	-5.356	14	0.74	0.882	1.103
AID40143.1	381	K	Cell division trigger factor [Staphylococcus aureus]	1	8.65958e-42	195.09	2	IEATDEDIDK(1)ELEK	-3.5632	6	0.86	0.917	0.873
AID40143.1	388	K	Cell division trigger factor [Staphylococcus aureus]	1	2.49156e-08	104.49	2	MSK(1)QFNISVEDIK	-4.5836	7		0.967	0.683
AID40143.1	415	K	Cell division trigger factor [Staphylococcus aureus]	1	2.85785e-05	131.22	2	IQK(1)VIDLLR	-4.6764	5	0.789	0.823
AID40143.1	8	K	Cell division trigger factor [Staphylococcus aureus]	1	2.47693e-19	140.3	2	K(1)EGNEGLLTVTVPAEK	-4.0919	6	0.731	0.963	1.072
AID40143.1	23	K	Cell division trigger factor [Staphylococcus aureus]	1	4.56421e-14	122.13	3	KEGNEGLLTVTVPAEK(1)VNK	-2.8744	6	0.832	0.917	0.916
AID40143.1	26	K	Cell division trigger factor [Staphylococcus aureus]	1	3.60274e-15	178.94	2	VNK(1)ALDQAFK	-3.2035	6	0.8	0.869	0.883
AID40143.1	37	K	Cell division trigger factor [Staphylococcus aureus]	1	7.41817e-13	158.37	2	VVK(1)QINVPGFR	-5.0898	9	0.833	0.759	0.971
AID40143.1	280	K	Cell division trigger factor [Staphylococcus aureus]	1	4.87281e-19	123.99	2	LAEQK(1)ATDAENVEK	-4.4041	4	0.739	1	1.42
AID40143.1	122	K	Cell division trigger factor [Staphylococcus aureus]	1	8.98829e-09	108.2	2	LGDYK(1)GLEIEK	-4.3116	6	0.803	0.951	1.152
AID40143.1	408	K	Cell division trigger factor [Staphylococcus aureus]	1	5.61643e-42	265.34	2	NTLGNTDIIK(1)NDVR	-4.0686	6	0.84	0.931	0.795
AID40143.1	7	K	Cell division trigger factor [Staphylococcus aureus]	1	0.00130069	105.04	2	TATWEK(1)K	-5.2207	5	0.697		0.981
AID40143.1	243	K	Cell division trigger factor [Staphylococcus aureus]	1	0.00094029	98.009	2	VNEIK(1)FK	-4.4301	6	0.707	0.801	1.136
AID40143.1	358	K	Cell division trigger factor [Staphylococcus aureus]	1	7.5977e-27	160.52	2	VK(1)TNLTLTAIAEAEK	-4.5392	5	0.335	0.674	0.697
AID40145.1	3	K	hypothetical protein SAXN108_1704 [Staphylococcus aureus]	1	3.57697e-17	121.96	2	SK(1)FDEQIIVVPR	-4.9851	5	0.822	0.511
AID40146.1	112	K	50S ribosomal protein L20 [Staphylococcus aureus]	1	4.97289e-16	201.21	2	AFAQLVTK(1)AK	-5.4568	6	0.84	0.921	0.802
AID40146.1	28	K	50S ribosomal protein L20 [Staphylococcus aureus]	1	8.19862e-09	99.34	2	GYFGSK(1)HTLYK	-2.9494	5	0.845	0.833
AID40146.1	33	K	50S ribosomal protein L20 [Staphylococcus aureus]	1	0.000968856	74.486	2	HTLYK(1)VAK	-4.7301	4		0.715
AID40146.1	36	K	50S ribosomal protein L20 [Staphylococcus aureus]	1	0.000463797	97.033	2	VAK(1)QQVMK	-5.0458	12	0.806	0.849	1.143
AID40146.1	85	K	50S ribosomal protein L20 [Staphylococcus aureus]	1	0.00102938	93.467	2	K(1)AGIDINR	-5.0569	6	0.95	0.926	0.841
AID40146.1	93	K	50S ribosomal protein L20 [Staphylococcus aureus]	1	4.43979e-06	84.102	2	K(1)MLSEIAISDEK	-4.1784	8	0.774	0.988	0.882
AID40146.1	22	K	50S ribosomal protein L20 [Staphylococcus aureus]	1	0.00150346	44.82	2	LAK(1)GYFGSK	-3.5054	4	0.725
AID40146.1	84	K	50S ribosomal protein L20 [Staphylococcus aureus]	1	0.00240362	64.547	2	LMNGLK(1)K	-2.8485	5	1.076		0.749
AID40146.1	5	K	50S ribosomal protein L20 [Staphylococcus aureus]	1	0.000864004	99.305	2	VK(1)GGTVTR	-4.9268	4	0.982	0.882
AID40147.1	23	K	50S ribosomal protein L35 [Staphylococcus aureus]	1	0.0010307	113.7	2	TASGQLK(1)R	-4.1756	6	0.816	0.927	0.803
AID40147.1	59	K	50S ribosomal protein L35 [Staphylococcus aureus]	1	0.000869453	78.178	2	VK(1)QLLAYK	-4.6589	6	0.81	1.021	0.666
AID40148.1	145	K	Translation initiation factor 3 [Staphylococcus aureus]	1	0.000165544	68.49	3	AITHK(1)EIGQR	-4.0671	3	1.003
AID40148.1	168	K	Translation initiation factor 3 [Staphylococcus aureus]	1	3.41751e-10	146.27	2	DIATVEQK(1)PK	-4.5561	14	0.943	0.9	0.951
AID40148.1	25	K	Translation initiation factor 3 [Staphylococcus aureus]	1	6.35056e-11	171.34	2	DQTQINDK(1)IR	-5.206	6	0.951	0.91	0.956
AID40148.1	81	K	Translation initiation factor 3 [Staphylococcus aureus]	1	0.000389428	97.033	2	FK(1)FEQQK	-4.8188	6	0.99	0.92	1.005
AID40148.1	127	K	Translation initiation factor 3 [Staphylococcus aureus]	1	0.00156565	78.178	2	FLTK(1)GDK	-4.5991	6	1.015	0.787	1.048
AID40148.1	101	K	Translation initiation factor 3 [Staphylococcus aureus]	1	0.000682541	110.22	2	IINVK(1)EIR	-5.7006	6	1.003	0.851	0.871
AID40148.1	44	K	Translation initiation factor 3 [Staphylococcus aureus]	1	9.89039e-24	180.17	2	LIGQDGEQIGVK(1)SK	-4.4221	6	0.899	0.869	0.914
AID40148.1	96	K	Translation initiation factor 3 [Staphylococcus aureus]	1	0.0011551	96.51	2	QK(1)IINVK	-5.3914	4	0.991
AID40148.1	154	K	Translation initiation factor 3 [Staphylococcus aureus]	1	5.24684e-08	144.47	2	VLEK(1)YADECK	-4.7098	7	0.977	0.9	0.936
AID40148.1	160	K	Translation initiation factor 3 [Staphylococcus aureus]	0.999991	2.25917e-06	66.485	3	YADECK(1)DIATVEQKPK	-2.4112	4		0.983	0.65
AID40150.1	229	K	Threonyl-tRNA synthetase [Staphylococcus aureus]	1	1.59727e-06	76.255	3	ELK(1)AHLQMLEER	-4.4279	4	0.849	0.929
AID40150.1	212	K	Threonyl-tRNA synthetase [Staphylococcus aureus]	1	7.85734e-06	92.732	2	GDSNNK(1)MLQR	-6.8711	5		0.773	1.205
AID40150.1	225	K	Threonyl-tRNA synthetase [Staphylococcus aureus]	1	1.12599e-05	90.761	2	IYGTAFFDK(1)K	-4.0911	6	1.018	0.934	0.826
AID40150.1	477	K	Threonyl-tRNA synthetase [Staphylococcus aureus]	1	9.70049e-07	90.306	2	LDVQVK(1)TAMGK	-5.0107	7		0.888	0.949
AID40150.1	13	K	Threonyl-tRNA synthetase [Staphylococcus aureus]	1	1.08823e-12	87.573	2	MEQINIQFPDGNK(1)K	-2.9944	6			0.68
AID40150.1	584	K	Threonyl-tRNA synthetase [Staphylococcus aureus]	1	0.0039615	51.43	2	NEK(1)MGYK	-5.683	3	1.04		1.084
AID40150.1	135	K	Threonyl-tRNA synthetase [Staphylococcus aureus]	1	1.59244e-05	75.474	2	QIVNENMK(1)IER	-5.5971	3	0.844
AID40150.1	570	K	Threonyl-tRNA synthetase [Staphylococcus aureus]	1	1.13851e-14	145.75	2	QLQDELK(1)SQGVR	-3.9714	6	0.914	0.998	0.986
AID40150.1	127	K	Threonyl-tRNA synthetase [Staphylococcus aureus]	1	8.02985e-09	99.174	2	TMK(1)QIVNENMK	-5.0054	6	0.872
AID40153.1	132	K	hypothetical protein SAXN108_1712 [Staphylococcus aureus]	1	0.000287342	61.48	2	FASVYK(1)EFK	-3.1175	4	0.921
AID40154.1	218	K	NADPH-dependent glyceraldehyde-3-phosphate dehydrogenase [Staphylococcus aureus]	1	0.000560209	44.598	2	ALK(1)EVLPELEGK	-3.0676	2	1.024
AID40154.1	194	K	NADPH-dependent glyceraldehyde-3-phosphate dehydrogenase [Staphylococcus aureus]	1	0.000144665	50.297	2	NIDNPHK(1)DLR	-6.0546	2			0.772
AID40155.1	45	K	Dephospho-CoA kinase [Staphylococcus aureus]	1	0.000184869	76.572	2	GSK(1)GLAQVR	-6.3361	5	0.83		0.977
AID40155.1	155	K	Dephospho-CoA kinase [Staphylococcus aureus]	1	1.64362e-05	79.311	2	NNLSLEDAK(1)AR	-4.6239	4	0.999
AID40155.1	166	K	Dephospho-CoA kinase [Staphylococcus aureus]	1	3.1878e-07	129.28	2	VYSQISIDK(1)K	-6.4	6	1.06	1.027	0.721
AID40157.1	432	K	DNA polymerase I [Staphylococcus aureus]	1	8.74913e-05	65.404	2	DDVSIYGK(1)GK	-5.6359	3	0.889		1.292
AID40157.1	234	K	DNA polymerase I [Staphylococcus aureus]	1	4.15031e-06	90.689	2	LQNSK(1)EDALMSK	-4.7149	4		0.666
AID40157.1	810	K	DNA polymerase I [Staphylococcus aureus]	1	0.0144897	42.835	2	LAMVK(1)FAQK	-4.4206	2		0.487
AID40157.1	583	K	DNA polymerase I [Staphylococcus aureus]	1	8.34231e-06	55.604	2	QLSK(1)LQSTYVEGLQK	-4.731	3	0.729	0.861
AID40161.1	271	K	Isocitrate dehydrogenase [NADP] [Staphylococcus aureus]	1	6.7456e-16	138	2	DAANAAQEK(1)AEK	-5.5859	10	0.837	0.985	0.913
AID40161.1	225	K	Isocitrate dehydrogenase [NADP] [Staphylococcus aureus]	1	1.08448e-08	115.04	2	GNIMK(1)FTEGSFK	-2.507	7		0.831	0.703
AID40161.1	47	K	Isocitrate dehydrogenase [NADP] [Staphylococcus aureus]	1	0.00010054	65.408	2	VIDAAVEK(1)AYNGEK	-10.207	3		0.682
AID40162.1	252	K	Citrate synthase si [Staphylococcus aureus]	1	0.00197047	46.447	2	DK(1)VMGFGHR	-4.0193	3		0.956
AID40167.1	153	K	Pyruvate kinase [Staphylococcus aureus]	1	5.30917e-13	108.24	2	CDILNSGELK(1)NK	-3.144	6	1.079	0.77	0.979
AID40167.1	139	K	Pyruvate kinase [Staphylococcus aureus]	1	0.0020371	97.033	2	DIDHAK(1)K	-3.9052	6	0.961	0.805	1.066
AID40167.1	503	K	Pyruvate kinase [Staphylococcus aureus]	1	3.27437e-06	120.65	2	DLEGK(1)DLSDK	-4.9766	6	0.835	0.88	0.97
AID40167.1	211	K	Pyruvate kinase [Staphylococcus aureus]	1	2.03832e-19	112.95	2	EILEEQK(1)ANISVFPK	-3.4724	4	0.26	0.719
AID40167.1	143	K	Pyruvate kinase [Staphylococcus aureus]	1	1.10555e-13	126.21	2	EVK(1)CDILNSGELK	-3.1808	9	0.833	0.888	1.002
AID40167.1	260	K	Pyruvate kinase [Staphylococcus aureus]	1	5.43751e-06	85.622	2	VPMVQK(1)DLIR	-4.1973	6	1.012		0.76
AID40167.1	557	K	Pyruvate kinase [Staphylococcus aureus]	1	4.61813e-09	96.946	2	GIPTVVGVEK(1)AVK	-4.4756	9	0.851	0.859	1.046
AID40167.1	68	K	Pyruvate kinase [Staphylococcus aureus]	1	1.03802e-18	140.57	2	IVAILLDTK(1)GPEIR	-3.7034	5	1.323	1.354	0.627
AID40167.1	156	K	Pyruvate kinase [Staphylococcus aureus]	1	0.000192699	133.9	2	K(1)GVNLPGVR	-3.9284	12	1.113	0.852	1.001
AID40167.1	341	K	Pyruvate kinase [Staphylococcus aureus]	1	1.08713e-50	249.45	2	NIAVSAEAAQDYK(1)K	-3.3521	12	0.912	0.886	0.925
AID40167.1	268	K	Pyruvate kinase [Staphylococcus aureus]	1	0.00153472	88.35	2	QCNK(1)LGK	-4.1618	6	1.031	0.958	1.021
AID40167.1	421	K	Pyruvate kinase [Staphylococcus aureus]	1	1.12857e-23	171.09	2	QCSIVWGVQPVVK(1)K	-4.0131	6	0.724	0.66	0.966
AID40167.1	78	K	Pyruvate kinase [Staphylococcus aureus]	1	8.15094e-06	71.219	3	THNMK(1)DGIIELER	-4.0202	7	1.188	1.073	0.882
AID40167.1	173	K	Pyruvate kinase [Staphylococcus aureus]	1	9.65086e-09	78.157	2	VSLPGITEK(1)DAEDIR	-4.5228	4	0.759		0.911
AID40168.1	77	K	6-phosphofructokinase [Staphylococcus aureus]	1	5.92887e-05	72.922	2	CPEFK(1)EQEVR	-5.0223	3			0.845
AID40168.1	206	K	6-phosphofructokinase [Staphylococcus aureus]	1	3.10507e-10	130.79	2	EIADK(1)IEQGIK	-3.7159	6	1.041	0.939	0.934
AID40168.1	305	K	6-phosphofructokinase [Staphylococcus aureus]	1	2.57515e-05	52.863	3	IVATSFDEIFDGK(1)DHK	-3.4438	2	0.697
AID40168.1	3	K	6-phosphofructokinase [Staphylococcus aureus]	1	3.74992e-12	74.62	2	K(1)IAVLTSGGDSPGMNAAVR	-5.9928	7	0.815	0.746	0.825
AID40168.1	83	K	6-phosphofructokinase [Staphylococcus aureus]	1	0.00142501	79.059	2	K(1)VAIENLR	-5.9197	5	0.943	0.948	0.937
AID40168.1	201	K	6-phosphofructokinase [Staphylococcus aureus]	1	0.000148544	68.49	2	TDIK(1)EIADK	-5.2963	4	1.018		0.937
AID40169.1	118	K	Acetyl-coenzyme A carboxyl transferase alpha chain [Staphylococcus aureus]	1	0.00207867	67.507	2	DTK(1)DNIYR	-3.996	3		0.597	1.34
AID40169.1	52	K	Acetyl-coenzyme A carboxyl transferase alpha chain [Staphylococcus aureus]	1	3.30188e-06	101.82	2	IYTNLK(1)PWDR	-5.7854	6	0.77	0.763	0.747
AID40170.1	104	K	Acetyl-coenzyme A carboxyl transferase beta chain [Staphylococcus aureus]	1	0.000734023	103.8	2	DQQK(1)TGLK	-5.8698	6	0.903	0.908	1.068
AID40170.1	13	K	Acetyl-coenzyme A carboxyl transferase beta chain [Staphylococcus aureus]	1	0.000265165	64.064	2	K(1)YLTVQDSK	-6.0983	3			1.104
AID40170.1	32	K	Acetyl-coenzyme A carboxyl transferase beta chain [Staphylococcus aureus]	1	1.27426e-08	86.729	2	NNDVPAGIMTK(1)CPK	-3.7075	4		0.859	0.697
AID40171.1	12	K	NADP-dependent malic enzyme [Staphylococcus aureus]	1	0.000221886	88.181	2	DEALEMHK(1)R	-5.1428	6	0.952	0.797	0.973
AID40171.1	237	K	NADP-dependent malic enzyme [Staphylococcus aureus]	1	0.000146296	72.042	2	DVVAK(1)WTNK	-3.8976	4	0.658	0.845
AID40171.1	341	K	NADP-dependent malic enzyme [Staphylococcus aureus]	1	1.07292e-06	72.327	3	GALEVEATHINEEMK(1)K	-3.8206	10	1.032	0.816	0.833
AID40171.1	21	K	NADP-dependent malic enzyme [Staphylococcus aureus]	1	0.00158393	56.014	2	LEVK(1)PNVK	-5.0423	6	0.617
AID40171.1	381	K	NADP-dependent malic enzyme [Staphylococcus aureus]	1	2.87427e-08	80.623	2	NVAK(1)AAMESGVAR	-4.4657	5	0.728		0.71
AID40171.1	232	K	NADP-dependent malic enzyme [Staphylococcus aureus]	1	0.00135989	59.731	2	SYGMNPTK(1)DVVAK	-1.9156	2			0.58
AID40175.1	55	K	Universal stress protein family [Staphylococcus aureus]	1	3.8251e-06	58.889	3	AGVHLNK(1)LTEER	-5.1605	4	1.102		0.565
AID40175.1	20	K	Universal stress protein family [Staphylococcus aureus]	1	0.0129139	56.378	2	ALK(1)EVSK	-4.6049	4	1.108
AID40175.1	93	K	Universal stress protein family [Staphylococcus aureus]	1	7.94846e-09	92.445	2	EELLK(1)HANSGK	-3.8644	5	0.939	0.628
AID40175.1	124	K	Universal stress protein family [Staphylococcus aureus]	1	3.17569e-13	117.99	2	FVLGSVSHK(1)VAK	-4.2076	8	1.034	0.837	0.993
AID40175.1	88	K	Universal stress protein family [Staphylococcus aureus]	1	6.14582e-06	146.27	2	GNAK(1)EELLK	-4.6796	6	1.081	0.845	0.94
AID40175.1	115	K	Universal stress protein family [Staphylococcus aureus]	1	9.78965e-05	65.933	2	K(1)FVLGSVSHK	-5.006	4	1.087		0.839
AID40175.1	14	K	Universal stress protein family [Staphylococcus aureus]	1	4.54657e-24	156.02	2	NILLGVDTQLK(1)NEK	-3.3417	7	0.87	0.789
AID40177.1	41	K	Proline dipeptidase [Staphylococcus aureus]	1	4.51896e-06	85.716	2	DGK(1)QVLFCPK	-4.7699	4	1.198
AID40177.1	37	K	Proline dipeptidase [Staphylococcus aureus]	1	0.000710542	76.833	2	LFALLIK(1)K	-5.2683	5	1.014	0.774
AID40177.1	128	K	Proline dipeptidase [Staphylococcus aureus]	1	0.000337356	67.507	2	SEDEISK(1)IR	-4.6071	3	1.283	0.689
AID40179.1	29	K	Universal stress protein family [Staphylococcus aureus]	1	0.00192614	75.915	2	AVGVAK(1)R	-3.8303	6	1.09	0.916	1.079
AID40179.1	81	K	Universal stress protein family [Staphylococcus aureus]	1	7.37603e-106	327.32	2	EVATNAGVK(1)DVETR	-3.8708	6	1.12	0.971	1.093
AID40179.1	99	K	Universal stress protein family [Staphylococcus aureus]	1	3.41822e-26	90.828	3	K(1)LAHEINADLIMSGTSGLNAVER	-3.5956	3		0.207
AID40179.1	93	K	Universal stress protein family [Staphylococcus aureus]	1	3.24439e-17	159.12	2	LEFGSPK(1)SIIPK	-4.146	7	1.096	0.887	1.107
AID40179.1	34	K	Universal stress protein family [Staphylococcus aureus]	1	7.67298e-13	100.69	3	RNDAK(1)LTIVNVIDSR	-3.3519	9	1.423	0.32	0.488
AID40179.1	61	K	Universal stress protein family [Staphylococcus aureus]	1	1.06688e-12	128.97	3	SK(1)HFAEELLNGYK	-4.9317	8	1.337	1.022	0.891
AID40180.1	196	K	Acetate kinase [Staphylococcus aureus]	1	3.58397e-09	59.731	2	AAEMLDK(1)PIEDLR	-3.6759	5	0.755	0.765	0.414
AID40180.1	294	K	Acetate kinase [Staphylococcus aureus]	1	4.93295e-28	195.4	2	DLSEEAESGK(1)AR	-5.0055	6	0.927	0.996	1.065
AID40180.1	365	K	Acetate kinase [Staphylococcus aureus]	1	6.17365e-24	151.52	2	GK(1)EGFINYPHSPVK	-3.3764	13	0.835	0.96	1.045
AID40180.1	357	K	Acetate kinase [Staphylococcus aureus]	1	0.000306751	133.9	2	K(1)NENLLR	-5.2906	6	0.921	0.95	1.05
AID40180.1	30	K	Acetate kinase [Staphylococcus aureus]	1	9.22738e-06	66.619	2	MPEEELVTK(1)GLVER	-1.7922	2	0.911
AID40180.1	307	K	Acetate kinase [Staphylococcus aureus]	1	7.37063e-09	91.939	2	SQMALDVFASK(1)IHK	-3.3442	6	0.838	0.9	0.793
AID40180.1	258	K	Acetate kinase [Staphylococcus aureus]	1	1.1813e-24	132.9	2	TGK(1)TAEQVLEILNK	-3.3441	6	0.997	1.215	0.585
AID40180.1	53	K	Acetate kinase [Staphylococcus aureus]	1	0.00043425	115.86	2	VK(1)TVQDIK	-5.2096	4	1.017	0.981	1.081
AID40182.1	66	K	Thiol peroxidase, Tpx-type [Staphylococcus aureus]	1	0.000684412	125.98	2	K(1)FNSDASK	-4.9389	6	1.183	0.973	0.95
AID40182.1	7	K	Thiol peroxidase, Tpx-type [Staphylococcus aureus]	1	3.22107e-38	236.42	2	TEITFK(1)GGPIHLK	-4.0894	13	1.175	0.953	0.999
AID40187.1	243	K	Septation ring formation regulator EzrA [Staphylococcus aureus]	1	0.000270302	66.953	2	DLK(1)VEGYDLDHVK	-4.413	4	0.715		0.748
AID40187.1	144	K	Septation ring formation regulator EzrA [Staphylococcus aureus]	1	1.24126e-06	94.804	2	DNDELYDK(1)CK	-4.4819	6	0.916	0.814	0.824
AID40187.1	79	K	Septation ring formation regulator EzrA [Staphylococcus aureus]	1	4.25051e-41	186.39	2	DNVESTNK(1)YLAPVEEK	-5.2359	5	0.246		1.2
AID40187.1	521	K	Septation ring formation regulator EzrA [Staphylococcus aureus]	1	1.01443e-27	178.52	2	DYSNVDK(1)SLNEAER	-2.7783	5		0.889	0.821
AID40187.1	236	K	Septation ring formation regulator EzrA [Staphylococcus aureus]	1	1.20235e-18	142.51	2	ELPGQFQDLK(1)YGCR	-2.8478	5	0.846	0.766
AID40187.1	226	K	Septation ring formation regulator EzrA [Staphylococcus aureus]	1	1.45977e-08	85.081	2	ETQK(1)ELPGQFQDLK	-4.4675	6	0.692	0.931	0.586
AID40187.1	563	K	Septation ring formation regulator EzrA [Staphylococcus aureus]	1	0.000286886	62.88	2	HIEEEVIK(1)Q	-5.7498	4		0.772	0.964
AID40187.1	514	K	Septation ring formation regulator EzrA [Staphylococcus aureus]	1	0.0154037	50.834	2	K(1)DYSNVDK	-4.5806	2		0.778
AID40187.1	59	K	Septation ring formation regulator EzrA [Staphylococcus aureus]	1	0.00107833	77.072	2	LNLK(1)GETK	-4.3442	4	0.886		0.908
AID40187.1	401	K	Septation ring formation regulator EzrA [Staphylococcus aureus]	1	2.97674e-06	90.263	3	QEK(1)LQNHLIQLR	-4.114	5	0.945	0.732
AID40187.1	33	K	Septation ring formation regulator EzrA [Staphylococcus aureus]	1	0.000146296	85.716	2	QIIEK(1)AIER	-4.3238	6	0.936	0.822	0.783
AID40188.1	116	K	hypothetical protein SAXN108_1747 [Staphylococcus aureus]	1	6.86655e-05	48.785	2	SEIVVPIFK(1)DDK	-3.8474	3		1.067
AID40188.1	13	K	hypothetical protein SAXN108_1747 [Staphylococcus aureus]	1	2.05629e-05	62.705	2	TTINPTNYTLLK(1)K	-4.766	5	0.916		0.934
AID40189.1	43	K	30S ribosomal protein S4 [Staphylococcus aureus]	1	5.47461e-10	147.78	2	K(1)LSEYGLQLR	-4.7987	6	0.761	0.924	0.822
AID40189.1	24	K	30S ribosomal protein S4 [Staphylococcus aureus]	1	1.33685e-24	130.99	2	LGISLSGTGK(1)ELEK	-4.1916	6	0.876	0.976	0.901
AID40189.1	77	K	30S ribosomal protein S4 [Staphylococcus aureus]	1	6.26033e-09	183.27	2	NTFDIAGK(1)K	-4.5519	6	0.943	0.911	1.038
AID40189.1	134	K	30S ribosomal protein S4 [Staphylococcus aureus]	1	5.69902e-10	86.135	2	VDIPSYSVK(1)PGQTISVR	-3.5299	5	0.797	1.138	0.223
AID40192.1	95	K	putative soluble hydrogenase subunit [Staphylococcus aureus]	1	8.20561e-06	65.933	2	FK(1)QIAQTYYK	-4.389	5	0.668	1.349	1.04
AID40192.1	315	K	putative soluble hydrogenase subunit [Staphylococcus aureus]	1	0.00141549	69.905	2	IIK(1)DELK	-4.8606	5	0.882		1.561
AID40195.1	450	K	PTS system transporter subunit IIBC [Staphylococcus aureus]	1	0.000298989	72.038	2	DTSIIDK(1)QK	-8.4725	6	0.984	0.544	0.891
AID40196.1	105	K	putative acyltransferase [Staphylococcus aureus]	1	3.50344e-06	66.953	2	DNK(1)TVGIFPTGSR	-4.7252	2			0.786
AID40196.1	95	K	putative acyltransferase [Staphylococcus aureus]	1	0.000145845	56.202	2	ENPGPSTLK(1)R	-5.2702	2			1.017
AID40196.1	124	K	putative acyltransferase [Staphylococcus aureus]	1	0.000140613	63.397	2	TSQEGAPLK(1)R	-4.2479	5	0.762	0.979	0.946
AID40197.1	347	K	putative protease [Staphylococcus aureus]	1	0.000342451	72.042	2	ADSDIDLK(1)K	-3.1524	3		1.026
AID40197.1	348	K	putative protease [Staphylococcus aureus]	1	1.39862e-06	76.255	2	K(1)GDIITEIDGK	-4.7373	4		0.845	1.508
AID40197.1	113	K	putative protease [Staphylococcus aureus]	1	7.78718e-09	104.39	2	ASSVDDLLK(1)GK	-5.177	5	0.882		1.102
AID40197.1	80	K	putative protease [Staphylococcus aureus]	1	1.01819e-08	92.445	2	GGNQLDGQSK(1)K	-5.1974	6	0.892	1.086	1.353
AID40197.1	361	K	putative protease [Staphylococcus aureus]	1	0.000973511	59.645	2	IK(1)DDVDLR	-4.4645	4	0.697	1.074
AID40197.1	300	K	putative protease [Staphylococcus aureus]	1	1.50326e-07	76.85	2	VTIEQLVK(1)HGK	-4.2497	7	1.051	1.104	0.921
AID40198.1	297	K	Tyrosyl-tRNA synthetase [Staphylococcus aureus]	1	1.71528e-21	149.58	2	EAQK(1)TLAEEVTK	-4.6084	6	0.922	0.937	0.869
AID40198.1	234	K	Tyrosyl-tRNA synthetase [Staphylococcus aureus]	1	7.52282e-13	83.474	2	FGK(1)SESGAVWLDAEK	-2.3072	2		0.596
AID40202.1	41	K	Formate--tetrahydrofolate ligase [Staphylococcus aureus]	1	0.0163621	45.489	2	AK(1)IDINK	-4.7391	2	0.902
AID40202.1	46	K	Formate--tetrahydrofolate ligase [Staphylococcus aureus]	1	0.000158338	69.915	2	IDINK(1)ITPR	-4.0536	5	0.742	0.961
AID40202.1	346	K	Formate--tetrahydrofolate ligase [Staphylococcus aureus]	1	1.4517e-21	197.3	2	DNLK(1)EENVEAVK	-4.3709	8	1.085	0.648	0.983
AID40202.1	55	K	Formate--tetrahydrofolate ligase [Staphylococcus aureus]	1	6.37129e-22	116.36	2	GK(1)VVLVTAMSPTPAGEGK	-4.4048	4	0.373		0.701
AID40202.1	410	K	Formate--tetrahydrofolate ligase [Staphylococcus aureus]	1	0.000210864	96.311	2	IALTEVWK(1)K	-4.6035	5	0.732		0.687
AID40202.1	449	K	Formate--tetrahydrofolate ligase [Staphylococcus aureus]	1	1.40221e-07	61.042	2	IEK(1)IVTEIYGGSK	-5.7023	6	0.715	0.869	0.838
AID40202.1	342	K	Formate--tetrahydrofolate ligase [Staphylococcus aureus]	1	3.15067e-05	51.872	2	MHGGVAK(1)DNLK	-3.2381	2		0.702
AID40202.1	397	K	Formate--tetrahydrofolate ligase [Staphylococcus aureus]	1	0.000314168	59.645	2	SWAK(1)ENNVR	-4.9509	3	0.636
AID40202.1	465	K	Formate--tetrahydrofolate ligase [Staphylococcus aureus]	1	0.000155006	91.783	2	VTFSSK(1)AQK	-5.4427	5		0.85	0.781
AID40206.1	175	K	Catabolite control protein A [Staphylococcus aureus]	1	1.63893e-09	92.445	2	EITGELIEK(1)GAK	-4.6409	6	1.057	0.842	1.061
AID40206.1	189	K	Catabolite control protein A [Staphylococcus aureus]	1	3.2746e-13	103.69	2	SFALVGGEHSK(1)K	-5.0687	6	0.977	0.966	1.137
AID40206.1	304	K	Catabolite control protein A [Staphylococcus aureus]	1	6.5327e-06	92.445	2	LLTK(1)YMNDEK	-4.683	6	0.81	0.911	0.858
AID40206.1	36	K	Catabolite control protein A [Staphylococcus aureus]	1	0.0206195	44.82	2	NK(1)VNEVIK	-5.5906	2	0.851
AID40206.1	42	K	Catabolite control protein A [Staphylococcus aureus]	1	0.00238704	60.589	2	VNEVIK(1)R	-6.3085	5	0.986	0.896	0.943
AID40206.1	30	K	Catabolite control protein A [Staphylococcus aureus]	1	1.62529e-08	73.655	2	VVNGNQNVK(1)AETK	-5.6809	4	0.827
AID40207.1	86	K	Chorismate mutase I / 2-keto-3-deoxy-D-arabino-heptulosonate-7-phosphate synthase I beta [Staphylococcus aureus]	1	1.019e-27	185.18	2	ASTDLQK(1)SENEK	-4.9551	6	0.941	1.046	1.063
AID40207.1	91	K	Chorismate mutase I / 2-keto-3-deoxy-D-arabino-heptulosonate-7-phosphate synthase I beta [Staphylococcus aureus]	1	3.40594e-07	80.623	3	SENEK(1)HLYVSR	-4.4008	5	0.869	0.879
AID40207.1	79	K	Chorismate mutase I / 2-keto-3-deoxy-D-arabino-heptulosonate-7-phosphate synthase I beta [Staphylococcus aureus]	1	3.73214e-07	97.277	2	EIFK(1)ASTDLQK	-3.3587	6			0.618
AID40207.1	71	K	Chorismate mutase I / 2-keto-3-deoxy-D-arabino-heptulosonate-7-phosphate synthase I beta [Staphylococcus aureus]	1	1.30902e-12	136.06	2	GPFNDNTIK(1)QLFK	-3.9295	3		0.882
AID40207.1	75	K	Chorismate mutase I / 2-keto-3-deoxy-D-arabino-heptulosonate-7-phosphate synthase I beta [Staphylococcus aureus]	1	0.000733423	82.716	2	QLFK(1)EIFK	-3.9171	4		0.949
AID40207.1	37	K	Chorismate mutase I / 2-keto-3-deoxy-D-arabino-heptulosonate-7-phosphate synthase I beta [Staphylococcus aureus]	1	0.00511401	65.313	2	IGEEK(1)LK	-4.994	5	0.82	0.871
AID40207.1	4	K	Chorismate mutase I / 2-keto-3-deoxy-D-arabino-heptulosonate-7-phosphate synthase I beta [Staphylococcus aureus]	1	0.00167464	61.48	2	SNK(1)LESYR	-4.1662	2		0.996
AID40207.1	225	K	Chorismate mutase I / 2-keto-3-deoxy-D-arabino-heptulosonate-7-phosphate synthase I beta [Staphylococcus aureus]	0.992207	0.0049877	86.205	2	TK(0.992)K(0.008)PILLK	-4.2499	4		0.949	0.984
AID40207.1	268	K	Chorismate mutase I / 2-keto-3-deoxy-D-arabino-heptulosonate-7-phosphate synthase I beta [Staphylococcus aureus]	1	0.00298224	62.88	2	TYEK(1)ATR	-4.6534	3		1.187	0.871
AID40208.1	58	K	hypothetical protein SAXN108_1767 [Staphylococcus aureus]	1	4.44493e-13	97.175	2	VEVSK(1)PESQAER	-4.5136	6	0.881	0.821	0.883
AID40208.1	47	K	hypothetical protein SAXN108_1767 [Staphylococcus aureus]	1	3.86953e-31	183.08	2	DSDTLTK(1)DASAAK	-4.0454	6	0.823	0.781	0.845
AID40208.1	40	K	hypothetical protein SAXN108_1767 [Staphylococcus aureus]	1	2.97642e-20	158.59	2	EAQAEK(1)DSDTLTK	-4.4323	8	0.731	0.786	1.029
AID40208.1	111	K	hypothetical protein SAXN108_1767 [Staphylococcus aureus]	1	7.73878e-09	86.729	2	K(1)NDVSETETVNIDNK	-2.3733	5	0.869		0.512
AID40208.1	94	K	hypothetical protein SAXN108_1767 [Staphylococcus aureus]	1	8.8375e-36	151.52	2	ESQLTEALFAEK(1)PVAK	-3.7248	4	0.731	0.866
AID40208.1	102	K	hypothetical protein SAXN108_1767 [Staphylococcus aureus]	1	3.44288e-06	61.042	2	NDLK(1)EIPQLVTK	-4.0166	3	0.869	0.875
AID40208.1	156	K	hypothetical protein SAXN108_1767 [Staphylococcus aureus]	1	3.43479e-10	159.93	2	TTNNTAVDK(1)K	-5.5128	6	0.975	0.863	0.955
AID40208.1	71	K	hypothetical protein SAXN108_1767 [Staphylococcus aureus]	1	0.000732329	85.813	2	LANAAK(1)QK	-5.8825	5	0.686	0.7
AID40208.1	234	K	hypothetical protein SAXN108_1767 [Staphylococcus aureus]	1	0.000754118	102.55	2	TPNAK(1)VEK	-5.9194	5	0.785		0.838
AID40209.1	58	K	hypothetical protein SAXN108_1768 [Staphylococcus aureus]	1	0.0018111	78.178	2	ADDLK(1)VK	-4.1723	5	1.017		0.821
AID40209.1	60	K	hypothetical protein SAXN108_1768 [Staphylococcus aureus]	1	0.000146171	124.81	2	VK(1)EQELSQK	-6.5579	5		0.579	0.822
AID40209.1	108	K	hypothetical protein SAXN108_1768 [Staphylococcus aureus]	1	7.03298e-41	72.753	3	AQQAAIK(1)EEASANNLSDTSQEAQEIQEAK	-2.3052	2	0.471
AID40209.1	154	K	hypothetical protein SAXN108_1768 [Staphylococcus aureus]	1	3.27843e-17	146.27	2	AVALK(1)AQQAAIK	-3.9821	6	0.814	0.743	0.876
AID40209.1	139	K	hypothetical protein SAXN108_1768 [Staphylococcus aureus]	1	2.04214e-40	181.9	2	EAQAEADK(1)SVAVSNK	-5.7909	6	0.429	0.902	0.94
AID40209.1	146	K	hypothetical protein SAXN108_1768 [Staphylococcus aureus]	1	6.94984e-06	111.61	2	SVAVSNK(1)ESK	-7.1463	6	0.818	0.855	0.943
AID40209.1	67	K	hypothetical protein SAXN108_1768 [Staphylococcus aureus]	1	3.22688e-10	147.19	2	EQELSQK(1)FEER	-2.4858	5		0.633	0.576
AID40209.1	101	K	hypothetical protein SAXN108_1768 [Staphylococcus aureus]	1	1.21421e-23	165.09	2	NEQAALK(1)AQQAAIK	-4.3212	10	0.84	0.766	0.888
AID40209.1	14	K	hypothetical protein SAXN108_1768 [Staphylococcus aureus]	1	4.47916e-06	74.849	3	NK(1)HTYQNEPLPNR	-4.7987	7	0.989	0.729	0.831
AID40209.1	94	K	hypothetical protein SAXN108_1768 [Staphylococcus aureus]	1	0.000115637	120.33	2	SK(1)NEQAALK	-6.169	6	0.877	0.76	0.934
AID40209.1	92	K	hypothetical protein SAXN108_1768 [Staphylococcus aureus]	1	0.000244374	55.235	2	VEGFLNK(1)SK	-5.2395	5	0.918	0.773	0.63
AID40209.1	53	K	hypothetical protein SAXN108_1768 [Staphylococcus aureus]	1	0.000144381	90.263	2	VYQK(1)ADDLK	-6.2023	6	1.03	0.882	0.762
[truncated: 1,261 more rows]
