# Supplementary material for: Identification of Lysine Succinylome and Acetylome in the Vancomycin-Intermediate Staphylococcus aureus XN108
Source: Microbiol Spectr. 2022 Nov 14;10(6):e03481-22. doi: 10.1128/spectrum.03481-22 (PMC9769639; doi:10.1128/spectrum.03481-22)
Supplement: Supplemental file 2 — Data Set S2. Download spectrum.03481-22-s0002.xlsx, XLSX file, 0.9 MB [file spectrum.03481-22-s0002.xlsx]

## Sheet: Annotation Summary
Protein accession	Position	Amino acid	Protein description	Localization probability	PEP	Score	Charge	Modified sequence	Mass error [ppm]	MS/MS Count	WT_1	WT_2	WT_3
AID38442.1	196	K	Chromosomal replication initiator protein DnaA [Staphylococcus aureus]	1	2.81063e-27	225.68	2	FTNEFIK(1)SIR	-9.5122	6	0.477	0.782	0.757
AID38442.1	189	K	Chromosomal replication initiator protein DnaA [Staphylococcus aureus]	1	2.37067e-118	252.59	2	VIYTSSEK(1)FTNEFIK	-3.605	6	0.754	0.997	1.265
AID38443.1	157	K	Chromosomal replication initiator protein DnaA [Staphylococcus aureus]	1	3.03559e-23	124.06	3	DHTTVIHAHEK(1)ISK	-6.3564	5	0.728	0.898
AID38443.1	169	K	Chromosomal replication initiator protein DnaA [Staphylococcus aureus]	1	2.12648e-37	185.9	2	EDPIFK(1)QEVENLEK	-1.9874	11	0.42	0.634	0.947
AID38443.1	115	K	Chromosomal replication initiator protein DnaA [Staphylococcus aureus]	1	1.13262e-05	111.39	2	TK(1)SIAYPR	-8.7703	8	0.031	0.028	0.028
AID38444.1	88	K	DNA polymerase III beta subunit [Staphylococcus aureus]	1	0.000368838	113.14	2	FFVDIIK(1)K	-6.8171	6	0.88	0.99	1.129
AID38444.1	332	K	DNA polymerase III beta subunit [Staphylococcus aureus]	1	1.01598e-33	181.44	2	ISFNSK(1)YMMDALK	-5.6353	23	0.487	0.588	0.952
AID38444.1	199	K	DNA polymerase III beta subunit [Staphylococcus aureus]	1	4.85472e-51	131.48	2	LQLEDVSENK(1)NVIIPGK	-4.4894	13	0.658	0.117	1.236
AID38444.1	7	K	DNA polymerase III beta subunit [Staphylococcus aureus]	1	0.000487186	90.308	2	MMEFTIK(1)R	-6.0015	24	1.205	0.842	1.26
AID38444.1	362	K	DNA polymerase III beta subunit [Staphylococcus aureus]	1	0.000222441	61.067	2	PK(1)GDDSVTQLILPIR	-4.563	3		0.932	1.057
AID38444.1	35	K	DNA polymerase III beta subunit [Staphylococcus aureus]	1	7.35683e-05	59.731	2	TTLPILTGIK(1)IDAK	-5.1156	2		0.799
AID38446.1	95	K	DNA recombination and repair protein RecF [Staphylococcus aureus]	1	0.00153268	55.754	2	QVK(1)VNHLEQSR	-5.0234	4	1.032	1.224	0.939
AID38447.1	348	K	DNA gyrase subunit B [Staphylococcus aureus]	1	5.94302e-14	146.58	3	HGDPQFEGQTK(1)TK	-4.2491	11	1.098	1.033	1.207
AID38447.1	170	K	DNA gyrase subunit B [Staphylococcus aureus]	1	1.7813e-112	317.55	2	EVGTTDK(1)TGTVIR	-2.4175	7	1.061	1.216	1.132
AID38447.1	163	K	DNA gyrase subunit B [Staphylococcus aureus]	1	3.59064e-09	80.379	2	GVPQFDLK(1)EVGTTDK	-3.3963	5	1.167	1.362	1.225
AID38447.1	350	K	DNA gyrase subunit B [Staphylococcus aureus]	1	0.00108377	72.365	2	TK(1)LGNSEVR	-5.8155	4	1.095	1.22	1.084
AID38447.1	566	K	DNA gyrase subunit B [Staphylococcus aureus]	1	2.47377e-28	159.93	2	LK(1)SELNPTPK	-6.3465	6	0.916	1.059	1.022
AID38447.1	574	K	DNA gyrase subunit B [Staphylococcus aureus]	1	6.20755e-68	252.75	2	SELNPTPK(1)WSIAR	-5.2087	6	0.747	0.776	0.783
AID38447.1	553	K	DNA gyrase subunit B [Staphylococcus aureus]	1	5.35933e-47	206.38	2	QK(1)YYVYNDR	-3.0328	6	0.975	1.054	1.007
AID38447.1	362	K	DNA gyrase subunit B [Staphylococcus aureus]	1	9.70179e-20	192.14	2	QVVDK(1)LFSEHFER	-2.2599	12	1.04	1.263	1.182
AID38447.1	312	K	DNA gyrase subunit B [Staphylococcus aureus]	1	9.58324e-26	169.57	2	VLNSYGLSSK(1)IMK	-3.581	7	0.618	0.658	0.573
AID38448.1	360	K	DNA gyrase subunit A [Staphylococcus aureus]	1	1.50538e-09	90.156	3	EALVHYLEHQK(1)TVVR	-6.3912	5		1.103	1.085
AID38448.1	405	K	DNA gyrase subunit A [Staphylococcus aureus]	1	1.80819e-118	257.38	2	ESETDK(1)VAMESLQQR	-3.0105	22	1.068	0.865	1.059
AID38448.1	62	K	DNA gyrase subunit A [Staphylococcus aureus]	1	3.10558e-40	148.62	2	ILYGLNEQGMTPDK(1)SYK	-5.0819	10	1.266	0.965	1.583
AID38448.1	130	K	DNA gyrase subunit A [Staphylococcus aureus]	1	4.01396e-13	148.9	2	MTK(1)ITLELLR	-8.6657	13	0.488	0.334	1.244
AID38448.1	344	K	DNA gyrase subunit A [Staphylococcus aureus]	1	0.00203385	92.677	2	PK(1)LINLK	-6.9024	6	1.053	1.111	1.11
AID38449.1	169	K	DNA gyrase subunit A [Staphylococcus aureus]	1	6.07474e-20	187.33	2	GIK(1)TATITER	-5.832	6	1.051	1.254	1.215
AID38449.1	66	K	DNA gyrase subunit A [Staphylococcus aureus]	1	0.0006976	59.645	2	NGK(1)IAISFR	-7.8552	5	1.026	1.204	0.954
AID38450.1	18	K	hypothetical protein SAXN108_0009 [Staphylococcus aureus]	1	0.00105288	72.922	2	EDSHK(1)GDYGK	-6.3578	2			0.772
AID38450.1	191	K	hypothetical protein SAXN108_0009 [Staphylococcus aureus]	1	2.37018e-06	88.734	2	HGTEIFFK(1)DEDFK	-5.1322	15	0.989	1.002	1.09
AID38450.1	183	K	hypothetical protein SAXN108_0009 [Staphylococcus aureus]	1	0.00162104	98.009	2	K(1)HGTEIFFK	-4.58	6	1.182	1.019	1.128
AID38450.1	11	K	hypothetical protein SAXN108_0009 [Staphylococcus aureus]	1	0.000305763	76.255	2	METLNSINIPK(1)R	-5.0487	2			1.559
AID38452.1	375	K	Seryl-tRNA synthetase [Staphylococcus aureus]	1	6.62822e-06	73.345	3	AAK(1)PELAHTLNGSGLAVGR	-6.7263	3	1.248	1.182
AID38452.1	372	K	Seryl-tRNA synthetase [Staphylococcus aureus]	0.998807	4.22138e-21	84.144	3	DK(0.999)AAK(0.001)PELAHTLNGSGLAVGR	-7.2938	6	1.191	1.275	1.151
AID38452.1	86	K	Seryl-tRNA synthetase [Staphylococcus aureus]	1	1.45284e-30	178.65	2	EK(1)DSQLNEIDSK	-4.6989	5	1.5	1.338	1.262
AID38452.1	220	K	Seryl-tRNA synthetase [Staphylococcus aureus]	1	5.62677e-13	140.05	2	FEEDLFK(1)VEK	-3.807	7	1.321	1.259	1.174
AID38452.1	283	K	Seryl-tRNA synthetase [Staphylococcus aureus]	1	1.41001e-07	156.57	3	LHQFDK(1)VEMVR	-6.6834	15	1.093	0.736	0.995
AID38452.1	49	K	Seryl-tRNA synthetase [Staphylococcus aureus]	1	2.15352e-37	199.54	2	LISATEEMK(1)AR	-7.633	9	0.958	0.733	0.867
AID38452.1	253	K	Seryl-tRNA synthetase [Staphylococcus aureus]	1	1.64384e-37	140.15	3	NEIIQPGVLPEK(1)FTGQSACFR	-4.7139	6	0.353	0.388	0.569
AID38452.1	15	K	Seryl-tRNA synthetase [Staphylococcus aureus]	1	0.00044562	92.428	2	NEPDTVK(1)SK	-5.918	6	1.296	1.129	1.141
AID38452.1	54	K	Seryl-tRNA synthetase [Staphylococcus aureus]	1	3.76677e-13	171.34	2	NK(1)VSEEIALK	-5.6654	6	0.462	0.496	0.494
AID38452.1	62	K	Seryl-tRNA synthetase [Staphylococcus aureus]	1	0.00109151	90.761	2	VSEEIALK(1)K	-7.608	5	0.394	0.256
AID38455.1	219	K	putative hydrolase [Staphylococcus aureus]	1	1.40298e-11	76.563	3	FTPDEVVAYQQHQGNK(1)FK	-5.0892	5	0.545	0.881
AID38455.1	198	K	putative hydrolase [Staphylococcus aureus]	1	0.000221429	103.8	2	SSK(1)SYDER	-7.6448	3	0.816	1.059
AID38456.1	302	K	hypothetical protein SAXN108_0015 [Staphylococcus aureus]	1	0.000278515	113.14	2	IMK(1)NNSK	-6.7606	4	1.389	1.031
AID38457.1	531	K	hypothetical protein SAXN108_0016 [Staphylococcus aureus]	1	1.86141e-16	68.42	4	AHGADTILTQHFLK(1)DDVDTYINR	-6.1282	3		0.333	1.627
AID38457.1	251	K	hypothetical protein SAXN108_0016 [Staphylococcus aureus]	1	0.00244558	102.46	2	EK(1)SVGYR	-4.5749	6	0.806	1.137	0.902
AID38457.1	309	K	hypothetical protein SAXN108_0016 [Staphylococcus aureus]	1	2.23812e-14	122.51	2	FYGGK(1)TDPMEK	-7.0276	10	0.86	0.876	0.96
AID38457.1	548	K	hypothetical protein SAXN108_0016 [Staphylococcus aureus]	1	1.22517e-22	140.78	3	TVK(1)VEDNGIAIAHGSDDK	-5.9096	6	1.102	1.296	1.164
AID38457.1	131	K	hypothetical protein SAXN108_0016 [Staphylococcus aureus]	1	2.01308e-14	76.563	3	VK(1)SVEIEYNQYHFQVR	-7.0743	4			0.613
AID38457.1	391	K	hypothetical protein SAXN108_0016 [Staphylococcus aureus]	0.982041	6.45318e-09	114.93	3	VMNEIDK(0.018)K(0.982)PELR	-6.9901	13	0.913	1.056	1.229
AID38458.1	109	K	50S ribosomal protein L9 [Staphylococcus aureus]	1	5.13453e-06	147.78	3	AQHDIK(1)IDK(1)R	-5.454	23	0.886	0.856	1.285
AID38458.1	112	K	50S ribosomal protein L9 [Staphylococcus aureus]	1	0.000299155	92.445	3	AQHDIK(1)IDK(1)R	-5.454	8	0.715	0.833	0.95
AID38458.1	88	K	50S ribosomal protein L9 [Staphylococcus aureus]	1	2.91688e-23	139.61	2	TGEGGK(1)LFGSVSTK	-7.4371	5		0.551	0.393
AID38458.1	32	K	50S ribosomal protein L9 [Staphylococcus aureus]	1	4.08122e-47	236.23	2	EVPVGYANNFLLK(1)K	-2.8211	9	0.172		0.19
AID38458.1	96	K	50S ribosomal protein L9 [Staphylococcus aureus]	1	9.89696e-119	285.28	2	LFGSVSTK(1)QIAEALK	-1.6733	8	0.409	0.587	0.773
AID38458.1	2	K	50S ribosomal protein L9 [Staphylococcus aureus]	1	7.9038e-09	155.57	2	MK(1)VIFTQDVK(1)GK	-8.0709	9	1.197	0.924	0.736
AID38458.1	10	K	50S ribosomal protein L9 [Staphylococcus aureus]	1	5.02543e-19	174.92	2	VIFTQDVK(1)GK(1)GK	-5.2753	9	0.227	0.188	0.195
AID38459.1	272	K	DnaB-like helicase [Staphylococcus aureus]	1	6.78678e-16	117.45	2	TGTMTEK(1)DWSR	-5.9802	4	1.276	1.136	1.307
AID38459.1	288	K	DnaB-like helicase [Staphylococcus aureus]	1	0.000418736	65.408	2	TK(1)IFIDDTPGIR	-7.4352	3	1.167
AID38460.1	364	K	Adenylosuccinate synthetase [Staphylococcus aureus]	1	1.61465e-48	157.74	2	EITEYPANLDQLK(1)R	-2.7376	5	0.789	1.166	1.274
AID38460.1	62	K	Adenylosuccinate synthetase [Staphylococcus aureus]	1	2.89026e-11	119.55	2	LHLVPSGIFYK(1)DK	-2.8903	18	0.936	1.292	1.146
AID38460.1	139	K	Adenylosuccinate synthetase [Staphylococcus aureus]	1	0.00320675	51.531	2	GIGPAYVDK(1)VQR	-5.5699	2	1.101
AID38460.1	130	K	Adenylosuccinate synthetase [Staphylococcus aureus]	1	0.00114299	77.358	2	K(1)GIGPAYVDK	-7.74	6	1.349	1.397	1.296
AID38460.1	197	K	Adenylosuccinate synthetase [Staphylococcus aureus]	1	0.00069626	69.276	2	LK(1)EFVTDTSK	-6.3319	5	1.301		1.291
AID38460.1	161	K	Adenylosuccinate synthetase [Staphylococcus aureus]	1	7.6447e-13	154.81	2	LLK(1)SNIEYK	-4.8053	5	1.048	1.168
AID38460.1	16	K	Adenylosuccinate synthetase [Staphylococcus aureus]	1	1.99723e-50	205.37	2	SSIVVVGTQWGDEGK(1)GK	-3.5103	6	0.973	1.246	1.332
AID38461.1	152	K	transcriptional regulatory protein WalR [Staphylococcus aureus]	1	3.15894e-10	128.97	2	DIVIYPDAYSIK(1)K	-4.6827	6	1.025	1.157	1.081
AID38461.1	173	K	transcriptional regulatory protein WalR [Staphylococcus aureus]	1	4.0368e-41	166.48	3	EFELFHYLSK(1)HMGQVMTR	-6.854	8			0.555
AID38461.1	210	K	transcriptional regulatory protein WalR [Staphylococcus aureus]	1	7.18124e-06	67.887	3	EK(1)IEDDPSHPEYIVTR	-5.6702	5		1.178	1.102
AID38461.1	73	K	transcriptional regulatory protein WalR [Staphylococcus aureus]	1	3.73023e-11	115.05	2	K(1)YEMPIIMLTAK	-3.5221	22	0.944	0.791	1.301
AID38461.1	25	K	transcriptional regulatory protein WalR [Staphylococcus aureus]	1	8.08888e-71	143.25	3	VVVVDDEKPIADILEFNLK(1)K	-5.4227	6			0.602
AID38462.1	540	K	transcriptional regulatory protein WalK [Staphylococcus aureus]	1	1.64483e-10	133.07	2	DNGIGIPINK(1)VDK	-9.7749	13	0.954	1.144	1.046
AID38462.1	517	K	transcriptional regulatory protein WalK [Staphylococcus aureus]	1	4.78002e-08	106	3	VEFHVK(1)QNPLYNR	-8.5238	7		1.151	1.158
AID38462.1	262	K	transcriptional regulatory protein WalK [Staphylococcus aureus]	1	1.86267e-82	233.7	2	VQEAQANTESEK(1)R	-4.8495	5	1.218	1.62	1.152
AID38464.1	244	K	hypothetical protein SAXN108_0023 [Staphylococcus aureus]	1	6.80973e-21	111.98	2	DK(1)TNTYYVEATNNSPK	-3.4589	5	1.027	0.948	0.721
AID38467.1	50	K	hypothetical protein SAXN108_0026 [Staphylococcus aureus]	1	1.15019e-58	219.16	2	APENMSDK(1)EIEQVK	-4.277	13	1.043	1.094	1.105
AID38467.1	32	K	hypothetical protein SAXN108_0026 [Staphylococcus aureus]	1	2.08072e-43	139.7	2	LGPYTK(1)IDIIEVPDEK	-4.8039	6	0.737	1.016	1.12
AID38467.1	25	K	hypothetical protein SAXN108_0026 [Staphylococcus aureus]	1	0.00100289	123.5	2	QAIAEYEK(1)R	-5.4886	5		1.219	1.187
AID38467.1	17	K	hypothetical protein SAXN108_0026 [Staphylococcus aureus]	1	4.22369e-20	127.03	2	YWK(1)QAIAEYEK	-5.2766	4	0.953		1.153
AID38470.1	182	K	hypothetical protein SAXN108_0029 [Staphylococcus aureus]	1	0.000265301	130.31	2	EYPINESK(1)R	-4.9641	6	0.759	0.336	0.736
AID38470.1	41	K	hypothetical protein SAXN108_0029 [Staphylococcus aureus]	1	3.82042e-07	132.44	2	NDECFYVGK(1)GK	-5.3523	6	1.177	0.967	0.952
AID38471.1	39	K	hypothetical protein SAXN108_0030 [Staphylococcus aureus]	1	0.00692101	79.809	2	LFK(1)IDMK	-9.6826	2		0.807
AID38485.1	84	K	Glycerophosphoryl diester phosphodiesterase [Staphylococcus aureus]	1	1.56875e-81	212.27	2	DASAGSWFGEK(1)FK	-6.5787	6	0.937	0.921	1.178
AID38485.1	86	K	Glycerophosphoryl diester phosphodiesterase [Staphylococcus aureus]	1	2.46855e-09	101.43	3	FK(1)DEHLPTFDDVVK	-7.0201	6	0.773	0.86	1.025
AID38485.1	219	K	Glycerophosphoryl diester phosphodiesterase [Staphylococcus aureus]	1	1.28899e-20	126.21	2	EAGYELNVWTVNK(1)PAR	-5.2072	3	0.946	1.718
AID38485.1	124	K	Glycerophosphoryl diester phosphodiesterase [Staphylococcus aureus]	1	1.52653e-35	179.21	2	GITGPNGLALSK(1)SMVK	-0.64327	7	1.151	1.019	1.21
AID38485.1	196	K	Glycerophosphoryl diester phosphodiesterase [Staphylococcus aureus]	1	0.000153481	82.437	2	IVNTEDAK(1)LTK	-7.3416	4	1.28		1.188
AID38486.1	13	K	putative acyl dehydratase MaoC [Staphylococcus aureus]	1	5.17271e-25	147.72	2	YDDFIVGETFK(1)TK	-1.9058	7	0.359	0.416	1.1
AID38487.1	265	K	penicillin-binding protein 2 prime [Staphylococcus aureus]	1	1.11144e-13	101.52	3	ATSHLLGYVGPINSEELK(1)QK	-6.2963	6	0.971	1.183	1.182
AID38487.1	436	K	penicillin-binding protein 2 prime [Staphylococcus aureus]	1	7.78871e-28	153.25	2	DK(1)SWGGYNVTR	-6.134	3	0.88
AID38487.1	54	K	penicillin-binding protein 2 prime [Staphylococcus aureus]	1	4.22138e-21	96.453	3	DSSYISK(1)SDNGEVEMTERPIK	-5.6207	6	0.575	0.77	0.762
AID38487.1	639	K	penicillin-binding protein 2 prime [Staphylococcus aureus]	1	4.26484e-21	181.44	2	DVQDK(1)GMASYNAK	-5.2025	12	1.159	0.948	0.978
AID38487.1	43	K	penicillin-binding protein 2 prime [Staphylococcus aureus]	1	0.00452994	73.637	2	NFK(1)QVYK	-8.2371	4	1.098	1.016
AID38487.1	581	K	penicillin-binding protein 2 prime [Staphylococcus aureus]	1	3.53831e-25	121.39	3	ENINLLTDGMQQVVNK(1)THK	-6.3594	14	0.845	1.31	0.794
AID38487.1	584	K	penicillin-binding protein 2 prime [Staphylococcus aureus]	1	0.00144237	76.572	2	THK(1)EDIYR	-6.6121	2	0.955
AID38487.1	270	K	penicillin-binding protein 2 prime [Staphylococcus aureus]	0.999249	5.68411e-05	91.939	2	EYK(0.999)GYK(0.001)DDAVIGK	-5.2561	5	1.06	1.17	0.867
AID38487.1	273	K	penicillin-binding protein 2 prime [Staphylococcus aureus]	1	0.000680168	90.142	2	GYK(1)DDAVIGK	-6.9821	5		1.303	1.103
AID38487.1	651	K	penicillin-binding protein 2 prime [Staphylococcus aureus]	1	0.000262979	65.12	2	ISGK(1)VYDELYENGNK	-4.5618	3	0.926		1.161
AID38487.1	430	K	penicillin-binding protein 2 prime [Staphylococcus aureus]	1	0.000574387	86.205	2	IDGK(1)GWQK	-5.7529	3		0.8	0.85
AID38487.1	102	K	penicillin-binding protein 2 prime [Staphylococcus aureus]	1	0.000439036	108.2	2	IK(1)TNYGNIDR	-7.9746	3		1.024
AID38487.1	230	K	penicillin-binding protein 2 prime [Staphylococcus aureus]	1	2.64956e-16	150.21	3	K(1)FHLTTNETESR	-6.0271	6	1.073	1.02	0.854
AID38487.1	290	K	penicillin-binding protein 2 prime [Staphylococcus aureus]	1	0.000216201	94.804	2	K(1)LQHEDGYR	-6.2377	9	1.171	1.253	0.945
AID38487.1	219	K	penicillin-binding protein 2 prime [Staphylococcus aureus]	1	0.000491062	80.623	2	K(1)MDEYLSDFAK	-5.2391	6	1.262	1.217	1.252
AID38487.1	229	K	penicillin-binding protein 2 prime [Staphylococcus aureus]	1	1.03945e-06	111.61	2	MDEYLSDFAK(1)K	-5.1717	16	1.083	0.85	1.007
AID38487.1	597	K	penicillin-binding protein 2 prime [Staphylococcus aureus]	1	5.00254e-102	297.77	2	SYANLIGK(1)SGTAELK	-4.68	6	0.934	0.866	0.777
AID38487.1	426	K	penicillin-binding protein 2 prime [Staphylococcus aureus]	1	2.62818e-05	119.07	2	TSYK(1)IDGK	-5.5882	6	1.012	1.032	1.033
AID38487.1	100	K	penicillin-binding protein 2 prime [Staphylococcus aureus]	1	0.000113153	86.205	2	VDAQYK(1)IK	-3.7314	5	1.274	1.137	1.01
AID38487.1	334	K	penicillin-binding protein 2 prime [Staphylococcus aureus]	1	9.94927e-09	158.57	2	VQK(1)SIYNNMK	-7.2024	8	0.99		0.813
AID38487.1	316	K	penicillin-binding protein 2 prime [Staphylococcus aureus]	1	5.25161e-07	67.927	3	VTIVDDNSNTIAHTLIEK(1)K	-6.4796	3		1.15
AID38487.1	215	K	penicillin-binding protein 2 prime [Staphylococcus aureus]	1	1.24954e-06	52.863	2	WVQDDTFVPLK(1)TVK	-3.369	2			0.548
AID38490.1	46	K	MarR family regulatory protein [Staphylococcus aureus]	1	3.72877e-14	152.17	2	ATISSILNK(1)LK	-7.0579	5	0.879	0.887	1.346
AID38490.1	124	K	MarR family regulatory protein [Staphylococcus aureus]	1	2.46894e-07	146.27	2	K(1)HIDIQEK	-4.5443	6	1.058	1.09	1.142
AID38490.1	37	K	MarR family regulatory protein [Staphylococcus aureus]	1	3.31899e-136	313.83	2	NLEINK(1)ATISSILNK	-3.5474	6	0.441	0.546	1.022
AID38490.1	63	K	MarR family regulatory protein [Staphylococcus aureus]	1	5.88115e-130	281.56	2	SLVNEVGEGDSTK(1)SGGR	-3.8776	17			0.005
AID38490.1	31	K	MarR family regulatory protein [Staphylococcus aureus]	1	1.24181e-37	215.79	2	TQISK(1)NLEINK	-4.8059	5		1.161	1.056
AID38490.1	123	K	MarR family regulatory protein [Staphylococcus aureus]	1	5.46232e-36	183.27	2	VSSILSIIK(1)K	-6.6918	6	1.09	1.4	1.243
AID38490.1	50	K	MarR family regulatory protein [Staphylococcus aureus]	1	4.15048e-48	223.55	2	YK(1)SLVNEVGEGDSTK	-2.5114	6	0.969	1.195	0.999
AID38497.1	493	K	Cadmium-transporting ATPase [Staphylococcus aureus]	1	0.000195904	74.524	2	AIAFDK(1)TGTLTK	-9.476	6	0.646	0.895	0.722
AID38497.1	405	K	Cadmium-transporting ATPase [Staphylococcus aureus]	1	2.03109e-22	144.27	2	APAQAFVDK(1)FAK	-6.4483	6	0.949	1.161	1.093
AID38497.1	632	K	Cadmium-transporting ATPase [Staphylococcus aureus]	1	0.00239787	63.397	2	ETSK(1)NVILK	-7.1918	3		0.861
AID38497.1	540	K	Cadmium-transporting ATPase [Staphylococcus aureus]	1	5.99936e-05	59.731	2	SQHPLASAIMK(1)K	-5.4469	5		1.277	1.401
AID38498.1	52	K	Cadmium efflux system accessory protein [Staphylococcus aureus]	1	0.000726146	84.368	2	LLK(1)NLGIAK	-11.73	5	1.225	0.963
AID40125.1	94	K	transposase C 1 [Staphylococcus aureus]	1	2.39641e-06	123.42	2	SEEILIK(1)TLK	-11.13	4			0.808
AID38509.1	279	K	hypothetical protein SAXN108_0068 [Staphylococcus aureus]	1	0.00364843	56.378	2	LIEESIK(1)K	-7.8403	3	1.172
AID38511.1	152	K	putative restriction enzyme [Staphylococcus aureus]	1	1.67036e-05	79.889	3	FIHSFDK(1)NITK	-8.47	5	1.13	1.112
AID38511.1	323	K	putative restriction enzyme [Staphylococcus aureus]	1	1.69767e-07	92.747	2	NVILQGPPGVGK(1)TFLAK	-5.5389	5		0.205	0.355
AID38515.1	21	K	putative hydratase [Staphylococcus aureus]	1	1.65665e-42	93.576	3	AIDTHAHLWNEDYLDK(1)LGK	-7.0192	5	0.403		0.882
AID38515.1	138	K	putative hydratase [Staphylococcus aureus]	1	0.000711649	87.895	2	DK(1)VSVADK	-8.2527	2	0.765
AID38515.1	42	K	putative hydratase [Staphylococcus aureus]	1	2.35716e-14	156.02	2	GINQSASK(1)EDLEK	-5.0891	5	1.058	1.348	0.872
AID38515.1	5	K	putative hydratase [Staphylococcus aureus]	1	8.96647e-34	137.68	3	TETK(1)AIDTHAHLWNEDYLDK	-3.9877	9	0.894	0.821	1.071
AID38516.1	14	K	hypothetical protein SAXN108_0075 [Staphylococcus aureus]	1	1.37247e-06	96.946	3	HVINTYVGSK(1)IFK	-8.2401	10		1.036	0.942
AID38516.1	17	K	hypothetical protein SAXN108_0075 [Staphylococcus aureus]	1	0.00167826	65.404	2	IFK(1)SSLPK	-7.9469	5	0.578	0.776
AID38520.1	178	K	Transcriptional regulator, TetR family [Staphylococcus aureus]	1	1.72353e-08	155.57	2	LTK(1)QQFLDK	-9.9158	5	0.997	1.07
AID38521.1	119	K	acetyltransferase (GNAT) family protein [Staphylococcus aureus]	1	0.016907	65.313	2	DEIVLK(1)K	-7.6438	4	1.166	1.174	0.998
AID38522.1	143	K	tRNA dihydrouridine synthase [Staphylococcus aureus]	1	0.000164611	83.438	2	AGGLPVSVK(1)TR	-5.1637	3	1.227		1.068
AID38522.1	284	K	tRNA dihydrouridine synthase [Staphylococcus aureus]	1	0.002907	96.51	2	FFK(1)IYVR	-7.0794	6	0.859	0.974	1.077
AID38522.1	112	K	tRNA dihydrouridine synthase [Staphylococcus aureus]	1	1.03962e-14	128.41	2	GIDLNMGCPVANVAK(1)K	-1.9225	4	0.345		0.345
AID38522.1	244	K	tRNA dihydrouridine synthase [Staphylococcus aureus]	1	0.000150037	67.548	3	GIFHNPFAFEK(1)EPR	-7.8047	3			1.138
AID38522.1	267	K	tRNA dihydrouridine synthase [Staphylococcus aureus]	1	4.22369e-20	117.99	2	LHLSLFNK(1)YEK	-5.3135	13	1.18	1.159	1.28
AID38522.1	2	K	tRNA dihydrouridine synthase [Staphylococcus aureus]	1	1.18684e-05	90.689	2	MK(1)ENFWSELPR	-3.674	6	0.729	0.568	2.06
AID38523.1	21	K	hypothetical protein SAXN108_0082 [Staphylococcus aureus]	1	8.97651e-09	76.049	3	DVNDLFLNHVNSNAVK(1)TR	-6.8785	4		0.303	0.508
AID38525.1	503	K	hypothetical protein SAXN108_0084 [Staphylococcus aureus]	1	1.04994e-07	128.41	2	AYDVYK(1)NCESYSK	-2.7202	5		0.861	0.869
AID38525.1	510	K	hypothetical protein SAXN108_0084 [Staphylococcus aureus]	1	3.93513e-05	91.939	2	NCESYSK(1)VEHELNSK	-5.1398	8	1.086	1.081	1.084
AID38525.1	259	K	hypothetical protein SAXN108_0084 [Staphylococcus aureus]	1	0.000157627	78.043	3	EMFDK(1)FLHPSR	-8.012	11	1.107	0.945	1.339
AID38525.1	156	K	hypothetical protein SAXN108_0084 [Staphylococcus aureus]	1	3.71951e-20	167.06	2	FNDSVEK(1)FVQK	-9.8386	4	1.047	1.142	1.176
AID38525.1	396	K	hypothetical protein SAXN108_0084 [Staphylococcus aureus]	1	5.27678e-65	205.37	3	FPK(1)YEQNYANLAHELK	-6.6519	7	0.766	0.942	1.139
AID38525.1	654	K	hypothetical protein SAXN108_0084 [Staphylococcus aureus]	1	0.000308162	71.066	2	IESK(1)ITIPEK	-11.618	2	1.15
AID38525.1	611	K	hypothetical protein SAXN108_0084 [Staphylococcus aureus]	1	7.1447e-06	154.81	2	IK(1)NEDLVSK	-4.1406	7	1.038	1.02	1.295
AID38525.1	954	K	hypothetical protein SAXN108_0084 [Staphylococcus aureus]	1	0.00072923	78.816	2	ILK(1)QQLPTR	-7.5569	5	1.079	1.123	1.245
AID38525.1	974	K	hypothetical protein SAXN108_0084 [Staphylococcus aureus]	1	2.26529e-06	89.359	3	INQWVDK(1)SIGTVHTFQGK	-6.8122	6	0.662	0.976	1.331
AID38525.1	308	K	hypothetical protein SAXN108_0084 [Staphylococcus aureus]	1	8.21983e-05	81.908	2	ISSVNGPPGTGK(1)TTLLK	-4.3346	3	1.131
AID38525.1	149	K	hypothetical protein SAXN108_0084 [Staphylococcus aureus]	1	3.22443e-06	102.03	2	NANIEEK(1)FNDSVEK	-4.2367	2		1.25
AID38525.1	518	K	hypothetical protein SAXN108_0084 [Staphylococcus aureus]	1	0.000539794	90.263	2	VEHELNSK(1)K	-8.033	2	1.75
AID38525.1	142	K	hypothetical protein SAXN108_0084 [Staphylococcus aureus]	1	0.000137984	123.5	2	NK(1)NANIEEK	-5.9089	6	1.068	1.246	1.071
AID38525.1	348	K	hypothetical protein SAXN108_0084 [Staphylococcus aureus]	1	3.25913e-14	108.5	2	THETDDK(1)YVYLLK	-2.5276	7	0.944	0.955	1.031
AID38528.1	39	K	hypothetical protein SAXN108_0087 [Staphylococcus aureus]	1	0.00025192	68.548	2	SFEK(1)TLSMYPIK	-5.6988	3			0.639
AID38529.1	672	K	AraC family regulatory protein [Staphylococcus aureus]	1	0.00050001	65.404	2	IK(1)HFTLDK	-5.2002	7		0.625	0.89
AID38529.1	243	K	AraC family regulatory protein [Staphylococcus aureus]	1	7.37078e-06	148.76	2	TFK(1)HFTHQTPK	-4.9626	8	0.753	0.894	0.589
AID38529.1	18	K	AraC family regulatory protein [Staphylococcus aureus]	1	2.10657e-09	120.65	2	VETESMLDFK(1)R	-7.6082	8	0.861	0.849	1.008
AID38530.1	10	K	putative peptidase [Staphylococcus aureus]	1	3.41004e-16	117.45	2	MNQQLIEALK(1)SK	-7.2144	2			1.379
AID38530.1	45	K	putative peptidase [Staphylococcus aureus]	1	0.00112951	79.059	2	YIAEFYK(1)GK	-8.9205	5	1.21	1.06
AID38532.1	24	K	hypothetical protein SAXN108_0091 [Staphylococcus aureus]	1	2.10795e-08	115.04	2	AIDMLDVYDK(1)TK	-6.8064	6	0.827	1.021	1.189
AID38532.1	43	K	hypothetical protein SAXN108_0091 [Staphylococcus aureus]	1	5.08721e-19	183.13	2	ESFNIEHK(1)LR	-7.2856	9	1.149	1.211	1.169
AID38533.1	404	K	Sodium-dependent phosphate transporter [Staphylococcus aureus]	1	3.64715e-07	104.39	2	ISTK(1)AITK(1)ADVER	-5.8703	11	0.935	1.04	1.043
AID38533.1	324	K	Sodium-dependent phosphate transporter [Staphylococcus aureus]	1	1.04794e-05	96.946	2	DIADDYK(1)PQHLNK	-3.1488	4	1.044	1.298	1.055
AID38533.1	400	K	Sodium-dependent phosphate transporter [Staphylococcus aureus]	1	3.64715e-07	96.313	2	ISTK(1)AITK(1)ADVER	-5.8703	6		0.925	1.732
AID38533.1	379	K	Sodium-dependent phosphate transporter [Staphylococcus aureus]	1	1.52292e-05	70.598	3	LEQK(1)HQAVETINDSIR	-6.5232	5	0.559	0.619
AID38534.1	366	K	putative myosin-crossreactive antigen [Staphylococcus aureus]	1	8.45289e-16	159.93	2	DIIDTIESICK(1)R	-4.5723	3			1.264
AID38534.1	342	K	putative myosin-crossreactive antigen [Staphylococcus aureus]	1	4.10902e-09	103.23	2	K(1)SWFVSATSTTNNK	-5.0629	6	1.53	1.233	1.256
AID38534.1	219	K	putative myosin-crossreactive antigen [Staphylococcus aureus]	1	1.35904e-11	68.548	3	FVHHIGGLADFSALK(1)FTK	-7.3217	5			1.067
AID38534.1	577	K	putative myosin-crossreactive antigen [Staphylococcus aureus]	1	2.55009e-10	128.97	2	IK(1)GTYIESLLK	-6.1188	6	1.166	1.405	1.321
AID38534.1	574	K	putative myosin-crossreactive antigen [Staphylococcus aureus]	1	0.00053269	108.92	2	LALAGFLK(1)K	-7.8318	6	1.151	1.282	1.173
AID38534.1	144	K	putative myosin-crossreactive antigen [Staphylococcus aureus]	1	4.93928e-73	226.85	2	LVTDGDFTLTK(1)TAIK	-2.6668	6	0.91	0.868	1.248
AID38534.1	249	K	putative myosin-crossreactive antigen [Staphylococcus aureus]	1	4.19614e-08	85.081	2	SHGVQFEYDVK(1)VK	-5.6336	4	0.893	0.858	1.408
AID38536.1	273	K	L-lactate permease [Staphylococcus aureus]	0.999966	0.000275618	100.75	3	FKPK(1)NIFR	-6.1048	4			0.685
AID38536.1	496	K	L-lactate permease [Staphylococcus aureus]	1	4.43335e-10	132.9	2	LISPQSIAIATAAVK(1)K	-3.111	9	0.932	1.404	1.163
AID38538.1	199	K	HTH-type transcriptional regulator SarS [Staphylococcus aureus]	1	0.0101601	88.35	2	ALNNLK(1)K	-4.9386	5	1.338	1.206	1.269
AID38538.1	187	K	HTH-type transcriptional regulator SarS [Staphylococcus aureus]	1	2.16544e-30	181.9	3	DLIETIHHK(1)YPQTVR	-6.0382	12	0.241	1.174	1.138
AID38538.1	82	K	HTH-type transcriptional regulator SarS [Staphylococcus aureus]	1	7.33763e-08	150.24	2	HSYISK(1)VR	-4.2922	6	1.105	1.154	1.06
AID38538.1	63	K	HTH-type transcriptional regulator SarS [Staphylococcus aureus]	1	1.31222e-50	172.09	3	IVSDLCYK(1)QSDLVQHIK	-5.3034	6	0.685	0.797	1.009
AID38538.1	2	K	HTH-type transcriptional regulator SarS [Staphylococcus aureus]	1	5.5805e-06	133.98	2	MK(1)YNNHDK	-5.4915	9	1.015	0.206	1.057
AID38538.1	76	K	HTH-type transcriptional regulator SarS [Staphylococcus aureus]	1	9.68677e-09	141.29	2	VLVK(1)HSYISK	-4.9739	16	0.727	1.007	1.096
AID38544.1	132	K	Ornithine cyclodeaminase [Staphylococcus aureus]	1	5.4641e-09	99.276	2	TAAVSVIAAK(1)HLAK	-3.6695	5		1.006	0.839
AID38553.1	136	K	hypothetical protein SAXN108_0112 [Staphylococcus aureus]	1	3.79635e-86	202.72	2	LVSTSDTTTIQK(1)SK	-5.2033	6	0.152	0.127	0.123
AID38553.1	3	K	hypothetical protein SAXN108_0112 [Staphylococcus aureus]	1	0.00365995	96.311	2	MEK(1)NVEK	-4.0763	7	1.109	0.957	1.418
AID38554.1	59	K	putative short chain dehydrogenase [Staphylococcus aureus]	1	7.34613e-07	117.99	2	AIAIK(1)ADVSNR	-7.1391	6	1.204	1.239	1.341
AID38554.1	135	K	putative short chain dehydrogenase [Staphylococcus aureus]	1	1.80789e-55	91.708	3	FNHGGK(1)IINATSQAGVEGNPGLSLYCSTK	-0.35894	2			0.257
AID38554.1	129	K	putative short chain dehydrogenase [Staphylococcus aureus]	1	0.00682087	81.32	2	K(1)FNHGGK	-6.2537	2		2.006
AID38554.1	54	K	putative short chain dehydrogenase [Staphylococcus aureus]	1	1.371e-22	192.14	2	LSSDGTK(1)AIAIK	-7.0099	6	1.344	1.484	1.336
AID38554.1	42	K	putative short chain dehydrogenase [Staphylococcus aureus]	1	1.96941e-50	159.82	2	VAVVDFNEEGAK(1)AAALK	-2.1386	7	0.941	1.307	1.415
AID38554.1	5	K	putative short chain dehydrogenase [Staphylococcus aureus]	1	4.51813e-149	289.22	2	TNNK(1)VALVTGGAQGIGFK	-0.6101	14	0.92	1.158	1.229
AID38560.1	30	K	superoxide dismutase [Staphylococcus aureus]	1	1.62075e-35	211.15	4	TMEFHHDK(1)HHNTYVTK	-3.7666	18	1	0.982	0.882
AID38562.1	190	K	GntR family transcriptional regulator [Staphylococcus aureus]	1	0.00271089	67.881	2	MSITK(1)APHFK	-7.5942	3			1.019
AID38565.1	34	K	Deoxyribose-phosphate aldolase [Staphylococcus aureus]	1	9.78943e-103	265.89	2	AYNFK(1)SVCVNPTHVK	-2.7625	14	1.095	1.159	1.141
AID38565.1	44	K	Deoxyribose-phosphate aldolase [Staphylococcus aureus]	1	7.84308e-19	144.16	2	SVCVNPTHVK(1)YAAER	-3.1416	12	1.012	1.193	1.227
AID38565.1	5	K	Deoxyribose-phosphate aldolase [Staphylococcus aureus]	1	3.32227e-53	153.08	3	FEK(1)YIDHTLLKPESTR	-5.5432	13	0.807	1.034	0.96
AID38565.1	13	K	Deoxyribose-phosphate aldolase [Staphylococcus aureus]	1	6.0324e-19	159.44	2	YIDHTLLK(1)PESTR	-3.9379	15	1.211	1.181	1.231
AID38565.1	193	K	Deoxyribose-phosphate aldolase [Staphylococcus aureus]	1	1.56808e-48	199.84	2	NLEDFNK(1)MVEAGATR	-1.0609	9	0.529	0.648	0.679
AID38566.1	188	K	Phosphopentomutase [Staphylococcus aureus]	1	2.62139e-11	125.17	2	DPK(1)YLIGR	-6.4338	20	0.81	1.19	1.181
AID38566.1	352	K	Phosphopentomutase [Staphylococcus aureus]	1	9.71572e-15	151.66	2	EYIPVIMYSPK(1)FK	0.10223	10	0.778	0.611	1.088
AID38566.1	222	K	Phosphopentomutase [Staphylococcus aureus]	1	1.4827e-07	108.4	2	PFGK(1)TVLDHLK	-5.9368	15	0.554	0.856	0.876
AID38566.1	229	K	Phosphopentomutase [Staphylococcus aureus]	1	1.17132e-22	95.677	3	TVLDHLK(1)DGGYDVIAIGK	-6.4044	4		0.385
AID38566.1	268	K	Phosphopentomutase [Staphylococcus aureus]	1	9.80813e-74	222.48	2	SNMDGMDQLMK(1)IVK	-1.2986	16	0.556	1.761	0.925
AID38566.1	389	K	Phosphopentomutase [Staphylococcus aureus]	1	0.00227368	102.46	2	SYLK(1)ELK	-7.4335	6	1.232	1.088	1.101
AID38566.1	257	K	Phosphopentomutase [Staphylococcus aureus]	1	7.93969e-130	281.54	2	TK(1)SNMDGMDQLMK	-4.4256	67	1.224	0.712	1.199
AID38570.1	158	K	Phosphonate ABC transporter phosphate-binding periplasmic component [Staphylococcus aureus]	1	0.0507794	60.892	2	IK(1)SLK(1)DLK	1.1782	2	1.123
AID38570.1	161	K	Phosphonate ABC transporter phosphate-binding periplasmic component [Staphylococcus aureus]	1	0.0507794	60.892	2	IK(1)SLK(1)DLK	1.1782	2	1.123
AID38572.1	241	K	putative nucleotidase [Staphylococcus aureus]	1	2.04489e-11	124.46	2	FK(1)QTAVIQPGTR	-7.1651	6	1.154	1.179	1.079
AID38575.1	287	K	Alcohol dehydrogenase; Acetaldehyde dehydrogenase [Staphylococcus aureus]	1	0.000100472	91.783	2	AHQAYFVK(1)K	-7.3549	6	1.8	0.922	1.257
AID38575.1	868	K	Alcohol dehydrogenase; Acetaldehyde dehydrogenase [Staphylococcus aureus]	1	2.18563e-09	144.27	2	DIIQTSYDYK(1)Q	-4.4294	2			1.277
AID38575.1	96	K	Alcohol dehydrogenase; Acetaldehyde dehydrogenase [Staphylococcus aureus]	1	2.82272e-28	146.58	2	DNK(1)TVGIIGEDK	-6.7587	11	1.63	0.838	0.981
AID38575.1	764	K	Alcohol dehydrogenase; Acetaldehyde dehydrogenase [Staphylococcus aureus]	1	0.00129249	74.849	2	DPQK(1)HALFPK	-8.5562	6	1.13	0.493
AID38575.1	279	K	Alcohol dehydrogenase; Acetaldehyde dehydrogenase [Staphylococcus aureus]	1	1.87826e-09	105.08	2	DVTNEFK(1)AHQAYFVK	-5.1186	8	2.089	0.997	1.438
AID38575.1	587	K	Alcohol dehydrogenase; Acetaldehyde dehydrogenase [Staphylococcus aureus]	1	0.0119453	78.178	2	FLDIGK(1)R	-8.319	5	1.257		0.721
AID38575.1	695	K	Alcohol dehydrogenase; Acetaldehyde dehydrogenase [Staphylococcus aureus]	1	5.70983e-23	177.47	2	LTFEYLK(1)SSVEK	-6.1912	5	1.447	0.886	1.243
AID38575.1	452	K	Alcohol dehydrogenase; Acetaldehyde dehydrogenase [Staphylococcus aureus]	1	4.77198e-14	78.71	3	NSISHNVSATDLLNIK(1)TIAK	-6.5631	3	1.044		1.203
AID38575.1	581	K	Alcohol dehydrogenase; Acetaldehyde dehydrogenase [Staphylococcus aureus]	1	2.52049e-05	133.98	2	QK(1)FLDIGK	-6.5274	5	1.472		0.775
AID38575.1	197	K	Alcohol dehydrogenase; Acetaldehyde dehydrogenase [Staphylococcus aureus]	1	1.96198e-12	88.796	3	QLMNHK(1)GIALVLATGGSGMVK	-7.8829	8	0.685		1.314
AID38577.1	195	K	capsular polysaccharide synthesis enzyme [Staphylococcus aureus]	1	0.000399371	96.311	2	AK(1)TLMEK	-6.5731	6	0.842	0.68	0.854
AID38577.1	16	K	capsular polysaccharide synthesis enzyme [Staphylococcus aureus]	1	1.44097e-30	146.58	2	ENTTTTLFVYEK(1)PK	0.8975	8	0.837	1.334	0.963
AID38577.1	18	K	capsular polysaccharide synthesis enzyme [Staphylococcus aureus]	1	4.34076e-08	131.22	2	PK(1)STISEK	-4.6123	6	0.205	0.289	0.244
AID38577.1	24	K	capsular polysaccharide synthesis enzyme [Staphylococcus aureus]	1	5.32648e-05	113.7	2	STISEK(1)FR	-5.372	4			0.349
AID38577.1	141	K	capsular polysaccharide synthesis enzyme [Staphylococcus aureus]	1	2.32257e-10	108.24	2	FK(1)ELVNLFNER	-5.0821	6	0.686	0.965	1.101
AID38577.1	217	K	capsular polysaccharide synthesis enzyme [Staphylococcus aureus]	1	3.58891e-72	199.51	2	VDK(1)SSSYYHYYGDE	-2.1035	6	0.247	0.34	0.267
AID38579.1	332	K	Capsular polysaccharide synthesis enzyme Cap8D [Staphylococcus aureus]	1	5.54264e-08	101.43	2	FGK(1)NVDIVPIIADVQNR	-6.7605	9	0.355	0.394	1.112
AID38579.1	179	K	Capsular polysaccharide synthesis enzyme Cap8D [Staphylococcus aureus]	1	5.54912e-09	78.864	2	LEPVLAVDDDEHK(1)R	-4.8335	4		0.853
AID38579.1	396	K	Capsular polysaccharide synthesis enzyme Cap8D [Staphylococcus aureus]	1	3.46739e-32	212.93	2	NTAEAAK(1)NAEVK	-5.9041	6	0.83	1.197	1.071
AID38579.1	161	K	Capsular polysaccharide synthesis enzyme Cap8D [Staphylococcus aureus]	1	1.26426e-18	162.49	2	QMLK(1)SDEMK	-6.7163	6	1.043	0.829	1.165
AID38580.1	55	K	capsular polysaccharide synthesis enzyme [Staphylococcus aureus]	1	0.00175857	63.397	2	LK(1)FYIGDVR	-8.0769	4			0.82
AID38581.1	303	K	Capsular polysaccharide synthesis enzyme Cap8F [Staphylococcus aureus]	1	5.58839e-05	81.335	2	FLVVSGK(1)GVIR	-9.7467	6	0.921	1.139	1.138
AID38581.1	17	K	Capsular polysaccharide synthesis enzyme Cap8F [Staphylococcus aureus]	1	2.06778e-09	71.912	4	NLK(1)ADLTSTTDHHIFEVHR	-5.8967	3	0.832		1.073
AID38582.1	182	K	Capsular polysaccharide synthesis enzyme Cap8G [Staphylococcus aureus]	1	0.000738107	76.255	2	DK(1)INHSDVLNK	-6.1302	6			0.87
AID38582.1	214	K	Capsular polysaccharide synthesis enzyme Cap8G [Staphylococcus aureus]	1	9.76501e-49	233.14	2	EENIDNEK(1)NFK	-5.6448	5	1.215	1.387	1.122
AID38582.1	217	K	Capsular polysaccharide synthesis enzyme Cap8G [Staphylococcus aureus]	1	3.55378e-117	257.38	2	NFK(1)SLMNAINDIAK	-7.9151	7			0.501
AID38582.1	364	K	Capsular polysaccharide synthesis enzyme Cap8G [Staphylococcus aureus]	1	4.20165e-05	96.957	2	IIQSYK(1)DIINR	-0.43581	4		0.413	0.806
AID38582.1	111	K	Capsular polysaccharide synthesis enzyme Cap8G [Staphylococcus aureus]	1	9.53992e-07	61.194	3	LK(1)IPVFHMEAGNR	-7.5047	3			1.057
AID38582.1	231	K	Capsular polysaccharide synthesis enzyme Cap8G [Staphylococcus aureus]	1	2.92945e-08	101.45	3	YK(1)IPVIYSTHPR	-7.4351	6	0.93	1.264	1.045
AID38583.1	107	K	Capsular polysaccharide synthesis enzyme Cap8H [Staphylococcus aureus]	1	0.000480405	69.716	2	SFLEK(1)HYK	-7.366	4	0.839		0.849
AID38585.1	123	K	Capsular polysaccharide synthesis enzyme Cap8J [Staphylococcus aureus]	1	3.80343e-08	112.73	2	NLK(1)SHAPGEDVK	-8.3866	9	0.031	0.049
AID38586.1	188	K	capsular polysaccharide synthesis enzyme [Staphylococcus aureus]	1	0.00905186	73.637	2	K(1)HFNIVR	-6.0464	5	0.926	1.029	1.054
AID38586.1	69	K	capsular polysaccharide synthesis enzyme [Staphylococcus aureus]	1	2.14538e-05	71.896	2	YDLLIVNTK(1)NDR	-3.4902	3		0.822
AID38587.1	318	K	capsular polysaccharide synthesis enzyme [Staphylococcus aureus]	1	4.64648e-05	57.279	2	EGVGLGVPSK(1)NYGYLAAK	-6.3404	3			0.782
AID38587.1	326	K	capsular polysaccharide synthesis enzyme [Staphylococcus aureus]	1	0.0160404	65.156	2	NYGYLAAK(1)K	-4.919	2			1.04
AID38587.1	270	K	capsular polysaccharide synthesis enzyme [Staphylococcus aureus]	1	1.06971e-08	144.27	2	FADVK(1)TAIEDHR	-4.6407	14	0.915	0.898	1.041
AID38587.1	166	K	capsular polysaccharide synthesis enzyme [Staphylococcus aureus]	1	1.78847e-05	59.997	3	HVYK(1)NAENVIVLGTEMK	-7.8088	4	0.854		1.311
AID38587.1	217	K	capsular polysaccharide synthesis enzyme [Staphylococcus aureus]	1	3.19078e-08	118.91	2	IYNDTFK(1)AYR	-7.4283	6	1.197	1.092	1.213
AID38587.1	128	K	capsular polysaccharide synthesis enzyme [Staphylococcus aureus]	1	1.44722e-20	105.78	2	K(1)YSFVVYDIAPDNAIK	-4.7803	5	0.402	0.546
AID38587.1	162	K	capsular polysaccharide synthesis enzyme [Staphylococcus aureus]	1	0.00032272	75.243	2	YINK(1)HVYK	-6.6202	6	0.924	1.02
AID38588.1	54	K	capsular polysaccharide synthesis enzyme [Staphylococcus aureus]	1	5.83722e-19	135.21	3	RPTINNELFNIYK(1)FR	-6.2129	4		0.172	0.253
AID38588.1	175	K	capsular polysaccharide synthesis enzyme [Staphylococcus aureus]	1	4.43713e-55	240.82	2	TIK(1)NIVTSEGVHH	-3.9419	12	0.882	0.827	0.949
AID38588.1	123	K	capsular polysaccharide synthesis enzyme [Staphylococcus aureus]	1	7.23153e-05	113.46	2	TK(1)ANVHTIR	-6.8759	7	0.344	0.393
AID38589.1	40	K	capsular polysaccharide synthesis enzyme [Staphylococcus aureus]	1	0.00639079	51.872	2	NQLWK(1)STSFK	-11.463	3		0.98
AID38589.1	247	K	capsular polysaccharide synthesis enzyme [Staphylococcus aureus]	1	0.000844102	92.732	2	YFNK(1)LSVFR	-7.3945	5	0.711	0.769
AID38590.1	181	K	capsular polysaccharide synthesis enzyme [Staphylococcus aureus]	1	0.00364843	67.464	2	ACIEAGK(1)R	-10.001	4	1.741
AID38590.1	306	K	capsular polysaccharide synthesis enzyme [Staphylococcus aureus]	1	2.33267e-09	117.41	2	ALSGNK(1)VTVFGLTYK	-3.9987	3		0.582
AID38590.1	390	K	capsular polysaccharide synthesis enzyme [Staphylococcus aureus]	1	0.000718627	69.915	2	HK(1)VIFDTK	-6.8794	4	1.108	1.004	0.966
AID38590.1	396	K	capsular polysaccharide synthesis enzyme [Staphylococcus aureus]	1	0.000270798	92.732	2	VIFDTK(1)NVVK	-4.4063	5	0.968	0.698
AID38590.1	174	K	capsular polysaccharide synthesis enzyme [Staphylococcus aureus]	1	9.50789e-14	119.52	2	IIGGVTK(1)ACIEAGK	-7.4703	3		0.905
AID38590.1	386	K	capsular polysaccharide synthesis enzyme [Staphylococcus aureus]	1	0.000226601	69.276	2	NLSDSHFDK(1)MK	-5.6284	6	1.368	1.164	1.173
AID38591.1	249	K	Capsular polysaccharide synthesis enzyme Cap8P [Staphylococcus aureus]	1	1.64003e-07	152.17	2	AIAEK(1)YLSGR	-4.8133	6	1.014	1.175	1.054
AID38592.1	82	K	Heme-degrading monooxygenase IsdG [Staphylococcus aureus]	1	2.8495e-28	142.73	2	LK(1)SDDDGQQSPILSNK	-4.2503	4	0.127		0.102
AID38592.1	96	K	Heme-degrading monooxygenase IsdG [Staphylococcus aureus]	1	3.14678e-50	164.56	2	SDDDGQQSPILSNK(1)VFK	-4.5275	5	1.036	1.345	0.993
AID38592.1	99	K	Heme-degrading monooxygenase IsdG [Staphylococcus aureus]	1	1.94597e-22	169.81	2	VFK(1)YDIGYHYQK	-1.6563	12	0.959	0.999	1.054
AID38592.1	12	K	Heme-degrading monooxygenase IsdG [Staphylococcus aureus]	1	2.10443e-09	100.69	2	LQLQK(1)GSAEETIER	-4.6814	5	1.018	1.271	0.997
AID38594.1	50	K	Aldehyde dehydrogenase B [Staphylococcus aureus]	1	0.00191338	54.584	2	DK(1)DVDHAVK	-6.1329	4	1.147	1.396	1.077
AID38594.1	349	K	Aldehyde dehydrogenase B [Staphylococcus aureus]	1	1.53909e-71	224.07	3	IQSYIDAAK(1)ESDAQILAGGHR	-4.9685	6	0.796	1.161	1.259
AID38594.1	471	K	Aldehyde dehydrogenase B [Staphylococcus aureus]	1	1.47418e-13	104.49	2	ETYK(1)GALSNYQQVK	-4.0867	5	0.695		0.974
AID38594.1	301	K	Aldehyde dehydrogenase B [Staphylococcus aureus]	1	3.08872e-23	152.23	2	LLVHEK(1)IYDQLVPR	-3.3553	9	0.26	0.818	1.068
AID38596.1	44	K	hypothetical protein SAXN108_0155 [Staphylococcus aureus]	1	1.94729e-05	84.699	4	ILHTNDEK(1)HIHILK(1)PK	-7.6264	21	0.999	1.087	1.21
AID38596.1	46	K	hypothetical protein SAXN108_0155 [Staphylococcus aureus]	1	2.40819e-16	140.01	2	PK(1)DVVLDVDTIK	-5.8194	15		0.356	0.406
AID38596.1	38	K	hypothetical protein SAXN108_0155 [Staphylococcus aureus]	1	1.93426e-36	191.95	4	ILHTNDEK(1)HIHILK(1)PK	-7.6264	22	0.222	0.194	0.177
AID38597.1	169	K	hypothetical protein SAXN108_0156 [Staphylococcus aureus]	1	1.47698e-30	191.55	2	AVDTPIDGIEK(1)L	-5.0882	14	0.663	0.73	0.842
AID38597.1	23	K	hypothetical protein SAXN108_0156 [Staphylococcus aureus]	1	2.57827e-06	124.06	2	EELEAK(1)ASSLSTK	-11.528	2		0.958
AID38597.1	115	K	hypothetical protein SAXN108_0156 [Staphylococcus aureus]	1	1.97768e-14	128.28	3	K(1)K(1)NSVHYEEVPEVEFK	-4.1151	11	0.469	0.287	0.945
AID38597.1	116	K	hypothetical protein SAXN108_0156 [Staphylococcus aureus]	1	9.30283e-25	198.1	3	K(1)NSVHYEEVPEVEFK(1)R	-6.8686	34	0.428	0.856	0.862
AID38597.1	130	K	hypothetical protein SAXN108_0156 [Staphylococcus aureus]	1	9.78272e-30	220.34	3	NSVHYEEVPEVEFK(1)R	-2.177	46	0.218	0.914	0.232
AID38597.1	81	K	hypothetical protein SAXN108_0156 [Staphylococcus aureus]	1	0.000128652	120.65	2	LVGK(1)DLDEVK	-5.7513	6	1.262	1.236	1.12
AID38598.1	35	K	ABC transporter ATP-binding subunit [Staphylococcus aureus]	1	4.86446e-18	121.69	2	GEIVTFIGK(1)SGCGK	-4.45	3		1.367	1.142
AID38598.1	118	K	ABC transporter ATP-binding subunit [Staphylococcus aureus]	1	7.03322e-08	103.76	3	GK(1)HFPEQLSGGMK	-8.6854	7		1.047	1.429
AID38598.1	129	K	ABC transporter ATP-binding subunit [Staphylococcus aureus]	1	0.000828829	81.799	3	HFPEQLSGGMK(1)QR	-5.8756	4	1.031	1.082	1.521
AID38598.1	170	K	ABC transporter ATP-binding subunit [Staphylococcus aureus]	1	2.14635e-37	187.33	2	LQDQLVQLK(1)HK	-4.3906	12	0.935	0.977	1.106
AID38598.1	3	K	ABC transporter ATP-binding subunit [Staphylococcus aureus]	1	3.83115e-05	95.656	4	MIK(1)IQQLQHHFGSHK	-7.2159	8	1.134	0.974	1.405
AID38598.1	224	K	ABC transporter ATP-binding subunit [Staphylococcus aureus]	1	6.38569e-06	146.88	2	NDSHLLK(1)IR	-4.7066	10	1.009	1.159	1.007
AID38598.1	161	K	ABC transporter ATP-binding subunit [Staphylococcus aureus]	1	1.55518e-14	142.71	2	YK(1)LQDQLVQLK	-4.9737	6	1.16	1.522	1.217
AID38599.1	64	K	hypothetical protein SAXN108_0158 [Staphylococcus aureus]	1	0.00057013	57.888	3	LLSQHNHPK(1)YK	-5.6942	3	0.715
AID38601.1	337	K	hypothetical protein SAXN108_0160 [Staphylococcus aureus]	1	0.000391244	70.389	2	HLGK(1)LEAELK	2.0522	3			1.151
AID38603.1	28	K	formate dehydrogenase [Staphylococcus aureus]	1	3.20924e-05	103.69	2	ALGLK(1)TFLEER	-6.981	5		0.668	0.891
AID38603.1	235	K	formate dehydrogenase [Staphylococcus aureus]	1	5.64217e-14	141.29	3	K(1)HSYLVNTAR	-6.1055	11	0.778	1.044	0.917
AID38605.1	23	K	putative non-ribosomal peptide synthetase [Staphylococcus aureus]	1	0.000124375	67.548	3	IYK(1)NNTESTTHR	-7.3654	3	1.167	0.932
AID38605.1	1356	K	putative non-ribosomal peptide synthetase [Staphylococcus aureus]	1	0.000500202	66.953	3	LTHIQPK(1)SVTAK	-7.9333	4	1.402	1.044	1.292
AID38605.1	2314	K	putative non-ribosomal peptide synthetase [Staphylococcus aureus]	1	0.00131653	57.003	2	MPVK(1)SLLECVK	-7.2929	3	1.511		0.888
AID38605.1	1221	K	putative non-ribosomal peptide synthetase [Staphylococcus aureus]	1	1.16041e-05	126.82	2	QLLQK(1)YVEK	-6.3847	6	1.292	1.177	1.189
AID38605.1	1679	K	putative non-ribosomal peptide synthetase [Staphylococcus aureus]	1	2.98865e-09	101.64	2	VNPEQLQQLINK(1)HR	-3.3993	7	0.956	0.842	1.262
AID38606.1	74	K	4'-phosphopantetheinyl transferase [Staphylococcus aureus]	1	0.00178711	67.881	2	GK(1)ADIVQHNR	-5.54	3	0.717	1.629
AID38611.1	83	K	putative ornithine aminotransferase precursor [Staphylococcus aureus]	1	0.000494332	62.454	2	VLYSDNLGK(1)WEEK	-3.8206	2			0.892
AID38613.1	88	K	Nicotinamidase/isochorismatase family protein [Staphylococcus aureus]	1	1.48574e-06	72.327	3	EGDDYSHFHYLLDK(1)R	-9.2485	4			1.054
AID38614.1	491	K	putative thiamine pyrophosphate enzyme [Staphylococcus aureus]	1	3.36964e-19	142.03	3	ALPAVFGGK(1)NVEIHDVESSK	-6.919	6	0.661	1.016	1.186
AID38614.1	110	K	putative thiamine pyrophosphate enzyme [Staphylococcus aureus]	1	4.35198e-72	162.6	4	AVEQAGK(1)YVHHSLGEGTFDDYRK	-5.4611	13	0.727	0.849	0.928
AID38614.1	539	K	putative thiamine pyrophosphate enzyme [Staphylococcus aureus]	1	2.55558e-33	189.56	2	LIDIAK(1)AFSQQNK	-2.7417	17	0.759	1.102	1.016
AID38614.1	532	K	putative thiamine pyrophosphate enzyme [Staphylococcus aureus]	1	0.00222808	69.716	2	MSVEDAPK(1)K	-7.3875	4			1.379
AID38616.1	442	K	PTS system, glucose-specific IIC component/ PTS system, glucose-specific IIB component/ PTS system, glucose-specific IIA component [Staphylococcus aureus]	1	3.03408e-11	147.72	2	ANIK(1)HLDACITR	-3.775	12	0.562	0.565	0.595
AID38616.1	645	K	PTS system, glucose-specific IIC component/ PTS system, glucose-specific IIB component/ PTS system, glucose-specific IIA component [Staphylococcus aureus]	1	7.9086e-92	191.62	3	NHAK(1)SDITPIIVTQGNITNLDFK	-6.0511	8	0.142	0.554	1.003
AID38616.1	460	K	PTS system, glucose-specific IIC component/ PTS system, glucose-specific IIB component/ PTS system, glucose-specific IIA component [Staphylococcus aureus]	1	0.0003503	111.61	2	SK(1)VDVPGLK	-8.3204	5	1.023	0.973	0.981
AID38618.1	123	K	hypothetical protein SAXN108_0177 [Staphylococcus aureus]	1	0.00023239	61.067	2	LAEEDLK(1)NIDLTSK	-0.063238	4		0.7	0.799
AID38619.1	40	K	sucrose-specific PTS transporter protein [Staphylococcus aureus]	1	7.41411e-14	108.5	2	VLDENK(1)VDDQELR	-1.5604	3		1.985	0.755
AID38621.1	291	K	Type I restriction-modification system,restriction subunit R [Staphylococcus aureus]	1	1.06365e-42	191.95	2	ASQILSQQDDIK(1)K	-6.1259	3			1.062
AID38621.1	154	K	Type I restriction-modification system,restriction subunit R [Staphylococcus aureus]	1	1.40335e-13	108.24	2	GIDINEAFNQVK(1)R	-8.0125	5	0.75	1.078
AID38621.1	48	K	Type I restriction-modification system,restriction subunit R [Staphylococcus aureus]	1	0.000438209	56.938	2	HADK(1)LEGNPLTDK	-5.5188	2	0.92
AID38621.1	389	K	Type I restriction-modification system,restriction subunit R [Staphylococcus aureus]	1	1.2914e-14	119.43	3	QHFK(1)NAQYFGFTGTPR	-9.3808	10	0.936	1.025	1.254
AID38621.1	750	K	Type I restriction-modification system,restriction subunit R [Staphylococcus aureus]	1	8.35347e-05	70.195	2	SK(1)YLAVYDQVK	-7.3937	4	1.129	0.949
AID38621.1	759	K	Type I restriction-modification system,restriction subunit R [Staphylococcus aureus]	1	0.000116403	74.424	2	YLAVYDQVK(1)R	-8.5223	4	0.985	1.174	1.015
AID38623.1	36	K	ABC transporter ATP-binding protein [Staphylococcus aureus]	1	6.51724e-08	102.57	2	SEAK(1)SMTIDILEK	-6.5693	3	0.992
AID38628.1	120	K	putative phosphodiesterase [Staphylococcus aureus]	1	5.37334e-14	124.06	2	AYIDAISIAGK(1)TFK	-2.7271	10	0.855	1.036	1.058
AID38628.1	123	K	putative phosphodiesterase [Staphylococcus aureus]	1	1.78834e-92	204.33	2	TFK(1)YSAEGPQGLLTDK	-3.1566	6	0.63	0.95	0.791
AID38630.1	74	K	Maltose/maltodextrin transport ATP-binding protein MalK; Multiple sugar ABC transporter, ATP-binding protein [Staphylococcus aureus]	1	0.000750803	72.042	2	MNDVEPK(1)NR	-6.7535	6	0.622
AID38636.1	44	K	hypothetical protein SAXN108_0195 [Staphylococcus aureus]	0.999999	3.31473e-05	61.042	3	FCK(1)LDELLENEDKR	-7.9373	5	1.132	0.922	0.882
AID38636.1	54	K	hypothetical protein SAXN108_0195 [Staphylococcus aureus]	1	0.00313516	81.335	2	LDELLENEDK(1)R	-5.0263	5	1.578	1.203	0.963
AID38639.1	223	K	putative response regulator [Staphylococcus aureus]	1	3.83824e-06	79.795	2	HYEIADK(1)VGFSEYK	-3.7145	10	0.864	0.966	1.023
AID38639.1	238	K	putative response regulator [Staphylococcus aureus]	1	2.68224e-05	90.689	2	K(1)YLQMSPSDYCK	-6.371	8	0.809	0.762	0.891
AID38639.1	237	K	putative response regulator [Staphylococcus aureus]	1	0.000557414	98.009	2	MFSYHFK(1)K	-5.9889	6	1.119	0.789	1.054
AID38642.1	435	K	formate acetyltransferase [Staphylococcus aureus]	1	8.68534e-74	236.34	2	ANLAK(1)TLLYAINGGK	-4.4825	6	0.702	0.456	1.029
AID38642.1	445	K	formate acetyltransferase [Staphylococcus aureus]	1	2.807e-06	99.276	2	TLLYAINGGK(1)DEK	-5.9978	6	3.45	1.422	0.632
AID38642.1	667	K	formate acetyltransferase [Staphylococcus aureus]	1	3.80585e-125	270.91	2	DGISNTFSIVPK(1)SLGK	-2.3337	12	1.012	0.654	0.931
AID38642.1	671	K	formate acetyltransferase [Staphylococcus aureus]	1	0.000223372	58.889	2	SLGK(1)EPEDQNR	-6.2731	2			0.886
AID38642.1	104	K	formate acetyltransferase [Staphylococcus aureus]	1	3.40537e-39	178.52	2	DLETIVGVQTEK(1)PFK	-3.3642	6	0.877		1.513
AID38642.1	107	K	formate acetyltransferase [Staphylococcus aureus]	0.801329	3.09647e-10	85.813	3	DLETIVGVQTEK(0.199)PFK(0.801)R	-7.4713	4			1.138
AID38642.1	637	K	formate acetyltransferase [Staphylococcus aureus]	1	4.2046e-47	214.14	2	DQK(1)GALSSLSSVAK	-5.2741	6	1.743	0.957	1.018
AID38642.1	648	K	formate acetyltransferase [Staphylococcus aureus]	1	8.10833e-51	135.24	2	GALSSLSSVAK(1)IPYDCCK	-5.0712	7	1.833	0.668	1.146
AID38642.1	235	K	formate acetyltransferase [Staphylococcus aureus]	1	7.9753e-51	216.53	2	ELGQK(1)YGFDLSR	-4.1108	6	2.078	0.733	1.062
AID38642.1	92	K	formate acetyltransferase [Staphylococcus aureus]	1	2.94092e-164	240.05	3	VASTITSHDAGYLDK(1)DLETIVGVQTEK	-3.8597	5			0.347
AID38642.1	143	K	formate acetyltransferase [Staphylococcus aureus]	1	4.37228e-06	98.167	3	K(1)THNQGVFDAYSR	-7.0472	6	1.823	1.034	1.218
AID38642.1	380	K	formate acetyltransferase [Staphylococcus aureus]	1	2.6073e-20	183.57	2	LPDNFK(1)TYCAK	-2.079	15	1.508	1.005	1.134
AID38642.1	385	K	formate acetyltransferase [Staphylococcus aureus]	1	0.000447157	101.82	2	TYCAK(1)MSIK	-4.7797	8	1.942	0.792	1.168
AID38642.1	63	K	formate acetyltransferase [Staphylococcus aureus]	1	5.02147e-06	91.939	2	LWEQVMQLSK(1)EER	-3.7052	8	1.415		1.693
AID38642.1	6	K	formate acetyltransferase [Staphylococcus aureus]	1	6.76015e-44	153.18	3	MLETNK(1)NHATAWQGFK	-5.1483	11	1.23	0.457	0.736
AID38642.1	16	K	formate acetyltransferase [Staphylococcus aureus]	1	1.16082e-10	119.94	2	NHATAWQGFK(1)NGR	-5.1798	13	2.058	0.96	1.131
AID38642.1	389	K	formate acetyltransferase [Staphylococcus aureus]	1	6.19593e-85	170.95	2	MSIK(1)TSSIQYENDDIMR	-4.7195	23	1.347	0.771	0.962
AID38642.1	347	K	formate acetyltransferase [Staphylococcus aureus]	1	4.81332e-36	229.61	2	PLVTK(1)NSFR	-5.4181	8	1.708	0.881	1.048
AID38642.1	540	K	formate acetyltransferase [Staphylococcus aureus]	1	8.39461e-05	108.92	2	YAQVK(1)PIR	-9.6804	4	2.024	0.873	0.962
AID38645.1	113	K	hypothetical protein SAXN108_0204 [Staphylococcus aureus]	1	0.000122768	88.181	2	SIFK(1)NAFVNVR	-9.033	6	0.554	0.884	1.144
AID38649.1	650	K	putative fatty oxidation complex protein [Staphylococcus aureus]	1	9.47785e-24	154.09	2	AK(1)YEAETNYIPNPR	-3.1747	6	0.602	0.731	0.361
AID38650.1	130	K	putative acyl-CoA dehydrogenase [Staphylococcus aureus]	1	0.000111292	103.8	2	EQIAK(1)YVPK	-7.7677	7	0.499	0.704
AID38650.1	237	K	putative acyl-CoA dehydrogenase [Staphylococcus aureus]	1	0.000197995	64.266	2	LTNVK(1)VDEADR	-8.2179	4		0.752
AID38650.1	295	K	putative acyl-CoA dehydrogenase [Staphylococcus aureus]	1	1.64511e-05	126.48	2	PISK(1)YQLIQEK	-5.6487	3	0.389
AID38654.1	102	K	putative glutamine amidotransferase class-I [Staphylococcus aureus]	1	0.00027113	58.889	2	ALGYAVLK(1)SPVK	-7.6989	6	0.925	1.182	0.988
AID38656.1	312	K	putative extracellular solute-bindinglipoprotein [Staphylococcus aureus]	1	2.46579e-05	125.17	2	LTK(1)QNIEQAK	-5.8784	6	1.037	1.035	1.13
AID38657.1	105	K	hypothetical protein SAXN108_0216 [Staphylococcus aureus]	1	4.42135e-53	215.61	2	DTK(1)HNQAVVLQQLLNT	-3.9296	6	0.661	0.683	0.945
AID38657.1	12	K	hypothetical protein SAXN108_0216 [Staphylococcus aureus]	1	2.10795e-08	105.94	2	IYDNK(1)DNTDAIR	-2.9287	6	1.514	1.345	1.114
AID38657.1	65	K	hypothetical protein SAXN108_0216 [Staphylococcus aureus]	1	0.00257981	48.157	2	LYGAFK(1)EK	-6.9967	2		1.124
AID38659.1	339	K	flavohemoprotein [Staphylococcus aureus]	1	2.12703e-43	180.17	2	AFLANK(1)PEIYICGGTK	-2.2679	9	0.704	0.863	1.32
AID38659.1	49	K	flavohemoprotein [Staphylococcus aureus]	1	3.1716e-67	230.23	3	AHPELLNMFNQTNQK(1)R	-5.3021	13	0.851	0.588	0.634
AID38659.1	18	K	flavohemoprotein [Staphylococcus aureus]	1	0.000448635	102.55	2	QTVPLLK(1)EK	-6.7741	4		1.529
AID38659.1	315	K	flavohemoprotein [Staphylococcus aureus]	1	1.8764e-43	157.7	3	DNFNSIANHYDNAK(1)LYTHLK	-5.0159	5	1.034	1.096	1.318
AID38659.1	321	K	flavohemoprotein [Staphylococcus aureus]	1	8.46653e-52	209.93	3	LYTHLK(1)GEQGYIGAEELK	-3.8084	5	1.206		1.104
AID38659.1	153	K	flavohemoprotein [Staphylococcus aureus]	1	0.00019795	106.93	2	PFK(1)ITNIK	-8.7305	6	1.437	1.094	1.24
AID38659.1	20	K	flavohemoprotein [Staphylococcus aureus]	1	5.85805e-55	202.72	2	EK(1)GTEITSIFYPK	-4.5122	6	1.208	1.277	1.29
AID38659.1	31	K	flavohemoprotein [Staphylococcus aureus]	1	1.85944e-72	188.6	2	GTEITSIFYPK(1)MFK	-3.2171	19	0.631	0.654	1.273
AID38659.1	34	K	flavohemoprotein [Staphylococcus aureus]	1	1.34489e-130	273.94	3	MFK(1)AHPELLNMFNQTNQK	-5.8784	27	1.006	0.749	1.305
AID38659.1	209	K	flavohemoprotein [Staphylococcus aureus]	1	6.32078e-85	238.01	3	HYSIVSGDK(1)NHLTFGVK	-3.5728	7	1.205	1.165	1.269
AID38659.1	217	K	flavohemoprotein [Staphylococcus aureus]	1	1.346e-35	215.14	2	NHLTFGVK(1)R	-5.8546	9	1.43	1.099	1.081
AID38659.1	7	K	flavohemoprotein [Staphylococcus aureus]	1	1.14878e-20	176.45	2	MLTEQEK(1)DIIK	-5.2844	12	1.684	0.947	1.443
AID38660.1	304	K	L-lactate dehydrogenase [Staphylococcus aureus]	1	4.4768e-06	120.33	3	NVVEIPLNDEEQSK(1)FAHSAK(1)TLK	-0.10208	13	1.195	0.823	1.168
AID38660.1	52	K	L-lactate dehydrogenase [Staphylococcus aureus]	1	3.99993e-41	201.65	3	GDVMDLK(1)HATPYSPTTVR	-5.7681	20	0.851	0.733	0.888
AID38660.1	104	K	L-lactate dehydrogenase [Staphylococcus aureus]	1	3.38056e-68	202.72	2	IFK(1)SIVGEVMASK	-5.8881	42	0.744	0.756	0.948
AID38660.1	98	K	L-lactate dehydrogenase [Staphylococcus aureus]	1	5.12122e-36	206.38	2	LDLVSK(1)NLK(1)IFK	-4.91	14	1.067	0.97	1.004
AID38660.1	101	K	L-lactate dehydrogenase [Staphylococcus aureus]	1	1.9599e-06	126.48	2	LDLVSK(1)NLK(1)IFK	-4.91	5		0.306	0.881
AID38660.1	298	K	L-lactate dehydrogenase [Staphylococcus aureus]	1	3.26812e-28	189.07	3	NVVEIPLNDEEQSK(1)FAHSAK(1)TLK	-0.10208	11	0.901	0.937	0.955
AID38660.1	208	K	L-lactate dehydrogenase [Staphylococcus aureus]	1	4.73431e-186	292.67	3	TLLEQRPEGK(1)AQIEQIFVQTR	-3.0542	13	0.51	0.603	0.953
AID38660.1	65	K	L-lactate dehydrogenase [Staphylococcus aureus]	1	8.16572e-78	179.37	3	VK(1)AGEYSDCHDADLVVICAGAAQK	-2.716	18	0.693	0.599	0.932
AID38662.1	423	K	PTS system, maltose and glucose-specific IIC component / PTS system, maltose and lucose-specific IIB component [Staphylococcus aureus]	1	2.31962e-37	151.52	2	EDK(1)AAAQQVEATER	-2.6081	6	0.962	0.807	1.01
AID38664.1	177	K	putative PTS multi-domain regulatorcomponent [Staphylococcus aureus]	1	1.24685e-06	134.2	3	LNHDITK(1)SEVLK	-6.0417	7		1.151	1.013
AID38666.1	32	K	PTS system, galactitol-specific IIB component [Staphylococcus aureus]	1	0.000810534	79.311	2	EHNIK(1)VDIK	-9.5707	4	0.47	0.572
AID38672.1	83	K	putative zinc-binding dehydrogenase [Staphylococcus aureus]	1	9.06047e-18	115.35	2	GTK(1)VVMVPNTPTEK	-6.3561	7	1.186	1.004	1.126
AID38672.1	197	K	putative zinc-binding dehydrogenase [Staphylococcus aureus]	1	5.06714e-06	132.39	2	IYVFGK(1)TDYK	-5.9472	7	0.829	1.041	0.893
AID38672.1	296	K	putative zinc-binding dehydrogenase [Staphylococcus aureus]	1	0.00590813	50.834	2	K(1)YPDIVEK	-5.416	4	0.883		1.168
AID38673.1	547	K	putative CDP-Glycerol:Poly(glycerophosphate) glycerophosphotransferase [Staphylococcus aureus]	1	5.84103e-06	125.98	2	HFK(1)YQDGR	-4.4525	6	1.031	1.107	1.112
AID38678.1	316	K	putative CDP-Glycerol:Poly(glycerophosphate) glycerophosphotransferase [Staphylococcus aureus]	1	2.9539e-16	174.23	3	K(1)GGPFIDSLNHR	-7.9984	7	0.67	0.835	0.658
AID38678.1	389	K	putative CDP-Glycerol:Poly(glycerophosphate) glycerophosphotransferase [Staphylococcus aureus]	1	0.00068765	72.365	2	K(1)VILFAPTFR	-7.3526	5		1.327	1.208
AID38678.1	437	K	putative CDP-Glycerol:Poly(glycerophosphate) glycerophosphotransferase [Staphylococcus aureus]	1	0.00102436	66.087	2	MHPFVK(1)NR	-10.151	7	0.549	0.857
AID38673.1	45	K	putative CDP-Glycerol:Poly(glycerophosphate) glycerophosphotransferase [Staphylococcus aureus]	1	5.62831e-18	170.22	2	NLTETK(1)TLEANEMK	-6.693	7		1.29	1.242
AID38673.1	240	K	putative CDP-Glycerol:Poly(glycerophosphate) glycerophosphotransferase [Staphylococcus aureus]	1	1.9997e-05	81.335	2	QK(1)VDFDYDIK	-6.1995	6	0.812	0.876	1.05
AID38673.1	183	K	putative CDP-Glycerol:Poly(glycerophosphate) glycerophosphotransferase [Staphylococcus aureus]	1	1.55025e-05	76.563	3	SGVIATSAHWLHK(1)QGHK	-6.0646	2			1.012
AID38673.1	213	K	putative CDP-Glycerol:Poly(glycerophosphate) glycerophosphotransferase [Staphylococcus aureus]	1	0.000379838	58.889	2	SK(1)TILFTSDSR	-13.101	3			0.382
AID38673.1	5	K	putative CDP-Glycerol:Poly(glycerophosphate) glycerophosphotransferase [Staphylococcus aureus]	1	6.05892e-06	66.509	3	TK(1)QAIHIDNIYWER	-5.419	5	0.896		1.219
AID38673.1	544	K	putative CDP-Glycerol:Poly(glycerophosphate) glycerophosphotransferase [Staphylococcus aureus]	1	0.00135323	81.163	3	VVPFLDK(1)HFK	-6.3983	6	1.072
AID38673.1	425	K	putative CDP-Glycerol:Poly(glycerophosphate) glycerophosphotransferase [Staphylococcus aureus]	1	1.80529e-16	141.44	2	YCEK(1)HNAVVLFK	-3.1167	12	0.994	0.935	1.125
AID38675.1	94	K	putative teichoic acid biosynthesis protein [Staphylococcus aureus]	1	0.001433	65.404	2	AK(1)AWMINTR	-8.2081	5	1.167	1.183
AID38675.1	27	K	putative teichoic acid biosynthesis protein [Staphylococcus aureus]	1	0.000333074	62.454	3	LPNK(1)NLIYFESFHGK	-6.1609	5		0.776	1.052
AID38675.1	38	K	putative teichoic acid biosynthesis protein [Staphylococcus aureus]	1	1.07443e-09	84.266	3	NLIYFESFHGK(1)QYSDNPK	-6.4567	3		0.922
AID38675.1	148	K	putative teichoic acid biosynthesis protein [Staphylococcus aureus]	1	6.43522e-30	181.44	2	MLGTNTQNYQDGFK(1)K	-3.0893	13	1.14	0.929	1.186
AID38675.1	370	K	putative teichoic acid biosynthesis protein [Staphylococcus aureus]	1	2.69773e-06	61.23	3	TVFYQK(1)FCSLEDGHASQR	-5.6805	5	0.608		1.106
AID38676.1	69	K	2-C-methyl-D-erythritol 4-phosphate cytidylyltransferase [Staphylococcus aureus]	1	0.00150721	110.22	2	FK(1)ISDER	-5.169	12	1.128	1.243	1.193
AID38676.1	217	K	2-C-methyl-D-erythritol 4-phosphate cytidylyltransferase [Staphylococcus aureus]	1	9.94757e-14	86.729	2	GELYNIK(1)VTTPYDLK	-18.165	4		1.472
AID38676.1	225	K	2-C-methyl-D-erythritol 4-phosphate cytidylyltransferase [Staphylococcus aureus]	1	1.52154e-30	139.7	2	VTTPYDLK(1)VANAIIR	-3.0929	11	0.466	0.94	0.766
AID38676.1	62	K	2-C-methyl-D-erythritol 4-phosphate cytidylyltransferase [Staphylococcus aureus]	1	1.19004e-31	141.87	3	IIIATPQQWMTHTK(1)DTLR	-7.1319	8	0.475	0.693	1.054
AID38676.1	210	K	2-C-methyl-D-erythritol 4-phosphate cytidylyltransferase [Staphylococcus aureus]	1	2.87731e-07	140.05	2	LVK(1)GELYNIK	-7.3568	6	1.178	1.173	1.181
AID38676.1	2	K	2-C-methyl-D-erythritol 4-phosphate cytidylyltransferase [Staphylococcus aureus]	1	7.77976e-18	121.86	2	MK(1)YAGILAGGIGSR	-3.1615	17	1.071	1.035	1.203
AID38677.1	104	K	putative zinc-binding dehydrogenase [Staphylococcus aureus]	1	2.52517e-83	212.78	2	DDVIAENYLK(1)SSYFR	-2.2788	13		0.06	0.252
AID38677.1	83	K	putative zinc-binding dehydrogenase [Staphylococcus aureus]	1	9.06047e-18	115.35	2	GTK(1)VVMVPNTPTEK	-6.3561	10	1.186	1.004	1.126
AID38677.1	197	K	putative zinc-binding dehydrogenase [Staphylococcus aureus]	1	5.06714e-06	132.39	2	IYVFGK(1)TDYK	-5.9472	7	0.829	1.041	0.893
AID38677.1	191	K	putative zinc-binding dehydrogenase [Staphylococcus aureus]	1	8.86535e-08	73.655	2	LYPESK(1)IYVFGK	-6.2049	16		0.992	0.977
AID38678.1	203	K	putative CDP-Glycerol:Poly(glycerophosphate) glycerophosphotransferase [Staphylococcus aureus]	1	7.40977e-17	122.51	2	AIFNTTK(1)FFHLK	-2.7595	10	0.747	1.013	0.865
AID38678.1	51	K	putative CDP-Glycerol:Poly(glycerophosphate) glycerophosphotransferase [Staphylococcus aureus]	1	2.94169e-47	172.92	2	ANDVK(1)IDGNQFVCR	-3.1747	6	1.03	1.173	1.178
AID38678.1	352	K	putative CDP-Glycerol:Poly(glycerophosphate) glycerophosphotransferase [Staphylococcus aureus]	1	6.69152e-07	141.44	2	EK(1)NVVPTGVPR	-6.7706	9	0.832	1.025	0.979
AID38678.1	262	K	putative CDP-Glycerol:Poly(glycerophosphate) glycerophosphotransferase [Staphylococcus aureus]	1	0.010695	58.286	2	GIIDK(1)FR	-8.2111	4		0.844	0.837
AID38678.1	545	K	putative CDP-Glycerol:Poly(glycerophosphate) glycerophosphotransferase [Staphylococcus aureus]	1	5.84103e-06	125.98	2	HFK(1)YQDGR	-4.4525	6	1.031	1.107	1.112
AID38678.1	447	K	putative CDP-Glycerol:Poly(glycerophosphate) glycerophosphotransferase [Staphylococcus aureus]	1	2.76881e-11	110.44	2	HK(1)QYFVDVSDFR	-1.8756	12	0.826	1.092	1.244
AID38678.1	242	K	putative CDP-Glycerol:Poly(glycerophosphate) glycerophosphotransferase [Staphylococcus aureus]	1	1.28151e-05	129.28	3	K(1)YDIHTVFK	-7.3038	9	0.996	1.144	1.095
AID38678.1	445	K	putative CDP-Glycerol:Poly(glycerophosphate) glycerophosphotransferase [Staphylococcus aureus]	1	0.000190624	110.22	2	LNIADK(1)HK	-3.0386	6	1.017	1.13	1.095
AID38678.1	5	K	putative CDP-Glycerol:Poly(glycerophosphate) glycerophosphotransferase [Staphylococcus aureus]	1	0.0132118	49.16	2	SK(1)IYIDK	-8.5154	3	1.093	1.406
AID38678.1	46	K	putative CDP-Glycerol:Poly(glycerophosphate) glycerophosphotransferase [Staphylococcus aureus]	1	0.00370366	52.591	2	TMK(1)ANDVK	-5.5839	3			1.671
AID38678.1	542	K	putative CDP-Glycerol:Poly(glycerophosphate) glycerophosphotransferase [Staphylococcus aureus]	1	4.08161e-05	99.855	3	VIPFLDK(1)HFK	-6.0109	11	0.671	0.793	0.813
AID38679.1	308	K	putative glycosyl transferase [Staphylococcus aureus]	1	0.00370366	48.157	2	AK(1)DIDNYR	-3.3473	2	0.793
AID38679.1	426	K	putative glycosyl transferase [Staphylococcus aureus]	1	0.0153404	44.767	2	AYLPK(1)EK	-5.33	3	1.051		1.204
AID38679.1	206	K	putative glycosyl transferase [Staphylococcus aureus]	1	1.74296e-24	184.89	2	AYYYATK(1)R	-7.152	6	0.786	1.042	0.844
AID38679.1	122	K	putative glycosyl transferase [Staphylococcus aureus]	1	0.00244294	84.699	2	MK(1)GVNGR	-4.5183	7	1.164	0.967	1.365
AID38679.1	558	K	putative glycosyl transferase [Staphylococcus aureus]	1	0.000144055	138.55	2	DFK(1)NIVK	-8.418	7	0.846	1.066	1.157
AID38679.1	199	K	putative glycosyl transferase [Staphylococcus aureus]	1	9.06047e-18	123.99	2	ISVLSDK(1)AYYYATK	-9.8944	3	0.695	1.487
AID38679.1	396	K	putative glycosyl transferase [Staphylococcus aureus]	1	3.39302e-72	214.78	2	K(1)HTMYVPLSVNANK	-4.5961	20	0.958	0.939	1.277
AID38679.1	61	K	putative glycosyl transferase [Staphylococcus aureus]	1	4.41448e-18	116.36	3	LNLK(1)VSQLETNSGGPGKPR	-6.9885	5	0.749	1.149	0.862
AID38679.1	74	K	putative glycosyl transferase [Staphylococcus aureus]	1	1.80819e-118	277.21	2	VSQLETNSGGPGK(1)PR	-4.6988	6	1.269	1.415	1.134
AID38679.1	3	K	putative glycosyl transferase [Staphylococcus aureus]	1	6.2551e-05	75.012	2	MK(1)FSVIVPTYNSEK	-6.4029	3		1.347
AID38679.1	362	K	putative glycosyl transferase [Staphylococcus aureus]	1	0.000399043	83.358	2	MTAFK(1)FDNHK	-1.6743	12	0.864	0.979	1.102
AID38679.1	506	K	putative glycosyl transferase [Staphylococcus aureus]	1	1.92599e-05	141.29	2	NK(1)IILTGLDR	-7.5386	6	1.072	1.307	1.076
AID38679.1	266	K	putative glycosyl transferase [Staphylococcus aureus]	1	0.001433	67.881	2	TNGFSFK(1)VK	-9.0815	4		0.817	0.859
AID38679.1	297	K	putative glycosyl transferase [Staphylococcus aureus]	1	2.90204e-05	132.39	2	VDALVMSK(1)LR	-8.2526	3		1.026	1.262
AID38680.1	143	K	cell wall metabolism protein [Staphylococcus aureus]	1	3.4741e-20	123.42	2	EDDVDFPK(1)LIK	-6.3263	11	1.815	1.452	1.384
AID38680.1	95	K	cell wall metabolism protein [Staphylococcus aureus]	1	3.30273e-40	166.71	2	EEFK(1)NLTPYVTK	-3.492	6	1.383	1.266	1.371
AID38680.1	103	K	cell wall metabolism protein [Staphylococcus aureus]	1	4.51707e-05	90.689	2	NLTPYVTK(1)LSK	-9.3628	6	1.265	1.254	1.194
AID38680.1	126	K	cell wall metabolism protein [Staphylococcus aureus]	1	3.20692e-29	163.93	3	ETYDTFK(1)NGMLEHMQK	-6.5465	13	1.236	1.022	1.364
AID38680.1	106	K	cell wall metabolism protein [Staphylococcus aureus]	1	3.00644e-21	180.49	3	LSK(1)VHGPNHPYLVELK	-3.9711	13	1.589	1.092	1.384
AID38682.1	206	K	autolysin response regulator protein [Staphylococcus aureus]	1	1.09042e-06	136.84	2	SYIINTK(1)HIK	-6.0944	6	0.91	1.171	1.066
AID38685.1	282	K	Nitric-oxide reductase [Staphylococcus aureus]	1	0.000189839	61.194	2	IEVDSK(1)ITDSQR	-4.6198	3	1.61	1.149
AID38686.1	148	K	Transcriptional regulator, GntR family [Staphylococcus aureus]	1	0.000271321	71.896	2	EIVK(1)YLNDDIAK	-3.6276	5		1.21	0.888
AID38686.1	3	K	Transcriptional regulator, GntR family [Staphylococcus aureus]	1	0.000399635	85.716	2	MLK(1)YEHIAK	-9.2472	9	0.898	0.821	0.994
AID38686.1	40	K	Transcriptional regulator, GntR family [Staphylococcus aureus]	1	7.9038e-09	123.42	2	YQVSK(1)STIIK	-7.1184	5	1.097	0.982	1.105
AID38688.1	231	K	6-phospho-beta-glucosidase [Staphylococcus aureus]	1	0.0034903	75.243	2	EINPK(1)FK	-5.7865	5	1.095	1.09	1.094
AID38688.1	280	K	6-phospho-beta-glucosidase [Staphylococcus aureus]	1	0.0113261	67.464	2	GYYPSYAK(1)K	-4.4454	6	0.975	1.297	1.267
AID38688.1	70	K	6-phospho-beta-glucosidase [Staphylococcus aureus]	1	0.000355816	90.263	2	YK(1)EDIALFK	-10.182	6	1.267	1.157	1.058
AID38689.1	250	K	SAM-dependent methyltransferase HI0095 UbiE [Staphylococcus aureus]	1	0.00304085	64.266	2	DMNYITFVAK(1)K	-8.5929	3			1.295
AID38690.1	88	K	Ribokinase [Staphylococcus aureus]	1	1.25633e-09	108.24	2	AAHIDTSYIIK(1)TAEAK	-6.0235	10	0.864	1.154	1.079
AID38690.1	42	K	Ribokinase [Staphylococcus aureus]	1	4.66445e-10	92.747	2	AFGGGK(1)GANQAIATAR	-6.9243	5	1.009	1.317	0.986
AID38690.1	233	K	Ribokinase [Staphylococcus aureus]	1	3.6177e-114	302.41	3	QGTYFATK(1)NQSQHIEAYK	-5.5209	8	0.922	1.268	0.976
AID38690.1	225	K	Ribokinase [Staphylococcus aureus]	1	6.46442e-21	174.02	2	TVLITLGK(1)QGTYFATK	-2.9634	6	0.248	0.634	1.063
AID38691.1	46	K	putative ribose transport protein [Staphylococcus aureus]	1	0.000112345	85.821	2	IDLAVTK(1)NLPR	-9.0165	3		1.594	0.359
AID38692.1	149	K	putative sugar transport protein [Staphylococcus aureus]	1	0.000266986	110.22	2	EASNAK(1)NLR	-5.4775	6	0.953	1.33	0.844
AID38694.1	113	K	hypothetical protein SAXN108_0253 [Staphylococcus aureus]	1	2.4889e-48	183.13	2	DNYNK(1)YIQGQK	-6.2387	6	0.882	1.049	0.935
AID38694.1	95	K	hypothetical protein SAXN108_0253 [Staphylococcus aureus]	1	0.00016812	96.311	2	VLK(1)YGTSK	-4.9644	6	0.975	1.121	1.171
AID38694.1	77	K	hypothetical protein SAXN108_0253 [Staphylococcus aureus]	1	0.00130337	72.042	2	IVLK(1)DGWLFR	-6.7306	3		0.723	1.143
AID38694.1	34	K	hypothetical protein SAXN108_0253 [Staphylococcus aureus]	1	8.25264e-05	113.1	2	LLVGQHK(1)R	-5.9613	4		1.381	1.168
AID38701.1	138	K	hypothetical protein SAXN108_0260 [Staphylococcus aureus]	1	3.78468e-05	86.838	3	DK(1)HYFESPLFK	-7.6429	11	0.739	0.816	0.712
AID38701.1	147	K	hypothetical protein SAXN108_0260 [Staphylococcus aureus]	1	2.66388e-05	90.263	2	HYFESPLFK(1)GK	-10.485	3	1.138
AID38701.1	375	K	hypothetical protein SAXN108_0260 [Staphylococcus aureus]	1	1.49032e-12	143.39	2	YSDK(1)YEFGK	-5.6264	6	1.005	1.081	0.936
AID38701.1	149	K	hypothetical protein SAXN108_0260 [Staphylococcus aureus]	1	4.01112e-07	109.16	2	GK(1)YSVNNSDLLSTYSK	-3.4834	4	1.009	0.899	0.975
AID38701.1	93	K	hypothetical protein SAXN108_0260 [Staphylococcus aureus]	1	0.000523095	47.57	2	GLGIPK(1)SVVNASK	-8.1922	4	0.982
AID38701.1	328	K	hypothetical protein SAXN108_0260 [Staphylococcus aureus]	0.999999	0.000310195	65.408	3	IK(1)GTNTLEDDKLK	-8.5969	5	0.935	1.307	1.259
AID38701.1	302	K	hypothetical protein SAXN108_0260 [Staphylococcus aureus]	1	9.1769e-05	140.05	2	IQSK(1)IYTEK	-8.0346	5	1.382		0.983
AID38701.1	307	K	hypothetical protein SAXN108_0260 [Staphylococcus aureus]	1	3.77563e-13	152.17	2	IYTEK(1)HTIVK	-6.6968	11	0.822		0.628
AID38701.1	503	K	hypothetical protein SAXN108_0260 [Staphylococcus aureus]	1	0.00156182	69.905	2	MFESILK(1)K	-12.952	8	1.043		1.068
AID38701.1	437	K	hypothetical protein SAXN108_0260 [Staphylococcus aureus]	1	4.10463e-05	84.999	2	NNTQK(1)STLNIGIK	-7.5508	4		1.169	0.765
AID38701.1	39	K	hypothetical protein SAXN108_0260 [Staphylococcus aureus]	1	0.00102288	61.042	2	NTYLK(1)SEQQTAK	-7.8343	4	0.863	1.27	0.97
AID38701.1	456	K	hypothetical protein SAXN108_0260 [Staphylococcus aureus]	1	4.90781e-24	120.21	2	YAEEPINFILK(1)SSTK	-4.9088	6	0.465	0.77	0.73
AID38701.1	357	K	hypothetical protein SAXN108_0260 [Staphylococcus aureus]	1	8.50888e-15	172.1	2	YTYAEAK(1)YTIK	-4.1724	6	0.959	1.095	0.853
AID38703.1	14	K	ESAT-6/Esx family secreted protein EsxA/YukE [Staphylococcus aureus]	1	1.00116e-154	293.49	2	AK(1)SQSYGQGSDQIR	15.565	22	0.936	1.086	0.921
AID38703.1	61	K	ESAT-6/Esx family secreted protein EsxA/YukE [Staphylococcus aureus]	1	3.49562e-101	260.83	2	FEEQFQQLSPK(1)VEK	0.088908	61	0.877	1.344	1.32
AID38703.1	64	K	ESAT-6/Esx family secreted protein EsxA/YukE [Staphylococcus aureus]	1	6.18704e-23	174.23	2	VEK(1)FAQLLEEIK	-0.36453	22	0.639	0.786	1.15
AID38704.1	694	K	Putative secretion accessory protein EsaA/YueB [Staphylococcus aureus]	1	8.60306e-05	58.508	2	GK(1)NDEFNTMSSNLDK	-2.7751	3		0.728	1.496
AID38704.1	715	K	Putative secretion accessory protein EsaA/YueB [Staphylococcus aureus]	1	0.000132306	61.503	2	ISEK(1)STQLLSDTQESK	-4.935	2			0.673
AID38704.1	428	K	Putative secretion accessory protein EsaA/YueB [Staphylococcus aureus]	1	9.5748e-08	158.61	2	YK(1)NEYNLK	-6.5623	4		0.52	0.502
AID38707.1	91	K	Putative secretion system component EssB/YukC [Staphylococcus aureus]	1	1.0317e-10	159.46	2	SFTK(1)NEK	-4.196	6	1.09	1.266	1.251
AID38711.1	288	K	hypothetical protein SAXN108_0270 [Staphylococcus aureus]	1	0.00506665	81.32	2	MNK(1)NQLK	-7.5515	4	0.914		1.061
AID38721.1	62	K	hypothetical protein SAXN108_0280 [Staphylococcus aureus]	1	0.000330115	78.157	2	DK(1)VNTYVFNDGK	-5.5902	4	1.052		0.826
AID38721.1	30	K	hypothetical protein SAXN108_0280 [Staphylococcus aureus]	1	0.00552736	74.486	2	YK(1)SQINK	-3.6438	4	0.908	1.187	1.206
AID38730.1	37	K	formate/nitrite transporter family protein [Staphylococcus aureus]	1	0.000116403	112.8	2	DILQSVYLK(1)R	-8.041	4		0.732	0.814
AID38730.1	28	K	formate/nitrite transporter family protein [Staphylococcus aureus]	1	1.58853e-20	166.65	2	TK(1)DILQSVYLK	-6.8551	6	1.071	1.254	1.122
AID38732.1	241	K	hypothetical protein SAXN108_0291 [Staphylococcus aureus]	1	0.00048339	72.038	2	EALIEK(1)HK	-7.0684	5	1.546	0.471
AID38732.1	243	K	hypothetical protein SAXN108_0291 [Staphylococcus aureus]	1	0.00392028	72.038	2	HK(1)DDFGK	-4.1516	3	1.545		0.593
AID38732.1	149	K	hypothetical protein SAXN108_0291 [Staphylococcus aureus]	1	0.000797338	81.163	2	EFLK(1)YADK	-5.7494	3	1.911		0.292
AID38732.1	154	K	hypothetical protein SAXN108_0291 [Staphylococcus aureus]	1	0.000207555	86.838	2	K(1)GVDIYYISDR	-5.6346	5	1.743	0.098	0.966
AID38734.1	9	K	ABC transporter ATP-binding protein [Staphylococcus aureus]	1	2.53272e-05	105.36	2	FENVIK(1)SFK	-6.6715	6	0.932	1.114	0.947
AID38734.1	3	K	ABC transporter ATP-binding protein [Staphylococcus aureus]	1	0.000525323	81.099	2	MLK(1)FENVIK	-10.537	5	1.012		1.122
AID38734.1	108	K	ABC transporter ATP-binding protein [Staphylococcus aureus]	1	0.00191615	74.486	2	QQFTLLK(1)K	-7.8296	2		1.39
AID38735.1	326	K	hypothetical protein SAXN108_0294 [Staphylococcus aureus]	1	0.00681451	87.251	2	K(1)YPIVTK	-6.296	6	0.809	1.277	0.959
AID38735.1	332	K	hypothetical protein SAXN108_0294 [Staphylococcus aureus]	1	3.83557e-11	99.589	2	YPIVTK(1)QDMINR	-7.7404	5			0.175
AID38741.1	274	K	putative ROK family protein [Staphylococcus aureus]	1	0.000650297	54.199	2	DYVYAPIQTTK(1)SK	-2.3782	3			0.857
AID38741.1	97	K	putative ROK family protein [Staphylococcus aureus]	1	0.000244687	92.428	2	LLK(1)SLSPYVK	-8.7396	6	1.191	0.912	1.095
AID38742.1	16	K	RpiR family transcriptional regulator [Staphylococcus aureus]	1	3.56625e-06	152.17	2	YQHLFTK(1)TDK	-3.4351	11	0.42	0.691	0.703
AID38743.1	63	K	N-acetylmannosamine-6-phosphate 2-epimerase [Staphylococcus aureus]	1	2.46997e-13	125.17	2	ETVDLPVIGIVK(1)R	-5.4845	5	0.887	0.819	1.327
AID41384.1	74	K	lipase precursor [Staphylococcus aureus]	1	0.000128947	72.031	3	VDYGAAHAAK(1)YGHER	-5.7839	3			2.007
AID38749.1	32	K	hypothetical protein SAXN108_0308 [Staphylococcus aureus]	1	7.7714e-11	101.64	2	LDSDIHYLLK(1)R	-7.8227	11	0.723		0.429
AID38749.1	137	K	hypothetical protein SAXN108_0308 [Staphylococcus aureus]	1	2.83068e-20	162.21	2	YQK(1)NNTEFITK	-5.4689	6	0.038		0.045
AID38749.1	13	K	hypothetical protein SAXN108_0308 [Staphylococcus aureus]	1	0.000470892	110.22	2	LK(1)TSGNPK	-4.796	4		0.743	0.674
AID38749.1	41	K	hypothetical protein SAXN108_0308 [Staphylococcus aureus]	1	0.000765278	90.308	2	NHK(1)GFYPK	-5.5455	2			0.592
AID38749.1	178	K	hypothetical protein SAXN108_0308 [Staphylococcus aureus]	1	0.000657476	63.908	2	NINNIVSAIDK(1)VK	-7.4884	4		0.966	1.182
AID38749.1	7	K	hypothetical protein SAXN108_0308 [Staphylococcus aureus]	1	0.017011	60.892	2	THNIEK(1)R	-3.5283	3	0.89		1.345
AID38752.1	270	K	hypothetical protein SAXN108_0311 [Staphylococcus aureus]	1	7.93214e-22	179.95	2	IVTK(1)ESDYGLR	-6.0225	7	0.311	0.341	0.354
AID38752.1	52	K	hypothetical protein SAXN108_0311 [Staphylococcus aureus]	1	0.000470133	90.761	2	K(1)EEDYIFK	-8.0918	6	1.155	1.392	1.137
AID38752.1	256	K	hypothetical protein SAXN108_0311 [Staphylococcus aureus]	1	2.11936e-47	168.69	3	LVNHMDNIVSCNAYINGGK(1)YK	-6.3795	10	0.488	1.115	0.596
AID38752.1	258	K	hypothetical protein SAXN108_0311 [Staphylococcus aureus]	1	5.72692e-05	127.93	2	YK(1)TLDYLEEK	-5.3453	7	0.596	0.727
AID38752.1	116	K	hypothetical protein SAXN108_0311 [Staphylococcus aureus]	1	4.73311e-44	193.23	3	NK(1)ETIISNDCLPINDDEQTK	-6.3894	5	0.165		0.204
AID38752.1	266	K	hypothetical protein SAXN108_0311 [Staphylococcus aureus]	1	1.76528e-30	212.27	2	TLDYLEEK(1)IVTK	-5.0003	5	0.151	0.181
AID38752.1	114	K	hypothetical protein SAXN108_0311 [Staphylococcus aureus]	1	3.61307e-08	142.56	2	TYMQLSK(1)NK	-6.9541	6		0.428
AID38752.1	283	K	hypothetical protein SAXN108_0311 [Staphylococcus aureus]	1	0.027041	56.091	2	VHLEYK(1)V	-8.2997	3		1.048
AID38753.1	84	K	Phage repressor [Staphylococcus aureus]	1	3.50135e-16	112.68	3	KIENNDITSIYSK(1)LTPPR	-7.8618	13		0.949	1.045
AID38753.1	9	K	Phage repressor [Staphylococcus aureus]	1	0.000676134	86.205	2	LK(1)QIMSER	-8.0953	5		0.704	0.875
AID38753.1	145	K	Phage repressor [Staphylococcus aureus]	1	1.09535e-06	92.707	2	LYNEPISK(1)EFVR	-4.6631	6	0.881	0.987	0.745
AID38753.1	5	K	Phage repressor [Staphylococcus aureus]	1	0.00665362	77.072	2	MNSFK(1)DR	-6.0991	7	1.211		1.22
AID38753.1	47	K	Phage repressor [Staphylococcus aureus]	1	1.61051e-08	154.81	2	QDK(1)VFELAK	-9.0767	6	1.248	1.235	1.209
AID38755.1	37	K	hypothetical protein SAXN108_0314 [Staphylococcus aureus]	1	9.0872e-05	70.195	2	PISSGAIFSK(1)VR	-8.2392	4	0.636		0.795
AID38755.1	74	K	hypothetical protein SAXN108_0314 [Staphylococcus aureus]	1	8.92686e-31	196.44	3	K(1)YQHGFESIHQK	-4.5739	8	0.703	0.627	0.784
AID38756.1	43	K	Phage protein [Staphylococcus aureus]	1	0.00325165	65.156	2	AVAELLK(1)K	-7.5651	6	1.167	0.898	1.249
AID38756.1	20	K	Phage protein [Staphylococcus aureus]	1	6.23492e-08	157.77	2	LLK(1)HASYCLER	-4.5414	15	0.793	0.751	0.983
AID38757.1	19	K	hypothetical protein SAXN108_0316 [Staphylococcus aureus]	1	0.00077545	142.04	2	HVSDLK(1)K	-3.7721	9	1.331	1.337	1.188
AID38757.1	20	K	hypothetical protein SAXN108_0316 [Staphylococcus aureus]	1	0.000761519	45.654	2	K(1)IVFPGYEGIETVTK	-3.9288	2		1.316
AID38757.1	13	K	hypothetical protein SAXN108_0316 [Staphylococcus aureus]	1	0.00682541	113.7	2	K(1)HVSDLK	-3.0668	5		1.117	1.036
AID38757.1	2	K	hypothetical protein SAXN108_0316 [Staphylococcus aureus]	1	7.12894e-05	90.761	2	MK(1)LLVTLK	-8.4469	12	0.805	0.786	1.297
AID40407.1	136	K	Phage antirepressor protein [Staphylococcus aureus]	1	5.19407e-102	214.14	2	IANNTINQLETK(1)IER	-3.8404	6	0.186	0.343	0.459
AID38758.1	38	K	Phage antirepressor protein [Staphylococcus aureus]	1	4.22589e-10	150.21	3	ELHQALEVK(1)TR	-5.4706	10	0.34	0.336	0.435
AID40407.1	242	K	Phage antirepressor protein [Staphylococcus aureus]	1	2.53552e-67	175.54	2	GQQYFVNK(1)FLGEK	-5.4638	6	0.37	0.611	0.556
AID40407.1	190	K	Phage antirepressor protein [Staphylococcus aureus]	1	0.0132058	51.43	2	QNGFLIK(1)R	-3.989	3	0.187	1.792
AID40407.1	234	K	Phage antirepressor protein [Staphylococcus aureus]	1	8.52469e-40	199.59	2	VTGK(1)GQQYFVNK	-5.6978	6	0.765	0.902	0.85
AID38760.1	31	K	hypothetical protein SAXN108_0319 [Staphylococcus aureus]	1	0.000850603	90.761	2	HK(1)DLIVIK	-6.6861	6	0.852	0.989	1.094
AID38760.1	84	K	hypothetical protein SAXN108_0319 [Staphylococcus aureus]	1	6.50387e-10	52.201	3	NGNYEGGYDINIEHYAK(1)SEK	-8.8668	2			0.869
AID38760.1	61	K	hypothetical protein SAXN108_0319 [Staphylococcus aureus]	1	0.00292177	44.57	2	VVK(1)FLWVTR	-7.348	4	0.634
AID40403.1	4	K	hypothetical protein SAXN108_1962 [Staphylococcus aureus]	1	1.50217e-05	113.46	2	MYYK(1)TGDVCQK	-3.4163	8		0.896	1.173
AID40402.1	91	K	hypothetical protein SAXN108_1961 [Staphylococcus aureus]	1	0.000829669	76.572	2	FK(1)LNTPYGK	-7.4137	6	0.814	0.978	0.948
AID40402.1	98	K	hypothetical protein SAXN108_1961 [Staphylococcus aureus]	1	0.00196214	65.879	2	LNTPYGK(1)VTAR	-8.2335	3		0.777
AID40402.1	31	K	hypothetical protein SAXN108_1961 [Staphylococcus aureus]	1	1.19277e-18	141.44	2	VTDLDSANWVFK(1)K	-4.7023	6	0.843	0.85	0.851
AID40402.1	130	K	hypothetical protein SAXN108_1961 [Staphylococcus aureus]	1	0.000195673	99.174	2	GFDNYVK(1)VTK	-6.6947	3		0.653
AID40401.1	179	K	hypothetical protein SAXN108_1960 [Staphylococcus aureus]	1	2.49933e-06	158.57	2	ESGFAEK(1)YQK	-6.9692	6	0.483	0.548	0.532
AID40400.1	54	K	Single-stranded DNA-binding protein [Staphylococcus aureus]	1	1.97097e-05	99.668	2	CVAFGK(1)TAEIIANNFNK	-6.8116	2			1.21
AID40400.1	65	K	Single-stranded DNA-binding protein [Staphylococcus aureus]	1	1.92063e-13	121.96	2	TAEIIANNFNK(1)GNK	-5.7878	5	0.966	1.185	0.967
AID40400.1	37	K	Single-stranded DNA-binding protein [Staphylococcus aureus]	1	2.3773e-33	171.2	2	NK(1)QTNEYETDFIR	-4.7296	4		0.176
AID40398.1	20	K	Phage replication initiation protein [Staphylococcus aureus]	1	0.000165274	61.577	2	IK(1)YIEALPER	-12.078	6	0.738	0.816	0.928
AID40398.1	214	K	Phage replication initiation protein [Staphylococcus aureus]	1	6.5005e-05	101.45	2	SK(1)SAHGGYLIK	-7.4785	5	0.447		0.449
AID40394.1	18	K	Phage protein [Staphylococcus aureus]	1	2.14635e-37	167.76	2	EDGTEDIK(1)VIK	-5.3433	5	0.644	1.245
AID40394.1	5	K	Phage protein [Staphylococcus aureus]	1	2.89043e-11	147.16	2	EK(1)YYLYR	-5.2581	6	0.605	0.999	0.76
AID40394.1	50	K	Phage protein [Staphylococcus aureus]	1	9.66984e-13	167.04	2	IMTDSDLK(1)R	-7.2984	4		1.239
AID40519.1	37	K	hypothetical protein SA bacteriophages 11, Mu50B [Staphylococcus aureus]	1	0.0039137	87.251	2	TK(1)AFYYR	-6.1447	6	0.893	0.746	1.033
AID40518.1	104	K	Dimeric dUTPase [Staphylococcus aureus]	1	3.6173e-20	144.47	2	DTEFHK(1)MFNFK	-2.6743	5		0.55	0.954
AID40518.1	109	K	Dimeric dUTPase [Staphylococcus aureus]	1	0.0115633	56.014	2	MFNFK(1)DK	-6.0486	4			0.848
AID40518.1	98	K	Dimeric dUTPase [Staphylococcus aureus]	1	3.56584e-13	102.57	2	EAIESSFK(1)DTEFHK	-0.72958	5	0.717	1.027	0.721
AID40516.1	104	K	Transcriptional activator rinB, phage associated [Staphylococcus aureus]	1	0.0148853	65.313	2	VK(1)TIGYR	-7.1757	4		1.025	0.972
AID40509.1	187	K	Phage portal connector protein [Staphylococcus aureus]	1	0.000537457	56.938	2	GILK(1)SASSAYDEK	-4.0897	3		0.361
AID40507.1	364	K	Phage major capsid protein [Staphylococcus aureus]	1	0.000439036	64.064	2	VAAVWK(1)LDLK	-8.3103	5	0.442		0.761
AID40507.1	123	K	Phage major capsid protein [Staphylococcus aureus]	1	5.29337e-05	108.5	2	FLK(1)SETSGVAVWGK	-4.9591	4	0.857	1.286	0.935
AID40507.1	371	K	Phage major capsid protein [Staphylococcus aureus]	1	2.95835e-25	176.45	2	GHK(1)PALEGTEETL	-6.6855	5	1.026		0.933
AID40507.1	257	K	Phage major capsid protein [Staphylococcus aureus]	1	0.00243904	94.806	2	GK(1)SVAVK	-4.5336	6	0.644	1.269	1.315
AID40507.1	368	K	Phage major capsid protein [Staphylococcus aureus]	0.987705	9.02744e-11	84.58	3	LDLK(0.988)GHK(0.012)PALEGTEETL	-8.0488	6	0.712	1.372	0.971
AID40507.1	60	K	Phage major capsid protein [Staphylococcus aureus]	1	1.15348e-20	131.06	2	VSSLPK(1)SAQSLSANQR	-3.6233	6	0.139	0.469	0.301
AID40506.1	11	K	Phage transcriptional terminator [Staphylococcus aureus]	1	0.000151928	76.572	3	AFK(1)DIEHNQHK	-7.4583	4		0.433
AID40506.1	19	K	Phage transcriptional terminator [Staphylococcus aureus]	1	1.0305e-06	132.39	3	DIEHNQHK(1)YK	-2.4028	9	0.4	0.546	0.404
AID40506.1	21	K	Phage transcriptional terminator [Staphylococcus aureus]	1	3.44647e-44	164.56	2	YK(1)VGELYPAEGYNNPR	-2.8682	7	0.217	0.495	0.341
AID40506.1	60	K	Phage transcriptional terminator [Staphylococcus aureus]	1	5.63688e-14	128.41	3	LTK(1)QELLELCESLQK	-5.5826	3			0.08
AID40506.1	49	K	Phage transcriptional terminator [Staphylococcus aureus]	1	3.3375e-07	131.54	2	YDK(1)VYIVPLDK	-5.912	6	0.338	0.584	0.384
AID40502.1	28	K	hypothetical protein SAXN108_2061 [Staphylococcus aureus]	1	0.000107028	76.255	2	EHVNINNIK(1)FNK	-6.8168	7	1.242	1.755	0.882
AID40502.1	31	K	hypothetical protein SAXN108_2061 [Staphylococcus aureus]	1	0.000789226	70.67	2	FNK(1)YPNVK	-5.9661	4		0.713	0.182
AID40501.1	31	K	phage tail protein [Staphylococcus aureus]	1	1.52322e-30	186.27	2	EGAELK(1)YSDITK	-4.3123	6	1.089	1.261	0.901
AID40499.1	16	K	hypothetical protein SAXN108_2058 [Staphylococcus aureus]	1	4.67045e-14	121.86	2	NIIQLVEDPK(1)ANEIK	-5.1999	4		0.753
AID40497.1	919	K	Phage tail length tape-measure protein [Staphylococcus aureus]	1	0.000309846	52.837	3	LIDGLNWVGGK(1)LGMDK	-7.489	3	0.932		1.377
AID40496.1	249	K	phage tail protein [Staphylococcus aureus]	1	2.66019e-07	74.62	2	ATNFPDAK(1)GWVGAGTK	-3.0807	4			0.589
AID38807.1	19	K	hypothetical protein SAXN108_0366 [Staphylococcus aureus]	1	1.40758e-18	157.74	2	FILVQIDK(1)EGTER	-6.5889	6	0.208	0.494	0.345
AID38810.1	70	K	N-acetylmuramoyl-L-alanine amidase [Staphylococcus aureus]	1	3.07109e-09	104.49	2	YGQIIK(1)NYDSFLPQK	-3.9658	4	0.787	0.983	1.789
AID38811.1	24	K	hypothetical protein SAXN108_0370 [Staphylococcus aureus]	1	0.00366431	94.806	2	AK(1)HQPTK	-5.4761	6	0.52		1.329
AID38811.1	11	K	hypothetical protein SAXN108_0370 [Staphylococcus aureus]	1	2.20127e-30	135.13	2	VITK(1)DAFELPYTIIK	-3.824	6	0.29	0.402	1.085
AID38811.1	245	K	hypothetical protein SAXN108_0370 [Staphylococcus aureus]	1	7.09473e-06	123.42	3	VNK(1)NEHDFDR	-4.6757	11	1.383	1.508	1.197
AID38812.1	198	K	putative NADH-dependent flavin oxidoreductase in cluster [Staphylococcus aureus]	1	2.17984e-08	140.05	3	TDHYGADSLK(1)NR	-6.0898	9	0.929	1.154	1.11
AID38814.1	75	K	putative glycine cleavage H-protein [Staphylococcus aureus]	1	6.61355e-64	193.26	3	NTK(1)AEEEPTILNSEKPEENWLFK	-5.4216	6	0.359	0.349	0.75
AID38815.1	5	K	hypothetical protein SAXN108_0374 [Staphylococcus aureus]	1	0.00211275	61.48	2	METLK(1)SNK	-6.728	4			0.797
AID38815.1	236	K	hypothetical protein SAXN108_0374 [Staphylococcus aureus]	1	0.000289442	73.891	2	TVESYLK(1)ETNSTLK	-5.9308	2		1.179
AID38817.1	197	K	Lipoate-protein ligase A [Staphylococcus aureus]	1	0.00257981	49.96	2	EALDEK(1)YR	-5.3264	3	1.135
AID38817.1	65	K	Lipoate-protein ligase A [Staphylococcus aureus]	1	1.05009e-47	149.57	3	FQNTAIEVNQDYIDK(1)HSIQVVR	-3.2523	4			0.667
AID38818.1	38	K	hypothetical protein SAXN108_0377 [Staphylococcus aureus]	1	0.00232969	121.67	2	DLSK(1)ADK(1)VIK	-10.313	7	1.107	1.125	1.109
AID38818.1	44	K	hypothetical protein SAXN108_0377 [Staphylococcus aureus]	1	2.23461e-37	167.01	2	VIK(1)TMQDNGISTER	-4.7214	12	1.02	1.056	1.113
AID38818.1	244	K	hypothetical protein SAXN108_0377 [Staphylococcus aureus]	1	6.3096e-13	94.63	3	DVAELHILAMTNEQASGK(1)R	-6.4969	3		0.488	1.306
AID38818.1	99	K	hypothetical protein SAXN108_0377 [Staphylococcus aureus]	1	2.69463e-22	111.38	2	TDDAEVMAK(1)PAIEGIQR	-4.4832	6	1.293	1.243	1.236
AID38827.1	304	K	putative dioxygenase [Staphylococcus aureus]	1	6.49318e-09	143.39	2	EQIESK(1)LHEI	-12.385	6	0.638	0.816	0.543
AID38827.1	95	K	putative dioxygenase [Staphylococcus aureus]	1	1.85951e-05	59.77	3	FSLLVPNQAALHYFEK(1)R	-7.0957	3		0.223
AID38827.1	103	K	putative dioxygenase [Staphylococcus aureus]	1	4.4849e-06	108.4	2	LENNGIK(1)SER	-6.4564	6	1.072	1.119	1.101
AID38827.1	20	K	putative dioxygenase [Staphylococcus aureus]	1	4.46868e-40	232.17	2	NK(1)DFYTNVLGLR	-5.3932	6	0.613	0.936	0.986
AID38827.1	255	K	putative dioxygenase [Staphylococcus aureus]	1	2.41633e-05	88.181	2	YFFK(1)SLYYR	-11.003	6	0.486	0.831	0.696
AID38828.1	281	K	Luciferase-like monooxygenase [Staphylococcus aureus]	1	2.37633e-14	119.79	2	GVGYPK(1)QQFANSSDYR	-3.351	5		0.16	0.113
AID38828.1	165	K	Luciferase-like monooxygenase [Staphylococcus aureus]	1	6.61929e-06	92.428	3	ITWSGK(1)YRPELR	-8.5225	4	0.346
AID38828.1	348	K	Luciferase-like monooxygenase [Staphylococcus aureus]	1	1.166e-23	160.52	2	NIELIGNDIIPAIK(1)K	-4.9944	5	0.585		0.901
AID38828.1	174	K	Luciferase-like monooxygenase [Staphylococcus aureus]	1	0.00317219	73.637	2	NMK(1)IFPR	-8.35	4		1.249	1.264
AID38829.1	115	K	FMN reductase [Staphylococcus aureus]	1	4.73754e-22	111.75	3	VIGLVATAGSSK(1)HYLIPEMHLK	-4.5223	13	0.236	0.233	0.894
AID38829.1	14	K	FMN reductase [Staphylococcus aureus]	1	9.99966e-93	252.02	2	NIVLLSGSTVGSK(1)TR	-4.2584	20	0.966	0.976	1.296
AID38832.1	139	K	putative acetyltransferase [Staphylococcus aureus]	1	7.08486e-14	128.97	2	IEISAAVNNEK(1)SR	-2.3025	5		1.363	1.012
AID38839.1	71	K	hypothetical protein SAXN108_0398 [Staphylococcus aureus]	1	1.27745e-92	236.7	2	SNK(1)TIVQDVLTR	-3.0342	7	1.121	1.264	1.195
AID38842.1	236	K	ABC transporter ATP-binding protein [Staphylococcus aureus]	1	1.01903e-05	70.806	2	DVEIPK(1)HLIIASR	-5.078	13	0.795	1.106	1.059
AID38842.1	266	K	ABC transporter ATP-binding protein [Staphylococcus aureus]	1	4.21759e-54	180.11	3	DYAEIENAEPLK(1)HIDDATK	-5.9211	7	0.574	0.827	1.041
AID38842.1	273	K	ABC transporter ATP-binding protein [Staphylococcus aureus]	1	0.000118283	86.205	3	HIDDATK(1)IIMR	-6.6365	13	1.514	1.14	0.568
AID38842.1	248	K	ABC transporter ATP-binding protein [Staphylococcus aureus]	1	1.03474e-07	138.55	2	GK(1)YQILVK	-6.2163	6	0.954	1.138	1.118
AID38842.1	44	K	ABC transporter ATP-binding protein [Staphylococcus aureus]	1	2.52927e-35	156.02	2	NGSGK(1)STLINILVGNR	-4.3638	5	0.635	0.713	0.946
AID38842.1	15	K	ABC transporter ATP-binding protein [Staphylococcus aureus]	1	0.000190624	96.311	2	QYK(1)DSDFK	-6.7599	2		1.08
AID38842.1	92	K	ABC transporter ATP-binding protein [Staphylococcus aureus]	1	0.000658153	74.269	2	VPNK(1)LTIK	-6.135	6	0.999	0.968	1.146
AID38842.1	128	K	ABC transporter ATP-binding protein [Staphylococcus aureus]	1	3.81424e-06	135.28	2	YFELPLQTK(1)IK	-5.7961	6	1.184	0.978	1.436
AID38845.1	208	K	acetyl-CoA acetyltransferase [Staphylococcus aureus]	1	0.00312654	57.293	2	K(1)GEPIVVTK	-11.036	5	1.155	1.42	1.131
AID38846.1	144	K	putative cyclase protein [Staphylococcus aureus]	1	8.46772e-05	76.85	2	RWPNIEK(1)FENK	-3.2688	11	0.967	1.208	1.206
AID38847.1	30	K	5-methyltetrahydropteroyltriglutamate--homocysteine methyltransferase [Staphylococcus aureus]	1	0.000686937	111.39	2	AIESYWAK(1)K	-5.2219	6	1.171	1.472	1.289
AID38847.1	690	K	5-methyltetrahydropteroyltriglutamate--homocysteine methyltransferase [Staphylococcus aureus]	1	0.00344876	58.338	2	IPTK(1)EEITTAINR	-8.3539	3		1.335	1.258
AID38847.1	451	K	5-methyltetrahydropteroyltriglutamate--homocysteine methyltransferase [Staphylococcus aureus]	1	5.7356e-21	86.729	2	ITDEAYETFLK(1)NEIAR	-4.0347	4			0.968
AID38847.1	365	K	5-methyltetrahydropteroyltriglutamate--homocysteine methyltransferase [Staphylococcus aureus]	1	1.30633e-30	208.03	2	LFNQNDSVK(1)YDK	-3.9521	6	1.206	1.348	1.173
AID38847.1	277	K	5-methyltetrahydropteroyltriglutamate--homocysteine methyltransferase [Staphylococcus aureus]	1	0.000261759	81.099	2	QIEAGDFDK(1)SK	-8.1266	5	1.287		1.343
AID38847.1	608	K	5-methyltetrahydropteroyltriglutamate--homocysteine methyltransferase [Staphylococcus aureus]	1	4.87925e-10	70.552	3	SEYHEQYLK(1)DAVLSFK	-5.6381	3			1.104
AID38847.1	718	K	5-methyltetrahydropteroyltriglutamate--homocysteine methyltransferase [Staphylococcus aureus]	1	8.27559e-07	115.79	2	SLFWVNPDCGLK(1)TR	-3.1488	6	0.699	0.918	1.294
AID38847.1	5	K	5-methyltetrahydropteroyltriglutamate--homocysteine methyltransferase [Staphylococcus aureus]	1	3.07001e-05	106	2	TTIK(1)TSNLGFPR	-11.35	4	1.034		1.315
AID38847.1	177	K	5-methyltetrahydropteroyltriglutamate--homocysteine methyltransferase [Staphylococcus aureus]	1	1.15753e-12	139.02	2	VK(1)TLLPLYK	-7.9443	6	1.078	1.387	1.195
AID38851.1	84	K	ParB-like partition protein [Staphylococcus aureus]	1	2.92312e-11	115.04	2	IAGLK(1)YVSAIIK	-6.7364	6	0.477	0.632	0.874
AID38851.1	137	K	ParB-like partition protein [Staphylococcus aureus]	1	0.00303066	81.163	2	ITQQEVAK(1)R	-7.1255	3		0.926	0.836
AID38851.1	227	K	ParB-like partition protein [Staphylococcus aureus]	0.971942	4.71568e-06	90.156	3	SETDKVDITK(0.028)PK(0.972)FIK	-7.1258	13	0.515	0.682
AID38851.1	13	K	ParB-like partition protein [Staphylococcus aureus]	1	4.50898e-05	142.36	2	TK(1)DEQIK	-5.5855	6	0.276	0.384	0.303
AID38852.1	269	K	hypothetical protein SAXN108_0411 [Staphylococcus aureus]	1	0.000165572	86.243	2	EVQK(1)MFLQEGIK	-3.4719	4	1.723	1.449	0.623
AID38852.1	156	K	hypothetical protein SAXN108_0411 [Staphylococcus aureus]	1	4.66041e-19	129.04	2	INNGGTTVAEGTVK(1)SIGLR	-5.859	9	1.017	1.33	1.168
AID38852.1	210	K	hypothetical protein SAXN108_0411 [Staphylococcus aureus]	1	1.69414e-30	144.09	2	IPVSVEENIDNVDK(1)K	-3.3527	6	1.479	1.31	1.332
AID38852.1	214	K	hypothetical protein SAXN108_0411 [Staphylococcus aureus]	1	3.95298e-19	196.32	2	LNK(1)LFTSLR	-7.5107	13	1.179	1.424	1.323
AID38853.1	4	K	hypothetical protein SAXN108_0412 [Staphylococcus aureus]	1	1.18253e-67	225.89	2	ASK(1)YGINDIVEMK	-2.5968	8	0.695	0.783	0.809
AID38853.1	14	K	hypothetical protein SAXN108_0412 [Staphylococcus aureus]	1	0.000213611	101.82	2	YGINDIVEMK(1)K	-6.978	4	0.576		0.835
AID38854.1	156	K	putative GTP-binding protein [Staphylococcus aureus]	1	6.2421e-13	167.06	2	DK(1)TAEMEVR	-5.8086	13	0.333	0.801	0.317
AID38854.1	176	K	putative GTP-binding protein [Staphylococcus aureus]	1	1.12445e-08	146.27	2	EALENGK(1)PAR	-5.935	6	1.351	1.054	1.27
AID38854.1	89	K	putative GTP-binding protein [Staphylococcus aureus]	1	4.1416e-96	303.91	2	GEGLGNK(1)FLSHIR	-1.6447	12	0.735	1.015	0.798
AID38854.1	61	K	putative GTP-binding protein [Staphylococcus aureus]	1	0.000173877	111.39	2	LEEMVQPK(1)K	-7.8734	9	1.359	2.455	1.189
AID38854.1	349	K	putative GTP-binding protein [Staphylococcus aureus]	1	8.77789e-85	251.28	3	LEGK(1)EYIMQDGDIVHFR	-8.1157	15	0.498	0.644	1.115
AID38854.1	53	K	putative GTP-binding protein [Staphylococcus aureus]	1	1.00265e-07	106	2	LLK(1)LEEMVQPK	-5.4087	8	1.563	1.166	1.462
AID38856.1	81	K	30S ribosomal protein S6 [Staphylococcus aureus]	1	0.000152859	101.48	2	LAK(1)ISDDIIR	-9.1757	6	1.211	1.28	1.086
AID38856.1	19	K	30S ribosomal protein S6 [Staphylococcus aureus]	1	3.52671e-16	120.33	3	TYEVMYIVRPNIEEDAK(1)K	-9.1162	17	1.429	1.226	1.162
AID38856.1	71	K	30S ribosomal protein S6 [Staphylococcus aureus]	1	2.83709e-126	296.74	2	VK(1)SDNNK(1)ATDEFQR	-4.2182	34	1.103	1.25	1.118
AID38856.1	66	K	30S ribosomal protein S6 [Staphylococcus aureus]	1	6.61931e-28	118.26	2	VK(1)SDNNK(1)ATDEFQR	-4.2182	6	0.876	1.083	0.986
AID38857.1	13	K	Single-stranded DNA-binding protein [Staphylococcus aureus]	1	0.0148798	44.82	2	LTK(1)DPEYR	-5.7624	3		1.212
AID38857.1	67	K	Single-stranded DNA-binding protein [Staphylococcus aureus]	1	1.05378e-14	123.92	3	QADNVNNYLSK(1)GSLAGVDGR	-1.336	4		1.41
AID38858.1	35	K	30S ribosomal protein S18 [Staphylococcus aureus]	1	2.47098e-16	143.56	2	DTELLK(1)R	-6.1811	7	1.113	1.339	1.215
AID38858.1	14	K	30S ribosomal protein S18 [Staphylococcus aureus]	1	2.17538e-07	99.668	3	K(1)VCYFTANGITHIDYK	-6.8659	10	0.633	1.136	0.967
AID38858.1	65	K	30S ribosomal protein S18 [Staphylococcus aureus]	1	0.00019001	105.81	2	MLTTAIK(1)R	-7.4818	5	1.421	1.111
AID38858.1	55	K	30S ribosomal protein S18 [Staphylococcus aureus]	1	2.16693e-60	213.45	2	VTGTSAK(1)YQR	-5.3064	7	0.893	1.044	0.876
AID38864.1	67	K	hypothetical protein SAXN108_0423 [Staphylococcus aureus]	1	3.42942e-05	130.79	2	AEETYK(1)GQK	-5.0528	9	1.574	0.917	0.907
AID38864.1	29	K	hypothetical protein SAXN108_0423 [Staphylococcus aureus]	1	5.43751e-61	166.59	2	DETK(1)STESNTNQDTNTTK	-5.3083	4		0.607
AID38864.1	52	K	hypothetical protein SAXN108_0423 [Staphylococcus aureus]	1	2.28778e-05	110.52	2	DVK(1)TSPEDAVK	-5.0903	6	1.262		0.924
AID38864.1	60	K	hypothetical protein SAXN108_0423 [Staphylococcus aureus]	1	0.00626176	76.605	2	TSPEDAVK(1)K	-6.6839	5	1.362	1.145
AID38864.1	91	K	hypothetical protein SAXN108_0423 [Staphylococcus aureus]	1	3.90144e-72	224.97	2	VTQQK(1)SGEESEVLVADK	-4.0911	6	1.025	0.993	0.847
AID38864.1	179	K	hypothetical protein SAXN108_0423 [Staphylococcus aureus]	1	1.46896e-10	121.96	2	KQEVTVDAK(1)NGK	-7.3287	6	1.178	1.16	0.777
AID38864.1	166	K	hypothetical protein SAXN108_0423 [Staphylococcus aureus]	1	0.00116573	108.3	2	LVYNIDLK(1)K	-11.4	6	1.292	1.12	0.966
AID38864.1	114	K	hypothetical protein SAXN108_0423 [Staphylococcus aureus]	1	5.52301e-09	79.235	2	TEK(1)EDTMNENDNFK	-6.9986	2	1.273
AID38864.1	125	K	hypothetical protein SAXN108_0423 [Staphylococcus aureus]	1	2.50538e-47	111.06	3	TEKEDTMNENDNFK(1)YSDAIDYK	-2.8209	7	0.755	1.252	0.745
AID38864.1	133	K	hypothetical protein SAXN108_0423 [Staphylococcus aureus]	1	1.42072e-12	158.37	2	YSDAIDYK(1)K	-7.5123	6	1.306	1.131	0.985
AID38864.1	185	K	hypothetical protein SAXN108_0423 [Staphylococcus aureus]	1	1.6438e-06	142.04	2	VLK(1)SEQDH	-4.41	6	0.996	1.008	0.878
AID38865.1	76	K	hypothetical protein SAXN108_0424 [Staphylococcus aureus]	1	2.66167e-64	232.48	2	EYQK(1)HLEEVDIR	-2.4696	19	0.134	0.115	0.119
AID38865.1	27	K	hypothetical protein SAXN108_0424 [Staphylococcus aureus]	1	3.61243e-69	228.55	3	HNLEIDELAQQLNEK(1)YGTK	-7.3326	7	0.065	0.072	0.226
AID38865.1	12	K	hypothetical protein SAXN108_0424 [Staphylococcus aureus]	1	1.60809e-98	295.16	3	TK(1)HNLEIDELAQQLNEK	-9.2948	10	0.154	0.154	0.279
AID38865.1	48	K	hypothetical protein SAXN108_0424 [Staphylococcus aureus]	1	2.924e-93	202.52	3	YEAHQIWEWENHHHEPK(1)FK	-4.1631	12	0.687	0.511	0.755
AID38867.1	104	K	phosphoglycerate mutase family protein [Staphylococcus aureus]	1	1.97749e-47	183.57	2	DEISANPK(1)YEK	-6.454	17	1.004	1.024	0.967
AID38867.1	107	K	phosphoglycerate mutase family protein [Staphylococcus aureus]	1	7.92582e-28	154.66	2	YEK(1)YFNDPNFK	-4.5007	6	0.997	0.884	0.732
AID38867.1	53	K	phosphoglycerate mutase family protein [Staphylococcus aureus]	1	9.68345e-07	110.88	2	QIK(1)HVYVSDLLR	-2.507	12	0.91	1.065	1.164
AID38867.1	96	K	phosphoglycerate mutase family protein [Staphylococcus aureus]	1	7.31756e-08	55.354	2	SLGVFEGEYK(1)DEISANPK	-5.3756	3		0.481	0.873
AID38867.1	18	K	phosphoglycerate mutase family protein [Staphylococcus aureus]	1	5.85417e-13	178.94	3	SNYDNK(1)HFR	-5.1553	12	0.467	0.553	0.498
AID38867.1	115	K	phosphoglycerate mutase family protein [Staphylococcus aureus]	1	0.000816529	74.849	2	YFNDPNFK(1)DFR	17.429	2	0.563
AID38869.1	202	K	hypothetical protein SAXN108_0428 [Staphylococcus aureus]	1	0.0012615	60.547	2	GIK(1)SDVIDK	-6.5907	4	0.982
AID38869.1	179	K	hypothetical protein SAXN108_0428 [Staphylococcus aureus]	1	2.43342e-14	129.04	2	INVVDVPTK(1)YAGDVNK	-2.5824	6	0.949	0.972	0.925
AID38869.1	186	K	hypothetical protein SAXN108_0428 [Staphylococcus aureus]	1	0.00747659	67.464	2	YAGDVNK(1)K	-8.6804	2	1.178
AID38869.1	117	K	hypothetical protein SAXN108_0428 [Staphylococcus aureus]	1	1.42722e-26	140.3	3	QAETLSHLSNLAVK(1)NDLHFK	-5.1905	4			0.504
AID38871.1	103	K	Alkyl hydroperoxide reductase protein F [Staphylococcus aureus]	1	0.000657896	94.66	2	EK(1)QSIIDQIK	-5.9978	4	0.914	1.206	0.998
AID38871.1	55	K	Alkyl hydroperoxide reductase protein F [Staphylococcus aureus]	1	9.60201e-06	154.35	2	LSLSEK(1)SLK	-7.5959	6	1.292	1.391	1.267
AID38871.1	7	K	Alkyl hydroperoxide reductase protein F [Staphylococcus aureus]	1	7.44398e-28	187.33	2	MLNADLK(1)QQLK	-5.2318	12	1.039	1.539	0.889
AID38871.1	399	K	Alkyl hydroperoxide reductase protein F [Staphylococcus aureus]	1	3.7643e-109	305.4	2	SLSNVDIK(1)TNAK	-2.0783	10	1.083	1.172	1.119
AID38871.1	403	K	Alkyl hydroperoxide reductase protein F [Staphylococcus aureus]	1	9.96834e-52	233.43	3	TNAK(1)TTEVVGEDHVTGIR	-3.4638	18	0.937	1.118	0.868
AID38872.1	93	K	Alkyl hydroperoxide reductase protein C [Staphylococcus aureus]	1	2.23913e-58	129.44	4	AWHDHSDAISK(1)ITYTMIGDPSQTITR	-6.3806	10			0.416
AID38872.1	155	K	Alkyl hydroperoxide reductase protein C [Staphylococcus aureus]	1	1.57619e-05	143.56	2	IK(1)AAQYVR	-5.2996	6	1.22	1.146	1.116
AID38872.1	24	K	Alkyl hydroperoxide reductase protein C [Staphylococcus aureus]	1	2.17117e-81	264.96	2	K(1)DQFK(1)EVTQEDLK	-5.1296	20	1.401	1.326	1.201
AID38872.1	20	K	Alkyl hydroperoxide reductase protein C [Staphylococcus aureus]	1	5.81301e-07	113.86	2	K(1)DQFK(1)EVTQEDLK	-5.1296	6	0.804	1.13	0.969
AID38872.1	162	K	Alkyl hydroperoxide reductase protein C [Staphylococcus aureus]	1	0.000266892	111.61	2	K(1)NPGEVCPAK(1)WEEGAK	-4.1587	9	0.548	0.49	0.481
AID38872.1	171	K	Alkyl hydroperoxide reductase protein C [Staphylococcus aureus]	1	2.68745e-102	289.75	2	NPGEVCPAK(1)WEEGAK	-1.9267	28	1.09	1.092	1.007
AID38872.1	177	K	Alkyl hydroperoxide reductase protein C [Staphylococcus aureus]	1	2.24671e-98	254.38	2	WEEGAK(1)TLQPGLDLVGK	-3.3365	15	0.259	0.344	0.395
AID38872.1	188	K	Alkyl hydroperoxide reductase protein C [Staphylococcus aureus]	1	4.20303e-08	157.77	2	TLQPGLDLVGK(1)I	-7.0355	8	0.215	0.19	0.362
AID38873.1	19	K	Nitroreductase family protein [Staphylococcus aureus]	0.99999	5.49445e-07	136.06	3	FK(1)NKPLSEDVVK	-5.8808	10		0.906	0.825
AID38873.1	21	K	Nitroreductase family protein [Staphylococcus aureus]	1	0.000244687	99.34	2	NK(1)PLSEDVVK	-6.8773	6	1.27	1.329	1.198
AID38873.1	29	K	Nitroreductase family protein [Staphylococcus aureus]	1	6.36914e-09	108.2	2	NKPLSEDVVK(1)K	-5.2097	10	1.211	1.274	1.172
AID38873.1	245	K	Nitroreductase family protein [Staphylococcus aureus]	1	1.2135e-38	229.4	2	LDMLEQLQK(1)SGLIQR	-4.3159	20	0.257	0.31	0.861
AID38873.1	188	K	Nitroreductase family protein [Staphylococcus aureus]	1	9.1936e-10	75.012	3	LPFDHVFHHNK(1)YHADK	-4.6188	6		0.906	1.044
AID38873.1	10	K	Nitroreductase family protein [Staphylococcus aureus]	1	1.13454e-05	154.35	3	SEHVYNLVK(1)K	-6.2554	7	0.99	1.029	1.167
AID38874.1	101	K	putative sodium:dicarboxylate symporter protein [Staphylococcus aureus]	1	0.00349418	52.591	2	IQIGEK(1)FAK	-11.955	3	1.123	0.99
AID38874.1	444	K	putative sodium:dicarboxylate symporter protein [Staphylococcus aureus]	1	7.95925e-37	171.14	2	LTK(1)HWDK	-5.6803	16	0.586	0.93	0.758
AID38875.1	219	K	putative DNA-binding protein [Staphylococcus aureus]	1	0	442.05	2	AENAGDGTATK(1)VDK	-6.6825	16	0.11	0.107	0.106
AID38875.1	176	K	putative DNA-binding protein [Staphylococcus aureus]	1	7.93214e-22	179.95	2	ALAESTNK(1)VEK	-6.8074	6	0.177	0.166	0.156
AID38875.1	241	K	putative DNA-binding protein [Staphylococcus aureus]	1	6.41351e-292	418.55	2	ASVEQSK(1)NDNAAETSNK	-3.1411	13	0.128	0.126	0.099
AID38875.1	193	K	putative DNA-binding protein [Staphylococcus aureus]	1	2.63756e-29	184.65	2	DSK(1)VAGVNTSTDAK(1)TDTK	-5.977	8	0.13	0.123	0.115
AID38875.1	204	K	putative DNA-binding protein [Staphylococcus aureus]	1	3.6013e-136	277.54	2	VAGVNTSTDAK(1)TDTK	-3.598	10	0.224	0.195	0.176
AID38875.1	208	K	putative DNA-binding protein [Staphylococcus aureus]	1	1.28742e-176	297.54	2	TDTK(1)AENAGDGTATK	-6.0648	9	0.137	0.136	0.109
AID38875.1	45	K	putative DNA-binding protein [Staphylococcus aureus]	1	1.99987e-59	190.37	2	EATDFK(1)EEDIELFK	-1.8047	6	0.381	0.547	1.124
AID38875.1	76	K	putative DNA-binding protein [Staphylococcus aureus]	1	3.7461e-13	126.29	2	EK(1)DFLQVIVK	-4.6484	5	0.098		0.245
AID38875.1	33	K	putative DNA-binding protein [Staphylococcus aureus]	1	3.08821e-19	203.97	2	GYQLSK(1)TEYR	-7.2894	4	0.317
AID38875.1	19	K	putative DNA-binding protein [Staphylococcus aureus]	1	0.000190136	97.277	3	K(1)IVQHLEER	-3.862	7	0.983	1.268	0.871
AID38875.1	109	K	putative DNA-binding protein [Staphylococcus aureus]	1	0.00181897	90.308	2	LEIQK(1)MR	-6.3025	5	0.168		0.129
AID38875.1	15	K	putative DNA-binding protein [Staphylococcus aureus]	1	0.00421155	58.916	2	VELSEK(1)QVR	-7.4734	2	0.756
AID38875.1	60	K	putative DNA-binding protein [Staphylococcus aureus]	1	1.13766e-09	85.742	2	VK(1)QTNSYDLAFDELEK	-6.0131	4			0.336
AID38876.1	189	K	hypothetical protein SAXN108_0435 [Staphylococcus aureus]	1	4.84105e-10	89.382	2	DIYGTSVK(1)SNYILK	-5.0052	3	1.076	1.209
AID38876.1	19	K	hypothetical protein SAXN108_0435 [Staphylococcus aureus]	1	1.48466e-05	54.309	3	DPHYNEALK(1)LYDTK	-8.8704	3		1.27	1.038
AID38876.1	24	K	hypothetical protein SAXN108_0435 [Staphylococcus aureus]	1	6.61259e-24	149.02	3	LYDTK(1)LNLSLTEDKR	-7.5187	5		0.653	0.815
AID38876.1	33	K	hypothetical protein SAXN108_0435 [Staphylococcus aureus]	1	3.64344e-08	129.28	2	LNLSLTEDK(1)R	-7.3621	4		1.287	1.148
AID38876.1	181	K	hypothetical protein SAXN108_0435 [Staphylococcus aureus]	1	0.00103946	57.003	2	LTK(1)DIYGTSVK	-6.7828	4		1.016	0.815
AID38876.1	167	K	hypothetical protein SAXN108_0435 [Staphylococcus aureus]	1	0.000125613	53.363	4	QTEIDYIHPTNDGHTK(1)K	-2.8662	4	0.997		1.356
AID38877.1	105	K	hypothetical protein SAXN108_0436 [Staphylococcus aureus]	1	0	463.02	4	DK(1)SSHQEVHENNSAYEEIDITHFAEASK	-4.6173	5	0.097		0.112
AID38877.1	35	K	hypothetical protein SAXN108_0436 [Staphylococcus aureus]	1	1.18062e-64	177.41	2	SEGYLESELTIISK(1)SK	-5.608	11	0.413	0.692	1.246
AID38877.1	37	K	hypothetical protein SAXN108_0436 [Staphylococcus aureus]	1	1.99618e-147	186.42	4	SK(1)LHLNDLHDSEISLISTSGTFSDR	-5.5073	13	0.085	0.146	0.797
AID38877.1	63	K	hypothetical protein SAXN108_0436 [Staphylococcus aureus]	1	4.78851e-30	148.82	3	MTK(1)LLTGEDGEHAVLSR	-5.1747	8		0.131	0.153
AID38877.1	89	K	hypothetical protein SAXN108_0436 [Staphylococcus aureus]	1	1.30815e-13	183.27	2	YK(1)QLILDDK	-5.8953	8	1.142	0.998	0.947
AID38877.1	87	K	hypothetical protein SAXN108_0436 [Staphylococcus aureus]	1	0.000144345	105.94	2	YNLAPDELEK(1)YK	-0.28901	6	1.093	1.205	0.989
AID38878.1	83	K	Xanthine phosphoribosyltransferase [Staphylococcus aureus]	1	6.5962e-45	202.26	3	AK(1)PSTLTDGYYETSIHSFTK	-2.679	8	0.803	1.165	1.085
AID38878.1	101	K	Xanthine phosphoribosyltransferase [Staphylococcus aureus]	1	3.20698e-117	275.96	3	PSTLTDGYYETSIHSFTK(1)NK	-4.651	12			0.084
AID38878.1	103	K	Xanthine phosphoribosyltransferase [Staphylococcus aureus]	1	3.92463e-14	191.55	2	NK(1)TSTVIVSK	-5.1287	18	0.931	1.102	0.833
AID38878.1	18	K	Xanthine phosphoribosyltransferase [Staphylococcus aureus]	1	1.38352e-08	70.806	2	EDGVVIDEK(1)ILK	-5.7555	8	0.967	1.113	1.115
AID38878.1	21	K	Xanthine phosphoribosyltransferase [Staphylococcus aureus]	1	2.38436e-48	176	2	ILK(1)VDGFLNHQIDAK	-4.8084	20	0.76	1.062	0.916
AID38878.1	156	K	Xanthine phosphoribosyltransferase [Staphylococcus aureus]	1	1.41149e-06	79.235	3	TAGIGIVVEK(1)SFQNGHQR	-7.8361	2			1.01
AID38878.1	47	K	Xanthine phosphoribosyltransferase [Staphylococcus aureus]	1	1.26629e-08	151.22	2	TFYEQFK(1)DK	-4.707	6	1.131	1.151	1.214
AID38878.1	185	K	Xanthine phosphoribosyltransferase [Staphylococcus aureus]	1	3.22363e-119	326.21	2	VASLEGNK(1)VTLVGEE	-0.78153	7	0.375	0.695	0.605
AID38879.1	415	K	Xanthine permease [Staphylococcus aureus]	1	0.000595244	76.605	2	YK(1)QTEENVQ	-6.0699	4	0.662		0.814
AID38880.1	413	K	Inosine-5'-monophosphate dehydrogenase [Staphylococcus aureus]	1	1.25416e-05	117.99	2	K(1)FVPEGIEGR	-6.7767	7	0.428	1.085	0.556
AID38880.1	205	K	Inosine-5'-monophosphate dehydrogenase [Staphylococcus aureus]	1	1.25668e-07	112.73	2	DIEK(1)VIEFPNAAK	-6.5151	5	1.275		1.265
AID38880.1	214	K	Inosine-5'-monophosphate dehydrogenase [Staphylococcus aureus]	1	6.27749e-05	48.822	3	VIEFPNAAK(1)DEHGR	-7.0817	5	2.406
AID38880.1	398	K	Inosine-5'-monophosphate dehydrogenase [Staphylococcus aureus]	1	1.16951e-73	226.85	2	GMGSLGAMEK(1)GSNDR	-5.224	14	0.179	0.153	0.154
AID38880.1	264	K	Inosine-5'-monophosphate dehydrogenase [Staphylococcus aureus]	1	2.77919e-06	143.39	2	GVIDQVK(1)HIK	-5.3937	24	0.016	1.282	1.227
AID38880.1	335	K	Inosine-5'-monophosphate dehydrogenase [Staphylococcus aureus]	1	5.90321e-06	71.219	2	HGK(1)AIIADGGIK	-6.2411	9	1.464	1.319	1.225
AID38880.1	185	K	Inosine-5'-monophosphate dehydrogenase [Staphylococcus aureus]	1	0.000588966	67.507	2	IEK(1)LPLVK	-8.4454	7	0.886	0.684	0.596
AID38880.1	190	K	Inosine-5'-monophosphate dehydrogenase [Staphylococcus aureus]	1	0.000410921	60.892	2	LPLVK(1)DGR	-8.2961	5	1.365	1.07	1.13
AID38880.1	129	K	Inosine-5'-monophosphate dehydrogenase [Staphylococcus aureus]	1	2.32447e-05	95.656	2	ISGVPIVDNK(1)EDR	-3.0147	5	1.465	1.392	1.121
AID38880.1	201	K	Inosine-5'-monophosphate dehydrogenase [Staphylococcus aureus]	1	2.56932e-06	92.707	2	LEGLITIK(1)DIEK	-5.6933	6	0.614	0.538	1.285
AID38880.1	481	K	Inosine-5'-monophosphate dehydrogenase [Staphylococcus aureus]	1	3.19048e-84	229.08	3	MGPAGLAESHPHNIQITK(1)ESPNYSF	-3.3619	11	0.416	0.298	0.702
AID38880.1	5	K	Inosine-5'-monophosphate dehydrogenase [Staphylococcus aureus]	1	0.000758628	79.059	2	MWESK(1)FAK	-8.3286	9	0.861	0.556	0.702
AID38880.1	87	K	Inosine-5'-monophosphate dehydrogenase [Staphylococcus aureus]	1	1.31436e-60	227.95	2	NMGVEEQADEVQK(1)VK	0.85751	8	1.48	1.093	1.218
AID38880.1	74	K	Inosine-5'-monophosphate dehydrogenase [Staphylococcus aureus]	1	2.55436e-208	337.45	3	QGGLGVIHK(1)NMGVEEQADEVQK	-5.2511	15	1.262	1.085	1.333
AID38881.1	116	K	GMP synthase glutamine-hydrolyzing, amidotransferase subunit / GMP synthase glutamine-hydrolyzing, ATP pyrophosphatase subunit [Staphylococcus aureus]	1	1.95136e-104	167.56	3	AIINAK(1)SDELFAGLPAEQTVWMSHSDK	-4.6082	6			0.623
AID38881.1	47	K	GMP synthase glutamine-hydrolyzing, amidotransferase subunit / GMP synthase glutamine-hydrolyzing, ATP pyrophosphatase subunit [Staphylococcus aureus]	1	3.0313e-10	76.196	3	EMGVYSELHDHEISIEEIK(1)K	-6.9158	7			0.847
AID38881.1	110	K	GMP synthase glutamine-hydrolyzing, amidotransferase subunit / GMP synthase glutamine-hydrolyzing, ATP pyrophosphatase subunit [Staphylococcus aureus]	1	1.6239e-36	209.86	2	EYGK(1)AIINAK	-6.6815	6	1.032	1.238	1.01
AID38881.1	483	K	GMP synthase glutamine-hydrolyzing, amidotransferase subunit / GMP synthase glutamine-hydrolyzing, ATP pyrophosphatase subunit [Staphylococcus aureus]	1	1.73206e-17	171.09	2	IDWEVLQK(1)ISSR	-5.4694	6	0.364	0.379	1.156
AID38881.1	290	K	GMP synthase glutamine-hydrolyzing, amidotransferase subunit / GMP synthase glutamine-hydrolyzing, ATP pyrophosphatase subunit [Staphylococcus aureus]	1	8.51533e-05	126.29	2	LK(1)GVSDPEQK	-6.5178	5		1.316	1.227
AID38881.1	99	K	GMP synthase glutamine-hydrolyzing, amidotransferase subunit / GMP synthase glutamine-hydrolyzing, ATP pyrophosphatase subunit [Staphylococcus aureus]	1	0.00032036	99.305	2	LLGGK(1)VER	-5.3267	6	0.972	1.07	1.081
AID38881.1	505	K	GMP synthase glutamine-hydrolyzing, amidotransferase subunit / GMP synthase glutamine-hydrolyzing, ATP pyrophosphatase subunit [Staphylococcus aureus]	1	2.49876e-28	119.52	2	VVYDITSK(1)PPSTIEWE	-4.3328	5	0.132		0.845
AID38886.1	89	K	hypothetical protein SAXN108_0445 [Staphylococcus aureus]	1	5.90782e-14	132.9	3	RLQVEK(1)YMDSFTDK	-7.3472	16	0.903	1.567	0.784
AID38894.1	33	K	Dihydrofolate reductase [Staphylococcus aureus]	1	5.94533e-19	170.85	2	DWEYVK(1)NTTK	-6.729	6	0.317	0.585	0.487
AID38894.1	37	K	Dihydrofolate reductase [Staphylococcus aureus]	1	3.08654e-06	90.689	3	NTTK(1)GHPIILGR	-6.1247	9	0.386	0.816
AID38894.1	27	K	Dihydrofolate reductase [Staphylococcus aureus]	1	0.0034672	44.57	2	IPK(1)DWEYVK	-6.0669	3		1.149
AID38894.1	11	K	Dihydrofolate reductase [Staphylococcus aureus]	1	3.93099e-14	167.76	2	VSLIAAMDK(1)NR	-11.393	8	0.347	0.702	0.532
AID38894.1	17	K	Dihydrofolate reductase [Staphylococcus aureus]	1	0.000175534	83.438	2	VIGK(1)ENDIPWR	-10.06	4		0.808
AID38900.1	181	K	hypothetical protein SAXN108_0459 [Staphylococcus aureus]	1	9.14089e-37	241.63	2	DENLSK(1)LYSR	-6.3205	6	0.949	1.116	1.028
AID38900.1	71	K	hypothetical protein SAXN108_0459 [Staphylococcus aureus]	1	1.05462e-22	162.21	2	GWNTLCTYLK(1)IR	-2.741	4			0.824
AID38900.1	236	K	hypothetical protein SAXN108_0459 [Staphylococcus aureus]	1	1.66785e-47	213.77	3	HSLAHPNTNIIGK(1)R	-5.1329	6	1.167	1.315	1.257
AID38900.1	24	K	hypothetical protein SAXN108_0459 [Staphylococcus aureus]	1	2.96757e-91	246.85	2	K(1)SSSNYYEGGNEIVSK	-4.2349	6	0.363	0.431	0.327
AID38900.1	168	K	hypothetical protein SAXN108_0459 [Staphylococcus aureus]	1	7.2872e-05	100.84	2	K(1)YEITVPR	-8.5585	11	1.258	0.411	1.044
AID38900.1	19	K	hypothetical protein SAXN108_0459 [Staphylococcus aureus]	1	7.76417e-19	162.8	2	SLLIK(1)TLER	-6.4383	7	0.593	0.771	0.673
AID38908.1	50	K	putative helicase [Staphylococcus aureus]	1	1.0699e-07	94.791	2	IAYQAIK(1)HDGSLK	-5.1018	4		0.421
AID38908.1	487	K	putative helicase [Staphylococcus aureus]	1	4.26163e-09	79.795	2	IK(1)NNSLSSSVSSFK	-3.8091	6	0.627	0.875	0.636
AID38909.1	637	K	hypothetical protein SAXN108_0468 [Staphylococcus aureus]	1	0.000595244	50.834	2	IDFLIK(1)IPK	-6.6646	5			0.548
AID38909.1	56	K	hypothetical protein SAXN108_0468 [Staphylococcus aureus]	1	3.19551e-31	156.02	2	ILLDDSYYYSSK(1)TLK	-5.0602	6	0.661	1.063	1.235
AID38909.1	530	K	hypothetical protein SAXN108_0468 [Staphylococcus aureus]	1	1.57902e-18	170.69	2	LYK(1)STAQEK(1)GQAR	-5.6428	10	0.144	0.17	0.168
AID38911.1	47	K	hypothetical protein SAXN108_0470 [Staphylococcus aureus]	1	4.10863e-06	78.888	3	ALNNSDYTK(1)GTIHTR	-6.1908	8	1.215	1.249
AID38915.1	46	K	hypothetical protein SAXN108_0474 [Staphylococcus aureus]	1	0.000177879	92.732	2	DK(1)NINLLLK	-6.6388	5	1.224	1.545
AID38916.1	81	K	hypothetical protein SAXN108_0475 [Staphylococcus aureus]	1	2.32617e-16	79.235	3	GMDTVVFIPSIIHPSFK(1)R	-6.3748	13	0.626	1.14	1.076
AID38916.1	193	K	hypothetical protein SAXN108_0475 [Staphylococcus aureus]	1	0.00104511	99.305	2	NPDTWGK(1)R	-5.8428	6	1.325	1.224	1.159
AID38928.1	199	K	Type I restriction-modification system, DNA-methyltransferase subunit M [Staphylococcus aureus]	1	0.000415358	63.908	2	K(1)AGEFYTPQQVSK	-4.8316	4	1.052	1.222	1.172
AID38928.1	325	K	Type I restriction-modification system, DNA-methyltransferase subunit M [Staphylococcus aureus]	1	0.000364167	88.181	2	FSGYGK(1)LAPK	-8.1219	5	1.049	1.144	1.024
AID38928.1	153	K	Type I restriction-modification system, DNA-methyltransferase subunit M [Staphylococcus aureus]	1	1.39182e-05	125.98	2	LGNNVK(1)ER	-5.3689	6	1.483	1.467	1.303
AID38928.1	16	K	Type I restriction-modification system, DNA-methyltransferase subunit M [Staphylococcus aureus]	1	1.27129e-72	215.14	2	QQQAELHK(1)K	-6.315	6	1.443	1.266	1.068
AID38928.1	243	K	Type I restriction-modification system, DNA-methyltransferase subunit M [Staphylococcus aureus]	1	0.00227403	70.389	2	VGK(1)ETQVYR	-9.0373	5	1.083	1.026	0.984
AID38928.1	313	K	Type I restriction-modification system, DNA-methyltransferase subunit M [Staphylococcus aureus]	1	3.46444e-23	163.59	2	WTADSK(1)FENDER	-6.1798	6	0.747	0.94	0.897
AID40279.1	185	K	Type I restriction-modification system, specificity subunit S [Staphylococcus aureus]	1	0.00347051	87.251	2	FFSK(1)LDR	-7.0976	6	0.982	1.053	1.09
AID38929.1	335	K	Type I restriction-modification system, specificity subunit S [Staphylococcus aureus]	1	6.25199e-10	69.201	2	FK(1)INSQGLTSDTWNLK	-5.1175	3		0.38	0.974
AID38929.1	374	K	Type I restriction-modification system, specificity subunit S [Staphylococcus aureus]	1	0.0294941	47.349	2	IGDFFK(1)K	-8.1123	5	1.071	1.206
AID38929.1	177	K	Type I restriction-modification system, specificity subunit S [Staphylococcus aureus]	1	0.00693439	58.426	2	IGK(1)FFSK	-7.5199	4	0.952	1.126	1.097
AID38929.1	38	K	Type I restriction-modification system, specificity subunit S [Staphylococcus aureus]	1	0.00243895	94.806	2	NK(1)NLESK	-3.9403	5	1.029	0.983	1.228
AID38932.1	97	K	hypothetical protein SAXN108_0491 [Staphylococcus aureus]	1	1.55999e-33	199.51	3	QDGFDVSK(1)YEHVK	-8.5149	6		0.912
AID38932.1	76	K	hypothetical protein SAXN108_0491 [Staphylococcus aureus]	1	8.18357e-23	165.09	2	SYFADK(1)GLHSIK	-3.5668	6	0.907	0.881	0.627
AID38936.1	27	K	Tandem lipoprotein [Staphylococcus aureus]	1	2.29149e-41	189.56	2	SFAK(1)TLDMYPIK	-7.834	12	0.627	0.771	0.822
AID38936.1	105	K	Tandem lipoprotein [Staphylococcus aureus]	1	4.91966e-23	178.65	2	VYDDISK(1)NHNEK	-4.5597	11	0.503	0.508	0.355
AID38936.1	152	K	Tandem lipoprotein [Staphylococcus aureus]	1	1.45939e-77	176.91	3	DLK(1)NYQDGNITTNENVPSYEAQYK	-8.1228	4	0.2		0.915
AID38936.1	13	K	Tandem lipoprotein [Staphylococcus aureus]	1	3.28859e-53	189.56	2	KEEQTNK(1)TDSK	-5.0845	8	0.201
AID38936.1	17	K	Tandem lipoprotein [Staphylococcus aureus]	1	6.75585e-13	132.39	2	TDSK(1)EEQIK	-7.1847	7	0.999	1.157	1.078
AID38936.1	130	K	Tandem lipoprotein [Staphylococcus aureus]	1	1.57262e-06	130.79	2	IVLLDNVEDK(1)K	-5.3498	4		1.753	1.459
AID38936.1	207	K	Tandem lipoprotein [Staphylococcus aureus]	1	1.62936e-60	202.24	2	LYIDGDIK(1)GSSVGYK	-4.0553	8	0.337	0.451	0.518
AID38936.1	120	K	Tandem lipoprotein [Staphylococcus aureus]	1	2.68204e-33	208.03	2	NNK(1)IVLLDNVEDK	-5.3692	8		1.021	1.09
AID38936.1	117	K	Tandem lipoprotein [Staphylococcus aureus]	1	0.00277248	101.41	2	VELK(1)NNK	-4.5647	6	0.874	1.022	0.81
AID38937.1	355	K	hypothetical protein SAXN108_0496 [Staphylococcus aureus]	1	0.00019572	103.87	2	FGK(1)NWEDAQK	-7.5867	5	1.19	0.934	0.969
AID38937.1	230	K	hypothetical protein SAXN108_0496 [Staphylococcus aureus]	1	3.50981e-37	175.68	2	FVAENDALTENLK(1)K	-8.1077	5		0.214	0.133
AID38937.1	242	K	hypothetical protein SAXN108_0496 [Staphylococcus aureus]	1	4.21839e-08	101.45	2	HYVFFGNDK(1)VFK	-0.85534	6	1.399	0.706	1.272
AID38937.1	209	K	hypothetical protein SAXN108_0496 [Staphylococcus aureus]	1	3.45795e-13	142.04	2	LLELYK(1)NYK	-9.2899	6	1.15	0.952	1.021
AID38937.1	280	K	hypothetical protein SAXN108_0496 [Staphylococcus aureus]	1	6.7195e-23	172.92	2	LQGYAEENNK(1)SFVK	-2.9796	6	0.714	0.611	0.57
AID38937.1	284	K	hypothetical protein SAXN108_0496 [Staphylococcus aureus]	1	5.69244e-31	183.08	2	SFVK(1)NSNNAISK	-5.7008	6	0.452	0.393	0.41
AID38938.1	19	K	hypothetical protein SAXN108_0497 [Staphylococcus aureus]	1	1.10374e-107	240.52	2	NELEESYESEK(1)K	-3.8485	6	0.446	0.381	0.302
AID38939.1	77	K	hypothetical protein SAXN108_0498 [Staphylococcus aureus]	1	5.76655e-06	95.138	2	ANFK(1)GAAQGDWVK	-3.2188	2	1.013
AID38939.1	44	K	hypothetical protein SAXN108_0498 [Staphylococcus aureus]	1	7.37486e-06	111.61	3	TVIAPEHK(1)HK	-4.6019	12	1.092	0.933	0.858
AID38943.1	491	K	putative NADH-Ubiquinone/plastoquinone (complexI) protein [Staphylococcus aureus]	1	0.00558324	44.598	2	AIESHPNYLK(1)K	-4.7754	2			0.97
AID38945.1	21	K	hypothetical protein SAXN108_0504 [Staphylococcus aureus]	1	1.23196e-40	212.27	2	AITQWEK(1)DFLGR	-4.6358	6	0.941	1.014	1.213
AID38945.1	32	K	hypothetical protein SAXN108_0504 [Staphylococcus aureus]	1	1.30294e-37	168.69	2	GSLSVK(1)SDILR	-7.9476	6	0.963	1.165	1.147
AID38945.1	118	K	hypothetical protein SAXN108_0504 [Staphylococcus aureus]	1	2.46773e-08	158.57	2	LEDNLEK(1)HI	-8.3108	7	0.076	0.084	0.069
AID38945.1	66	K	hypothetical protein SAXN108_0504 [Staphylococcus aureus]	1	2.13816e-07	112.73	2	VCSTNEGLLNIK(1)R	-9.7317	2	1.174
AID38948.1	33	K	hypothetical protein SAXN108_0507 [Staphylococcus aureus]	1	3.25922e-40	147.01	4	DVK(1)HLAAELNDQGFSCYAPNYPGHGLLLK	-2.3498	6			0.115
AID38948.1	121	K	hypothetical protein SAXN108_0507 [Staphylococcus aureus]	1	7.52376e-72	180.11	3	EK(1)SDDGLIEHLVYYSQR	-6.1195	8	0.365	0.555	0.891
AID38948.1	110	K	hypothetical protein SAXN108_0507 [Staphylococcus aureus]	1	0.000595173	87.251	3	LAQHYPLK(1)R	-5.2723	9	1.211	1.125	1.339
AID38950.1	80	K	Sodium-dependent transporter [Staphylococcus aureus]	1	1.2208e-18	121.71	2	TYTTQIYSK(1)LTGK	-3.4385	5	0.841	1.064
AID38951.1	86	K	pyridoxal-phosphate dependent protein [Staphylococcus aureus]	1	8.55507e-06	88.734	2	CK(1)IFAPYGFSEEK	-4.0997	4		1.445
AID38951.1	44	K	pyridoxal-phosphate dependent protein [Staphylococcus aureus]	1	0.00229493	44.82	2	LGK(1)YLVEK	-7.765	4	1.281	1.172
AID38952.1	349	K	putative Cys/Met metabolism PLP-dependentenzyme [Staphylococcus aureus]	1	0.00133864	57.003	2	AK(1)EGITDGLVR	-9.7252	3		1.221
AID38952.1	108	K	putative Cys/Met metabolism PLP-dependentenzyme [Staphylococcus aureus]	1	0.000432888	106.93	2	ALTK(1)VFTR	-6.2923	11	1.035	1.223	1.127
AID38952.1	244	K	putative Cys/Met metabolism PLP-dependentenzyme [Staphylococcus aureus]	1	0.00118272	65.404	2	GIK(1)TLGLR	-7.6216	3	0.671
AID38952.1	215	K	putative Cys/Met metabolism PLP-dependentenzyme [Staphylococcus aureus]	1	7.77733e-52	188.85	3	YLGGHSDVVAGLVATSDDK(1)LAER	-8.1826	8	0.159	0.441	1.296
AID38953.1	334	K	Methionine ABC transporter ATP-binding protein [Staphylococcus aureus]	1	0.000296477	85.622	2	EK(1)NIQFEEVH	-6.5054	4	1.178	1.311	1.117
AID38953.1	267	K	Methionine ABC transporter ATP-binding protein [Staphylococcus aureus]	1	1.1886e-07	88.42	2	LNDEQVGDFK(1)DYK	-1.0239	6	0.977	1.398	1.213
AID38955.1	204	K	putative lipoprotein [Staphylococcus aureus]	1	8.18055e-07	95.656	2	DPK(1)NDPIFLEK	-8.6906	2			1.215
AID38955.1	167	K	putative lipoprotein [Staphylococcus aureus]	1	2.77919e-06	107.08	2	DITSNPK(1)HLK	-6.1393	6	0.951	1.274	0.789
AID38955.1	170	K	putative lipoprotein [Staphylococcus aureus]	1	5.40378e-05	63.766	2	HLK(1)ITAVDAQQTAR	-3.5486	2			1.028
AID38955.1	235	K	putative lipoprotein [Staphylococcus aureus]	1	7.1447e-06	121.8	2	DLDNK(1)TYAK	-3.5599	4	1.258	1.249	1.05
AID38955.1	247	K	putative lipoprotein [Staphylococcus aureus]	1	0.000184494	54.199	2	IVELYHSK(1)EAQK	-2.2224	2			1.183
AID38956.1	97	K	putative exported protein [Staphylococcus aureus]	1	1.07182e-30	142.73	2	LK(1)VSGTASSSNAASNSSR	-2.2338	5	1.067	0.615	1.018
AID38958.1	25	K	hypothetical protein SAXN108_0517 [Staphylococcus aureus]	1	0.000156536	98.009	2	EK(1)YYFPGGK	-7.7521	7	0.939	0.73	0.929
AID38958.1	128	K	hypothetical protein SAXN108_0517 [Staphylococcus aureus]	1	3.22113e-16	108.2	2	VWIETYGGK(1)HDK	-3.7509	9	0.088	0.07	0.068
AID38963.1	1440	K	Glutamate synthase NADPH large chain [Staphylococcus aureus]	1	7.27418e-05	94.804	3	AIHVLK(1)HFDR	-4.7642	13		1.087	1.192
AID38963.1	817	K	Glutamate synthase NADPH large chain [Staphylococcus aureus]	1	7.33135e-27	206.38	2	AYSEAVNK(1)NR	-6.0134	4			1.44
AID38963.1	457	K	Glutamate synthase NADPH large chain [Staphylococcus aureus]	1	0.000111292	83.623	2	DETLFK(1)LQR	-7.6498	2			1.271
AID38963.1	471	K	Glutamate synthase NADPH large chain [Staphylococcus aureus]	1	2.80141e-09	101.64	2	EEIHK(1)YIQELVEGK	-4.7448	9	0.405		0.532
AID38963.1	928	K	Glutamate synthase NADPH large chain [Staphylococcus aureus]	1	3.79178e-05	99.34	2	EIQIK(1)VAQGAK	-6.6601	4	0.798	1.416	1.006
AID38963.1	809	K	Glutamate synthase NADPH large chain [Staphylococcus aureus]	1	3.44873e-14	92.747	2	ENDYAQFK(1)AYSEAVNK	-1.2965	2			0.672
AID38963.1	1411	K	Glutamate synthase NADPH large chain [Staphylococcus aureus]	1	0.000822267	125.5	2	IK(1)HQEEK	-5.7401	6	1.293	1.681	1.259
AID38963.1	110	K	Glutamate synthase NADPH large chain [Staphylococcus aureus]	1	0.00025838	50.09	3	ILGSEHEVVFK(1)K	-7.9443	5	1.152	1.405
AID38963.1	111	K	Glutamate synthase NADPH large chain [Staphylococcus aureus]	1	3.63763e-29	141.88	2	K(1)YFEGEGLSILGYR	-2.9368	6	0.432	0.657	1.296
AID38963.1	407	K	Glutamate synthase NADPH large chain [Staphylococcus aureus]	1	0.000332286	83.358	2	LLLVDFK(1)QNK	-6.3256	3			1.42
AID38963.1	1000	K	Glutamate synthase NADPH large chain [Staphylococcus aureus]	1	1.37207e-14	120.75	2	LVSK(1)TGVGTIASGVAK	-4.4492	5	1.021	1.175	1.011
AID38963.1	648	K	Glutamate synthase NADPH large chain [Staphylococcus aureus]	1	6.66387e-05	78.864	2	MSTSLVAK(1)SGETR	-3.1976	3	1.119		0.977
AID38963.1	466	K	Glutamate synthase NADPH large chain [Staphylococcus aureus]	1	6.7609e-05	87.942	2	QFAYTK(1)EEIHK	-4.4679	6		1.396	0.863
AID38963.1	900	K	Glutamate synthase NADPH large chain [Staphylococcus aureus]	1	2.20127e-30	117.77	2	YEVQVDGSNK(1)VSAIK	-1.2899	6	0.886
AID38963.1	39	K	Glutamate synthase NADPH large chain [Staphylococcus aureus]	1	7.87553e-06	51.454	3	SHDIIDK(1)SLEMLR	-5.9425	3			0.997
AID38963.1	1492	K	Glutamate synthase NADPH large chain [Staphylococcus aureus]	1	7.3872e-05	77.358	2	TIDAK(1)HK	-4.32	9	0.078
AID38964.1	360	K	Glutamate synthase NADPH small chain [Staphylococcus aureus]	1	1.38733e-06	77.431	2	FGK(1)EPCAYGVQTMR	-2.3628	6		1.021	1.068
AID38964.1	117	K	Glutamate synthase NADPH small chain [Staphylococcus aureus]	1	1.16486e-06	69.641	2	VCPAPCESACVMK(1)INR	-5.0728	7	1.046	0.951	1.176
AID38964.1	377	K	Glutamate synthase NADPH small chain [Staphylococcus aureus]	1	5.38689e-06	79.311	3	YDVDDK(1)GHIR	-5.771	10	1.343	1.282	1.227
AID38965.1	40	K	PTS system, trehalose-specific IIB component / PTS system, trehalose-specific IIC component [Staphylococcus aureus]	0.999986	9.94854e-12	79.311	2	LVLKDESK(1)VDK	-7.0737	6	1.232		0.925
AID38965.1	250	K	PTS system, trehalose-specific IIB component / PTS system, trehalose-specific IIC component [Staphylococcus aureus]	1	1.22748e-05	101.45	2	GLNK(1)VVHDSIK	-6.2747	6	1.341	1.294	1.063
AID38966.1	217	K	putative glycosyl hydrolase [Staphylococcus aureus]	1	1.84179e-05	112.93	2	IGK(1)EFYTDGPR	-6.4536	4		1.245	1.041
AID38966.1	296	K	putative glycosyl hydrolase [Staphylococcus aureus]	1	0.00646465	65.313	2	LDFHK(1)LK	-8.7143	5		1.041	1.118
AID38966.1	3	K	putative glycosyl hydrolase [Staphylococcus aureus]	1	0.0039327	81.642	2	SK(1)EIDWR	-5.396	4	0.895		0.91
AID38967.1	9	K	GntR family transcriptional regulator [Staphylococcus aureus]	1	0.0006976	53.517	2	FMK(1)IYEALK	-7.9653	4	1.096	1.129	0.953
AID38969.1	401	K	DNA polymerase III subunits gamma and tau [Staphylococcus aureus]	1	5.64965e-59	217.2	2	TLK(1)AQGVSVAPVQK(1)SSK	-4.6673	14	0.016	0.016	0.014
AID38969.1	296	K	DNA polymerase III subunits gamma and tau [Staphylococcus aureus]	1	0.000787074	85.622	2	DTIMNK(1)TSEK	-6.3429	4	0.645
AID38969.1	36	K	DNA polymerase III subunits gamma and tau [Staphylococcus aureus]	1	4.2726e-05	69.641	3	EK(1)QSHAYIFSGPR	-7.3377	4		0.969	1.12
AID38969.1	488	K	DNA polymerase III subunits gamma and tau [Staphylococcus aureus]	1	6.1748e-07	47.915	3	FEEEIHCEIVNK(1)DDEK	-2.4051	3		1.243	1.31
AID38969.1	492	K	DNA polymerase III subunits gamma and tau [Staphylococcus aureus]	0.995885	3.93023e-22	96.27	3	FEEEIHCEIVNK(0.004)DDEK(0.996)R	-6.1779	5		1.301	1.337
AID38969.1	267	K	DNA polymerase III subunits gamma and tau [Staphylococcus aureus]	1	8.62836e-06	135.63	3	K(1)YHQFITEGK	-5.8304	11	0.618	0.803	0.756
AID38969.1	276	K	DNA polymerase III subunits gamma and tau [Staphylococcus aureus]	1	7.1282e-07	84.309	3	YHQFITEGK(1)EVNR	-3.0934	4		0.751	1.321
AID38969.1	438	K	DNA polymerase III subunits gamma and tau [Staphylococcus aureus]	1	0.000145961	57.042	3	LLK(1)DHWQEVIDHAK	-8.3824	2			1.112
AID38969.1	424	K	DNA polymerase III subunits gamma and tau [Staphylococcus aureus]	1	3.16961e-06	101.43	2	NAFSMQQIAK(1)VLDK	-2.8013	2	0.565
AID38969.1	509	K	DNA polymerase III subunits gamma and tau [Staphylococcus aureus]	1	0.000108002	91.245	2	NVK(1)VVGVPSDQWQR	-4.8693	4	0.866	1.06	0.955
AID38969.1	112	K	DNA polymerase III subunits gamma and tau [Staphylococcus aureus]	1	1.13485e-12	135.63	2	VK(1)YAPSESK	-5.8565	6	0.809	0.888	0.818
AID38969.1	119	K	DNA polymerase III subunits gamma and tau [Staphylococcus aureus]	1	0.000829901	69.915	2	YAPSESK(1)YK	-5.686	5	1.045	1.126	1.08
AID38970.1	27	K	hypothetical protein SAXN108_0529 [Staphylococcus aureus]	1	0.000371171	104.39	2	MAQEQEK(1)LK	-5.3691	10	0.175
AID38970.1	95	K	hypothetical protein SAXN108_0529 [Staphylococcus aureus]	1	3.32217e-14	169.81	2	LGK(1)HTQGLNIPGM	-7.9269	23	0.176	0.226	0.211
AID38971.1	23	K	putative recombination protein [Staphylococcus aureus]	1	0.000112345	94.66	2	LPGIGPK(1)TAQR	-7.5517	2	1.143
AID38972.1	281	K	Orn/Lys/Arg decarboxylase family protein [Staphylococcus aureus]	1	0.0132224	64.064	2	AQLIECLEK(1)K	-7.3517	3	1.444
AID38972.1	387	K	Orn/Lys/Arg decarboxylase family protein [Staphylococcus aureus]	1	0.000151508	58.476	3	RFEYVTWCDLK(1)K	-4.9867	5		0.72	0.839
AID38973.1	158	K	Thymidylate kinase [Staphylococcus aureus]	1	2.06852e-37	211.84	2	LDQEDLK(1)FHEK	-5.5286	16	0.806	0.885	0.743
AID38973.1	86	K	Thymidylate kinase [Staphylococcus aureus]	1	0.000750372	66.664	2	EGK(1)VVLCDR	-5.1143	4		1.381	1.336
AID38973.1	28	K	Thymidylate kinase [Staphylococcus aureus]	1	0.000201439	48.822	2	LVK(1)DYDVIMTR	-6.6542	3		1.059	1.095
AID38974.1	29	K	hypothetical protein SAXN108_0533 [Staphylococcus aureus]	1	1.80146e-16	160.62	2	ATK(1)LATTGGFLR	-5.8613	6	1.135	1.409	1.21
AID38975.1	72	K	DNA polymerase III delta prime subunit [Staphylococcus aureus]	1	4.07592e-21	64.56	3	VSTYNHPDFMYISTTENAIK(1)K	-4.4235	4		0.917	1.156
AID38977.1	74	K	hypothetical protein SAXN108_0536 [Staphylococcus aureus]	1	1.77049e-06	92.747	2	DIDK(1)FNCNER	-6.5688	8	1.233	1.152	1.162
AID38977.1	193	K	hypothetical protein SAXN108_0536 [Staphylococcus aureus]	1	1.01083e-39	140.3	2	DQNLSLNPTK(1)ISGACGR	2.8016	8	1.257	0.595	1.174
AID38977.1	138	K	hypothetical protein SAXN108_0536 [Staphylococcus aureus]	1	0.000324086	90.761	3	ILAQHLK(1)TR	-7.3435	9	0.601	0.624
AID38977.1	131	K	hypothetical protein SAXN108_0536 [Staphylococcus aureus]	1	1.32475e-07	93.467	3	LVK(1)ILAQHLK	-6.3031	11	1.339	1.054	1.202
AID38977.1	111	K	hypothetical protein SAXN108_0536 [Staphylococcus aureus]	1	2.84796e-05	61.194	2	LVNCEYTLDK(1)SK	-2.0829	4	1.654		0.676
AID38978.1	99	K	DNA replication initiation control protein YabA [Staphylococcus aureus]	1	2.30567e-05	142.36	2	GELFGK(1)HR	-6.0611	6	0.93	1.025	1.002
AID38979.1	199	K	putative methyltransferase [Staphylococcus aureus]	1	1.85241e-43	181.44	2	VGK(1)SAQTIVVEGR	-5.7651	6	1.008	1.202	1.1
AID38981.1	53	K	tetrapyrrole (corrin/porphyrin) methylase family protein [Staphylococcus aureus]	1	3.51399e-07	87.251	4	LCNHYDIPTPLK(1)SYHEHNK	-6.4604	2	1.15
AID38981.1	41	K	tetrapyrrole (corrin/porphyrin) methylase family protein [Staphylococcus aureus]	1	7.83882e-10	86.135	3	VTSK(1)LCNHYDIPTPLK	-6.7076	5		1.285	1.241
AID38982.1	575	K	Methionyl-tRNA synthetase [Staphylococcus aureus]	1	1.14203e-63	241.63	2	AATIIDAEHVK(1)K(1)SDK	-3.5626	13	0.716	1.143	1.039
AID38982.1	560	K	Methionyl-tRNA synthetase [Staphylococcus aureus]	1	2.86714e-05	115.86	2	DFDK(1)VEIK	-9.5222	6	1.074	1.156	1.086
AID38982.1	550	K	Methionyl-tRNA synthetase [Staphylococcus aureus]	0.999973	0.000226048	62.454	3	EEKEEIPSK(1)PQIDIK	-7.6496	4	1.134	1.367
AID38982.1	176	K	Methionyl-tRNA synthetase [Staphylococcus aureus]	1	2.316e-29	140.01	2	EESYFFNISK(1)YTDR	-2.43	4			0.424
AID38982.1	610	K	Methionyl-tRNA synthetase [Staphylococcus aureus]	1	4.22226e-05	104.39	2	FYTPDDIIGK(1)K	-7.4983	5	1.269	1.275	1.304
AID38982.1	102	K	Methionyl-tRNA synthetase [Staphylococcus aureus]	1	2.02706e-10	165.39	2	HK(1)HVVEQVFER	-4.9043	12	1.032	0.909	1.107
AID38982.1	154	K	Methionyl-tRNA synthetase [Staphylococcus aureus]	1	7.96461e-05	59.77	3	IIGGK(1)SPDSGHEVELVK	-6.509	3		0.791
AID38982.1	60	K	Methionyl-tRNA synthetase [Staphylococcus aureus]	1	2.5904e-11	83.061	3	YLTGTDEHGQK(1)IQEK(1)AQK	-5.0733	7	0.826	1.373	1.105
AID38982.1	627	K	Methionyl-tRNA synthetase [Staphylococcus aureus]	1	3.07093e-102	258	2	LMGQK(1)SEGMILSAEK	-2.9588	27	1.17	0.817	1.121
AID38982.1	313	K	Methionyl-tRNA synthetase [Staphylococcus aureus]	1	2.43408e-47	174.02	2	SK(1)GNVVDPNILIDR	-2.372	5	0.891	1.558	0.909
AID38982.1	433	K	Methionyl-tRNA synthetase [Staphylococcus aureus]	1	4.15984e-102	265.89	2	TNK(1)YIDETTPWVLAK	-2.7633	6	0.754	0.954	1.094
AID38982.1	56	K	Methionyl-tRNA synthetase [Staphylococcus aureus]	1	2.5904e-11	83.061	3	YLTGTDEHGQK(1)IQEK(1)AQK	-5.0733	7	0.626	2.409	0.837
AID38983.1	192	K	deoxyribonuclease [Staphylococcus aureus]	1	3.45684e-06	125.17	2	EVAK(1)HVSMER	-6.7718	17	1.239	1.125	1.153
AID38983.1	247	K	deoxyribonuclease [Staphylococcus aureus]	1	4.80434e-51	180.49	2	GLSYEEVCEQTTK(1)NAEK	-4.7713	6	0.82	1.019	0.971
AID38983.1	122	K	deoxyribonuclease [Staphylococcus aureus]	1	2.59296e-05	118.06	3	LK(1)LPIIIHNR	-6.9554	6	1.289	1.261	1.001
AID38983.1	40	K	deoxyribonuclease [Staphylococcus aureus]	1	2.29351e-33	169.81	2	MFVVGFNK(1)STIER	-2.5674	10	0.611	0.79	1.33
AID38985.1	239	K	dimethyladenosine transferase [Staphylococcus aureus]	1	1.53144e-07	96.946	2	K(1)TINNNYQNYFK	0.20653	4		1.117	0.632
AID38985.1	250	K	dimethyladenosine transferase [Staphylococcus aureus]	1	1.6631e-06	115.35	2	TINNNYQNYFK(1)DGK	-3.4371	4			0.788
AID38985.1	194	K	dimethyladenosine transferase [Staphylococcus aureus]	1	4.83366e-07	62.711	3	VLTVPK(1)SVFMPPPNVDSIVVK	-6.8331	4			0.237
AID38986.1	3	K	Veg protein [Staphylococcus aureus]	1	2.64584e-05	92.732	2	PK(1)SILDIK	-8.1443	6	0.728	0.797	0.617
AID38986.1	9	K	Veg protein [Staphylococcus aureus]	1	3.4867e-16	117.41	3	SILDIK(1)NSIDCHVGNR	-6.9162	6	0.425	0.819	0.926
AID38987.1	64	K	4-diphosphocytidyl-2-C-methyl-D-erythritol kinase [Staphylococcus aureus]	1	4.4148e-10	76.009	3	IVVEIEHNYVPSNHK(1)NLAYR	-3.5496	6		0.694	1.107
AID38987.1	223	K	4-diphosphocytidyl-2-C-methyl-D-erythritol kinase [Staphylococcus aureus]	1	1.32574e-72	208.35	2	LEPISVSK(1)HPQIDK	-2.3427	12	1.205	0.936	1.17
AID38988.1	216	K	PurR: transcription regulator associated with purine metabolism [Staphylococcus aureus]	1	0.00402563	51.454	3	AHVK(1)GVSVLVESK	-7.381	3	1.451	1.216
AID38988.1	153	K	PurR: transcription regulator associated with purine metabolism [Staphylococcus aureus]	1	4.57011e-101	222.5	2	DNK(1)VTEGSTVSINYVSGSSR	-8.0658	14	0.603	1.218	0.875
AID38988.1	20	K	PurR: transcription regulator associated with purine metabolism [Staphylococcus aureus]	1	4.79914e-05	146.27	2	LIPLTFFVK(1)K	-6.0549	6	0.62	1.023	1.092
AID38988.1	42	K	PurR: transcription regulator associated with purine metabolism [Staphylococcus aureus]	1	0.000291053	150.24	2	NTFQK(1)EK	-5.157	5	1.179	1.277	1.166
AID38988.1	26	K	PurR: transcription regulator associated with purine metabolism [Staphylococcus aureus]	1	7.49679e-176	336.87	2	QAK(1)SSISEDVQIIK	0.25901	8	0.816	1.057	0.96
AID38988.1	37	K	PurR: transcription regulator associated with purine metabolism [Staphylococcus aureus]	1	2.66357e-182	293.6	2	SSISEDVQIIK(1)NTFQK	-3.7613	11	0.051	0.111	0.986
AID38989.1	85	K	YabJ [Staphylococcus aureus]	1	1.0572e-32	94.865	4	DMNDFQK(1)INEVYGQYFNEHKPAR	-5.961	6			0.342
AID38989.1	98	K	YabJ [Staphylococcus aureus]	1	5.0162e-05	63.766	3	INEVYGQYFNEHK(1)PAR	-6.9069	3	1.038	1.291
AID38989.1	2	K	YabJ [Staphylococcus aureus]	1	0.000505043	103.8	2	MK(1)IINTTR	-4.4982	7	1.075	0.896	1.112
AID38989.1	122	K	YabJ [Staphylococcus aureus]	1	0.000757474	83.438	2	VEIELVSK(1)IK	-10.428	3			0.944
AID38990.1	2	K	Protein of unknown function identified by role in sporulation (SpoVG) [Staphylococcus aureus]	1	0.00288513	98.009	2	MK(1)VTDVR	-5.4918	12	0.813	1.973	0.745
AID38990.1	50	K	Protein of unknown function identified by role in sporulation (SpoVG) [Staphylococcus aureus]	1	2.1437e-77	241.15	2	VIEGNSGLFVAMPSK(1)R	-2.8875	19	0.965	0.891	0.961
AID38992.1	359	K	N-acetylglucosamine-1-phosphate uridyltransferase / Glucosamine-1-phosphate N-acetyltransferase [Staphylococcus aureus]	1	6.81581e-33	129.01	3	DGAK(1)VSHLSYIGDAVIGER	-7.1232	6	0.597	0.985	1.142
AID38992.1	393	K	N-acetylglucosamine-1-phosphate uridyltransferase / Glucosamine-1-phosphate N-acetyltransferase [Staphylococcus aureus]	1	0.00244087	79.809	2	FK(1)TIVGK	-5.3201	7	0.998	0.983	0.954
AID38992.1	60	K	N-acetylglucosamine-1-phosphate uridyltransferase / Glucosamine-1-phosphate N-acetyltransferase [Staphylococcus aureus]	1	1.32179e-31	123.72	3	GSGVDQVVTIVGHGAESVK(1)GHLGER	-3.7009	5		0.448	0.91
AID38992.1	12	K	N-acetylglucosamine-1-phosphate uridyltransferase / Glucosamine-1-phosphate N-acetyltransferase [Staphylococcus aureus]	1	3.06291e-05	72.922	2	HAIILAAGK(1)GTR	-6.3373	6	1.153	1.106	1.018
AID38992.1	156	K	N-acetylglucosamine-1-phosphate uridyltransferase / Glucosamine-1-phosphate N-acetyltransferase [Staphylococcus aureus]	1	0.000107028	69.641	2	IVEEK(1)DATQAEK	-6.8302	4	0.972	1.371	1.067
AID38992.1	86	K	N-acetylglucosamine-1-phosphate uridyltransferase / Glucosamine-1-phosphate N-acetyltransferase [Staphylococcus aureus]	1	3.46976e-39	135.23	4	SLYSFQEEQLGTAHAVQMAK(1)SHLEDK	-5.1678	5			0.594
AID38992.1	391	K	N-acetylglucosamine-1-phosphate uridyltransferase / Glucosamine-1-phosphate N-acetyltransferase [Staphylococcus aureus]	1	9.27843e-67	153.97	2	TNIGCGTITVNYDGENK(1)FK	-6.092	8			0.463
AID38992.1	350	K	N-acetylglucosamine-1-phosphate uridyltransferase / Glucosamine-1-phosphate N-acetyltransferase [Staphylococcus aureus]	1	2.2711e-05	120.33	2	VGNFVEIK(1)K(1)ADLK	-4.8355	9	1.35	1.252	1.153
AID38992.1	30	K	N-acetylglucosamine-1-phosphate uridyltransferase / Glucosamine-1-phosphate N-acetyltransferase [Staphylococcus aureus]	1	7.52916e-06	70.638	4	VLHEVAGK(1)PMVEHVLESVK	-6.8364	5		0.743	1.104
AID38992.1	22	K	N-acetylglucosamine-1-phosphate uridyltransferase / Glucosamine-1-phosphate N-acetyltransferase [Staphylococcus aureus]	1	0.000220088	71.066	2	YK(1)VLHEVAGK	-7.0928	3		0.935	0.939
AID38993.1	250	K	Ribose-phosphate pyrophosphokinase [Staphylococcus aureus]	1	6.06217e-13	77.478	3	GAK(1)EVYACCTHPVLSGPAK	-6.3003	8	0.834
AID38993.1	266	K	Ribose-phosphate pyrophosphokinase [Staphylococcus aureus]	1	9.98305e-23	90.376	3	EVYACCTHPVLSGPAK(1)ER	-4.0845	6	1.5	1.457	1.312
AID38993.1	163	K	Ribose-phosphate pyrophosphokinase [Staphylococcus aureus]	1	1.07446e-31	132.61	3	HFK(1)DDPNINPEECVVVSPDHGGVTR	-4.4445	9	0.795	1.157	1.205
AID38993.1	188	K	Ribose-phosphate pyrophosphokinase [Staphylococcus aureus]	1	1.70296e-05	65.421	2	K(1)LADILK(1)TPIAIIDK	-4.5729	5	0.534	0.397	0.771
AID38993.1	194	K	Ribose-phosphate pyrophosphokinase [Staphylococcus aureus]	1	8.73731e-38	172.09	2	LADILK(1)TPIAIIDK	-4.9036	9	0.646	0.841	1.238
AID38993.1	202	K	Ribose-phosphate pyrophosphokinase [Staphylococcus aureus]	1	7.08253e-05	126.82	2	TPIAIIDK(1)R	-7.9798	6	1.335	1.242	1.169
AID38993.1	7	K	Ribose-phosphate pyrophosphokinase [Staphylococcus aureus]	1	6.03847e-51	228.06	2	MLNNEYK(1)NSSLK	-1.9589	44	0.815	0.648	0.784
AID38993.1	12	K	Ribose-phosphate pyrophosphokinase [Staphylococcus aureus]	1	0.000900286	88.24	2	NSSLK(1)IFSLK	-11.784	5	1.124	1.072	0.989
AID38994.1	5	K	LSU ribosomal protein L25p [Staphylococcus aureus]	1	8.81868e-08	133.98	2	ASLK(1)SIIR	-6.3462	24	0.815	1.014	0.833
AID38994.1	26	K	LSU ribosomal protein L25p [Staphylococcus aureus]	1	1.12557e-09	104	2	SGK(1)VPAVVYGYGTK	-2.7172	10	1.155	1.262	1.128
AID38994.1	37	K	LSU ribosomal protein L25p [Staphylococcus aureus]	1	6.82608e-92	273.07	2	VPAVVYGYGTK(1)NVSVK	-0.2936	36	0.643	1.027	1.033
AID38994.1	68	K	LSU ribosomal protein L25p [Staphylococcus aureus]	1	7.29633e-48	230.23	2	NGVIELGVGSK(1)TIK	-3.9533	6	1.308	1.497	1.194
AID38994.1	71	K	LSU ribosomal protein L25p [Staphylococcus aureus]	1	2.09377e-06	67.838	2	TIK(1)VMVADYQFDPLK	-5.5457	3			0.325
AID38994.1	42	K	LSU ribosomal protein L25p [Staphylococcus aureus]	1	8.41911e-96	260.83	2	NVSVK(1)VDEVEFIK	-1.2284	22	0.282	0.35	1.155
AID38994.1	50	K	LSU ribosomal protein L25p [Staphylococcus aureus]	1	2.06908e-28	183.13	2	VDEVEFIK(1)VIR	-6.4477	8	0.549	0.622	1.353
AID38995.1	171	K	Peptidyl-tRNA hydrolase [Staphylococcus aureus]	1	4.57132e-06	153.33	2	AIEK(1)FVETSR	-4.8007	6	1.334	1.178	1.179
AID38995.1	43	K	Peptidyl-tRNA hydrolase [Staphylococcus aureus]	1	0.000259965	111.61	2	FK(1)GAYTIER	-5.325	6	1.054	1.19	0.994
AID38995.1	115	K	Peptidyl-tRNA hydrolase [Staphylococcus aureus]	1	3.22353e-13	97.084	2	GSAGGHNGMK(1)SIIK	-6.8328	5	1.416	1.082
AID38995.1	127	K	Peptidyl-tRNA hydrolase [Staphylococcus aureus]	1	0.000710871	88.921	2	MLGTDQFK(1)R	-3.5882	11	1.225	0.799	1.126
AID38995.1	39	K	Peptidyl-tRNA hydrolase [Staphylococcus aureus]	1	1.5778e-12	158.37	2	NNFSLDK(1)QK	-5.2122	6	1.053	1.377	1.161
AID38996.1	241	K	Transcription-repair coupling factor [Staphylococcus aureus]	1	4.15164e-24	169.81	2	EELK(1)TAYENTRPK	-2.9446	17	0.918	1.207	1.305
AID38996.1	250	K	Transcription-repair coupling factor [Staphylococcus aureus]	1	0.000294549	93.162	2	TAYENTRPK(1)IDK	-3.9931	7	1.295	1.645	1.054
AID38996.1	718	K	Transcription-repair coupling factor [Staphylococcus aureus]	1	2.42085e-21	157.67	2	EGLK(1)TGFVDIVVGTHK	-5.4582	8	0.516	0.849	1.315
AID38996.1	490	K	Transcription-repair coupling factor [Staphylococcus aureus]	1	7.71267e-38	116.28	4	IK(1)SYQDLNVGDYIVHVHHGVGR	-6.745	4	0.422
AID38996.1	569	K	Transcription-repair coupling factor [Staphylococcus aureus]	1	0.000329866	113.7	2	LGGSEWK(1)K	-7.8184	5	1.36	1.255	1.275
AID38996.1	734	K	Transcription-repair coupling factor [Staphylococcus aureus]	1	3.55031e-08	119.07	2	LLSK(1)DIQYK	-6.6554	4			1.306
AID38996.1	375	K	Transcription-repair coupling factor [Staphylococcus aureus]	1	0.000254865	72.365	3	LNHIIK(1)FSCK	-6.529	8	0.835	0.933	1.034
AID38996.1	636	K	Transcription-repair coupling factor [Staphylococcus aureus]	0.999992	7.34391e-05	84.999	2	SIDEIKDDMQK(1)SR	-2.8976	4	0.851		0.985
AID38996.1	556	K	Transcription-repair coupling factor [Staphylococcus aureus]	1	0.000704962	76.572	2	YVASEDK(1)TPK	-5.7767	5		1.472	1.44
AID38998.1	379	K	putative tetrapyrrole methyltransferase domain / Nucleoside triphosphate pyrophosphohydrolase MazG [Staphylococcus aureus]	1	1.87713e-13	153.33	2	DK(1)SFDEAALK	-5.9798	6	0.916	1.071	0.97
AID38998.1	115	K	putative tetrapyrrole methyltransferase domain / Nucleoside triphosphate pyrophosphohydrolase MazG [Staphylococcus aureus]	1	1.97401e-10	105.94	2	DNTDIDVK(1)VLGGK	-8.4258	4	1.004		1.404
AID38998.1	363	K	putative tetrapyrrole methyltransferase domain / Nucleoside triphosphate pyrophosphohydrolase MazG [Staphylococcus aureus]	1	1.10662e-09	87.251	3	FEK(1)VFAEHFLNLYEK	-8.2549	3			0.469
AID38998.1	375	K	putative tetrapyrrole methyltransferase domain / Nucleoside triphosphate pyrophosphohydrolase MazG [Staphylococcus aureus]	1	1.11746e-13	117.21	3	VFAEHFLNLYEK(1)TK	-7.4257	6	0.674	1.057	1.192
AID38998.1	27	K	putative tetrapyrrole methyltransferase domain / Nucleoside triphosphate pyrophosphohydrolase MazG [Staphylococcus aureus]	1	0.00214123	98.009	2	FLK(1)TQDK	-4.9201	6	1.197	1.217	1.19
AID38998.1	31	K	putative tetrapyrrole methyltransferase domain / Nucleoside triphosphate pyrophosphohydrolase MazG [Staphylococcus aureus]	1	1.03296e-08	154.28	2	TQDK(1)VYAR	-4.7257	6	1.226	0.941	1.238
AID38998.1	264	K	putative tetrapyrrole methyltransferase domain / Nucleoside triphosphate pyrophosphohydrolase MazG [Staphylococcus aureus]	1	0.00127315	90.263	3	VQTHETLK(1)R	-3.7398	8		1.04
AID38999.1	42	K	Ribosome-associated heat shock protein implicated in the recycling of the 50S subunit [Staphylococcus aureus]	1	2.6065e-09	85.081	2	AGSDVK(1)AEDVLTIR	-6.499	6	0.755	1.032	1.12
AID38999.1	73	K	Ribosome-associated heat shock protein implicated in the recycling of the 50S subunit [Staphylococcus aureus]	1	5.79068e-112	285.28	2	DNAK(1)GMYEIIEER	-0.62624	11	0.377	0.477	0.445
AID38999.1	5	K	Ribosome-associated heat shock protein implicated in the recycling of the 50S subunit [Staphylococcus aureus]	1	0.0106241	81.799	2	LDK(1)YLK(1)VSR	-8.7591	6	0.66	1.112	1.018
AID38999.1	8	K	Ribosome-associated heat shock protein implicated in the recycling of the 50S subunit [Staphylococcus aureus]	1	0.0106241	81.799	2	LDK(1)YLK(1)VSR	-8.7591	6	0.66	1.112	1.018
AID38999.1	59	K	Ribosome-associated heat shock protein implicated in the recycling of the 50S subunit [Staphylococcus aureus]	1	1.49356e-09	100.07	2	LVTVK(1)VTALNEHASK	-2.716	8	0.803	0.66	0.805
AID39000.1	4	K	Cell division protein DivIC FtsB, stabilizes FtsL against RasP cleavage [Staphylococcus aureus]	1	7.57562e-92	252.02	3	NK(1)VEHIENQYTSQENK	-8.4643	8	0.137	0.141	0.115
AID39001.1	102	K	hypothetical protein SAXN108_0560 [Staphylococcus aureus]	1	0.00681596	109.36	2	AEDFEK(1)K	-5.419	5	0.147		0.073
AID39001.1	12	K	hypothetical protein SAXN108_0560 [Staphylococcus aureus]	1	0.00688747	72.042	2	GK(1)VTGIK(1)K	-5.3354	5		0.375	0.505
AID39001.1	18	K	hypothetical protein SAXN108_0560 [Staphylococcus aureus]	1	1.41641e-15	157.74	2	K(1)FGAFVELPEGK	-6.0983	9	0.306	0.38	0.307
AID39001.1	74	K	hypothetical protein SAXN108_0560 [Staphylococcus aureus]	1	0.0101295	85.813	2	ISLSIK(1)K	-8.8387	5	0.28	0.258
AID39001.1	109	K	hypothetical protein SAXN108_0560 [Staphylococcus aureus]	1	2.61623e-28	216.04	2	LSNFLK(1)DSEDK	-5.7653	7	0.152		0.09
AID39001.1	8	K	hypothetical protein SAXN108_0560 [Staphylococcus aureus]	1	0.00258873	49.96	2	SIEVGNK(1)LK	-6.2393	3	1.314		0.832
AID39002.1	403	K	tRNAIle-lysidine synthetase [Staphylococcus aureus]	1	0.000181538	83.214	2	DQMPIVLDK(1)QQR	-7.8255	3		0.971	1.191
AID39002.1	245	K	tRNAIle-lysidine synthetase [Staphylococcus aureus]	1	3.94011e-09	133.07	2	FDEQSK(1)YLEVSR	-3.1519	5	0.942	1.107	1.048
AID39002.1	150	K	tRNAIle-lysidine synthetase [Staphylococcus aureus]	1	0.00984598	63.301	2	K(1)GYQIYR	-4.9855	4	0.26	1.064	1.116
AID39002.1	342	K	tRNAIle-lysidine synthetase [Staphylococcus aureus]	1	0.000185399	69.716	3	KPGNYIFNK(1)YR	-6.0772	5	0.698		0.908
AID39003.1	141	K	Hypoxanthine-guanine phosphoribosyltransferase [Staphylococcus aureus]	1	3.71239e-06	147.19	2	ADIEAK(1)YVGK	-6.519	16	1.158	1.184	1.156
AID39003.1	33	K	Hypoxanthine-guanine phosphoribosyltransferase [Staphylococcus aureus]	1	2.68957e-37	201.66	2	DYQGK(1)PLVCVGILK	-3.8704	6	0.933	1.213	1.164
AID39003.1	28	K	Hypoxanthine-guanine phosphoribosyltransferase [Staphylococcus aureus]	1	5.24454e-82	273.75	2	ELGAQLTK(1)DYQGK	-3.2705	9	1.146	1.233	1.122
AID39003.1	53	K	Hypoxanthine-guanine phosphoribosyltransferase [Staphylococcus aureus]	1	2.53499e-05	94.66	2	GSAMFMSDLIK(1)R	-6.8053	4	0.55		0.578
AID39003.1	173	K	Hypoxanthine-guanine phosphoribosyltransferase [Staphylococcus aureus]	1	1.54325e-08	136.94	2	NLPYIGTLK(1)PEV	-5.6581	8	0.418	0.61	1.099
AID39004.1	572	K	Cell division protein FtsH [Staphylococcus aureus]	1	0.000120919	102.55	3	CK(1)QILLEHK	-6.1807	8	1.39	1.068	1.163
AID39004.1	631	K	Cell division protein FtsH [Staphylococcus aureus]	1	2.72817e-149	314.08	2	VVK(1)DEDSEFNDGK(1)FGK	-4.3054	23	0.132	0.112
AID39004.1	634	K	Cell division protein FtsH [Staphylococcus aureus]	1	9.89176e-13	162.49	2	FGK(1)SYEEIRK	-4.5978	13	0.165	0.144	0.135
AID39004.1	254	K	Cell division protein FtsH [Staphylococcus aureus]	1	1.95114e-05	150.24	2	DLFDNAK(1)K	-7.1523	6	1.292	1.249	1.294
AID39004.1	349	K	Cell division protein FtsH [Staphylococcus aureus]	1	1.91743e-108	270.45	2	EAILHVHAK(1)NK	-6.851	19	0.991	1.155	1.359
AID39004.1	351	K	Cell division protein FtsH [Staphylococcus aureus]	1	1.11171e-33	170.95	2	NK(1)PLDETVDLK	-5.6752	4	1.174
AID39004.1	360	K	Cell division protein FtsH [Staphylococcus aureus]	1	7.91999e-15	128.68	3	NKPLDETVDLK(1)AISQR	-9.5057	6	1.086	1.493	1.279
AID39004.1	211	K	Cell division protein FtsH [Staphylococcus aureus]	1	4.22806e-40	183	2	GVLLVGPPGTGK(1)TLLAR	-3.9958	6	0.786	1.023	1.017
AID39004.1	149	K	Cell division protein FtsH [Staphylococcus aureus]	1	0.000281044	110.22	2	MMNFGK(1)SK	-5.6302	16	0.577	0.503	0.797
AID39004.1	159	K	Cell division protein FtsH [Staphylococcus aureus]	1	0.00683422	113.14	2	MYDNNK(1)R	-4.3975	6	1.152	1.048	1.246
AID39004.1	338	K	Cell division protein FtsH [Staphylococcus aureus]	1	4.54692e-05	92.445	3	QIQVGRPDVK(1)GR	-5.632	12	1.15	1.285	1.337
AID39004.1	68	K	Cell division protein FtsH [Staphylococcus aureus]	1	0.000179178	70.806	3	TK(1)NDEDYSSTILYNNEK	-6.7393	2		0.926
AID39005.1	105	K	Chaperonin heat shock protein 33 [Staphylococcus aureus]	1	2.81754e-21	115.29	4	AYVDHPQTHFPLNEQGK(1)LDVR	-7.7533	6	0.847	1.324	1.185
AID39005.1	192	K	Chaperonin heat shock protein 33 [Staphylococcus aureus]	1	2.46174e-26	178.94	2	DETISK(1)LEK	-5.6119	6	1.116	1.268	1.166
AID39005.1	84	K	Chaperonin heat shock protein 33 [Staphylococcus aureus]	1	2.82102e-12	159.12	2	IIADANAK(1)GEVR	-5.4481	4		1.172	0.833
AID39005.1	244	K	Chaperonin heat shock protein 33 [Staphylococcus aureus]	1	6.94309e-67	152.02	3	MPVQFECNCSHEK(1)FLNAIK	-7.2649	10	0.838	0.818	1.299
AID39006.1	287	K	Cysteine synthase [Staphylococcus aureus]	1	9.95898e-18	108.5	2	GK(1)TVVTVLPSNGER	-6.044	4	1.601
AID39006.1	125	K	Cysteine synthase [Staphylococcus aureus]	1	1.05449e-25	126.32	3	AYGAELVLTPGSEAMK(1)GAIK(1)K	-5.0939	15			0.797
AID39006.1	64	K	Cysteine synthase [Staphylococcus aureus]	1	2.05813e-70	235.92	3	IK(1)PGDTIVEPTSGNTGIGLAFVCAAK	-1.3757	8	0.329	0.516	1.071
AID39006.1	88	K	Cysteine synthase [Staphylococcus aureus]	1	2.94153e-156	223.19	3	IKPGDTIVEPTSGNTGIGLAFVCAAK(1)GYK	-2.9848	6	0.369	0.639	1.173
AID39006.1	91	K	Cysteine synthase [Staphylococcus aureus]	1	1.66813e-20	114.5	2	GYK(1)AVFTMPETMSQER	-4.8311	19	0.892	1.049	1.236
AID39006.1	56	K	Cysteine synthase [Staphylococcus aureus]	1	1.03287e-09	144.47	2	IALAMIEK(1)AER	-7.9079	9	1.265	1.215	1.382
AID39006.1	46	K	Cysteine synthase [Staphylococcus aureus]	1	9.32719e-14	137.58	2	LEYQNPGGSVK(1)DR	-4.9536	5	1.5	1.417	1.157
AID39007.1	207	K	Dihydropteroate synthase [Staphylococcus aureus]	1	5.84269e-39	176	2	FTK(1)EMMGYDTTPVER	-1.3012	16	0.052
AID39007.1	257	K	Dihydropteroate synthase [Staphylococcus aureus]	1	0.00577021	54.436	2	GIDFLK(1)EK	-9.0095	3		0.892	0.943
AID39008.1	8	K	Dihydroneopterin aldolase [Staphylococcus aureus]	1	2.66401e-48	203.52	2	MQDTIFLK(1)GMR	-6.9449	21	1.26	0.852	1.485
AID39008.1	95	K	Dihydroneopterin aldolase [Staphylococcus aureus]	1	0.00244097	101.41	2	VMETK(1)VR	-8.1064	8	1.081	0.94	1.357
AID39009.1	155	K	2-amino-4-hydroxy-6-hydroxymethyldihydropteridine pyrophosphokinase [Staphylococcus aureus]	1	5.5839e-05	81.335	2	DLVFVDDSVK(1)R	-6.8711	4	0.536
AID39009.1	145	K	2-amino-4-hydroxy-6-hydroxymethyldihydropteridine pyrophosphokinase [Staphylococcus aureus]	1	3.76954e-05	66.619	2	VK(1)DLVFVDDSVK	-7.352	4		1.001	0.964
AID39010.1	49	K	Lysyl-tRNA synthetase class II [Staphylococcus aureus]	1	3.82048e-59	203.93	2	EEWDQYSK(1)EELVEK	-2.5634	7	0.785	0.86	1.18
AID39010.1	140	K	Lysyl-tRNA synthetase class II [Staphylococcus aureus]	1	1.37795e-12	134.66	3	FTLLTK(1)SLRPLPDK	-7.9117	11	0.788	0.842	0.738
AID39010.1	148	K	Lysyl-tRNA synthetase class II [Staphylococcus aureus]	1	5.37226e-64	245.26	3	SLRPLPDK(1)FHGLQDIEQR	-4.819	12	0.671	1.007	0.94
AID39010.1	134	K	Lysyl-tRNA synthetase class II [Staphylococcus aureus]	1	0.00319506	106.93	2	K(1)FTLLTK	-10.461	6	1.199	1.235	1.167
AID39010.1	193	K	Lysyl-tRNA synthetase class II [Staphylococcus aureus]	1	3.02441e-70	186.67	3	NYLNNK(1)GFLEVETPMMHQIAGGAAAR	-5.3323	9			0.542
AID39010.1	181	K	Lysyl-tRNA synthetase class II [Staphylococcus aureus]	1	0.000239621	120.33	2	SK(1)IIQEMR	-6.9446	8	1.164		1.237
AID39010.1	131	K	Lysyl-tRNA synthetase class II [Staphylococcus aureus]	1	1.44989e-49	249.22	2	TNTGELSVK(1)AK	-4.708	6	1.361	1.229	1.206
AID39011.1	90	K	Lysyl-tRNA synthetase class II [Staphylococcus aureus]	1	7.82765e-45	159.82	3	DTMK(1)YGHILNEFFEQK	-6.5842	5			0.378
AID39011.1	69	K	Lysyl-tRNA synthetase class II [Staphylococcus aureus]	1	2.84448e-98	239.98	2	EATGVDFYEVK(1)SDEEAK	-5.3529	6	0.714	1.255	1.847
AID39011.1	160	K	Lysyl-tRNA synthetase class II [Staphylococcus aureus]	1	4.09988e-99	298.75	3	EHANAFTELNDPIDQK(1)GR	-7.321	6	0.973	1.166	1.149
AID39012.1	373	K	gntR family transcriptional regulator [Staphylococcus aureus]	1	0.0147031	67.903	2	LTYILK(1)R	-8.7704	2		1.123
AID39013.1	198	K	pyridoxal biosynthesis lyase PdxS [Staphylococcus aureus]	1	2.85951e-12	106.11	2	DIGAPYEILK(1)QIK	-5.1448	6	0.763	0.74	1.369
AID39013.1	250	K	pyridoxal biosynthesis lyase PdxS [Staphylococcus aureus]	1	9.12463e-14	65.724	3	FAK(1)AIVQATTHYQDYELIGR	-4.5459	5			0.743
AID39013.1	247	K	pyridoxal biosynthesis lyase PdxS [Staphylococcus aureus]	1	2.2744e-09	154.35	2	SEDPEK(1)FAK	-3.1043	6	1.174	1.295	1.196
AID39013.1	150	K	pyridoxal biosynthesis lyase PdxS [Staphylococcus aureus]	1	2.67785e-09	101.52	2	TK(1)GEPGTGNIVEAVR	-4.6179	3		1.23	1.068
AID39014.1	136	K	glutamine amidotransferase subunit PdxT [Staphylococcus aureus]	1	3.51455e-05	63.79	3	APHIEK(1)VGQGVDILCK	-8.3177	4	0.914	1.318	1.334
AID39014.1	30	K	glutamine amidotransferase subunit PdxT [Staphylococcus aureus]	1	3.0894e-06	66.953	3	HIELSGHEGIAVK(1)K	-7.108	6	1.36		1.59
AID39014.1	2	K	glutamine amidotransferase subunit PdxT [Staphylococcus aureus]	1	6.30522e-14	120.65	2	MK(1)IGVLALQGAVR	-4.6632	4		1.264
AID39014.1	184	K	glutamine amidotransferase subunit PdxT [Staphylococcus aureus]	1	7.41906e-30	179.31	2	VTDYFINHIVK(1)K	0.90307	12	1.116	1.235	1.222
AID39015.1	164	K	pyrimidine nucleoside transport protein [Staphylococcus aureus]	1	0.000345306	90.308	2	QLPYIPK(1)QR	1.6658	5	0.679	1.085	1.707
AID39016.1	61	K	Transcriptional regulator CtsR [Staphylococcus aureus]	1	8.72484e-19	123.92	3	FTNEHGYEIESK(1)R	-5.5908	7	0.274	0.278	0.257
AID39017.1	102	K	Nucleotide excision repair protein, with UvrB/UvrC motif [Staphylococcus aureus]	1	1.69421e-11	65.421	3	DIAHVGK(1)FGCANCYATFK	-5.4066	5	0.449		0.58
AID39017.1	151	K	Nucleotide excision repair protein, with UvrB/UvrC motif [Staphylococcus aureus]	1	0.000495168	116.13	2	IEEK(1)NEYLK	-6.817	10	0.85	0.775	0.71
AID39018.1	81	K	Putative ATP:guanido phosphotransferase YacI [Staphylococcus aureus]	1	9.36817e-14	101.64	2	MVAK(1)HLISPELIK	-4.1903	11	1.571	0.709	1.118
AID39018.1	247	K	Putative ATP:guanido phosphotransferase YacI [Staphylococcus aureus]	1	2.12648e-37	165.72	2	QK(1)LDTYNQLETQDR	-2.6868	6	1.339	1.259	1.19
AID39019.1	401	K	ATP-dependent Clp protease, ATP-binding subunit ClpC / Negative regulator of genetic competence clcC/mecB [Staphylococcus aureus]	1	6.13227e-08	93.162	2	AIDLIDEASSK(1)VR	-5.9482	8	0.992	1.009	1.328
AID39019.1	150	K	ATP-dependent Clp protease, ATP-binding subunit ClpC / Negative regulator of genetic competence clcC/mecB [Staphylococcus aureus]	1	3.72274e-44	227.47	2	ALGNPEMSNK(1)NAQASK	-4.5789	7			0.129
AID39019.1	156	K	ATP-dependent Clp protease, ATP-binding subunit ClpC / Negative regulator of genetic competence clcC/mecB [Staphylococcus aureus]	1	2.23595e-213	310.9	2	NAQASK(1)SNNTPTLDSLAR	-4.6382	8	0.213	0.251	0.191
AID39019.1	750	K	ATP-dependent Clp protease, ATP-binding subunit ClpC / Negative regulator of genetic competence clcC/mecB [Staphylococcus aureus]	1	1.23453e-39	202.24	2	DK(1)IAEEGYDPEYGAR	-3.2056	6	1.093	1.109	0.988
AID39019.1	448	K	ATP-dependent Clp protease, ATP-binding subunit ClpC / Negative regulator of genetic competence clcC/mecB [Staphylococcus aureus]	0.999966	0.0225793	69.915	2	DKQTK(1)LEK	-7.5907	4		0.703
AID39019.1	451	K	ATP-dependent Clp protease, ATP-binding subunit ClpC / Negative regulator of genetic competence clcC/mecB [Staphylococcus aureus]	1	0.000160003	108.93	2	LEK(1)QYEEAK	-6.5365	6	0.688	0.887	0.788
AID39019.1	802	K	ATP-dependent Clp protease, ATP-binding subunit ClpC / Negative regulator of genetic competence clcC/mecB [Staphylococcus aureus]	1	1.8032e-86	241.56	2	EFK(1)YDIAEQTSETK	-2.0126	7	1.038	0.864	0.889
AID39019.1	694	K	ATP-dependent Clp protease, ATP-binding subunit ClpC / Negative regulator of genetic competence clcC/mecB [Staphylococcus aureus]	1	8.87429e-19	166.65	3	ELK(1)NSFRPEFLNR	-7.9674	11	1.002	1.121	1.045
AID39019.1	799	K	ATP-dependent Clp protease, ATP-binding subunit ClpC / Negative regulator of genetic competence clcC/mecB [Staphylococcus aureus]	1	0.00254825	55.754	2	VTVDHDGK(1)EFK	-6.352	5	1.296	1.163	1.043
AID39019.1	457	K	ATP-dependent Clp protease, ATP-binding subunit ClpC / Negative regulator of genetic competence clcC/mecB [Staphylococcus aureus]	1	3.21333e-105	289.18	2	QYEEAK(1)NEWK	11.958	8		1.033	0.998
AID39019.1	746	K	ATP-dependent Clp protease, ATP-binding subunit ClpC / Negative regulator of genetic competence clcC/mecB [Staphylococcus aureus]	1	1.00172e-13	104	2	LSEQNINIIVTDK(1)AK	-1.9137	5	0.816	1.064	1.496
AID39019.1	716	K	ATP-dependent Clp protease, ATP-binding subunit ClpC / Negative regulator of genetic competence clcC/mecB [Staphylococcus aureus]	1	0.00243625	99.305	2	LTK(1)EELK	-6.2143	6	1.217	1.156	1.28
AID39019.1	201	K	ATP-dependent Clp protease, ATP-binding subunit ClpC / Negative regulator of genetic competence clcC/mecB [Staphylococcus aureus]	1	2.82666e-48	172.09	2	TK(1)NNPVLIGEPGVGK	-3.0901	4	1.091		0.889
AID39019.1	713	K	ATP-dependent Clp protease, ATP-binding subunit ClpC / Negative regulator of genetic competence clcC/mecB [Staphylococcus aureus]	1	5.32831e-16	150.44	2	VDDIIVFHK(1)LTK	-2.9832	9	1.159	1.17	1.109
AID39019.1	580	K	ATP-dependent Clp protease, ATP-binding subunit ClpC / Negative regulator of genetic competence clcC/mecB [Staphylococcus aureus]	1	5.7221e-101	264.98	3	VDMSEFMEK(1)HAVSR	-5.5654	34	0.571	0.564	0.668
AID39019.1	133	K	ATP-dependent Clp protease, ATP-binding subunit ClpC / Negative regulator of genetic competence clcC/mecB [Staphylococcus aureus]	1	4.28099e-34	175.54	2	VFANLDLNITK(1)AR	-6.1427	3			0.35
AID39019.1	252	K	ATP-dependent Clp protease, ATP-binding subunit ClpC / Negative regulator of genetic competence clcC/mecB [Staphylococcus aureus]	1	1.12691e-161	277.1	2	VMSLDMGTVVAGTK(1)YR	-6.1049	25	0.117	0.107	0.19
AID39020.1	63	K	DNA repair protein RadA [Staphylococcus aureus]	1	1.70104e-05	130.79	3	LNSIK(1)HETTPR	-6.7877	7			0.059
AID39021.1	249	K	hypothetical protein SAXN108_0580 [Staphylococcus aureus]	1	3.23909e-08	77.325	3	LAK(1)QYHASIITTDFNLNK	-7.3838	4			1.029
AID39021.1	156	K	hypothetical protein SAXN108_0580 [Staphylococcus aureus]	1	1.25189e-22	160.62	2	SMSQHTK(1)SATPK	-8.5776	3		0.592
AID39021.1	246	K	hypothetical protein SAXN108_0580 [Staphylococcus aureus]	1	8.67647e-23	110.44	3	THSDIDTMLLK(1)LAK	-6.3581	9	1.057	0.866
AID39021.1	69	K	hypothetical protein SAXN108_0580 [Staphylococcus aureus]	1	6.37934e-10	113.34	3	VTNAIK(1)GLEHFIMR	-8.0911	10	0.632	0.6	1.432
AID39022.1	107	K	Glutamyl-tRNA synthetase, Glutamyl-tRNA(Gln) synthetase [Staphylococcus aureus]	1	2.18846e-48	184.65	2	AYK(1)CYMTEEELEAER	-4.6377	12	0.58	0.701	1.076
AID39022.1	302	K	Glutamyl-tRNA synthetase, Glutamyl-tRNA(Gln) synthetase [Staphylococcus aureus]	1	1.65452e-47	195.3	2	EEFIK(1)IFDEK	-4.2661	6	1.094	1.27	1.308
AID39022.1	443	K	Glutamyl-tRNA synthetase, Glutamyl-tRNA(Gln) synthetase [Staphylococcus aureus]	1	2.6237e-13	177.47	2	EVQK(1)ETGIK(1)GK	-7.596	9	0.414	0.608	0.589
AID39022.1	445	K	Glutamyl-tRNA synthetase, Glutamyl-tRNA(Gln) synthetase [Staphylococcus aureus]	1	2.23436e-08	125.5	2	GK(1)QLFMPIR	-0.19628	31	1.193	1.185	1.278
AID39022.1	438	K	Glutamyl-tRNA synthetase, Glutamyl-tRNA(Gln) synthetase [Staphylococcus aureus]	1	2.6237e-13	177.47	2	TIK(1)EVQK(1)ETGIK	-3.6256	12	0.414	0.608	0.589
AID39022.1	434	K	Glutamyl-tRNA synthetase, Glutamyl-tRNA(Gln) synthetase [Staphylococcus aureus]	1	6.78796e-07	130.71	2	TIK(1)EVQK(1)ETGIK	-3.6256	9	0.943	1.218	1.071
AID39022.1	330	K	Glutamyl-tRNA synthetase, Glutamyl-tRNA(Gln) synthetase [Staphylococcus aureus]	1	5.68764e-92	253.74	2	LAWVNNQYMK(1)QK	-3.2006	12	1.098	1.151	1.074
AID39022.1	430	K	Glutamyl-tRNA synthetase, Glutamyl-tRNA(Gln) synthetase [Staphylococcus aureus]	1	4.10784e-59	220.81	2	LEALEPFEAAEIK(1)K	0.84771	21	0.704	1.358	1.211
AID39022.1	311	K	Glutamyl-tRNA synthetase, Glutamyl-tRNA(Gln) synthetase [Staphylococcus aureus]	1	3.64472e-13	132.44	2	LSK(1)SPAFFDK	-9.1082	5	0.995	1.194	1.163
AID39022.1	318	K	Glutamyl-tRNA synthetase, Glutamyl-tRNA(Gln) synthetase [Staphylococcus aureus]	1	1.92949e-08	150.17	2	SPAFFDK(1)QK	-5.4616	6	1.195	1.269	1.174
AID39023.1	10	K	Serine acetyltransferase [Staphylococcus aureus]	1	3.30184e-06	63.766	2	DDIK(1)MVFEQDPAAR	3.831	2			0.954
AID39023.1	73	K	Serine acetyltransferase [Staphylococcus aureus]	1	8.96203e-19	105.94	2	FFTGIEIHPGAK(1)IGK	-4.3729	5	1.056	1.322	1.262
AID39024.1	187	K	Cysteinyl-tRNA synthetase [Staphylococcus aureus]	1	2.93335e-53	168.78	2	AK(1)PGEISWDSPFGEGR	-1.0942	6	0.812	1.012	1.081
AID39024.1	184	K	Cysteinyl-tRNA synthetase [Staphylococcus aureus]	1	0.000210252	110.88	2	EDALDFTLWK(1)K	-6.4956	3			0.42
AID39024.1	147	K	Cysteinyl-tRNA synthetase [Staphylococcus aureus]	1	0.0154568	74.486	2	K(1)FEGYGK	-5.6075	6	1.093	1.251	1.124
AID39024.1	153	K	Cysteinyl-tRNA synthetase [Staphylococcus aureus]	0.999843	8.13876e-11	80.049	3	KFEGYGK(1)LSHQSIDDLK	-6.7174	2		0.661
AID39024.1	163	K	Cysteinyl-tRNA synthetase [Staphylococcus aureus]	1	6.73192e-10	112.73	3	LSHQSIDDLK(1)VGAR	-7.4166	6		0.137
AID39024.1	378	K	Cysteinyl-tRNA synthetase [Staphylococcus aureus]	1	8.88705e-42	168.78	3	LANK(1)YVLENTTSTEVIDK	-6.7316	4	0.612	0.932
AID39024.1	392	K	Cysteinyl-tRNA synthetase [Staphylococcus aureus]	1	1.00345e-77	190.87	2	YVLENTTSTEVIDK(1)FK	-2.8884	6		0.259	0.945
AID39024.1	268	K	Cysteinyl-tRNA synthetase [Staphylococcus aureus]	1	7.78103e-65	209.84	3	MSK(1)SLGNFILVHDIIK	-7.4682	7			0.018
AID39024.1	411	K	Cysteinyl-tRNA synthetase [Staphylococcus aureus]	1	5.10681e-72	229.17	2	SK(1)NADELLDEYVEK	-2.2706	6	0.621	0.955	0.943
AID39025.1	91	K	hypothetical protein SAXN108_0584 [Staphylococcus aureus]	1	3.35801e-36	199.4	2	AK(1)NTDVQTYR	-7.1638	6	0.123	0.118	0.115
AID39026.1	24	K	23S rRNA guanosine-2'-O- -methyltransferase rlmB [Staphylococcus aureus]	1	9.07133e-43	157.54	3	EAIITGHPINK(1)ILIQEGIK(1)K	-8.175	13	0.601	1.038	1.169
AID39026.1	32	K	23S rRNA guanosine-2'-O- -methyltransferase rlmB [Staphylococcus aureus]	1	7.24208e-08	126.82	2	ILIQEGIK(1)K	-7.6701	7	0.203	0.28	0.19
AID39026.1	55	K	23S rRNA guanosine-2'-O- -methyltransferase rlmB [Staphylococcus aureus]	1	6.65659e-19	167.06	2	IIVQTVPK(1)SK	-6.2102	6	0.576	0.783	0.681
AID39026.1	41	K	23S rRNA guanosine-2'-O- -methyltransferase rlmB [Staphylococcus aureus]	1	1.45446e-37	239.42	2	QQINEILK(1)NAK	-6.6048	14	0.811	1.201	0.796
AID39026.1	128	K	23S rRNA guanosine-2'-O- -methyltransferase rlmB [Staphylococcus aureus]	1	1.68608e-73	216.04	3	TADATGVDGVIIPK(1)R	-6.9611	11	0.079	1.942	1.677
AID39026.1	159	K	23S rRNA guanosine-2'-O- -methyltransferase rlmB [Staphylococcus aureus]	1	2.445e-24	212.93	2	VTNLAK(1)TIDELK	-6.2972	6	0.898	1.503	1.225
AID39027.1	99	K	hypothetical protein SAXN108_0586 [Staphylococcus aureus]	1	1.04488e-32	88.714	4	HTK(1)HITVVTSDMSEQHAIFGSGAYR	-6.3515	3			0.514
AID39027.1	96	K	hypothetical protein SAXN108_0586 [Staphylococcus aureus]	1	3.65647e-15	175.64	2	YVYELYDK(1)HTK	-2.6421	9	0.199	0.262	0.195
AID39029.1	20	K	hypothetical protein SAXN108_0588 [Staphylococcus aureus]	1	6.00816e-14	119.43	2	NYNVPK(1)QEGSATR	-6.1058	5		0.223	0.186
AID39030.1	9	K	Preprotein translocase subunit SecE [Staphylococcus aureus]	1	0.000718273	91.783	2	ESFFK(1)GVK	-8.1	6	0.815	0.839	0.826
AID39030.1	12	K	Preprotein translocase subunit SecE [Staphylococcus aureus]	1	0.000169047	95.311	2	GVK(1)SEMEK	-7.6333	8	0.787	0.043	0.838
AID39030.1	17	K	Preprotein translocase subunit SecE [Staphylococcus aureus]	1	1.18684e-05	103.76	2	SEMEK(1)TSWPTK	-6.5441	8	1.212	1.217	1.095
AID39031.1	116	K	Transcription antitermination protein NusG [Staphylococcus aureus]	1	1.30989e-05	121.31	2	FILK(1)QMGLK(1)EK	-6.8129	14	0.09	0.182
AID39031.1	138	K	Transcription antitermination protein NusG [Staphylococcus aureus]	1	6.80245e-22	120.52	3	IK(1)SGPFANQVGEVQEIETDK	-7.3589	5		0.463
AID39031.1	156	K	Transcription antitermination protein NusG [Staphylococcus aureus]	1	8.37922e-34	236.37	3	SGPFANQVGEVQEIETDK(1)FK	-5.4419	5			0.674
AID39031.1	102	K	Transcription antitermination protein NusG [Staphylococcus aureus]	1	5.58576e-39	100.27	3	NTPGVTGFVGSAGAGSK(1)PNPLLPEEVR	-4.5723	4			0.66
AID39031.1	8	K	Transcription antitermination protein NusG [Staphylococcus aureus]	1	8.2656e-05	129.56	2	SEEVGAK(1)R	-7.117	4	0.925	1.254
AID39031.1	22	K	Transcription antitermination protein NusG [Staphylococcus aureus]	1	3.00951e-24	224.49	2	WYAVHTYSGYENK(1)VK	-4.3308	11	0.728	1.029	1.055
AID39032.1	96	K	50S ribosomal protein L11 [Staphylococcus aureus]	1	1.42152e-05	127.94	2	TK(1)VATVTK(1)DQVR	-12.111	7	0.009	1.131	0.917
AID39032.1	71	K	50S ribosomal protein L11 [Staphylococcus aureus]	1	4.80564e-78	208.35	2	SFTFITK(1)TPPAPVLLK	-4.0935	7	0.271	0.394	0.495
AID39032.1	80	K	50S ribosomal protein L11 [Staphylococcus aureus]	1	0.00153614	90.761	2	TPPAPVLLK(1)K	-7.3514	5	0.486	0.457	0.369
AID39032.1	102	K	50S ribosomal protein L11 [Staphylococcus aureus]	1	7.76333e-14	155.57	2	VATVTK(1)DQVR	-7.1325	12	0.84		0.841
AID39033.1	160	K	50S ribosomal protein L1 [Staphylococcus aureus]	1	0.00321047	87.251	2	AGK(1)VEYR	-5.2933	6	1.161	1.203	1.109
AID39033.1	205	K	50S ribosomal protein L1 [Staphylococcus aureus]	1	3.37289e-08	173.07	2	PSSAK(1)GTYFK	-7.2054	17	0.98	1.048	1.378
AID39033.1	210	K	50S ribosomal protein L1 [Staphylococcus aureus]	1	5.4394e-61	196.47	2	GTYFK(1)SVAVTTTMGPGVK	-4.5167	48	0.397	0.571	1.005
AID39033.1	7	K	50S ribosomal protein L1 [Staphylococcus aureus]	1	0.000507093	134.66	2	K(1)YQEAASK(1)VDR	-8.6707	8	0.044		0.927
AID39033.1	14	K	50S ribosomal protein L1 [Staphylococcus aureus]	1	8.10305e-27	179.31	2	YQEAASK(1)VDR	-4.4345	23	0.781	0.954	1.107
AID39033.1	141	K	50S ribosomal protein L1 [Staphylococcus aureus]	1	1.11846e-77	212.69	2	GLMPNPK(1)TGTVTMDVK	-3.3093	63	0.917	0.852	1.033
AID39033.1	150	K	50S ribosomal protein L1 [Staphylococcus aureus]	1	4.85745e-19	166.66	2	TGTVTMDVK(1)K	-6.6061	15	0.892	1.777	0.776
AID39033.1	54	K	50S ribosomal protein L1 [Staphylococcus aureus]	1	1.4465e-10	155.82	2	K(1)NDQQIR	-5.7281	6	0.586	0.96	0.736
AID39033.1	80	K	50S ribosomal protein L1 [Staphylococcus aureus]	1	4.22419e-40	240.33	2	SQSVLVFAK(1)GDK	-7.1953	6	0.505	0.857	0.664
AID39033.1	28	K	50S ribosomal protein L1 [Staphylococcus aureus]	1	1.4045e-10	91.939	2	TQHYSVEEAIK(1)LAK	-1.7891	12	0.782	1.184	1.207
AID39033.1	134	K	50S ribosomal protein L1 [Staphylococcus aureus]	1	5.50814e-16	162.49	2	VLGPK(1)GLMPNPK	-7.0111	16	0.777	0.771	0.859
AID39034.1	161	K	50S ribosomal protein L10 [Staphylococcus aureus]	1	6.13515e-07	132.39	2	AIGEQK(1)EENAE	-6.544	5	1.015	1.316	1.182
AID39034.1	53	K	50S ribosomal protein L10 [Staphylococcus aureus]	1	6.49318e-09	154.81	2	EAGVEYK(1)VYK	-4.7982	5	1.013		0.906
AID39034.1	56	K	50S ribosomal protein L10 [Staphylococcus aureus]	1	3.28214e-34	205.77	2	VYK(1)NTMVR	-6.0814	18	0.778	0.578	0.757
AID39034.1	155	K	50S ribosomal protein L10 [Staphylococcus aureus]	1	4.48247e-25	196.44	2	NFAYAVK(1)AIGEQK	-2.3772	10	1.079	1.364	1.128
AID39034.1	8	K	50S ribosomal protein L10 [Staphylococcus aureus]	1	0.00738031	69.716	2	SAIIEAK(1)K	-7.9118	5			0.38
AID39034.1	101	K	50S ribosomal protein L10 [Staphylococcus aureus]	1	8.16358e-24	115.35	2	VISGFAK(1)DHEALEIK	-5.9024	17	1.241	1.536	1.656
AID39035.1	75	K	50S ribosomal protein L7/L12 [Staphylococcus aureus]	1	1.10495e-36	172.92	2	VVK(1)AVK(1)EATGLGLK	-3.3062	19	0.334	2.176	0.539
AID39035.1	83	K	50S ribosomal protein L7/L12 [Staphylococcus aureus]	1	1.10495e-36	179.95	2	EATGLGLK(1)DAK	-6.452	14	0.503	2.07	0.663
AID39035.1	86	K	50S ribosomal protein L7/L12 [Staphylococcus aureus]	1	1.14703e-08	126.21	2	DAK(1)ELVDGAPK(1)VIK	-3.7595	10	0.439	1.301	1.116
AID39035.1	94	K	50S ribosomal protein L7/L12 [Staphylococcus aureus]	1	2.35559e-21	175.07	2	ELVDGAPK(1)VIK(1)EALPK	0.70368	12	1.526	1.752	1.468
AID39035.1	97	K	50S ribosomal protein L7/L12 [Staphylococcus aureus]	1	1.598e-19	122.66	2	VIK(1)EALPK(1)EEAEK	-5.0038	18	0.936	1.008	0.949
AID39035.1	102	K	50S ribosomal protein L7/L12 [Staphylococcus aureus]	1	7.56406e-07	138.23	2	VIK(1)EALPK(1)EEAEK	-5.0038	22	1.235	1.252	1.152
AID39035.1	107	K	50S ribosomal protein L7/L12 [Staphylococcus aureus]	1	0.000805455	86.838	2	EEAEK(1)LK	-8.0653	9	1.092	1.713	0.906
AID39035.1	69	K	50S ribosomal protein L7/L12 [Staphylococcus aureus]	1	0.0160095	58.426	2	IK(1)VVK(1)AVK	-6.6808	5	0.776	0.89	0.872
AID39035.1	72	K	50S ribosomal protein L7/L12 [Staphylococcus aureus]	1	1.93514e-16	117.77	2	VVK(1)AVK(1)EATGLGLK	-3.3062	11	0.921	1.263	0.97
AID39035.1	67	K	50S ribosomal protein L7/L12 [Staphylococcus aureus]	1	1.22696e-64	191.95	2	TEFDVELTSAGSSK(1)IK	-2.5884	5	0.218	0.285	1.208
AID39036.1	192	K	hypothetical protein SAXN108_0595 [Staphylococcus aureus]	1	0.00011796	125.5	2	DK(1)GYYILR	-7.9783	7	1.251	1.629	1.456
AID39036.1	26	K	hypothetical protein SAXN108_0595 [Staphylococcus aureus]	1	6.24625e-13	78.673	4	IQYQLNHHK(1)IDLITDNGVFSK	-8.0742	4		0.641	0.834
AID39037.1	1014	K	DNA-directed RNA polymerase beta subunit [Staphylococcus aureus]	1	2.39641e-06	123.42	2	DGK(1)TVLYDGR	-5.3022	5	1.402		0.989
AID39037.1	821	K	DNA-directed RNA polymerase beta subunit [Staphylococcus aureus]	1	9.98402e-78	231.22	2	DIPNVSESALK(1)NLDDR	-1.7372	11	0.616	0.767	0.992
AID39037.1	676	K	DNA-directed RNA polymerase beta subunit [Staphylococcus aureus]	1	1.19029e-89	271.35	2	DSGAAITAK(1)HR	-5.4814	12	1.028	1.136	1.013
AID39037.1	802	K	DNA-directed RNA polymerase beta subunit [Staphylococcus aureus]	1	3.0122e-20	156.14	2	DTK(1)LGPEEITR	-3.4068	6	1.478	0.85	1.396
AID39037.1	606	K	DNA-directed RNA polymerase beta subunit [Staphylococcus aureus]	1	1.58853e-20	166.65	2	EK(1)MDYMDVSPK	-5.2312	20	1.167	1.063	1.295
AID39037.1	924	K	DNA-directed RNA polymerase beta subunit [Staphylococcus aureus]	1	7.66802e-05	115.86	3	IHVGDK(1)MCGR	-5.0197	12	1.203	1.023	1.562
AID39037.1	189	K	DNA-directed RNA polymerase beta subunit [Staphylococcus aureus]	1	0.00222808	52.591	2	K(1)LPLTVLLR	-8.2142	2		0.673
AID39037.1	1047	K	DNA-directed RNA polymerase beta subunit [Staphylococcus aureus]	1	9.2494e-09	90.306	3	LAHMVDDK(1)LHAR	-5.2586	17	1.083	1.068	1.221
AID39037.1	75	K	DNA-directed RNA polymerase beta subunit [Staphylococcus aureus]	1	2.2627e-30	193.94	2	LGEPK(1)YDLEESK	-5.0182	8	1.107	1.204	1.077
AID39037.1	82	K	DNA-directed RNA polymerase beta subunit [Staphylococcus aureus]	1	1.45153e-12	166.61	2	YDLEESK(1)NR	-4.8109	6	1.16	1.137	1.034
AID39037.1	867	K	DNA-directed RNA polymerase beta subunit [Staphylococcus aureus]	1	1.1536e-05	114.39	3	LLHAIFGEK(1)AR	-7.3189	8	0.25	0.23	0.207
AID39037.1	252	K	DNA-directed RNA polymerase beta subunit [Staphylococcus aureus]	1	3.6222e-93	188.85	3	LRPGEPPTVENAK(1)SLLYSR	-6.4625	6	0.539	0.718	0.905
AID39037.1	713	K	DNA-directed RNA polymerase beta subunit [Staphylococcus aureus]	1	0.00372543	69.093	2	YPLAK(1)FK	-7.4247	6	0.927	1.039	0.949
AID39037.1	1067	K	DNA-directed RNA polymerase beta subunit [Staphylococcus aureus]	1	9.14086e-64	170.92	3	STGPYSLVTQQPLGGK(1)AQFGGQR	-7.1279	6	0.273	0.809	0.852
AID39037.1	1115	K	DNA-directed RNA polymerase beta subunit [Staphylococcus aureus]	1	8.49895e-08	124.06	2	TYEAIVK(1)GENISR	-8.4769	5	1.025	1.187
AID39037.1	1108	K	DNA-directed RNA polymerase beta subunit [Staphylococcus aureus]	1	1.27662e-09	143.39	2	VK(1)TYEAIVK	-6.4706	6	1.063	1.059	1.05
AID39037.1	848	K	DNA-directed RNA polymerase beta subunit [Staphylococcus aureus]	1	2.56368e-30	137.4	2	VTPK(1)GVTELTAEER	-3.6821	6	1.109	1.374	1.195
AID39037.1	916	K	DNA-directed RNA polymerase beta subunit [Staphylococcus aureus]	1	0.006304	84.064	2	VYIVQK(1)R	-6.8877	7	0.878	0.987	0.878
AID39038.1	84	K	DNA-directed RNA polymerase beta' subunit [Staphylococcus aureus]	1	0.000828946	99.855	2	CGVEVTK(1)SK	-8.67	5		1.137	1.302
AID39038.1	909	K	DNA-directed RNA polymerase beta' subunit [Staphylococcus aureus]	1	4.61765e-07	110.88	2	CYGK(1)NLATGEK	-4.4019	6	1.034	1.094	0.986
AID39038.1	653	K	DNA-directed RNA polymerase beta' subunit [Staphylococcus aureus]	1	6.7993e-05	124.81	2	DLGFK(1)FSSK	-7.5014	6	0.993	1.101	1.122
AID39038.1	64	K	DNA-directed RNA polymerase beta' subunit [Staphylococcus aureus]	1	3.44052e-37	183.27	2	DWECSCGK(1)YK	-4.7211	6	1.061	1.128	1.125
AID39038.1	161	K	DNA-directed RNA polymerase beta' subunit [Staphylococcus aureus]	1	2.25375e-33	186.27	2	DYYDK(1)YPGQFVAK	-1.0109	9	0.904	1.142	1.017
AID39038.1	384	K	DNA-directed RNA polymerase beta' subunit [Staphylococcus aureus]	1	4.08453e-36	222.07	2	EIATNIK(1)NAK	-5.8358	6	0.9	1.09	1.156
AID39038.1	1173	K	DNA-directed RNA polymerase beta' subunit [Staphylococcus aureus]	1	6.25199e-10	116.36	2	ENVIIGK(1)LIPAGTGMR	2.0816	7	0.523	0.563	0.69
AID39038.1	621	K	DNA-directed RNA polymerase beta' subunit [Staphylococcus aureus]	1	1.98104e-23	123.92	2	EYFENEELIEPFNK(1)K	-6.2063	3		0.684	0.882
AID39038.1	797	K	DNA-directed RNA polymerase beta' subunit [Staphylococcus aureus]	1	8.51814e-114	227.47	2	GLADTALK(1)TADSGYLTR	-2.2529	18	0.462	0.835	0.864
AID39038.1	905	K	DNA-directed RNA polymerase beta' subunit [Staphylococcus aureus]	1	8.75155e-05	114.39	2	HGVCEK(1)CYGK	-5.7286	6	1.144	1.19	1.11
AID39038.1	878	K	DNA-directed RNA polymerase beta' subunit [Staphylococcus aureus]	1	2.35907e-10	48.476	4	HPETDEIIIRPDELITPEIAK(1)K	-4.6316	2	0.753
AID39038.1	879	K	DNA-directed RNA polymerase beta' subunit [Staphylococcus aureus]	1	2.02851e-07	100.07	2	K(1)ITDAGIEQMYIR	-7.6114	2		1.105
AID39038.1	56	K	DNA-directed RNA polymerase beta' subunit [Staphylococcus aureus]	1	7.42968e-30	132.9	2	IFGPTK(1)DWECSCGK	-3.6107	6	1.139	1.179	1.148
AID39038.1	19	K	DNA-directed RNA polymerase beta' subunit [Staphylococcus aureus]	1	4.70502e-13	158.57	2	IGLASPEK(1)IR	-8.7913	6	1.496	1.418	1.377
AID39038.1	555	K	DNA-directed RNA polymerase beta' subunit [Staphylococcus aureus]	1	6.17399e-68	196.47	3	IGVHASSFNNPTFTEEQNK(1)K	-4.2215	6	1.4	1.45	1.343
AID39038.1	689	K	DNA-directed RNA polymerase beta' subunit [Staphylococcus aureus]	1	1.33306e-07	161.12	2	ITK(1)QFNR	-5.5712	6	1.09	1.203	1.115
AID39038.1	789	K	DNA-directed RNA polymerase beta' subunit [Staphylococcus aureus]	1	0.00768607	74.424	2	K(1)GLADTALK	-6.2318	5	1.055		0.977
AID39038.1	30	K	DNA-directed RNA polymerase beta' subunit [Staphylococcus aureus]	1	2.29129e-07	122.44	2	K(1)PETINYR	-3.6236	6	1.134	1.359	1.238
AID39038.1	1121	K	DNA-directed RNA polymerase beta' subunit [Staphylococcus aureus]	1	5.98447e-09	77.431	2	PATAK(1)PVLLGITK	-7.336	10	1.08	1.298	1.206
AID39038.1	11	K	DNA-directed RNA polymerase beta' subunit [Staphylococcus aureus]	1	3.4062e-10	85.421	3	MIDVNNFHYMK(1)IGLASPEK	-4.8203	9			1.146
AID39038.1	998	K	DNA-directed RNA polymerase beta' subunit [Staphylococcus aureus]	1	7.17706e-27	178.52	2	QQEIVVK(1)GANETR	-5.8486	6	1.177	1.4	1.176
AID39038.1	682	K	DNA-directed RNA polymerase beta' subunit [Staphylococcus aureus]	1	2.55022e-11	145.08	2	QQILDEHEK(1)LVDR	-3.3268	11	1.17	1.324	1.084
AID39038.1	1188	K	DNA-directed RNA polymerase beta' subunit [Staphylococcus aureus]	1	6.42903e-06	150.17	2	YSDVK(1)YEK	-5.1288	13	0.995	1.139	1.04
AID39038.1	321	K	DNA-directed RNA polymerase beta' subunit [Staphylococcus aureus]	1	0.000341806	83.623	2	SLSHMLK(1)GK	-7.7437	5	1.007	1.073	1.178
AID39038.1	43	K	DNA-directed RNA polymerase beta' subunit [Staphylococcus aureus]	0.938857	3.17713e-05	58.313	3	TLK(0.061)PEK(0.939)DGLFCER	-7.6898	6	1.405	1.174
AID39038.1	71	K	DNA-directed RNA polymerase beta' subunit [Staphylococcus aureus]	1	0.00016812	106.93	2	YK(1)GMVCDR	-7.0292	10	1.028	1.074	1.094
AID39038.1	853	K	DNA-directed RNA polymerase beta' subunit [Staphylococcus aureus]	1	0.00243583	99.305	2	YSK(1)ETIR	-4.5408	6	1.008	1.089	1.013
AID39040.1	43	K	30S ribosomal protein S12 [Staphylococcus aureus]	1	4.47575e-61	253.63	2	FTDLNSPQK(1)R	-5.0089	7	0.866	1.35	0.998
AID39040.1	18	K	30S ribosomal protein S12 [Staphylococcus aureus]	1	0.000979807	102.55	2	K(1)SDSPALNK	-5.4859	4	0.956	1.59	1.002
AID39040.1	26	K	30S ribosomal protein S12 [Staphylococcus aureus]	1	3.09913e-55	195.09	2	SDSPALNK(1)GFNSK	-6.8331	8	0.903	1.321	0.803
AID39040.1	133	K	30S ribosomal protein S12 [Staphylococcus aureus]	1	0.0134898	75.243	2	SLYGTK(1)K	-4.9333	5		1.146	1.037
AID39041.1	21	K	30S ribosomal protein S7 [Staphylococcus aureus]	1	1.23084e-06	89.923	3	RDVLPDPIHNSK(1)LVTK	-7.3823	10	1.191	1.365	1.255
AID39041.1	25	K	30S ribosomal protein S7 [Staphylococcus aureus]	1	8.90329e-12	173.28	2	LVTK(1)LINK	-4.9855	6	1.114	1.067	1.139
AID39041.1	143	K	30S ribosomal protein S7 [Staphylococcus aureus]	1	5.65347e-28	199.59	3	EDTHK(1)MAEANK(1)AFAHYR	-5.6962	8	1.194	1.155	1.138
AID39041.1	149	K	30S ribosomal protein S7 [Staphylococcus aureus]	1	3.00816e-92	269.01	2	MAEANK(1)AFAHYR	-3.1575	34	0.851	0.831	1.118
AID39041.1	114	K	30S ribosomal protein S7 [Staphylococcus aureus]	1	1.93881e-08	154.35	3	LRGEK(1)TMEDR	-5.405	13	1.278	1.207	1.271
AID39041.1	136	K	30S ribosomal protein S7 [Staphylococcus aureus]	1	6.59822e-213	371.23	2	LANEILDAANNTGGAVK(1)K	-2.3674	19	1.006	1.256	1.249
AID39041.1	29	K	30S ribosomal protein S7 [Staphylococcus aureus]	1	5.94533e-19	183	2	LINK(1)IMLDGK	-11.219	15	0.764	0.768	0.751
AID39042.1	422	K	Translation elongation factor G [Staphylococcus aureus]	1	5.15707e-17	163.59	2	SK(1)ADQDK(1)MTQALVK	-4.3061	13	1.207	1.072	1.242
AID39042.1	565	K	Translation elongation factor G [Staphylococcus aureus]	1	1.24346e-18	84.105	3	AK(1)LYDGSYHDVDSSEMAFK	-6.2365	9	1.316	1.336	0.488
AID39042.1	9	K	Translation elongation factor G [Staphylococcus aureus]	1	0.00113843	84.368	2	EFSLEK(1)TR	-6.1496	6	1.605	0.013	1.542
AID39042.1	487	K	Translation elongation factor G [Staphylococcus aureus]	1	5.63884e-92	257.66	2	ETFK(1)SSAQVQGK	-2.5675	30	0.908	1.072	0.956
AID39042.1	495	K	Translation elongation factor G [Staphylococcus aureus]	1	3.53094e-61	219.89	2	SSAQVQGK(1)FSR	-5.3017	10	0.927	1.198	1.024
AID39042.1	688	K	Translation elongation factor G [Staphylococcus aureus]	1	2.20948e-12	138.26	2	SIAEDIIK(1)K	-8.3698	9	0.396	0.445	0.379
AID39042.1	590	K	Translation elongation factor G [Staphylococcus aureus]	1	1.61648e-18	175.54	2	IAASLALK(1)EAAK(1)K	-6.2358	6	0.876	1.026	1.01
AID39042.1	594	K	Translation elongation factor G [Staphylococcus aureus]	1	1.61648e-18	175.54	2	IAASLALK(1)EAAK(1)K	-6.2358	6	0.876	1.026	1.01
AID39042.1	39	K	Translation elongation factor G [Staphylococcus aureus]	1	8.88004e-160	269.09	4	IHK(1)IGETHEGASQMDWMEQEQDR	-3.8358	22	0.093	0.03	0.062
AID39042.1	136	K	Translation elongation factor G [Staphylococcus aureus]	1	1.14473e-12	162.59	2	IVFVNK(1)MDK	-4.077	15	1.169	1.158	1.186
AID39042.1	139	K	Translation elongation factor G [Staphylococcus aureus]	1	3.29774e-101	242.35	3	MDK(1)LGANFEYSVSTLHDR	-0.7913	13	0.264	0.394	1.377
AID39042.1	467	K	Translation elongation factor G [Staphylococcus aureus]	1	1.70474e-10	95.677	2	K(1)EFNVECNVGAPMVSYR	-1.9637	5			0.261
AID39042.1	417	K	Translation elongation factor G [Staphylococcus aureus]	1	8.59675e-08	65.212	2	SK(1)ADQDK(1)MTQALVK	-4.3061	4	0.409		0.713
AID39042.1	263	K	Translation elongation factor G [Staphylococcus aureus]	1	3.75456e-94	258.79	3	QATTNVEFYPVLCGTAFK(1)NK	-4.6572	15	0.152	0.478	1.159
AID39042.1	324	K	Translation elongation factor G [Staphylococcus aureus]	1	3.39548e-72	225.1	2	VMTDPYVGK(1)LTFFR	-2.5198	14	0.345	0.508	1.104
AID39042.1	342	K	Translation elongation factor G [Staphylococcus aureus]	1	4.5109e-264	330.24	2	VYSGTMTSGSYVK(1)NSTK	-2.8545	83	1.019	1.005	1.031
AID39043.1	314	K	Translation elongation factor Tu [Staphylococcus aureus]	1	1.34441e-33	198.33	2	AEVYVLSK(1)DEGGR	-2.6476	15	1.24	1.208	1.196
AID39043.1	25	K	Translation elongation factor Tu [Staphylococcus aureus]	1	5.58719e-156	334.05	4	EHANIGTIGHVDHGK(1)TTLTAAIATVLAK	-5.6248	10		0.143	0.6
AID39043.1	74	K	Translation elongation factor Tu [Staphylococcus aureus]	1	8.25885e-66	301.95	3	GITINTSHIEYQTDK(1)R	-3.607	12	0.86	1.074	0.914
AID39043.1	238	K	Translation elongation factor Tu [Staphylococcus aureus]	1	3.49385e-33	179.92	3	GQIK(1)VGEEVEIIGLHDTSK	-6.9934	7	0.121		0.926
AID39043.1	10	K	Translation elongation factor Tu [Staphylococcus aureus]	1	1.74726e-40	220.49	4	SK(1)EHANIGTIGHVDHGK	-4.205	16	0.954	1.144	0.86
AID39044.1	64	K	N-acetyl-L,L-diaminopimelate deacetylase [Staphylococcus aureus]	1	7.04259e-14	137.39	2	ATFK(1)GLGTGPTIALR	-5.01	5	1.056		1.085
AID39044.1	14	K	N-acetyl-L,L-diaminopimelate deacetylase [Staphylococcus aureus]	1	0.000763103	72.038	2	ENK(1)TIQLR	-7.5125	3	1.049	1.065
AID39044.1	369	K	N-acetyl-L,L-diaminopimelate deacetylase [Staphylococcus aureus]	1	6.90898e-09	123.5	2	FDIDEK(1)SLK	-6.9437	6	1.209	1.332	1.152
AID39044.1	363	K	N-acetyl-L,L-diaminopimelate deacetylase [Staphylococcus aureus]	1	1.41341e-35	155.28	3	GITAPHHNPK(1)FDIDEK	-4.5418	15	0.977	1.105	1.083
AID39045.1	165	K	2-amino-3-ketobutyrate coenzyme A ligase [Staphylococcus aureus]	1	1.43948e-11	124.06	2	AK(1)EAVESGQYNK	-6.525	6	1.242	1.545	1.144
AID39045.1	226	K	2-amino-3-ketobutyrate coenzyme A ligase [Staphylococcus aureus]	1	1.10335e-18	162.23	3	GAGTVK(1)HFGLQDK	-6.2937	10	0.846	1.031	1.009
AID39045.1	344	K	2-amino-3-ketobutyrate coenzyme A ligase [Staphylococcus aureus]	1	0.000448635	92.732	2	LK(1)DEGVYVK	-6.3785	6	1.369	1.374	1.208
AID39045.1	351	K	2-amino-3-ketobutyrate coenzyme A ligase [Staphylococcus aureus]	0.999995	1.04513e-11	114.35	3	LKDEGVYVK(1)SIVFPTVPR	-7.5615	7	0.253		0.45
AID39045.1	299	K	2-amino-3-ketobutyrate coenzyme A ligase [Staphylococcus aureus]	1	2.97784e-11	62.711	3	LMDSTELHDK(1)LWNNAQYLK	-7.669	3			0.572
AID39045.1	341	K	2-amino-3-ketobutyrate coenzyme A ligase [Staphylococcus aureus]	1	0.000117926	123.5	2	TTQEFSK(1)R	-5.7371	6	1.235	1.188	1.124
AID39046.1	264	K	chaperone protein HchA [Staphylococcus aureus]	1	5.97306e-05	76.009	2	K(1)LLTGDSPLASNELGK	-5.9138	3		1.304	1.156
AID39046.1	236	K	chaperone protein HchA [Staphylococcus aureus]	1	2.21084e-10	119.94	2	LK(1)WLVADLLTK	-3.3094	7	0.388	0.266	0.784
AID39046.1	245	K	chaperone protein HchA [Staphylococcus aureus]	1	3.95174e-34	166.65	2	WLVADLLTK(1)QGLK	-5.9495	6	0.15	0.157	1.008
AID39046.1	249	K	chaperone protein HchA [Staphylococcus aureus]	1	3.52773e-25	176.97	2	QGLK(1)VVNDDMTGR	-7.1366	12	1.499	1.329	1.467
AID39046.1	10	K	chaperone protein HchA [Staphylococcus aureus]	1	3.37344e-73	242.35	2	SQDVNELSK(1)QPTPDK	-3.2613	6	1.397	1.333	1.149
AID39046.1	45	K	chaperone protein HchA [Staphylococcus aureus]	1	2.31213e-69	236.23	2	TDFDGVEHK(1)GAYK	-0.11767	35	0.87	1.259	1.423
AID39047.1	531	K	Ribulokinase [Staphylococcus aureus]	1	0.000354013	61.48	3	ALHDIHGYK(1)K	-5.7039	10	0.879	0.988	1.056
AID39048.1	297	K	UDP-glucose 4-epimerase-like protein [Staphylococcus aureus]	1	5.59356e-29	98.895	2	GEWGFDPK(1)YDLASMTK	-3.7234	5			0.339
AID39048.1	232	K	UDP-glucose 4-epimerase-like protein [Staphylococcus aureus]	1	1.61968e-16	140.57	2	LMEADDAK(1)LETR	-3.2168	10	1.107	1.04	1.169
AID39048.1	158	K	UDP-glucose 4-epimerase-like protein [Staphylococcus aureus]	1	1.88439e-18	131.54	2	VAGELLCQYYFK(1)R	-4.0664	6	0.522	0.693	0.803
AID39049.1	92	K	Branched-chain amino acid aminotransferase [Staphylococcus aureus]	1	6.47873e-31	172.51	2	PEENFK(1)R	-4.2212	15	1.019	1.435	1.28
AID39049.1	196	K	Branched-chain amino acid aminotransferase [Staphylococcus aureus]	1	3.01959e-78	282.72	3	GGVGFAK(1)VAGNYAASLLAQTNANK	-5.3527	4			0.506
AID39049.1	262	K	Branched-chain amino acid aminotransferase [Staphylococcus aureus]	1	1.57048e-11	150.17	2	K(1)SIIELAK	-8.8512	6	1.049	1.474	1.251
AID39049.1	269	K	Branched-chain amino acid aminotransferase [Staphylococcus aureus]	1	3.33705e-53	183.7	2	SIIELAK(1)NLGYEVEER	-5.3004	6		0.247	0.882
AID39049.1	6	K	Branched-chain amino acid aminotransferase [Staphylococcus aureus]	1	4.14393e-12	174.92	2	SQAVK(1)VER	-5.5321	11	1.113	1.37	1.178
AID39051.1	114	K	Hydrolase, haloacid dehalogenase-like family [Staphylococcus aureus]	1	2.78929e-37	193.94	2	AK(1)GYQLGIVTSDTK	-0.33813	6	0.939	1.309	1.003
AID39051.1	126	K	Hydrolase, haloacid dehalogenase-like family [Staphylococcus aureus]	1	5.68346e-33	162.23	2	GYQLGIVTSDTK(1)K	-3.1882	5	1.437	1.8	1.116
AID39051.1	21	K	Hydrolase, haloacid dehalogenase-like family [Staphylococcus aureus]	1	0.00027941	110.22	2	SWEK(1)IGVR	-7.3282	5	0.361	0.421
AID39052.1	59	K	Deoxyadenosine kinase / Deoxyguanosine kinase [Staphylococcus aureus]	1	2.30013e-95	240.33	2	EMEINTDPEYWK(1)K	-3.2033	9	0.995	0.906	1.16
AID39052.1	89	K	Deoxyadenosine kinase / Deoxyguanosine kinase [Staphylococcus aureus]	1	1.34783e-58	193.26	3	ININEYDIHK(1)DPESLNPMINK	-5.3972	7	0.613	0.625	1.041
AID39053.1	36	K	Deoxyadenosine kinase / Deoxyguanosine kinase [Staphylococcus aureus]	1	1.07709e-22	148.62	3	LNFK(1)TSFENVEHNPYLDK	-6.8189	6	0.284	0.438	0.911
AID39054.1	92	K	Deoxyadenosine kinase / Deoxyguanosine kinase [Staphylococcus aureus]	1	1.77684e-117	306.66	2	IFAK(1)NTLSSVEFQK	-4.3237	6	0.665	0.926	0.859
AID39054.1	86	K	Deoxyadenosine kinase / Deoxyguanosine kinase [Staphylococcus aureus]	1	6.8997e-38	140.3	4	QFQDVTQLNQGVVSDYHIHK(1)NK	-8.5131	6		0.757	0.649
AID39054.1	66	K	Deoxyadenosine kinase / Deoxyguanosine kinase [Staphylococcus aureus]	1	5.34852e-13	72.075	4	YK(1)QFQDVTQLNQGVVSDYHIHK	-7.1606	4			0.761
AID39056.1	186	K	Hydrolase (HAD superfamily) [Staphylococcus aureus]	1	1.28909e-22	113.48	2	ASK(1)ILAESPNLAISSSSR	-5.2222	6	1.105	1.378	1.331
AID39056.1	85	K	Hydrolase (HAD superfamily) [Staphylococcus aureus]	1	3.42996e-107	255.71	3	DETFNVMSTSHLNK(1)SLVHK	-4.865	14	0.943	1.051	1.263
AID39056.1	265	K	Hydrolase (HAD superfamily) [Staphylococcus aureus]	1	6.95271e-142	278.06	2	IAK(1)YVTDTNENSGVGK	-2.6889	6	0.964	1.088	1.022
AID39056.1	278	K	Hydrolase (HAD superfamily) [Staphylococcus aureus]	1	1.23391e-84	239.98	2	YVTDTNENSGVGK(1)AIMK	-4.7189	7	1.073	0.926	1.131
AID39057.1	104	K	FMN-dependent NADPH-azoreductase [Staphylococcus aureus]	1	1.00115e-05	65.173	3	NALDHLNMDYFK(1)MK	-8.0855	10	0.564		1.007
AID39060.1	493	K	Serine-aspartate repeat-containing protein E [Staphylococcus aureus]	1	6.28408e-05	69.327	2	VYK(1)VNSDQQLPQSNR	-3.9386	3	1.62	0.773
AID39061.1	317	K	Polyglycerol-phosphate alpha-glucosyltransferase [Staphylococcus aureus]	1	0.00012161	97.277	3	EK(1)NHIISIAR	-6.2358	7	0.98	0.791	0.991
AID39061.1	382	K	Polyglycerol-phosphate alpha-glucosyltransferase [Staphylococcus aureus]	1	4.61129e-18	126.17	3	FHGFK(1)THINEEIAK	-5.0306	9	0.932	0.971	1.049
AID39061.1	182	K	Polyglycerol-phosphate alpha-glucosyltransferase [Staphylococcus aureus]	1	0.00366431	84.368	2	GK(1)NTLTK	-3.0746	2			1.371
AID39061.1	18	K	Polyglycerol-phosphate alpha-glucosyltransferase [Staphylococcus aureus]	1	3.21069e-05	90.142	2	ITGVEK(1)AQINR	-9.5808	5	1.33		1.127
AID39061.1	28	K	Polyglycerol-phosphate alpha-glucosyltransferase [Staphylococcus aureus]	1	0.000738009	62.271	2	LFK(1)QHGISSK	-8.1024	5		1.38	0.69
AID39061.1	333	K	Polyglycerol-phosphate alpha-glucosyltransferase [Staphylococcus aureus]	1	4.53685e-19	159.11	2	QIK(1)HQIEVIK	-3.2935	12	1.227	0.828	1.024
AID39061.1	131	K	Polyglycerol-phosphate alpha-glucosyltransferase [Staphylococcus aureus]	1	1.49923e-24	163.93	3	QYHQLNYVNYFDHK(1)R	-6.6438	12	0.792	1.012	0.957
AID39061.1	262	K	Polyglycerol-phosphate alpha-glucosyltransferase [Staphylococcus aureus]	1	1.371e-22	148.76	2	SFYK(1)TVFNNLTR	-5.1504	6	0.463	0.792	0.964
AID39061.1	180	K	Polyglycerol-phosphate alpha-glucosyltransferase [Staphylococcus aureus]	1	0.000558422	88.921	2	YFDDIK(1)GK	-7.4194	6	0.793	0.915	0.825
AID39061.1	92	K	Polyglycerol-phosphate alpha-glucosyltransferase [Staphylococcus aureus]	1	1.44993e-10	147.02	2	YTLK(1)FVENSNDVR	-2.9726	6	0.79	1.044	1.075
AID39062.1	482	K	Polyglycerol-phosphate alpha-glucosyltransferase [Staphylococcus aureus]	1	0.000363464	101.48	2	AQQYSK(1)ASLIK	-10.498	2		1.134
AID39062.1	487	K	Polyglycerol-phosphate alpha-glucosyltransferase [Staphylococcus aureus]	1	2.2989e-30	140.57	2	ASLIK(1)QWDQFVR	-5.6353	6	0.781	1.001	1.376
AID39062.1	118	K	Polyglycerol-phosphate alpha-glucosyltransferase [Staphylococcus aureus]	1	9.09105e-06	65.879	3	FLMYAHFQDPK(1)YR	-7.4185	8	0.352
AID39062.1	365	K	Polyglycerol-phosphate alpha-glucosyltransferase [Staphylococcus aureus]	1	6.79032e-18	130.99	3	IELHMYGFGSESK(1)K	-5.6885	7	0.964	0.746	1.293
AID39062.1	373	K	Polyglycerol-phosphate alpha-glucosyltransferase [Staphylococcus aureus]	1	1.17305e-50	193.62	3	LNELIQK(1)YGLENHVYLR	-6.5595	9	0.29	0.471	1.116
AID39062.1	174	K	Polyglycerol-phosphate alpha-glucosyltransferase [Staphylococcus aureus]	1	0.000332304	74.269	2	LEK(1)YFSYK	-9.0645	5	0.968	0.911
AID39062.1	179	K	Polyglycerol-phosphate alpha-glucosyltransferase [Staphylococcus aureus]	0.996922	0.000933317	54.309	2	YFSYK(0.997)DGK(0.003)PEVQK	-4.4606	4		1.318	1.02
AID39062.1	28	K	Polyglycerol-phosphate alpha-glucosyltransferase [Staphylococcus aureus]	1	0.001433	67.881	2	LNLFK(1)EMGR	-8.1433	3	1.099		1.104
AID39062.1	455	K	Polyglycerol-phosphate alpha-glucosyltransferase [Staphylococcus aureus]	1	6.42762e-07	136.06	2	NDEDALFDK(1)VK	-5.689	3			1.445
AID39062.1	457	K	Polyglycerol-phosphate alpha-glucosyltransferase [Staphylococcus aureus]	1	2.04174e-14	110.44	2	VK(1)YVIDHPEVQQR	-3.2762	12	1.081	1.062	1.089
AID39062.1	262	K	Polyglycerol-phosphate alpha-glucosyltransferase [Staphylococcus aureus]	1	1.88399e-49	230.23	2	NIDALDSSPFK(1)NVYK	-1.6478	6	0.672	0.869	0.812
AID39062.1	266	K	Polyglycerol-phosphate alpha-glucosyltransferase [Staphylococcus aureus]	1	2.01463e-06	117.21	2	NVYK(1)AMFENLSR	-5.0437	8	0.687	0.847	0.95
AID39062.1	344	K	Polyglycerol-phosphate alpha-glucosyltransferase [Staphylococcus aureus]	1	2.25728e-07	171.34	2	QLHQQIELIK(1)R	-5.1974	11	1.346	1.026	1.233
AID39063.1	54	K	GTP cyclohydrolase I type2 [Staphylococcus aureus]	1	2.22566e-24	150.85	3	NEESIHQHDAFAK(1)LK	-6.0966	6	1.197	1.353	1.254
AID39064.1	211	K	GTP cyclohydrolase I type2 [Staphylococcus aureus]	1	1.63139e-14	157.77	2	DQDIVDDYK(1)NK	-5.6634	5		1.018	0.9
AID39064.1	197	K	GTP cyclohydrolase I type2 [Staphylococcus aureus]	1	2.92601e-37	199.4	2	GVVTVK(1)TYINK	-6.325	6	0.995	1.081	0.994
AID39064.1	202	K	GTP cyclohydrolase I type2 [Staphylococcus aureus]	1	1.84705e-59	212.78	2	TYINK(1)DQDIVDDYK	-3.3672	6	0.868	1.025	1.169
AID39064.1	26	K	GTP cyclohydrolase I type2 [Staphylococcus aureus]	1	3.54853e-05	59.67	2	HFGSVDPIEGTK(1)PTTK	-2.2919	7	1.06	1.348
AID39064.1	30	K	GTP cyclohydrolase I type2 [Staphylococcus aureus]	1	2.07749e-295	439.26	3	PTTK(1)NEMTDLQSTHK	-6.4012	27	0.15	0.153	0.17
AID39064.1	14	K	GTP cyclohydrolase I type2 [Staphylococcus aureus]	1	2.35052e-40	204.33	4	WK(1)HFGSVDPIEGTKPTTK	-6.2608	12	0.554	0.692	0.611
AID39065.1	88	K	hypothetical protein SAXN108_0624 [Staphylococcus aureus]	1	6.34443e-30	110.14	3	DK(1)TVEFEPYEHIDGMIK	-6.8304	4			0.453
AID39065.1	143	K	hypothetical protein SAXN108_0624 [Staphylococcus aureus]	1	0.00141835	60.589	3	MPK(1)EERPR	-5.979	5	1.189		1.531
AID39067.1	241	K	Glucosamine-6-phosphate deaminase [Staphylococcus aureus]	1	2.40236e-54	216.01	3	HPNVEIYLDDEACPK(1)NVAK	-8.5649	6	0.586	0.723	1.068
AID39067.1	245	K	Glucosamine-6-phosphate deaminase [Staphylococcus aureus]	1	1.04058e-05	126.29	2	NVAK(1)IHVDEMD	-0.18487	6	0.514	0.411
AID39067.1	202	K	Glucosamine-6-phosphate deaminase [Staphylococcus aureus]	1	1.96301e-12	138.26	2	IILLAFGEK(1)K	-8.3204	8	1.134	1.514	1.313
AID39067.1	171	K	Glucosamine-6-phosphate deaminase [Staphylococcus aureus]	1	2.9702e-20	212.4	2	YFK(1)NEDDVPK	-3.3551	8	0.193	0.242	0.2
AID39068.1	101	K	D-arabino-3-hexulose 6-phosphate formaldehyde lyase [Staphylococcus aureus]	1	2.30072e-37	191.25	2	AAIEEAHK(1)NNK	-2.7712	10	1.121	1.167	1.005
AID39068.1	21	K	D-arabino-3-hexulose 6-phosphate formaldehyde lyase [Staphylococcus aureus]	1	2.67555e-48	220.87	2	EDAAELANK(1)VK	-5.9898	7	1.123	1.247	1.13
AID39068.1	55	K	D-arabino-3-hexulose 6-phosphate formaldehyde lyase [Staphylococcus aureus]	1	5.83537e-07	89.359	3	HMADNISNVK(1)VLADMK	-5.4141	8	0.8	0.832	1.24
AID39068.1	161	K	D-arabino-3-hexulose 6-phosphate formaldehyde lyase [Staphylococcus aureus]	1	4.79852e-123	301.95	2	NSK(1)VAVAGGIK(1)PDTIK	-2.9659	26	1.173	1.002	1.046
AID39068.1	169	K	D-arabino-3-hexulose 6-phosphate formaldehyde lyase [Staphylococcus aureus]	1	1.55397e-20	134.2	2	VAVAGGIK(1)PDTIK	-4.22	13	1.285	1.298	1.226
AID39068.1	118	K	D-arabino-3-hexulose 6-phosphate formaldehyde lyase [Staphylococcus aureus]	1	2.03246e-59	155.57	2	QLLVDMIAVQDLEK(1)R	-4.1638	12	0.405	1.095	1.121
AID39068.1	158	K	D-arabino-3-hexulose 6-phosphate formaldehyde lyase [Staphylococcus aureus]	1	6.94587e-08	121.67	2	TVK(1)SVIK(1)NSK	-7.2051	12	1.015	1.215	1.142
AID39068.1	154	K	D-arabino-3-hexulose 6-phosphate formaldehyde lyase [Staphylococcus aureus]	1	0.00256126	81.642	2	TVK(1)SVIK(1)NSK	-7.2051	10	0.556	0.585	0.628
AID39069.1	3	K	6-phospho-3-hexuloisomerase [Staphylococcus aureus]	1	3.20435e-47	191.95	2	AK(1)FSDYQLILDELK	-3.3611	3			0.438
AID39069.1	102	K	6-phospho-3-hexuloisomerase [Staphylococcus aureus]	1	5.77526e-60	188.19	2	AK(1)SVGADIVLITTNK	-3.4898	10	0.493	0.662	1.145
AID39069.1	44	K	6-phospho-3-hexuloisomerase [Staphylococcus aureus]	1	1.06589e-13	124.46	2	ILHAEHIFVAGK(1)GR	-3.7807	14	1.059	1.031	1.124
AID39069.1	77	K	6-phospho-3-hexuloisomerase [Staphylococcus aureus]	1	1.10844e-55	114.97	4	QAHVVGESTTPAIK(1)SNDVFVIISGSGSTEHLR	-4.796	6		0.226	0.883
AID39071.1	455	K	proline/betaine transporter-like protein [Staphylococcus aureus]	1	9.57509e-10	104.04	2	AYYAEHPK(1)EALWWVK	-4.9975	9	0.603	0.772	1.063
AID39071.1	462	K	proline/betaine transporter-like protein [Staphylococcus aureus]	1	7.79112e-27	209.86	2	EALWWVK(1)ER	-6.4171	6	0.868	0.993	1.108
AID39073.1	40	K	3-ketoacyl-CoA thiolase, Acetyl-CoA acetyltransferase [Staphylococcus aureus]	1	8.90311e-06	126.29	2	EK(1)YPEVISK	-6.1373	6	0.957	1.131	1.117
AID39073.1	38	K	3-ketoacyl-CoA thiolase, Acetyl-CoA acetyltransferase [Staphylococcus aureus]	1	0.000538988	76.605	2	PLFQHFK(1)EK	-6.0333	5	1.345	1.178	0.975
AID39073.1	16	K	3-ketoacyl-CoA thiolase, Acetyl-CoA acetyltransferase [Staphylococcus aureus]	1	0.000116698	81.799	2	TAFGK(1)YGGTLK	-5.0084	6	1.1	1.262	1.131
AID39073.1	22	K	3-ketoacyl-CoA thiolase, Acetyl-CoA acetyltransferase [Staphylococcus aureus]	1	2.18534e-05	90.156	3	YGGTLK(1)HLEPEQLLK	-7.8452	6	0.841	1.068
AID39077.1	168	K	phosphomethylpyrimidine kinase [Staphylococcus aureus]	1	5.42007e-21	172.51	3	AATIIFDK(1)GAQHVIIK	-7.1669	7	0.948	1.22	1.056
AID39077.1	176	K	phosphomethylpyrimidine kinase [Staphylococcus aureus]	1	3.28546e-05	76.572	2	GAQHVIIK(1)GGK	-5.9855	6	1.816	1.695	1.58
AID39077.1	246	K	phosphomethylpyrimidine kinase [Staphylococcus aureus]	1	4.08762e-08	132.39	2	AFVASAIK(1)NGWK	-11.836	6	1.127	1.098	1.463
AID39077.1	179	K	phosphomethylpyrimidine kinase [Staphylococcus aureus]	1	0.000211657	94.804	2	GGK(1)ALDQDK	-4.481	4	0.883	2.25	0.794
AID39077.1	159	K	phosphomethylpyrimidine kinase [Staphylococcus aureus]	1	2.66012e-18	162.49	2	LNSIEDMK(1)K	-6.3325	8	1.402		1.185
AID39077.1	231	K	phosphomethylpyrimidine kinase [Staphylococcus aureus]	1	0.00120096	61.577	2	SPK(1)EAVISAK	-9.9009	3	1.276	1.28
AID39077.1	88	K	phosphomethylpyrimidine kinase [Staphylococcus aureus]	1	1.30489e-91	241.63	2	TGMLGTEEIIK(1)R	-7.1092	6	1.538	1.196	1.312
AID39078.1	159	K	Uracil-DNA glycosylase, family 1 [Staphylococcus aureus]	1	0.000143626	65.879	3	EHVVFILWGK(1)PAQQK	-5.863	2			0.844
AID39078.1	172	K	Uracil-DNA glycosylase, family 1 [Staphylococcus aureus]	1	3.48712e-05	87.942	2	LIDTSK(1)HCIIK	-6.1223	11	0.981	0.946	0.982
AID39078.1	89	K	Uracil-DNA glycosylase, family 1 [Staphylococcus aureus]	1	4.21766e-23	139.7	2	NMYK(1)ELADDIGCVR	-2.1728	3			0.799
AID39078.1	198	K	Uracil-DNA glycosylase, family 1 [Staphylococcus aureus]	1	2.31736e-29	171.2	2	PYSK(1)ANAYLESVGK	-1.6492	6	1.056	1.135	0.853
AID39081.1	462	K	cationic amino acid transporter [Staphylococcus aureus]	1	8.98102e-07	126.48	2	LK(1)NMDNDELSR	-2.6582	6		1.17	1.18
AID39082.1	145	K	hypothetical protein SAXN108_0641 [Staphylococcus aureus]	1	0.000122382	76.85	2	LIVSGFVK(1)SFK	-7.5753	5	0.68	1.09	1.06
AID39083.1	111	K	hypothetical protein SAXN108_0642 [Staphylococcus aureus]	1	6.07642e-05	101.48	2	TQLEK(1)IYVAK	-7.2738	6	1.124	1.204	1.221
AID39084.1	149	K	Hemoprotein HemQ, essential component of heme biosynthetic pathway in Gram-positive bacteria [Staphylococcus aureus]	1	4.58145e-09	65.12	3	LYPELPHSDYICFYPMNK(1)R	-6.098	5			0.227
AID39084.1	91	K	Hemoprotein HemQ, essential component of heme biosynthetic pathway in Gram-positive bacteria [Staphylococcus aureus]	1	6.98132e-08	97.175	3	SLNHIENEFNK(1)LR	-8.2402	3			0.829
AID39084.1	167	K	Hemoprotein HemQ, essential component of heme biosynthetic pathway in Gram-positive bacteria [Staphylococcus aureus]	1	1.67687e-07	123.42	3	QK(1)LMYDHGMIGR	-5.2531	9	1.404	1.1	1.359
AID39084.1	129	K	Hemoprotein HemQ, essential component of heme biosynthetic pathway in Gram-positive bacteria [Staphylococcus aureus]	1	3.34646e-101	282.16	2	SDEDPYENPHIK(1)AR	-3.0973	12	0.805	1.118	1.123
AID39084.1	54	K	Hemoprotein HemQ, essential component of heme biosynthetic pathway in Gram-positive bacteria [Staphylococcus aureus]	1	1.56864e-205	286.59	2	SSK(1)SGDQAIYNITGQK	-1.3099	17	1.082	1.24	1.067
AID39085.1	141	K	Phosphate acetyltransferase [Staphylococcus aureus]	1	1.1743e-69	184.04	2	PALQIIK(1)TK	-5.9139	27	0.619	1.066	1.198
AID39085.1	143	K	Phosphate acetyltransferase [Staphylococcus aureus]	1	0.0135039	60.892	2	TK(1)PGVSR	-5.5086	4	1.02
AID39085.1	9	K	Phosphate acetyltransferase [Staphylococcus aureus]	1	6.22469e-13	156.57	2	ADLLNVLK(1)DK	-7.2913	6	1.273	1.456	1.207
AID39085.1	210	K	Phosphate acetyltransferase [Staphylococcus aureus]	1	5.50909e-20	153.33	2	GSAK(1)SDDVTK	-2.8149	8	1.215	0.869	1.128
AID39085.1	216	K	Phosphate acetyltransferase [Staphylococcus aureus]	1	8.53761e-40	192.95	2	SDDVTK(1)VQEAVK	-5.5623	6	1.067	1.11	0.96
AID39085.1	15	K	Phosphate acetyltransferase [Staphylococcus aureus]	1	0.014994	53.878	2	LSGK(1)NVK	-6.1808	5	1.245	1.065
AID39085.1	18	K	Phosphate acetyltransferase [Staphylococcus aureus]	1	2.09172e-10	112.73	2	NVK(1)IVLPEGEDER	-7.0386	6	1.199	1.29	1.18
AID39087.1	119	K	Mevalonate kinase [Staphylococcus aureus]	1	2.50274e-30	192.95	2	ASYDFLGK(1)SLTK	-8.5283	6	1	1.245	1.177
AID39087.1	123	K	Mevalonate kinase [Staphylococcus aureus]	1	1.75692e-06	119.94	2	SLTK(1)EELIEK	-7.5666	6	1.109	1.24	1.252
AID39087.1	285	K	Mevalonate kinase [Staphylococcus aureus]	1	9.48211e-05	135.63	2	DLPTAK(1)NIVK	-4.9868	6	1.154	1.165	1.186
AID39087.1	129	K	Mevalonate kinase [Staphylococcus aureus]	1	8.71498e-08	88.42	3	EELIEK(1)ANWAEQIAHGK	-8.7893	2		0.634
AID39087.1	210	K	Mevalonate kinase [Staphylococcus aureus]	1	0.00020903	113.1	2	HIGK(1)LVLR	-5.8772	6	1.129	1.158	1.107
AID39087.1	206	K	Mevalonate kinase [Staphylococcus aureus]	1	1.66414e-14	105.78	4	LCEDPQYMSHVK(1)HIGK	-6.2148	11	0.839	1.026	1.144
AID39087.1	159	K	Mevalonate kinase [Staphylococcus aureus]	1	2.82016e-15	133.49	2	PVWFQK(1)GHAETLK	-2.6004	12	1.048	1.091	1.129
AID39088.1	230	K	Diphosphomevalonate decarboxylase [Staphylococcus aureus]	0.994425	0.0130556	58.889	2	AAIQDK(0.006)DFK(0.994)R	-7.8019	2			1.122
AID39088.1	75	K	Diphosphomevalonate decarboxylase [Staphylococcus aureus]	1	0.000402633	99.34	2	ISK(1)YMDIVR	-7.3866	10	1.061	1.067	1.184
AID39089.1	351	K	Phosphomevalonate kinase [Staphylococcus aureus]	1	1.32475e-07	103.8	2	PLK(1)FNIYHGQ	-7.3352	9	1.082	1.117	1.111
AID39089.1	344	K	Phosphomevalonate kinase [Staphylococcus aureus]	1	1.20931e-13	141.29	2	IYDEWTK(1)HGIK	-4.7906	20	1.148	0.901	1.167
AID39089.1	271	K	Phosphomevalonate kinase [Staphylococcus aureus]	1	0.000365475	115.86	2	TNNIK(1)GVQK	-8.3232	2		1.233
AID39089.1	241	K	Phosphomevalonate kinase [Staphylococcus aureus]	1	4.67797e-22	115.24	3	LK(1)SDPSFYGDFLEDSHR	-5.7109	6	0.748	0.734	0.836
AID39089.1	301	K	Phosphomevalonate kinase [Staphylococcus aureus]	1	8.86788e-05	96.946	2	LK(1)YLCDIAEK	-7.6384	6	0.899	1.036	1.048
AID39089.1	309	K	Phosphomevalonate kinase [Staphylococcus aureus]	1	6.99365e-18	142.08	2	YLCDIAEK(1)YHGASK	-3.008	12	0.971	1.063	1.061
AID39089.1	315	K	Phosphomevalonate kinase [Staphylococcus aureus]	1	2.8517e-59	176.42	3	YHGASK(1)TSGAGGGDCGITIINK	-3.3754	6	1.103	1.397	1.283
AID39091.1	145	K	Putative Dihydrolipoamide dehydrogenase; Mercuric ion reductase; PF00070 family, FAD-dependent NAD(P)-disulfide oxidoreductase [Staphylococcus aureus]	1	1.54015e-72	158.38	3	GLDQAK(1)HVFDSTGLLNISYQPK	-5.1152	6			0.529
AID39091.1	312	K	Putative Dihydrolipoamide dehydrogenase; Mercuric ion reductase; PF00070 family, FAD-dependent NAD(P)-disulfide oxidoreductase [Staphylococcus aureus]	1	7.82932e-51	197.3	2	IIK(1)SALYGNQSR	-4.2914	6	1.089	1.209	1.069
AID39091.1	20	K	Putative Dihydrolipoamide dehydrogenase; Mercuric ion reductase; PF00070 family, FAD-dependent NAD(P)-disulfide oxidoreductase [Staphylococcus aureus]	1	3.36136e-48	147.86	3	TLAK(1)YAASTGQHVAVIEQSPK	-3.5358	6	0.793	0.959	0.99
AID39093.1	211	K	hypothetical protein SAXN108_0652 [Staphylococcus aureus]	1	0.00192325	79.059	2	ASHEK(1)YLK	-4.9623	6	1.059	1.296	1.028
AID39093.1	251	K	hypothetical protein SAXN108_0652 [Staphylococcus aureus]	1	0.00262235	61.194	2	EHPEDDIPK(1)SILK	-4.3911	2	1.013
AID39093.1	255	K	hypothetical protein SAXN108_0652 [Staphylococcus aureus]	1	0.000243826	87.895	2	SILK(1)YINDNK	-7.6693	5	0.816		0.904
AID39093.1	206	K	hypothetical protein SAXN108_0652 [Staphylococcus aureus]	1	2.21084e-10	139.78	2	ELDWAK(1)ASHEK	-6.2299	6	0.619	0.62	0.558
AID39093.1	231	K	hypothetical protein SAXN108_0652 [Staphylococcus aureus]	1	8.80219e-40	224.09	2	ETLNK(1)ADFAVIK	-6.2693	6	1.289	1.473	1.17
AID39093.1	122	K	hypothetical protein SAXN108_0652 [Staphylococcus aureus]	1	1.30913e-62	248.76	3	K(1)HASDNQQAISSNQQIIR	-5.2896	6	0.138	0.173	0.139
AID39093.1	145	K	hypothetical protein SAXN108_0652 [Staphylococcus aureus]	1	8.68297e-51	216.53	2	TLGQQK(1)HELEEK	-4.6868	12	1.048	0.884	1.103
AID39093.1	75	K	hypothetical protein SAXN108_0652 [Staphylococcus aureus]	1	0.000188961	59.77	2	TLSDLTK(1)QACDNFVSR	-3.8858	4			0.611
AID39094.1	63	K	repetative hypothetical protein [Staphylococcus aureus]	1	1.98442e-11	128.97	2	ELENLNVDK(1)QNK	-6.7404	3		0.824	0.995
AID39094.1	125	K	repetative hypothetical protein [Staphylococcus aureus]	1	5.18712e-08	89.382	2	LK(1)IYDDNLDNENR	-3.6697	5	1.042	1.306	1.092
AID39104.1	127	K	repetative hypothetical protein [Staphylococcus aureus]	1	2.83449e-06	73.655	2	IYVLSK(1)TNTVEK	-6.1547	3			0.973
AID39107.1	165	K	Oxidoreductase ion channel [Staphylococcus aureus]	1	3.53737e-50	139.94	2	AIGVSNFTLDQLK(1)EANK	-4.537	4			1.058
AID39107.1	233	K	Oxidoreductase ion channel [Staphylococcus aureus]	1	2.17072e-16	165.09	3	RDFK(1)PGVFEENVR	-6.1064	12	1.108	1.301	1.26
AID39107.1	81	K	Oxidoreductase ion channel [Staphylococcus aureus]	1	0.000199124	102.55	2	EQIK(1)IATK	-7.0798	4	1.359
AID39107.1	85	K	Oxidoreductase ion channel [Staphylococcus aureus]	1	3.70444e-83	139.99	4	IATK(1)GSHEFDENQEVHQNNQPEYLK	-6.5289	5	0.894	0.868
AID39107.1	114	K	Oxidoreductase ion channel [Staphylococcus aureus]	1	4.18241e-47	229.61	2	QQVENSLK(1)R	-5.3324	6	1.265	1.265	1.192
AID39107.1	152	K	Oxidoreductase ion channel [Staphylococcus aureus]	1	1.56912e-30	186.39	2	IK(1)AIGVSNFTLDQLK	-2.9955	6	0.553	0.778	1.212
AID39107.1	2	K	Oxidoreductase ion channel [Staphylococcus aureus]	1	7.89771e-13	159.46	2	MK(1)QFVNLGK	-7.3298	10	1.204	0.943	1.269
AID39107.1	280	K	Oxidoreductase ion channel [Staphylococcus aureus]	1	6.56303e-08	118.91	2	PAIDVIIPGAK(1)R	-5.7883	4	1.282	1.075	1.167
AID39107.1	73	K	Oxidoreductase ion channel [Staphylococcus aureus]	1	4.28068e-59	213.77	2	SEELVGEVVK(1)EYPR	-5.4598	6	1.713	2.162	0.706
AID39107.1	221	K	Oxidoreductase ion channel [Staphylococcus aureus]	1	9.41413e-90	262.39	3	YDENTK(1)FSDHR	-6.2187	18	0.211	0.232	0.178
AID39108.1	100	K	hypothetical protein SAXN108_0667 [Staphylococcus aureus]	1	1.32678e-72	228.06	2	AFIEHWSETLQDK(1)R	-3.8559	12	1.03	1.181	1.344
AID39108.1	129	K	hypothetical protein SAXN108_0667 [Staphylococcus aureus]	1	0.00710535	62.705	2	IK(1)AK(1)PAITQMK	-8.2731	5			0.111
AID39108.1	112	K	hypothetical protein SAXN108_0667 [Staphylococcus aureus]	1	0.000422082	111.61	2	AQMAEK(1)DFR	-6.3807	4	1.092
AID39108.1	125	K	hypothetical protein SAXN108_0667 [Staphylococcus aureus]	1	9.52254e-08	101.48	2	VILVGGDCPK(1)IK(1)AK	-2.3027	7	1.789	0.028	1.678
AID39108.1	106	K	hypothetical protein SAXN108_0667 [Staphylococcus aureus]	1	0.00153268	63.212	2	YPNFK(1)AQMAEK	-5.6903	3	1.256
AID39110.1	255	K	dNTP triphosphohydrolase, putative [Staphylococcus aureus]	1	1.06102e-22	157.74	2	AK(1)QLYNEGYEFK	-2.4429	6	1.159	1.261	1.046
AID39110.1	157	K	dNTP triphosphohydrolase, putative [Staphylococcus aureus]	1	1.12436e-19	147.19	3	EVAEVINK(1)THHNK	-3.3177	11	0.974	1.048	1.108
AID39110.1	252	K	dNTP triphosphohydrolase, putative [Staphylococcus aureus]	1	1.14307e-07	106	2	GGEVLLNNCLK(1)R	-6.1025	5		1.412	1.217
AID39110.1	14	K	dNTP triphosphohydrolase, putative [Staphylococcus aureus]	1	6.34428e-05	117.21	2	LVEEK(1)VFK	-8.0947	11	2.513	0.257	2.265
AID39110.1	403	K	dNTP triphosphohydrolase, putative [Staphylococcus aureus]	1	1.58892e-19	158.37	2	QDYK(1)LYYPR	-6.0219	6	1.289	1.07	1.061
AID39111.1	63	K	hypothetical protein SAXN108_0670 [Staphylococcus aureus]	1	2.02459e-05	111.39	2	GVK(1)WITDK	-7.6535	6	0.762	0.802	0.808
AID39111.1	68	K	hypothetical protein SAXN108_0670 [Staphylococcus aureus]	1	1.70281e-14	148.69	2	WITDK(1)AAVEGDEAK	-4.1924	6	0.453	0.504	0.436
AID39111.1	114	K	hypothetical protein SAXN108_0670 [Staphylococcus aureus]	1	9.78988e-14	118.26	2	GYK(1)SMPEHVNMMDK	-3.426	7	0.939	0.651	0.851
AID39111.1	125	K	hypothetical protein SAXN108_0670 [Staphylococcus aureus]	1	2.08548e-05	65.173	2	SMPEHVNMMDK(1)SMK	-2.9559	5		0.716	1.382
AID39111.1	128	K	hypothetical protein SAXN108_0670 [Staphylococcus aureus]	1	7.94396e-21	103.17	3	SMK(1)HHIIIDQIGDENK	-6.062	15	0.735	0.684	0.783
AID39112.1	11	K	Alcohol dehydrogenase [Staphylococcus aureus]	1	6.00127e-13	155.57	2	DHK(1)VSIEDK	-5.6667	15	1.862	1.018	1.339
AID39112.1	303	K	Alcohol dehydrogenase [Staphylococcus aureus]	1	4.51002e-72	221.56	2	EAFEFAAENK(1)VTPK	-4.0229	6	1.526	1.098	1.31
AID39112.1	307	K	Alcohol dehydrogenase [Staphylococcus aureus]	1	0.0019264	88.921	2	VTPK(1)VQLR	-4.9541	5	1.652		1.188
AID39112.1	198	K	Alcohol dehydrogenase [Staphylococcus aureus]	1	7.66197e-24	158.59	2	IVAFDINDDK(1)LAFAK	-2.6184	4	0.34		1.3
AID39112.1	229	K	Alcohol dehydrogenase [Staphylococcus aureus]	1	3.08756e-168	315.16	2	LTDNK(1)GLDATVVTSVAK	-0.78482	12	1.303	0.912	1.258
AID39112.1	252	K	Alcohol dehydrogenase [Staphylococcus aureus]	1	6.84918e-05	70.598	2	TPFNQAVDVVK(1)AGAR	-4.8732	2	1.824
AID39112.1	75	K	Alcohol dehydrogenase [Staphylococcus aureus]	1	2.52041e-28	139.7	2	VIEVAEDVESLK(1)IGDR	-3.7907	4			0.926
AID39113.1	21	K	hypothetical protein SAXN108_0672 [Staphylococcus aureus]	1	3.16424e-09	95.656	2	EK(1)FEFTTEGTWQQR	1.2154	3			0.443
AID39113.1	112	K	hypothetical protein SAXN108_0672 [Staphylococcus aureus]	1	2.59124e-33	181.44	2	LK(1)IHYELYQDNEK	-2.5004	12	0.731	0.982	1.207
AID39113.1	96	K	hypothetical protein SAXN108_0672 [Staphylococcus aureus]	1	0.0142482	50.297	2	IPLEVK(1)TLR	-8.4086	2	1.132
AID39113.1	61	K	hypothetical protein SAXN108_0672 [Staphylococcus aureus]	1	8.85765e-27	151.22	2	VDDDSVK(1)LIR	-8.3913	6	1.205	1.324	1.134
AID39113.1	10	K	hypothetical protein SAXN108_0672 [Staphylococcus aureus]	1	2.36476e-13	191.25	2	VSIQTK(1)QVLK	-5.5287	4			0.301
AID39114.1	32	K	Arginyl-tRNA synthetase [Staphylococcus aureus]	1	3.06477e-07	80.815	2	AGLADEIPDIK(1)IEVPK	-3.9726	4	0.306		1.306
AID39114.1	211	K	Arginyl-tRNA synthetase [Staphylococcus aureus]	1	1.81291e-06	121.71	2	DIIEIGK(1)DLAEK	-7.2533	5	0.556	0.945	1.173
AID39114.1	216	K	Arginyl-tRNA synthetase [Staphylococcus aureus]	1	4.62149e-19	167.76	3	DLAEK(1)HPEIK	-4.5095	11	1.19	1.16	1.083
AID39114.1	221	K	Arginyl-tRNA synthetase [Staphylococcus aureus]	1	2.01463e-06	117.21	2	HPEIK(1)DYSEEAR	-5.2724	6	1.159	1.197	1.096
AID39114.1	40	K	Arginyl-tRNA synthetase [Staphylococcus aureus]	1	5.83802e-22	132.01	2	DTK(1)NGDYATNIAMVLTK	-4.8885	6	0.295	0.458	0.865
AID39114.1	276	K	Arginyl-tRNA synthetase [Staphylococcus aureus]	1	0.000381199	59.645	2	GEILEVLAK(1)MK	-6.2794	2			0.86
AID39114.1	447	K	Arginyl-tRNA synthetase [Staphylococcus aureus]	1	0.000499988	103.8	2	ICSILK(1)QAK	-6.8022	6	1.495	1.067	1.392
AID39114.1	509	K	Arginyl-tRNA synthetase [Staphylococcus aureus]	1	8.28879e-55	188.98	4	ITNYIQDLASHFHK(1)FYNAEK	-6.1962	9		0.041	0.365
AID39114.1	349	K	Arginyl-tRNA synthetase [Staphylococcus aureus]	1	3.66313e-07	86.729	2	LK(1)ASLETFGVDSNR	-11.025	3	1.533		0.279
AID39114.1	298	K	Arginyl-tRNA synthetase [Staphylococcus aureus]	1	0.00261177	58.889	2	TTDFK(1)DDK(1)DR	-1.4626	3		1.723	1.393
AID39114.1	301	K	Arginyl-tRNA synthetase [Staphylococcus aureus]	1	4.07253e-08	110.88	2	TTDFK(1)DDK(1)DR	-1.4626	7	1.714	2.046	1.661
AID39116.1	96	K	Vitamin B12 ABC transporter, B12-binding component BtuF [Staphylococcus aureus]	1	1.37247e-06	80.815	3	AK(1)PDLILAHESQK	-8.6294	7	0.887	1.004
AID39116.1	250	K	Vitamin B12 ABC transporter, B12-binding component BtuF [Staphylococcus aureus]	1	0.00164775	88.181	2	SDYMDIIK(1)K	-7.725	4		0.376	0.495
AID39119.1	184	K	putative hydrolase [Staphylococcus aureus]	1	5.99384e-07	99.174	2	EEIQAVK(1)EVFK	-8.662	5	1.108	0.939
AID39119.1	188	K	putative hydrolase [Staphylococcus aureus]	1	7.46975e-96	268.98	2	EVFK(1)NADISQTYR	-4.4798	6	0.861	1.073	0.914
AID39119.1	166	K	putative hydrolase [Staphylococcus aureus]	1	5.77997e-59	222.48	2	FLK(1)HVVDTNEISTK	-5.0113	12	0.276	0.259	0.272
AID39119.1	259	K	putative hydrolase [Staphylococcus aureus]	1	7.10593e-29	214.78	3	FVEDTAAFINK(1)HHDEK(1)HV	-3.8991	17	1.088	0.55	1.289
AID39119.1	62	K	putative hydrolase [Staphylococcus aureus]	1	0.00223921	58.916	2	GHGYSDK(1)PR	-6.7926	3	0.926		0.877
AID39119.1	133	K	putative hydrolase [Staphylococcus aureus]	1	0.000827074	92.677	2	K(1)YAHIIR	-5.9712	6	0.587	0.82	0.58
AID39119.1	204	K	putative hydrolase [Staphylococcus aureus]	1	4.11719e-10	100.56	2	NVVVPTK(1)IIAGEFGER	-3.5333	5	0.574		0.921
AID39120.1	124	K	hypothetical protein SAXN108_0679 [Staphylococcus aureus]	1	1.26205e-17	119.52	2	NYVGK(1)AVTHTEYSK	-3.9064	6	1.034	0.651	0.651
AID39120.1	143	K	hypothetical protein SAXN108_0679 [Staphylococcus aureus]	1	0.000173825	67.548	2	VAGNFGYIEK(1)GK	-6.7832	2	0.657
AID39121.1	51	K	hypothetical protein SAXN108_0680 [Staphylococcus aureus]	1	0.00303066	50.297	2	DQDYIEYK(1)R	-3.8168	2			1.191
AID39121.1	38	K	hypothetical protein SAXN108_0680 [Staphylococcus aureus]	1	1.83866e-05	133.76	2	VITDIK(1)NSEK	-6.783	6	1.053	1.213	1.243
AID39122.1	105	K	hydrolase, alpha/beta fold family [Staphylococcus aureus]	1	1.21695e-18	180.34	2	LFTDK(1)YAYR	-9.9236	6	0.825	1.042	0.97
AID39122.1	62	K	hydrolase, alpha/beta fold family [Staphylococcus aureus]	1	1.40774e-07	59.77	3	SSK(1)SESYDLNDHVEDLK	-6.1688	6	0.911	0.921	0.81
AID39122.1	111	K	hydrolase, alpha/beta fold family [Staphylococcus aureus]	1	0.000383395	103.69	2	VK(1)SLTTIASK	-7.4047	5	0.731	0.851
AID39123.1	17	K	hypothetical protein SAXN108_0682 [Staphylococcus aureus]	1	0.00230487	90.308	2	DEPMYLK(1)K	-4.724	11	0.713	0.764	0.757
AID39123.1	52	K	hypothetical protein SAXN108_0682 [Staphylococcus aureus]	1	7.03452e-05	72.922	3	LEAHFLNVTK(1)K	-8.3498	7	0.673	0.776	0.664
AID39123.1	10	K	hypothetical protein SAXN108_0682 [Staphylococcus aureus]	1	3.25913e-14	108.24	3	SLILHK(1)DEPMYLK	-7.9614	16	0.432		0.55
AID39124.1	72	K	accessory regulator A SarA [Staphylococcus aureus]	1	1.42211e-54	210.4	2	AVK(1)ILSQEDYFDK(1)K	-4.482	34	1.095	1.324	1.212
AID39124.1	82	K	accessory regulator A SarA [Staphylococcus aureus]	1	9.28093e-75	246.5	2	ILSQEDYFDK(1)K(1)R	-1.5411	43	1.227	1.326	1.127
AID39124.1	83	K	accessory regulator A SarA [Staphylococcus aureus]	1	2.03166e-07	145.08	2	ILSQEDYFDK(1)K(1)R	-1.5411	5	0.967	1.442	1.353
AID39124.1	63	K	accessory regulator A SarA [Staphylococcus aureus]	1	3.02899e-73	240.94	3	DIINHLNYK(1)QPQVVK(1)AVK	-9.8527	13	0.967	1.272	1.126
AID39124.1	49	K	accessory regulator A SarA [Staphylococcus aureus]	1	1.50517e-06	113.7	3	EK(1)EYYLK(1)DIINHLNYK	-6.9827	10	1.175	1.421	1.243
AID39124.1	54	K	accessory regulator A SarA [Staphylococcus aureus]	1	1.39943e-37	181.87	2	EYYLK(1)DIINHLNYK	-5.4539	16	0.131	0.175	0.716
AID39124.1	102	K	accessory regulator A SarA [Staphylococcus aureus]	1	0.0124751	60.547	2	K(1)K(1)IESLLSR	-10.776	5	1.004	1.405	1.269
AID39124.1	103	K	accessory regulator A SarA [Staphylococcus aureus]	1	0.0124751	60.547	2	K(1)K(1)IESLLSR	-10.776	5	1.004	1.405	1.269
AID39125.1	209	K	hypothetical protein SAXN108_0684 [Staphylococcus aureus]	1	0.0119773	56.014	2	LK(1)TSHLK	-8.6014	3		1.217
AID39128.1	74	K	recombinase [Staphylococcus aureus]	1	2.82459e-13	162.59	2	AHFHSLIK(1)IR	-6.0367	11	1.023	0.773	0.588
AID39128.1	3	K	recombinase [Staphylococcus aureus]	1	0.000601672	86.205	2	MNK(1)VEAIK	-6.1731	8	0.771	0.916	1.269
AID39128.1	8	K	recombinase [Staphylococcus aureus]	1	0.000328261	62.454	2	VEAIK(1)FNDDIVK	-8.0349	5	0.907	1.383	1.209
AID39137.1	636	K	Na+/H+ antiporter [Staphylococcus aureus]	1	0.00442881	72.355	2	IK(1)LNALR	-7.0961	5		1.507	1.487
AID39137.1	582	K	Na+/H+ antiporter [Staphylococcus aureus]	1	0.000120113	64.266	3	INK(1)LVHYNVVSR	-6.5969	6	1.236	1.227
AID39137.1	482	K	Na+/H+ antiporter [Staphylococcus aureus]	1	0.00072923	67.881	2	LAFLK(1)TVEK	-9.3838	3		1.324
AID39137.1	466	K	Na+/H+ antiporter [Staphylococcus aureus]	1	3.18325e-24	171.09	2	STFETSFK(1)YGNVIK	-1.0529	5	0.562		1.249
AID39138.1	271	K	ABC transporter permease [Staphylococcus aureus]	1	8.143e-20	156.57	2	AMESLSEETK(1)K	-5.9797	9	1.526	2.191	1.278
AID39138.1	272	K	ABC transporter permease [Staphylococcus aureus]	1	0.000282751	63.79	2	K(1)DIFGEVYTDSIGK	-5.0637	2			0.464
AID39138.1	191	K	ABC transporter permease [Staphylococcus aureus]	1	0.00056441	102.55	2	DK(1)FNDIPK	-7.9694	6	1.481	1.35	0.768
AID39138.1	289	K	ABC transporter permease [Staphylococcus aureus]	1	0.000273534	106.35	2	EGTK(1)GDSYYK	-5.4318	6	1.332	1.388	1.131
AID39138.1	295	K	ABC transporter permease [Staphylococcus aureus]	1	0.000899215	74.269	2	GDSYYK(1)MMK	-5.2751	5	1.266		0.999
AID39138.1	298	K	ABC transporter permease [Staphylococcus aureus]	1	2.53034e-37	178.52	2	MMK(1)SNIETVHGSMK	-5.1882	34	1.428	0.639	1.074
AID39138.1	250	K	ABC transporter permease [Staphylococcus aureus]	1	3.99897e-14	130.99	2	LK(1)HLLVETSVDK	-6.1895	24	0.989	0.694	0.782
AID39138.1	153	K	ABC transporter permease [Staphylococcus aureus]	1	6.56186e-19	158.59	2	YVK(1)TIQQTFIDNDK	-3.2698	15	1.133	0.953	0.873
AID39138.1	176	K	ABC transporter permease [Staphylococcus aureus]	1	5.45676e-07	148.9	2	QGNK(1)YIAQLEK	-3.5365	2	1.336
AID39138.1	164	K	ABC transporter permease [Staphylococcus aureus]	1	1.37574e-22	171.09	2	TIQQTFIDNDK(1)K	-6.6565	7	1.427	1.318	1.161
AID39140.1	198	K	ABC transporter ATP-binding protein [Staphylococcus aureus]	1	0.00404215	65.313	2	AK(1)QYFDR	-5.1392	6	1.205	1.306	1.178
AID39140.1	14	K	ABC transporter ATP-binding protein [Staphylococcus aureus]	1	7.30521e-19	150.44	2	DLNLFLGNK(1)HVLK	-1.0934	6	0.938	1.221	0.903
AID39140.1	18	K	ABC transporter ATP-binding protein [Staphylococcus aureus]	1	7.12309e-26	160.62	2	HVLK(1)NISLSIPVR	-3.6708	12	0.666	1.135	1
AID39140.1	196	K	ABC transporter ATP-binding protein [Staphylococcus aureus]	1	1.31349e-07	75.474	2	LILIIHHDLSK(1)AK	-3.6371	5	0.526
AID39140.1	176	K	ABC transporter ATP-binding protein [Staphylococcus aureus]	1	1.15466e-13	155.57	2	LIMTK(1)IENLK	-10.541	16	0.966	0.979	1.175
AID39140.1	116	K	ABC transporter ATP-binding protein [Staphylococcus aureus]	1	1.53218e-47	163.09	2	LK(1)QLLSDLELESLR	-4.1877	6	0.158	0.106	1.361
AID39140.1	46	K	ABC transporter ATP-binding protein [Staphylococcus aureus]	1	1.15861e-39	168.74	2	SSLIK(1)SLIGEFNATGTK	-4.0539	6	0.144	0.22	0.96
AID39141.1	55	K	DtxR family transcriptional regulator [Staphylococcus aureus]	1	1.07159e-08	135.63	2	AGYVETK(1)PYK	-7.9767	7	1.156	1.428	1.34
AID39141.1	58	K	DtxR family transcriptional regulator [Staphylococcus aureus]	0.991864	0.000298266	64.906	2	AGYVETK(0.008)PYK(0.992)GVR	-3.6371	4		0.893
AID39141.1	189	K	DtxR family transcriptional regulator [Staphylococcus aureus]	1	6.86932e-20	187.23	2	DEMNK(1)VIIIK	-7.6898	9	1.075	1.006	1.398
AID39141.1	75	K	DtxR family transcriptional regulator [Staphylococcus aureus]	1	2.27855e-09	58.338	3	LTEDGLTHTLDIIK(1)R	-7.8843	5	0.482	0.678	0.832
AID39141.1	6	K	DtxR family transcriptional regulator [Staphylococcus aureus]	1	5.99384e-07	108.4	2	MLTEEK(1)EDYLK	-2.6653	5			1.316
AID39142.1	69	K	hypothetical protein SAXN108_0701 [Staphylococcus aureus]	1	4.9319e-07	115.04	2	AK(1)DLVIVTSPR	-6.9165	7	1.327	1.397	1.283
AID39143.1	105	K	teichoic acid biosynthesis protein [Staphylococcus aureus]	1	1.48231e-19	119.52	4	IPGIELMDECLK(1)IAHVNHQK	-6.6752	3		0.448
AID39143.1	87	K	teichoic acid biosynthesis protein [Staphylococcus aureus]	1	0.000537317	75.243	2	LK(1)QPLAHR	-6.4994	5	0.998	1.2	1.048
AID39143.1	234	K	teichoic acid biosynthesis protein [Staphylococcus aureus]	1	0.000497799	57.888	2	LK(1)SIPIFMYK	-7.1752	6	0.838		0.824
AID39144.1	8	K	Teichoic acid export ATP-binding protein TagH [Staphylococcus aureus]	1	3.63115e-05	77.157	2	MNVSVNIK(1)NVTK	-9.5641	4	0.576	0.665
AID39144.1	255	K	Teichoic acid export ATP-binding protein TagH [Staphylococcus aureus]	1	0.010524	65.156	2	NK(1)LDESR	-6.6585	3		0.675
AID39144.1	35	K	Teichoic acid export ATP-binding protein TagH [Staphylococcus aureus]	1	3.5863e-34	178.52	2	NK(1)TFFALDDISLK	-4.6697	4			0.449
AID39144.1	212	K	Teichoic acid export ATP-binding protein TagH [Staphylococcus aureus]	1	1.21023e-05	98.167	2	QFCTK(1)IAWIEGGK	-4.6048	2			0.843
AID39144.1	242	K	Teichoic acid export ATP-binding protein TagH [Staphylococcus aureus]	1	0.000136173	103.87	2	YEAFLNDFK(1)K	-7.7971	6	0.846	0.979	0.928
AID39147.1	98	K	Teichoic acid translocation permease protein TagG [Staphylococcus aureus]	1	5.93839e-22	200.06	2	AITQK(1)FNQVSK	-6.0631	6	1.376	1.113	1.054
AID39148.1	187	K	teichoic acid biosynthesis protein B [Staphylococcus aureus]	1	0.000180084	115.86	2	DK(1)YGITNK	-4.5127	6	0.979	1.119	1.069
AID39148.1	329	K	teichoic acid biosynthesis protein B [Staphylococcus aureus]	1	0.000440789	90.263	3	DWHK(1)YNTDK	-6.1854	7		0.724	1.452
AID39148.1	171	K	teichoic acid biosynthesis protein B [Staphylococcus aureus]	1	0.00044562	102.55	2	INK(1)YYTADR	-5.5464	6	0.968	1.107	1.104
AID39149.1	54	K	Teichoic acid biosynthesis protein X [Staphylococcus aureus]	1	4.13185e-149	285.32	3	ELK(1)HISLIQLQNASIATCINK	-4.2216	6	0.132	0.331	1.163
AID39149.1	333	K	Teichoic acid biosynthesis protein X [Staphylococcus aureus]	1	0.00438339	109.11	2	K(1)FLIQLK	-7.2648	6	0.976	0.863	0.955
AID39150.1	112	K	Glycerol-3-phosphate cytidylyltransferase [Staphylococcus aureus]	1	5.02875e-05	113.14	2	CEVIYLK(1)R	-7.851	9	0.785	0.78	0.742
AID39150.1	105	K	Glycerol-3-phosphate cytidylyltransferase [Staphylococcus aureus]	1	9.06253e-05	117.3	2	DK(1)CEVIYLK	-7.7591	6	1.122	1.194	1.02
AID39150.1	123	K	Glycerol-3-phosphate cytidylyltransferase [Staphylococcus aureus]	1	0.000396959	103.8	2	IK(1)QELYGK	-5.0816	5		0.215	0.266
AID39150.1	47	K	Glycerol-3-phosphate cytidylyltransferase [Staphylococcus aureus]	1	3.23305e-12	155.57	2	K(1)SYYDYEQR	-5.1744	6	0.683	0.815	0.685
AID39150.1	72	K	Glycerol-3-phosphate cytidylyltransferase [Staphylococcus aureus]	1	1.05356e-13	117.21	2	YVDLVIPEK(1)GWGQK	-4.0935	11	0.895	1.242	1.193
AID39152.1	545	K	ATP-binding cassette transporter A [Staphylococcus aureus]	1	2.19286e-30	163.09	2	AGQIIFLDK(1)GQVTGK	-4.8211	4	0.993		1.229
AID39152.1	551	K	ATP-binding cassette transporter A [Staphylococcus aureus]	1	1.16903e-16	121.39	3	GQVTGK(1)GTHSELMASHAK	-5.5447	6	1.05	1.175	1.32
AID39152.1	563	K	ATP-binding cassette transporter A [Staphylococcus aureus]	1	1.99894e-47	172.51	2	GTHSELMASHAK(1)YK	-3.0205	16	0.785	1.193	0.782
AID39152.1	565	K	ATP-binding cassette transporter A [Staphylococcus aureus]	1	9.46504e-36	229.61	2	YK(1)NFVVSQK	-4.4229	6	0.835	1.105	0.912
AID39152.1	223	K	ATP-binding cassette transporter A [Staphylococcus aureus]	1	1.95117e-15	101.43	3	LELDNAHK(1)NLNEIYK	-7.8993	8	0.714	0.952	0.881
AID39152.1	230	K	ATP-binding cassette transporter A [Staphylococcus aureus]	1	7.5331e-10	129.28	2	NLNEIYK(1)LGLK	-8.8675	6	0.95	1.191	1.129
AID39152.1	124	K	ATP-binding cassette transporter A [Staphylococcus aureus]	1	3.12255e-14	128.46	2	LTDDTK(1)VINEFISQK	-2.9276	6	0.516	0.806	1.264
AID39152.1	406	K	ATP-binding cassette transporter A [Staphylococcus aureus]	1	3.74663e-06	71.219	2	YGLESVYDIPLSK(1)WR	-2.9667	3			0.606
AID39153.1	227	K	nucleoside transport protein [Staphylococcus aureus]	1	9.80813e-74	229.4	2	EDIIYSLK(1)NNEVER	-3.5397	6	0.72	0.956	0.96
AID39158.1	170	K	dihydroxyacetone kinase subunit DhaK [Staphylococcus aureus]	1	1.06985e-27	183.27	2	GYSLTEIK(1)SR	-4.4616	6	1.127	1.028	0.818
AID39158.1	162	K	dihydroxyacetone kinase subunit DhaK [Staphylococcus aureus]	1	1.59906e-09	65.212	2	LAGYLAEK(1)GYSLTEIK	-3.4948	2			0.945
AID39159.1	50	K	DAK2 domain-containing protein [Staphylococcus aureus]	1	1.93508e-08	112.95	2	DK(1)LDDSSMQSLFK	-3.8993	5	1.024	0.993
AID39159.1	19	K	DAK2 domain-containing protein [Staphylococcus aureus]	1	3.44558e-07	136.06	2	K(1)HESELTELDR	-6.1459	11	1.124	1.007	0.93
AID39159.1	2	K	DAK2 domain-containing protein [Staphylococcus aureus]	1	0.0214761	58.426	2	MK(1)VNDMK	-4.2616	2			1.127
AID39160.1	18	K	PTS mannnose transporter subunit IIA [Staphylococcus aureus]	1	3.67995e-37	191.55	2	EIASGTK(1)SLLK	-6.7404	5		1.073	1.031
AID39161.1	126	K	hypothetical protein SAXN108_0720 [Staphylococcus aureus]	1	0.000296477	68.49	2	AFDIAK(1)QILK	-9.2824	4		1.351	1.089
AID39161.1	7	K	hypothetical protein SAXN108_0720 [Staphylococcus aureus]	1	3.80442e-05	112.93	3	K(1)HVLNGEFDLVR	-7.4766	6	0.675	0.883	0.928
AID39161.1	6	K	hypothetical protein SAXN108_0720 [Staphylococcus aureus]	1	0.00854468	53.679	2	MQHLIK(1)K	-7.6742	3	1.31
AID39165.1	150	K	Acetyltransferase GNAT family [Staphylococcus aureus]	1	0.000797338	56.202	2	DK(1)LFIDGK	-8.2106	5	1.066	1.095	1.119
AID39165.1	87	K	Acetyltransferase GNAT family [Staphylococcus aureus]	1	0.000115654	90.142	2	HVAK(1)IDLGVK	-4.9832	6	1.167	1.197	1.222
AID39165.1	93	K	Acetyltransferase GNAT family [Staphylococcus aureus]	1	0.0221071	67.903	2	IDLGVK(1)K	-6.9437	5	1.308	1.12	1.076
AID39167.1	126	K	response regulator GraR [Staphylococcus aureus]	1	1.82794e-08	140.05	2	VYEFTAEEK(1)R	-5.5068	5	0.175	0.14
AID39168.1	82	K	sensor histidine kinase graS [Staphylococcus aureus]	1	0.000593889	81.642	2	EIEEIK(1)HK	-4.753	11	1.028	0.945	1.092
AID39168.1	146	K	sensor histidine kinase graS [Staphylococcus aureus]	1	5.28209e-05	103.69	2	LLIDQEK(1)NQER	-7.0328	6	1.019	1.259	1.001
AID39169.1	237	K	ABC transporter ATP-binding protein [Staphylococcus aureus]	1	0.00225467	70.389	2	HTFFK(1)EIIR	-7.6735	6	1.35	1.15	1.261
AID39169.1	184	K	ABC transporter ATP-binding protein [Staphylococcus aureus]	1	2.82279e-07	141.93	2	STQDLLK(1)R	-6.1098	6	1.309	1.337	1.294
AID39171.1	166	K	hypothetical protein SAXN108_0730 [Staphylococcus aureus]	1	1.18835e-28	139.7	3	HIFNSETDPITLIK(1)IK	-6.4054	6	0.742	0.783	1.25
AID39171.1	168	K	hypothetical protein SAXN108_0730 [Staphylococcus aureus]	1	0.000164624	61.23	2	IK(1)DIYESMEEIADK	-2.3366	4			1.38
AID39171.1	137	K	hypothetical protein SAXN108_0730 [Staphylococcus aureus]	1	2.08287e-31	159.75	3	IHSINIK(1)EFETNCDGILR	-7.6936	6	0.561	0.721	1.274
AID39171.1	124	K	hypothetical protein SAXN108_0730 [Staphylococcus aureus]	1	0.000744213	74.424	2	LAVGLLVDK(1)K	-9.1411	5	0.98	0.98	1.287
AID39171.1	152	K	hypothetical protein SAXN108_0730 [Staphylococcus aureus]	1	2.8323e-85	283.98	3	QSIK(1)HIFNSETDPITLIK	-5.7593	5		0.641	0.797
AID39172.1	302	K	putative proteinr [Staphylococcus aureus]	1	0.000222512	107.08	2	GVK(1)WSTAQR	-5.8595	6	1.054	1.179	1.025
AID39172.1	164	K	putative proteinr [Staphylococcus aureus]	1	8.80143e-05	102.55	2	VIFK(1)NANLTR	-8.1622	4			1.067
AID39176.1	90	K	hypothetical protein SAXN108_0735 [Staphylococcus aureus]	1	0.000642788	61.48	2	TK(1)LLVSIR	-9.1054	4	0.926		1.19
AID39177.1	72	K	hypothetical protein YeeN [Staphylococcus aureus]	1	2.68829e-43	209.43	2	AK(1)GAGDENFDHLR	-4.8184	13	0.122	0.365	0.328
AID39177.1	55	K	hypothetical protein YeeN [Staphylococcus aureus]	1	4.7171e-25	165.09	2	AK(1)TYSVPNHIIEK	-3.5616	11	0.164	0.179	0.127
AID39177.1	66	K	hypothetical protein YeeN [Staphylococcus aureus]	1	8.9884e-14	108.34	3	TYSVPNHIIEK(1)AIDK(1)AK	-9.0602	10		0.306	0.266
AID39177.1	35	K	hypothetical protein YeeN [Staphylococcus aureus]	1	8.18527e-68	212.5	3	EIYVAAK(1)SGEPNPESNQALR	-5.2015	5	0.199		0.304
AID39177.1	28	K	hypothetical protein YeeN [Staphylococcus aureus]	1	0.00010181	101.82	2	FGK(1)EIYVAAK	-5.5315	6	0.461	0.382	0.356
AID39178.1	153	K	hypothetical protein of Cupin [Staphylococcus aureus]	1	0.0261607	47.561	2	SVIEK(1)YALK	-8.6698	2	0.868
AID39180.1	23	K	hypothetical protein SAXN108_0739 [Staphylococcus aureus]	1	8.66986e-39	212.4	2	EYTEVK(1)VNNNR	-6.9705	6	0.414	0.449	0.444
AID39180.1	30	K	hypothetical protein SAXN108_0739 [Staphylococcus aureus]	1	4.06576e-07	96.946	2	FK(1)GIIGLVTMK	-9.1566	11	0.754	0.611	1.134
AID39180.1	39	K	hypothetical protein SAXN108_0739 [Staphylococcus aureus]	1	0.000316173	92.732	2	GIIGLVTMK(1)K	-8.4963	5		0.156	0.426
AID39180.1	173	K	hypothetical protein SAXN108_0739 [Staphylococcus aureus]	1	9.96916e-49	180.34	2	IMYCFNK(1)INAK	-4.648	11	0.885	1.431	0.804
AID39180.1	70	K	hypothetical protein SAXN108_0739 [Staphylococcus aureus]	1	8.37475e-05	115.86	2	WLQILPEK(1)K	-7.8957	6	0.982	1.142	1.141
AID39181.1	148	K	LysR family transcriptional regulator [Staphylococcus aureus]	1	2.4557e-41	124.69	4	GNK(1)VMNLANTHLFNDDHYFIFPK	-4.904	9			0.425
AID39181.1	2	K	LysR family transcriptional regulator [Staphylococcus aureus]	1	6.16906e-05	109.36	2	MK(1)IEDYR	-5.1866	6	1.011	0.867	1.353
AID39181.1	239	K	LysR family transcriptional regulator [Staphylococcus aureus]	1	1.13047e-20	160.62	2	NISK(1)EQFEFEK	-9.7818	6	1.171	1.318	1.258
AID39185.1	223	K	hypothetical protein SAXN108_0744 [Staphylococcus aureus]	1	0.00716561	85.813	2	K(1)HSHTFL	-7.2921	6	1.018	1.096	1.127
AID39185.1	9	K	hypothetical protein SAXN108_0744 [Staphylococcus aureus]	1	3.79353e-05	96.946	2	STAQLTK(1)ENNVK	-7.6328	4			1.127
AID39188.1	39	K	hypothetical protein SAXN108_0747 [Staphylococcus aureus]	1	4.17235e-107	290.32	3	ELENITGHTIADSTGEIK(1)R	-4.6075	7	0.777	1.107	0.901
AID39189.1	109	K	Acetyltransferase GNAT family [Staphylococcus aureus]	1	3.11134e-14	96.27	2	LLPEFWGK(1)GLATEGAK	-4.5015	4		0.663
AID39190.1	66	K	hypothetical protein SAXN108_0749 [Staphylococcus aureus]	1	4.44535e-07	63.947	3	AIGVMPK(1)MLDEHEITSQR	-6.6401	3		0.959
AID39190.1	21	K	hypothetical protein SAXN108_0749 [Staphylococcus aureus]	1	9.60021e-39	177.41	2	GHDPSYVQK(1)AYDLGK	-1.7004	12	1.018	1.214	1.187
AID39190.1	12	K	hypothetical protein SAXN108_0749 [Staphylococcus aureus]	1	1.4278e-11	95.345	3	IAVYCGASK(1)GHDPSYVQK	-6.8184	6	1.069	1.319	1.183
AID39191.1	143	K	hypothetical protein SAXN108_0750 [Staphylococcus aureus]	1	3.61695e-52	166.65	2	VFEQSLLK(1)VIHR	-2.7743	12	0.712	0.946	0.992
AID39192.1	214	K	hypothetical protein SAXN108_0751 [Staphylococcus aureus]	1	2.28693e-108	261.49	2	YK(1)DYVAK(1)NASQQNK	-1.728	18	0.221	0.227	0.18
AID39192.1	90	K	hypothetical protein SAXN108_0751 [Staphylococcus aureus]	1	8.56401e-09	140.05	2	EHDPAYIEK(1)K	-5.884	11	0.416	0.4	0.301
AID39192.1	127	K	hypothetical protein SAXN108_0751 [Staphylococcus aureus]	1	1.04007e-07	146.27	2	EK(1)NEIQR	-4.9685	8	0.644	0.828	0.716
AID39192.1	112	K	hypothetical protein SAXN108_0751 [Staphylococcus aureus]	1	7.0905e-05	155.82	2	LQK(1)NIEK	-4.6417	11	0.274	0.264	0.256
AID39192.1	181	K	hypothetical protein SAXN108_0751 [Staphylococcus aureus]	1	0.0016131	93.467	2	K(1)LQK(1)NIEK	-6.2683	6		0.209	0.205
AID39192.1	73	K	hypothetical protein SAXN108_0751 [Staphylococcus aureus]	1	3.15162e-06	155.82	2	QDFENK(1)R	-5.7518	6		0.31
AID39192.1	209	K	hypothetical protein SAXN108_0751 [Staphylococcus aureus]	1	8.3146e-13	117.39	2	YK(1)DYVAK(1)NASQQNK	-1.728	7	0.431	0.432	0.439
AID39192.1	141	K	hypothetical protein SAXN108_0751 [Staphylococcus aureus]	1	1.03893e-06	159.46	2	SQK(1)YEEK	-4.5118	4			0.267
AID39192.1	47	K	hypothetical protein SAXN108_0751 [Staphylococcus aureus]	1	4.11495e-148	288.22	2	VASK(1)TSAAISNTASDVK	-3.5723	14	0.249	0.256	0.202
AID39192.1	43	K	hypothetical protein SAXN108_0751 [Staphylococcus aureus]	1	2.17746e-20	184.27	2	VTDATSK(1)VASK	-6.6619	5		0.223	0.193
AID39193.1	80	K	undecaprenyl pyrophosphate phosphatase [Staphylococcus aureus]	1	1.44991e-07	92.732	2	FLEILHIGK(1)HK	-5.3277	12	1.081	0.951	1.059
AID39195.1	181	K	ABC transporter ATP-binding protein [Staphylococcus aureus]	1	0.000418912	131.22	2	K(1)HAANEQAR	-5.2675	6	1.178	1.226	1.124
AID39195.1	323	K	ABC transporter ATP-binding protein [Staphylococcus aureus]	1	1.81566e-47	211.52	2	LNDK(1)YDATNIYEVK	-1.7252	6	0.041	0.173	0.165
AID39195.1	226	K	ABC transporter ATP-binding protein [Staphylococcus aureus]	1	0.000254865	83.358	3	LNHFDK(1)LQLK	-7.0193	7	0.993	1.135	1.163
AID39196.1	101	K	Transcriptional regulator MgrA Regulator of autolytic activity [Staphylococcus aureus]	1	2.17225e-41	145.18	3	EVFIHLTDK(1)SETIRPELSNASDK	-2.9594	10	0.465	0.696	1.137
AID39196.1	115	K	Transcriptional regulator MgrA Regulator of autolytic activity [Staphylococcus aureus]	1	9.4166e-245	341.59	3	SETIRPELSNASDK(1)VASASSLSQDEVK	-0.034016	28	0.687	0.812	1.117
AID39196.1	136	K	Transcriptional regulator MgrA Regulator of autolytic activity [Staphylococcus aureus]	1	2.1309e-33	172.51	2	LLGK(1)VIHAFDETK	-1.005	16	0.518	0.753	0.684
AID39196.1	145	K	Transcriptional regulator MgrA Regulator of autolytic activity [Staphylococcus aureus]	1	4.22391e-28	191.25	3	VIHAFDETK(1)EK	-6.6125	13	0.155	0.18	0.152
AID39196.1	83	K	Transcriptional regulator MgrA Regulator of autolytic activity [Staphylococcus aureus]	1	7.23419e-36	232.75	3	RMEQVDLIK(1)R	-6.311	28	1.229	0.816	1.173
AID39196.1	128	K	Transcriptional regulator MgrA Regulator of autolytic activity [Staphylococcus aureus]	1	2.01824e-168	282.32	2	VASASSLSQDEVK(1)ELNR	-2.1934	6	1.274	1.168	1.196
AID39196.1	29	K	Transcriptional regulator MgrA Regulator of autolytic activity [Staphylococcus aureus]	1	1.13647e-07	154.71	2	YYSNK(1)VFK(1)K	-5.0089	14	1.113	1.184	1.09
AID39196.1	32	K	Transcriptional regulator MgrA Regulator of autolytic activity [Staphylococcus aureus]	1	0.0231219	50.834	2	YYSNK(1)VFK(1)K	-5.0089	2			0.689
AID39198.1	227	K	hypothetical protein SAXN108_0757 [Staphylococcus aureus]	1	3.25214e-07	117.45	2	IFDKEDIK(1)AQR	-6.5014	17	0.765	1.006	1.232
AID39198.1	271	K	hypothetical protein SAXN108_0757 [Staphylococcus aureus]	1	5.76614e-11	147.78	2	IMPILGTSQLK(1)R	-9.6709	16	1.697	0.163	1.581
AID39198.1	75	K	hypothetical protein SAXN108_0757 [Staphylococcus aureus]	1	0.000434136	100.84	2	NK(1)IQIVTK	-7.1673	6	1.003	1.175	1.044
AID39198.1	104	K	hypothetical protein SAXN108_0757 [Staphylococcus aureus]	1	4.11198e-09	147.78	2	YDLSSK(1)HIVK	-6.2345	10	0.943	1.053	0.97
AID39201.1	395	K	Deoxyribodipyrimidine photolyase [Staphylococcus aureus]	1	0.000108311	98.009	2	FDAK(1)ALYIK	-9.2466	6	0.846	1.191	0.92
AID39201.1	130	K	Deoxyribodipyrimidine photolyase [Staphylococcus aureus]	1	0.00072923	76.572	2	GNHYFK(1)ASK	-8.078	5	1.107	1.561
AID39204.1	198	K	multidrug MFS transporter [Staphylococcus aureus]	1	1.42362e-06	92.707	2	LEPQLLTK(1)INWK	-4.8575	6	0.706	0.943	1.197
AID39206.1	84	K	Cys-tRNAPro deacylase YbaK [Staphylococcus aureus]	1	0.00678575	49.16	2	AAALVGEK(1)K	-7.6235	2	1.564
AID39206.1	111	K	Cys-tRNAPro deacylase YbaK [Staphylococcus aureus]	1	1.6968e-22	85.742	2	GGCSPVGMK(1)TLFPTVVDK	-2.9794	7	0.951	0.864	1.44
AID39206.1	75	K	Cys-tRNAPro deacylase YbaK [Staphylococcus aureus]	1	9.82076e-12	76.196	3	HEHFVFVIPVSETLDMK(1)K	-5.3684	2			1.019
AID39206.1	50	K	Cys-tRNAPro deacylase YbaK [Staphylococcus aureus]	1	2.53806e-30	189.56	2	TVFK(1)TLVLENTK	-3.1122	8	1.111	1.252	1.05
AID39207.1	245	K	Transcriptional repressor of the fructose operon, DeoR family [Staphylococcus aureus]	1	3.9162e-35	197.3	2	EYQQK(1)YHFIGGTL	-3.7431	2			0.926
AID39207.1	49	K	Transcriptional repressor of the fructose operon, DeoR family [Staphylococcus aureus]	1	0.000402274	67.464	2	LQQLGK(1)LQR	-8.9482	2	0.95
AID39207.1	213	K	Transcriptional repressor of the fructose operon, DeoR family [Staphylococcus aureus]	1	8.6835e-08	152.31	2	FNK(1)VYFAR	-8.1811	6	0.921	1.124	1.029
AID39207.1	136	K	Transcriptional repressor of the fructose operon, DeoR family [Staphylococcus aureus]	1	3.21078e-11	138.71	2	GIK(1)TIMLGGQVK	-9.1362	4	1.1	1.061	1.283
AID39208.1	33	K	1-phosphofructokinase [Staphylococcus aureus]	1	0.000204752	101.82	2	ATATYK(1)FAGGK	-7.4595	2		0.689
AID39208.1	38	K	1-phosphofructokinase [Staphylococcus aureus]	1	2.05168e-20	183.13	2	FAGGK(1)GINVSR	-6.8567	6	0.994	1.287	1.14
AID39209.1	45	K	hypothetical protein SAXN108_0768 [Staphylococcus aureus]	1	5.90632e-23	176.97	3	LSDVASFK(1)EAIHNR	-8.3654	10		1.249	1.315
AID39209.1	253	K	hypothetical protein SAXN108_0768 [Staphylococcus aureus]	1	1.00074e-14	113.86	2	FDGK(1)NVVEVPVADGIK	-4.107	4	0.725	1.017
AID39209.1	648	K	hypothetical protein SAXN108_0768 [Staphylococcus aureus]	1	4.46389e-118	264.96	2	LTETEIEASK(1)SMDE	-3.1897	12		0.114
AID39209.1	273	K	hypothetical protein SAXN108_0768 [Staphylococcus aureus]	1	4.84472e-29	172.09	2	RPEELINK(1)ALDTSR	0.52123	23	0.98	1.268	1.182
AID39209.1	82	K	hypothetical protein SAXN108_0768 [Staphylococcus aureus]	1	0.000513229	90.142	2	SPAIAFGK(1)SK	-7.1462	6	1.142	1.141	1.14
AID39209.1	74	K	hypothetical protein SAXN108_0768 [Staphylococcus aureus]	1	3.03165e-08	97.175	2	VAAVK(1)SPAIAFGK	-9.3353	4	1.397	1.591
AID39210.1	222	K	N-acetylglucosamine-6-phosphate deacetylase [Staphylococcus aureus]	1	9.47054e-12	100.56	4	GAK(1)HVTHLYNAATPFQHR	-8.289	6		0.804	0.84
AID39210.1	388	K	N-acetylglucosamine-6-phosphate deacetylase [Staphylococcus aureus]	1	0.00140563	84.368	2	QGK(1)VHTFS	-4.7697	4	1.166	1.279	1.13
AID39210.1	17	K	N-acetylglucosamine-6-phosphate deacetylase [Staphylococcus aureus]	1	0.000109155	79.795	3	VYTEDGK(1)IDNGYIHVK	-7.5504	3		1.235	1.344
AID39211.1	272	K	hypothetical protein SAXN108_0770 [Staphylococcus aureus]	1	4.33339e-25	147.19	2	EFLTEYASGK(1)TIK	-4.6431	7	0.427	0.895	0.498
AID39211.1	394	K	hypothetical protein SAXN108_0770 [Staphylococcus aureus]	1	1.13026e-29	155.28	2	NTNLQK(1)DDYVDTTYDR	-6.2907	5		1.027	1.209
AID39211.1	252	K	hypothetical protein SAXN108_0770 [Staphylococcus aureus]	1	9.34052e-07	103.76	2	YPITDDGDK(1)DHIK	-4.0675	7	0.983	1.762	1.094
AID39211.1	256	K	hypothetical protein SAXN108_0770 [Staphylococcus aureus]	0.994266	3.00816e-06	61.23	4	YPITDDGDK(0.006)DHIK(0.994)GFINVK	-8.9707	7	0.797		1.278
AID39212.1	134	K	aldo/keto reductase [Staphylococcus aureus]	1	5.13875e-21	122.2	3	VK(1)AIGVCNFNVHHLEK	-8.6575	4	1.194	1.135	1.181
AID39212.1	204	K	aldo/keto reductase [Staphylococcus aureus]	1	0.000134674	46.768	2	GLLDDPVIVK(1)IAEK	-6.9834	2			0.372
AID39212.1	208	K	aldo/keto reductase [Staphylococcus aureus]	1	0.00482396	51.864	2	IAEK(1)YHK	-7.6989	4		1.349
AID39212.1	231	K	aldo/keto reductase [Staphylococcus aureus]	1	6.93066e-06	132.39	2	IIIPK(1)SQTPK	-7.7547	7	1.05	0.917	0.98
AID39212.1	268	K	aldo/keto reductase [Staphylococcus aureus]	1	0.0053052	50.834	2	QGK(1)NPDDVK	-6.1503	2			1.199
AID39214.1	168	K	Sensor histidine protein kinase SaeS (exoprotein expression protein S) [Staphylococcus aureus]	1	3.43569e-11	133.76	2	ESYDILIK(1)QANR	-3.318	6	0.949	1.452	1.048
AID39214.1	117	K	Sensor histidine protein kinase SaeS (exoprotein expression protein S) [Staphylococcus aureus]	1	2.00608e-93	231.21	3	MASEITQQMNQIK(1)SEQQEK	-4.8825	7			0.903
AID39214.1	87	K	Sensor histidine protein kinase SaeS (exoprotein expression protein S) [Staphylococcus aureus]	1	4.20241e-16	103.17	2	QFANGNYASNDK(1)TFNSPK	-4.1421	4		0.571	1.087
AID39214.1	75	K	Sensor histidine protein kinase SaeS (exoprotein expression protein S) [Staphylococcus aureus]	1	2.68921e-06	104.86	2	TK(1)QFANGNYASNDK	-8.2052	6	0.791	1.338	1.106
AID39215.1	174	K	Response regulator SaeR [Staphylococcus aureus]	1	5.23561e-96	245.18	2	ENEVISK(1)SELLEK	-0.87184	8	0.918	1.242	1.14
AID39215.1	70	K	Response regulator SaeR [Staphylococcus aureus]	1	3.58362e-25	172.51	2	QK(1)LDIPFIYLTAK	-6.1008	6	0.234	0.428	1.095
AID39217.1	144	K	hypothetical protein SAXN108_0776 [Staphylococcus aureus]	1	5.46384e-07	96.311	2	AHVIFGGAK(1)LK	-7.5241	6	1.275	1.3	1.194
AID39217.1	113	K	hypothetical protein SAXN108_0776 [Staphylococcus aureus]	1	0.00295456	49.96	2	EK(1)QTFDLK	-6.2247	3		1.262	1.306
AID39217.1	119	K	hypothetical protein SAXN108_0776 [Staphylococcus aureus]	1	1.98683e-126	286.01	2	QTFDLK(1)NVDLSK	-7.4817	6	1.049	1.19	1.154
AID39217.1	59	K	hypothetical protein SAXN108_0776 [Staphylococcus aureus]	1	2.05515e-16	126.32	2	HLTGTFSSK(1)NGETVEGK	-2.9919	14	0.941	1.306	1.189
AID39217.1	67	K	hypothetical protein SAXN108_0776 [Staphylococcus aureus]	1	0.000749892	61.194	2	NGETVEGK(1)AEIK	-10.293	4		0.449	1.375
AID39217.1	135	K	hypothetical protein SAXN108_0776 [Staphylococcus aureus]	1	0.00124237	65.404	3	K(1)AHVIFGGAK	-6.0615	7	1.138	1.401	1.095
AID39217.1	81	K	hypothetical protein SAXN108_0776 [Staphylococcus aureus]	1	1.07991e-08	155.57	2	LMLTNYK(1)SSK	-5.4145	13	1.004	1.044	1.008
AID39217.1	84	K	hypothetical protein SAXN108_0776 [Staphylococcus aureus]	1	0.000730775	51.569	2	SSK(1)GPDLYVYLTK	-6.1513	2	1.049
AID39217.1	134	K	hypothetical protein SAXN108_0776 [Staphylococcus aureus]	1	3.71427e-08	139.02	2	YDEVTIYCK(1)K	-6.4458	4	0.87	0.879	0.835
AID39217.1	45	K	hypothetical protein SAXN108_0776 [Staphylococcus aureus]	1	3.96091e-105	265.69	2	SEDSNVK(1)TDK	-6.336	6	1.168	1.146	1.064
AID39217.1	50	K	hypothetical protein SAXN108_0776 [Staphylococcus aureus]	1	1.45905e-14	163.59	3	TK(1)HLTGTFSSK	-6.1609	12	1.089	1.204	0.939
AID39217.1	38	K	hypothetical protein SAXN108_0776 [Staphylococcus aureus]	1	5.11636e-19	147.78	2	TK(1)SEDSNVK	-4.2784	3		0.559
AID39219.1	67	K	coenzyme PQQ synthesis-like protein [Staphylococcus aureus]	1	7.45276e-19	124.46	2	LMTAEEIYDELK(1)R	-4.2811	4			0.691
AID39219.1	163	K	coenzyme PQQ synthesis-like protein [Staphylococcus aureus]	1	0.000326644	63.908	2	VVVFDDK(1)DYDFAK	-3.0317	4		0.713	0.808
AID39220.1	88	K	putative 6-pyruvoyl tetrahydropterin synthase [Staphylococcus aureus]	1	1.6401e-24	162.23	3	FDHQPLNNLPAFK(1)NK	-7.5748	11	0.934	1.103	0.93
AID39220.1	69	K	putative 6-pyruvoyl tetrahydropterin synthase [Staphylococcus aureus]	1	4.01512e-31	202.72	3	LDDTGFLVNFSHLK(1)K	-6.3255	6	1.049	1.125	0.648
AID39220.1	75	K	putative 6-pyruvoyl tetrahydropterin synthase [Staphylococcus aureus]	1	2.95498e-51	155.28	3	MIHGK(1)FDHQPLNNLPAFK	-5.76	20	0.731	0.711	1.065
AID39222.1	147	K	para-aminobenzoate synthase component II [Staphylococcus aureus]	1	2.8953e-11	133.47	3	ITAK(1)NDEAIIMAFEHIR	-6.2857	5	0.258		0.826
AID39223.1	212	K	chorismate-binding domain-containing protein [Staphylococcus aureus]	1	2.33089e-40	165.09	2	GK(1)TEAEDQQYYK	-5.4539	8	0.726	0.899	0.747
AID39223.1	17	K	chorismate-binding domain-containing protein [Staphylococcus aureus]	1	0.000161957	48.822	3	YYLTENEYK(1)QYHIQLK	-8.0783	3			0.904
AID39224.1	172	K	hypothetical protein SAXN108_0783 [Staphylococcus aureus]	1	4.10998e-06	135.28	2	DFNK(1)NELIYK	-7.3005	6	1.012	1.071	1.069
AID39224.1	98	K	hypothetical protein SAXN108_0783 [Staphylococcus aureus]	1	0.000465075	90.263	2	VVNPTFIK(1)NK	-9.212	3			0.52
AID39224.1	50	K	hypothetical protein SAXN108_0783 [Staphylococcus aureus]	1	8.56205e-10	106.97	3	NELNDVTTK(1)YHSGQYR	-6.6639	6	0.812	1	0.897
AID39225.1	21	K	Allophanate hydrolase 2 subunit 1 [Staphylococcus aureus]	1	2.27225e-86	245.85	2	EVSK(1)SLTEDLLTLR	-3.1012	6	0.306	0.444	0.627
AID39225.1	175	K	Allophanate hydrolase 2 subunit 1 [Staphylococcus aureus]	1	0.000440735	60	2	FIPAGSVVLEGK(1)K	-3.8121	4	0.248	1.912
AID39225.1	216	K	Allophanate hydrolase 2 subunit 1 [Staphylococcus aureus]	1	9.84549e-08	102.46	3	LGDNIK(1)FRPINENELEVGAFK	-7.2311	7	1.562	0.961	0.902
AID39225.1	114	K	Allophanate hydrolase 2 subunit 1 [Staphylococcus aureus]	1	2.75573e-33	200.06	2	YGPDLESLLK(1)HYK	-2.6559	12	0.472	0.702	0.876
AID39226.1	248	K	Allophanate hydrolase 2 subunit 2 [Staphylococcus aureus]	1	2.4403e-23	128.57	2	AFYEDMPPYQTVK(1)K	-1.9565	12	1.071	0.87	1.43
AID39226.1	213	K	Allophanate hydrolase 2 subunit 2 [Staphylococcus aureus]	1	0.00243895	98.009	2	FVK(1)HDYK	-4.1848	8	0.962	1.137	1.031
AID39226.1	217	K	Allophanate hydrolase 2 subunit 2 [Staphylococcus aureus]	1	0.000231865	93.467	2	HDYK(1)VTSK	-8.0252	5	1.043	1.308
AID39226.1	102	K	Allophanate hydrolase 2 subunit 2 [Staphylococcus aureus]	1	0.00324418	97.033	2	GDVLK(1)FR	-7.9625	6	0.957	1.115	1.109
AID39226.1	255	K	Allophanate hydrolase 2 subunit 2 [Staphylococcus aureus]	1	0.00682601	100.75	2	GTIQIK(1)R	-8.3364	5	1.195	1.266	1.235
AID39226.1	141	K	Allophanate hydrolase 2 subunit 2 [Staphylococcus aureus]	1	0.0033372	72.355	2	IGGFK(1)GR	-5.8849	6	1.062	1.265	1.291
AID39226.1	235	K	Allophanate hydrolase 2 subunit 2 [Staphylococcus aureus]	1	6.18654e-14	77.696	2	IK(1)AFYEDMPPYQTVK	-4.8783	14	0.18	0.982	1.303
AID39226.1	49	K	Allophanate hydrolase 2 subunit 2 [Staphylococcus aureus]	1	2.04613e-28	131.06	2	LVANDK(1)NEATLEMTNK	-3.4155	6	1.3	1.057	1.32
AID39226.1	97	K	Allophanate hydrolase 2 subunit 2 [Staphylococcus aureus]	1	2.63294e-05	81.335	2	LYLLDK(1)GDVLK	-5.8273	4	0.841	1.221	1.112
AID39226.1	152	K	Allophanate hydrolase 2 subunit 2 [Staphylococcus aureus]	1	6.22716e-05	103.69	2	TLQDGDEIK(1)LK	-6.1233	5	1.11	1.468	0.986
AID39227.1	622	K	anion-binding protein [Staphylococcus aureus]	1	0.00172585	49.96	2	FYK(1)NPDFK	-6.1945	3			0.871
AID39227.1	351	K	anion-binding protein [Staphylococcus aureus]	1	0.00023831	58.476	3	SDVMHGDYK(1)TFWNR	-7.0941	2	0.26
AID39227.1	635	K	anion-binding protein [Staphylococcus aureus]	1	0.000797338	67.507	2	YK(1)YETGPK	-5.026	6	1.322	0.907	1.042
AID39228.1	343	K	ATPase components of ABC transporters with duplicated ATPase domains [Staphylococcus aureus]	1	2.70301e-07	87.573	3	VLFEHLTEIIQK(1)GER	-5.9882	7			0.731
AID39228.1	164	K	ATPase components of ABC transporters with duplicated ATPase domains [Staphylococcus aureus]	1	8.92205e-08	146.03	2	ELSGGQQK(1)R	1.3692	6	1.334	1.182	1.39
AID39228.1	11	K	ATPase components of ABC transporters with duplicated ATPase domains [Staphylococcus aureus]	1	5.32972e-05	70.195	2	IEHLNK(1)SYADK	-6.6111	6	0.682		0.666
AID39228.1	529	K	ATPase components of ABC transporters with duplicated ATPase domains [Staphylococcus aureus]	1	2.14813e-10	131.54	2	IIGTFEDYESYK(1)K	-1.3683	6	0.942	1.251	0.996
AID39228.1	440	K	ATPase components of ABC transporters with duplicated ATPase domains [Staphylococcus aureus]	1	8.38028e-09	171.34	2	VYK(1)LSGGEQK	-4.9241	6	1.089	1.371	1.323
AID39228.1	153	K	ATPase components of ABC transporters with duplicated ATPase domains [Staphylococcus aureus]	1	3.53907e-07	118.91	3	LGIHDTTK(1)YIK	-6.8169	8	1.133	1.084	1.197
AID39228.1	316	K	ATPase components of ABC transporters with duplicated ATPase domains [Staphylococcus aureus]	1	2.11945e-06	102.57	2	LGK(1)QVFELEDLSK	-7.9631	6	0.927	0.958	1.165
AID39228.1	376	K	ATPase components of ABC transporters with duplicated ATPase domains [Staphylococcus aureus]	1	1.33316e-06	134.66	2	LK(1)TGQTVK	-5.4285	6	0.956	1.177	1.107
AID39228.1	5	K	ATPase components of ABC transporters with duplicated ATPase domains [Staphylococcus aureus]	1	1.85157e-05	99.174	2	MEAYK(1)IEHLNK	-1.7615	6	0.826		0.968
AID39228.1	544	K	ATPase components of ABC transporters with duplicated ATPase domains [Staphylococcus aureus]	1	2.49342e-10	170.85	2	QQSK(1)SSTTVR	-8.494	4			0.055
AID39228.1	145	K	ATPase components of ABC transporters with duplicated ATPase domains [Staphylococcus aureus]	1	1.76063e-25	158.59	2	TILSK(1)LGIHDTTK	-5.3464	10	1.122	1.389	1.123
AID39228.1	387	K	ATPase components of ABC transporters with duplicated ATPase domains [Staphylococcus aureus]	1	5.96963e-06	85.813	2	VAYFK(1)QTDETLDR	-2.7214	6	0.804	0.965	0.936
AID39229.1	128	K	ATP-dependent DNA helicase RecQ [Staphylococcus aureus]	1	7.38124e-10	98.895	4	IK(1)IHLVAFDEAHCISK	-7.1184	2			1.517
AID39229.1	215	K	ATP-dependent DNA helicase RecQ [Staphylococcus aureus]	1	1.69316e-12	115.86	2	QK(1)FILDYIK	-6.2954	4	0.692	1.34	1.077
AID39230.1	63	K	Glycine betaine ABC transport system, ATP-binding protein OpuAA [Staphylococcus aureus]	1	2.37012e-07	96.313	2	DK(1)PISDYPVYEMR	-3.7606	4			1.128
AID39231.1	155	K	Glycine betaine ABC transport system, ATP-binding protein OpuAA [Staphylococcus aureus]	1	7.85422e-13	187.23	2	DIFK(1)YLSQK	-7.1465	6	0.698	0.981	0.922
AID39232.1	116	K	choline transporter [Staphylococcus aureus]	1	3.93527e-15	112.95	3	EVDPSLIEAAK(1)GIGMK	-7.0385	10	0.592	0.377	1.179
AID39232.1	485	K	choline transporter [Staphylococcus aureus]	1	1.07226e-18	161.23	2	VTVK(1)NEDPYTVAK	-6.5347	5	0.919	0.775
AID39233.1	74	K	histidinol-phosphate aminotransferase [Staphylococcus aureus]	1	6.0007e-08	87.573	2	AAISK(1)HLNVDQSR	-5.2191	9	0.851	1.137	1.192
AID39233.1	23	K	histidinol-phosphate aminotransferase [Staphylococcus aureus]	1	0.000186704	110.52	2	EK(1)YGIEGDLYK	-7.4044	5	0.895	1.065	0.98
AID39233.1	276	K	histidinol-phosphate aminotransferase [Staphylococcus aureus]	1	1.3029e-08	136.84	2	EVTHK(1)NSVER	-7.0628	6	1.088	1.186	0.513
AID39233.1	45	K	histidinol-phosphate aminotransferase [Staphylococcus aureus]	1	0.000141943	67.887	2	LASNENLYGPSPK(1)VK	-4.0576	5		1.268	0.824
AID39234.1	128	K	Putative 5'3'-deoxyribonucleotidase [Staphylococcus aureus]	1	4.28068e-59	216.53	2	NIVK(1)ADYLIDDNPR	-1.9287	9	0.927		1.103
AID39234.1	44	K	Putative 5'3'-deoxyribonucleotidase [Staphylococcus aureus]	1	6.24697e-40	178.03	4	LK(1)HVIPEHDGLITEVLR	-6.7534	23	0.09	0.159	0.136
AID39235.1	4	K	hypothetical protein SAXN108_0794 [Staphylococcus aureus]	1	1.1447e-07	62.711	4	MENK(1)YTHGVLFYHEHSGLK	-5.1402	2		0.891
AID39235.1	58	K	hypothetical protein SAXN108_0794 [Staphylococcus aureus]	1	4.15958e-06	126.82	2	YCQEIK(1)TK	-4.4383	7	1.106	1.22	1.008
AID39236.1	283	K	di-tripeptide ABC transporter [Staphylococcus aureus]	1	0.00143462	66.664	2	SK(1)DVTDTER	-5.5719	5	1.235	1.367	1.206
AID39237.1	439	K	NADPH-dependent 7-cyano-7-deazaguanine reductase [Staphylococcus aureus]	1	0.0038117	72.038	2	PNSK(1)YEK	-3.6068	3	1.029		0.992
AID39237.1	457	K	NADPH-dependent 7-cyano-7-deazaguanine reductase [Staphylococcus aureus]	1	0.000117153	61.042	3	LMNHDLYPEK(1)IDNR	-4.7024	3	1.185
AID39237.1	377	K	NADPH-dependent 7-cyano-7-deazaguanine reductase [Staphylococcus aureus]	1	0.000718273	72.038	2	MVESK(1)SLK	-6.4407	8	1.247	0.821	1.431
AID39238.1	114	K	Ribonucleotide reduction protein NrdI [Staphylococcus aureus]	1	0.00107934	60.589	2	DVIEFK(1)NK	-8.3694	3	1.125
AID39239.1	477	K	ribonucleotide-diphosphate reductase subunit alpha [Staphylococcus aureus]	1	8.1353e-21	207.67	2	NK(1)IGYESEEAK	-6.0991	6	1.325	1.237	1.278
AID39239.1	139	K	ribonucleotide-diphosphate reductase subunit alpha [Staphylococcus aureus]	1	1.19199e-06	86.838	3	AQAK(1)QFISAMVEQR	-7.5519	4		1.341	1.232
AID39239.1	46	K	ribonucleotide-diphosphate reductase subunit alpha [Staphylococcus aureus]	1	4.39722e-08	89.382	2	DK(1)TIFFDTEIER	-4.3745	4			0.403
AID39239.1	108	K	ribonucleotide-diphosphate reductase subunit alpha [Staphylococcus aureus]	1	1.07055e-05	124.81	2	DYALK(1)TNDK	-6.0715	6	1.311	1.059	1.177
AID39239.1	560	K	ribonucleotide-diphosphate reductase subunit alpha [Staphylococcus aureus]	1	1.14879e-28	130.65	2	ELFDGMAIPTSEDWK(1)K	-3.198	5	0.3		1.171
AID39239.1	561	K	ribonucleotide-diphosphate reductase subunit alpha [Staphylococcus aureus]	1	1.85463e-14	104.49	3	K(1)LQQDVEQYGLYHAYR	-6.5388	6	1.377	0.977	1.296
AID39239.1	294	K	ribonucleotide-diphosphate reductase subunit alpha [Staphylococcus aureus]	1	0.00187561	83.358	2	FFDLAK(1)EGK	-7.1342	4	1.789	1.309
AID39239.1	103	K	ribonucleotide-diphosphate reductase subunit alpha [Staphylococcus aureus]	1	0.00075699	79.059	2	FFK(1)DYALK	-6.8806	12	1.075	1.062	1.13
AID39239.1	514	K	ribonucleotide-diphosphate reductase subunit alpha [Staphylococcus aureus]	1	2.71315e-06	150.53	2	GIK(1)YQDFEK	-5.7146	7	1.219	1.024	1.163
AID39239.1	520	K	ribonucleotide-diphosphate reductase subunit alpha [Staphylococcus aureus]	1	1.53414e-81	217.24	2	YQDFEK(1)SDYANGK	-3.9267	6	1.202	1.138	1.06
AID39239.1	681	K	ribonucleotide-diphosphate reductase subunit alpha [Staphylococcus aureus]	1	3.33974e-05	118.91	2	GLK(1)SLYYTR	-6.204	6	0.905	0.926	0.921
AID39239.1	8	K	ribonucleotide-diphosphate reductase subunit alpha [Staphylococcus aureus]	1	3.79677e-34	184.43	2	K(1)YNHIELNNEVTK	-3.6419	12	0.555	0.564	0.489
AID39239.1	20	K	ribonucleotide-diphosphate reductase subunit alpha [Staphylococcus aureus]	1	5.77164e-11	145.08	3	YNHIELNNEVTK(1)R	-7.0025	14	0.463	0.383	0.375
AID39239.1	678	K	ribonucleotide-diphosphate reductase subunit alpha [Staphylococcus aureus]	1	7.00652e-07	81.642	2	LYVYAHYK(1)GLK	-7.11	3	0.641
AID39239.1	2	K	ribonucleotide-diphosphate reductase subunit alpha [Staphylococcus aureus]	1	0.000822267	125.5	2	MK(1)TMEEK	-5.2757	5	0.083		0.073
AID39239.1	509	K	ribonucleotide-diphosphate reductase subunit alpha [Staphylococcus aureus]	1	0.000397523	99.305	2	SMEIAK(1)ER	-4.584	6	1.718	1.158	1.466
AID39240.1	40	K	ribonucleoside-diphosphate reductase subunit beta [Staphylococcus aureus]	1	3.56494e-16	107.6	2	DIASWK(1)TLSEAEQDTFK	-4.3636	3		0.871
AID39240.1	51	K	ribonucleoside-diphosphate reductase subunit beta [Staphylococcus aureus]	1	4.6935e-63	228.06	2	TLSEAEQDTFK(1)K	-5.1596	7	1.312	0.987	0.846
AID39240.1	139	K	ribonucleoside-diphosphate reductase subunit beta [Staphylococcus aureus]	1	5.20103e-06	162.59	3	IVANYHK(1)LWGK	-6.9998	8	1.065	0.935	1.001
AID39240.1	220	K	ribonucleoside-diphosphate reductase subunit beta [Staphylococcus aureus]	1	1.51079e-36	215.14	2	QK(1)ADQEMYK	-5.7514	9	1.299		1.261
AID39240.1	132	K	ribonucleoside-diphosphate reductase subunit beta [Staphylococcus aureus]	1	7.67187e-05	90.263	2	SDK(1)IVANYHK	-9.6757	7	1.332	1.33	1.18
AID39244.1	135	K	iron complex transport system substrate-binding protein [Staphylococcus aureus]	1	0.00144237	69.327	2	IAATK(1)PEVIFISGR	-5.4586	4	0.939		1.147
AID39244.1	46	K	iron complex transport system substrate-binding protein [Staphylococcus aureus]	1	0.000451356	99.305	2	IENNYK(1)MR	-6.3893	6	1.169	1.298	1.231
AID39244.1	302	K	iron complex transport system substrate-binding protein [Staphylococcus aureus]	1	0.000830171	63.397	2	QALNNPVLK(1)NVK	-8.2038	3		1.001	0.868
AID39245.1	47	K	hypothetical protein SAXN108_0804 [Staphylococcus aureus]	1	0.000542084	63.212	3	CHNEFEK(1)HAIK	-4.8519	4	0.929		1.188
AID39246.1	288	K	UDP-N-acetylenolpyruvoylglucosamine reductase [Staphylococcus aureus]	1	2.52451e-08	166.66	2	EK(1)FGIELNR	-7.8642	6	0.789	0.883	0.901
AID39246.1	216	K	UDP-N-acetylenolpyruvoylglucosamine reductase [Staphylococcus aureus]	1	8.03688e-47	123.83	4	ESK(1)QPLEYPSCGSVFQRPPGHFAGK	-5.3538	4		0.692	0.52
AID39246.1	20	K	UDP-N-acetylenolpyruvoylglucosamine reductase [Staphylococcus aureus]	1	2.66662e-07	135.63	3	IK(1)VDEPLKR	-4.8358	12	0.996	0.943	1.155
AID39246.1	26	K	UDP-N-acetylenolpyruvoylglucosamine reductase [Staphylococcus aureus]	1	0.00681485	130	2	VDEPLK(1)R	-6.5449	10	1.428	1.167	1.317
AID39246.1	169	K	UDP-N-acetylenolpyruvoylglucosamine reductase [Staphylococcus aureus]	1	8.46022e-05	93.162	2	LTTK(1)ELELDYR	-7.1157	3	0.676	1.15
AID39246.1	205	K	UDP-N-acetylenolpyruvoylglucosamine reductase [Staphylococcus aureus]	1	1.29319e-13	115.35	2	MTEIQAK(1)MDDLTER	-1.7072	7	0.613		1.198
AID39246.1	45	K	UDP-N-acetylenolpyruvoylglucosamine reductase [Staphylococcus aureus]	1	1.21414e-38	152.59	3	TGGNADFYITPTK(1)NEEVQAVVK	-6.2577	4			0.282
AID39246.1	32	K	UDP-N-acetylenolpyruvoylglucosamine reductase [Staphylococcus aureus]	1	4.2174e-06	63.947	2	YTYTK(1)TGGNADFYITPTK	-4.9474	3			0.731
AID39247.1	166	K	hypothetical protein SAXN108_0806 [Staphylococcus aureus]	1	0.000836387	69.716	2	QQYFEK(1)LCK	-9.0419	4		1.173	1.033
AID39247.1	96	K	hypothetical protein SAXN108_0806 [Staphylococcus aureus]	1	3.18597e-08	108.2	2	VMMAK(1)FNNFHELK	-3.367	3			0.95
AID39247.1	40	K	hypothetical protein SAXN108_0806 [Staphylococcus aureus]	1	5.26285e-06	73.891	3	YTK(1)HIGGTHHFK	-4.7849	5	0.879		1.042
AID39248.1	81	K	hypothetical protein SAXN108_0807 [Staphylococcus aureus]	1	9.43699e-08	93.772	2	ALQEDVK(1)NHLIPK	-4.705	5	0.865	0.838
AID39248.1	262	K	hypothetical protein SAXN108_0807 [Staphylococcus aureus]	1	0.00760901	58.916	2	LSK(1)VDVDK	-8.8558	2	0.795
AID39248.1	227	K	hypothetical protein SAXN108_0807 [Staphylococcus aureus]	1	1.52105e-19	123.24	3	QITDINQTNISDK(1)HVNNAR	-3.7522	4	1.167	1.134	1.06
AID39248.1	176	K	hypothetical protein SAXN108_0807 [Staphylococcus aureus]	1	3.15186e-30	165.72	2	SEATNLTTK(1)LEHNNK	-5.1066	4	0.801
AID39248.1	156	K	hypothetical protein SAXN108_0807 [Staphylococcus aureus]	1	0.00016812	76.605	2	YK(1)VESEIK	-5.705	6	1.033	1.101	0.946
AID39249.1	68	K	hypothetical protein SAXN108_0808 [Staphylococcus aureus]	1	3.80273e-12	146.03	2	DLSDYIAK(1)K	-7.5147	6	0.842	0.977	0.922
AID39249.1	42	K	hypothetical protein SAXN108_0808 [Staphylococcus aureus]	1	5.30614e-133	229.82	3	HSETCPISANAYDQFNK(1)FLYER	-6.862	4			0.398
AID39249.1	73	K	hypothetical protein SAXN108_0808 [Staphylococcus aureus]	1	2.86055e-59	177.79	3	TNVK(1)HESPQAFYFVNGEMVWNR	-6.062	6			0.198
AID39249.1	25	K	hypothetical protein SAXN108_0808 [Staphylococcus aureus]	1	6.02018e-106	227.86	3	YVFVLK(1)HSETCPISANAYDQFNK	-6.3797	3			0.155
AID39250.1	309	K	Glycerate kinase [Staphylococcus aureus]	1	4.34062e-06	120.33	3	IAELCHK(1)HQK	-3.2607	12	1.145	1.135	0.952
AID39250.1	177	K	Glycerate kinase [Staphylococcus aureus]	1	4.53602e-06	58.338	2	MDMSNLHPK(1)METAR	-3.3378	2			0.961
AID39250.1	112	K	Glycerate kinase [Staphylococcus aureus]	1	1.91637e-06	76.009	3	TSYGLGEMIK(1)HALDNDAK	-6.896	3			0.237
AID39251.1	182	K	peptidase T [Staphylococcus aureus]	1	5.19395e-05	108.3	2	GPHK(1)FDVDR	-4.9152	8	1.119	1.056	1.256
AID39251.1	2	K	peptidase T [Staphylococcus aureus]	1	2.02604e-05	122.44	2	MK(1)NQLIDR	-2.3862	9	0.889		1.102
AID39251.1	101	K	peptidase T [Staphylococcus aureus]	1	0.000493731	54.309	2	PQIIENYDGK(1)PYK	-4.5209	3		0.918	0.96
AID39254.1	341	K	hypothetical protein SAXN108_0813 [Staphylococcus aureus]	1	1.49626e-09	112.93	2	DADDMVHVAK(1)NQGR	-3.2485	11	0.645	0.7	0.713
AID39254.1	240	K	hypothetical protein SAXN108_0813 [Staphylococcus aureus]	1	1.26249e-53	166.48	2	DVNDTYSHK(1)SGDAVLK	-4.2741	12	0.962	1.234	1.241
AID39254.1	254	K	hypothetical protein SAXN108_0813 [Staphylococcus aureus]	1	3.05364e-24	175.54	2	QMSQLLK(1)NYVPNQFK	-4.7643	8	0.429		0.679
AID39254.1	296	K	hypothetical protein SAXN108_0813 [Staphylococcus aureus]	1	3.12087e-19	169.57	2	SGVEK(1)SSFHLPNK	-4.0738	6	1.158	1.286	1.197
AID39255.1	33	K	lipophilic protein affecting lysis rate and methicillin resistance level protein [Staphylococcus aureus]	1	0.00518003	51.872	2	LNLVDK(1)PNFR	-9.8124	3	1.076		1.128
AID39255.1	273	K	lipophilic protein affecting lysis rate and methicillin resistance level protein [Staphylococcus aureus]	1	0.000128947	46.206	3	SHLHHK(1)LLALGYTHR	-6.8224	4	0.994	0.807
AID39256.1	44	K	hypothetical protein SAXN108_0815 [Staphylococcus aureus]	1	0.00173378	73.637	2	AFIAAIK(1)K	-7.0115	4		1.555
AID39256.1	20	K	hypothetical protein SAXN108_0815 [Staphylococcus aureus]	1	1.16225e-22	148.76	2	EHIIENVISK(1)SR	-5.0658	17	1.033	1.136	1.157
AID39256.1	48	K	hypothetical protein SAXN108_0815 [Staphylococcus aureus]	1	6.36023e-13	82.822	4	EHK(1)DATHNCSAYTIGPEMNIQK	-7.048	4	0.81
AID39256.1	10	K	hypothetical protein SAXN108_0815 [Staphylococcus aureus]	1	3.57374e-05	72.846	3	K(1)EHIIENVISK	-6.5205	4		1.2	1
AID39256.1	88	K	hypothetical protein SAXN108_0815 [Staphylococcus aureus]	1	0.000215925	49.487	3	K(1)LDVHNACVVVTR	-7.2755	3		1.254	0.946
AID39257.1	166	K	DegV family protein [Staphylococcus aureus]	1	1.00553e-84	225.1	3	EHTGAYLIVDDLK(1)NLQK	-6.4138	6	0.271	0.492	0.912
AID39257.1	197	K	DegV family protein [Staphylococcus aureus]	1	7.6086e-05	71.896	2	FEDGK(1)IIPEEK	-4.704	7	1.16	1.293	1.085
AID39257.1	192	K	DegV family protein [Staphylococcus aureus]	0.999999	5.4462e-06	86.243	2	MKPVLK(1)FEDGK	-7.073	9	1.428	0.678	1.321
AID39260.1	154	K	Ribosomal subunit interface protein [Staphylococcus aureus]	1	1.52944e-66	198.33	2	DGK(1)YGLIQTSEQ	-5.8015	14	1.301	1.557	1.528
AID39260.1	34	K	Ribosomal subunit interface protein [Staphylococcus aureus]	1	5.91574e-55	240.52	2	IEVTIPLK(1)NVTLR	-1.3056	10	0.738	0.943	1.227
AID39260.1	151	K	Ribosomal subunit interface protein [Staphylococcus aureus]	0.923477	1.15888e-53	198.33	2	K(0.923)DGK(0.077)YGLIQTSEQ	-4.3699	11	1.166	1.263	0.225
AID39260.1	26	K	Ribosomal subunit interface protein [Staphylococcus aureus]	1	2.62065e-161	267.46	2	TYSNSATK(1)IEVTIPLK	-1.2622	20	0.127	0.517	1.163
AID39260.1	18	K	Ribosomal subunit interface protein [Staphylococcus aureus]	1	5.29345e-14	171.34	2	VK(1)TYSNSATK	-4.1886	10	1.044	1.304	1.154
AID39260.1	16	K	Ribosomal subunit interface protein [Staphylococcus aureus]	1	4.28003e-24	184.43	3	YFNDVPNAVAHVK(1)VK	-8.3617	9	0.936	1.33	1.078
AID39261.1	274	K	preprotein translocase subunit SecA [Staphylococcus aureus]	1	8.01394e-10	81.48	3	AVHLTEQGADK(1)AER	-5.3949	7	1.094	1.364	1.115
AID39261.1	793	K	preprotein translocase subunit SecA [Staphylococcus aureus]	1	1.48068e-08	108.4	2	EK(1)TTEFGEAK	-4.2748	3	0.463		0.421
AID39261.1	801	K	preprotein translocase subunit SecA [Staphylococcus aureus]	1	7.98509e-142	301.95	2	TTEFGEAK(1)HVSAEDGK	-4.037	18	0.142	0.154	0.164
AID39261.1	431	K	preprotein translocase subunit SecA [Staphylococcus aureus]	1	1.41903e-25	171.09	2	FDAVVEDVVEK(1)HK	-3.0842	18	0.666	0.665	0.7
AID39261.1	6	K	preprotein translocase subunit SecA [Staphylococcus aureus]	1	3.83023e-40	232.17	2	GFLSK(1)ILDGNNK	-7.6912	7	0.147	0.196	0.26
AID39261.1	13	K	preprotein translocase subunit SecA [Staphylococcus aureus]	1	0.000320501	83.438	2	ILDGNNK(1)EIK	-8.4687	4		0.878
AID39261.1	683	K	preprotein translocase subunit SecA [Staphylococcus aureus]	1	1.46504e-29	130.65	2	GK(1)DAEDIFEVVWAK	-3.1165	4			0.716
AID39261.1	420	K	preprotein translocase subunit SecA [Staphylococcus aureus]	1	1.55785e-10	107.6	2	GK(1)FDAVVEDVVEK	-5.4018	6	0.445	0.523	0.765
AID39261.1	468	K	preprotein translocase subunit SecA [Staphylococcus aureus]	1	2.51348e-37	223.96	3	HDVLNAK(1)NHER	-3.4039	12	1.126	1.186	0.956
AID39261.1	59	K	preprotein translocase subunit SecA [Staphylococcus aureus]	1	0.0010136	105.36	2	K(1)QNDYLDK	-5.9197	6	1.272	1.4	1.387
AID39261.1	24	K	preprotein translocase subunit SecA [Staphylococcus aureus]	1	0.000328907	91.245	2	LADK(1)VIALEEK	-8.2726	6	1.464	1.557	1.472
AID39261.1	381	K	preprotein translocase subunit SecA [Staphylococcus aureus]	1	2.44196e-123	273.34	2	LAGMTGTAK(1)TEEEEFR	-3.8062	12	0.952	0.888	1.114
AID39261.1	578	K	preprotein translocase subunit SecA [Staphylococcus aureus]	1	0.000606568	58.338	2	LGLDDSTPIESK(1)MVSR	-1.0645	3			0.824
AID39261.1	251	K	preprotein translocase subunit SecA [Staphylococcus aureus]	1	2.6306e-13	142.08	2	MLK(1)QDEDYK	-5.6319	33	1.168	0.935	1.258
AID39261.1	257	K	preprotein translocase subunit SecA [Staphylococcus aureus]	1	5.21768e-74	236.95	2	QDEDYK(1)YDEK	-6.9144	6	0.987	1.17	1.007
AID39261.1	261	K	preprotein translocase subunit SecA [Staphylococcus aureus]	0.999999	5.04029e-08	119.52	2	QDEDYKYDEK(1)TK	-5.3167	8	1.072	1.174	1.238
AID39261.1	835	K	preprotein translocase subunit SecA [Staphylococcus aureus]	1	3.47262e-37	203.8	2	NDDCPCGSGK(1)K(1)FK	-4.9212	8	0.277	0.606	0.301
AID39261.1	409	K	preprotein translocase subunit SecA [Staphylococcus aureus]	1	9.90949e-64	266.12	2	NDK(1)SDLIYISQK	-1.4881	10	1.013	1.156	1.052
AID39261.1	418	K	preprotein translocase subunit SecA [Staphylococcus aureus]	1	2.13625e-10	155.57	2	SDLIYISQK(1)GK	-6.6052	6	0.971	1.139	1.097
AID39261.1	819	K	preprotein translocase subunit SecA [Staphylococcus aureus]	1	2.08413e-17	129.28	2	PIVK(1)GDQVGR	-5.1774	13		0.128	0.131
AID39261.1	815	K	preprotein translocase subunit SecA [Staphylococcus aureus]	0.998666	7.29822e-05	65.313	2	VK(0.001)PK(0.999)PIVK	-6.8638	6	1.342	1.401	1.321
AID39261.1	263	K	preprotein translocase subunit SecA [Staphylococcus aureus]	1	3.6746e-09	76.196	2	TK(1)AVHLTEQGADK	-4.9183	6	1.119	1.62	1.04
AID39261.1	58	K	preprotein translocase subunit SecA [Staphylococcus aureus]	1	4.84914e-278	378.66	2	QFQTELADIDNVK(1)K	1.2022	15	0.923	1.185	1.133
AID39261.1	45	K	preprotein translocase subunit SecA [Staphylococcus aureus]	1	2.17737e-49	235.6	2	TK(1)QFQTELADIDNVK	0.47892	15	1.003	1.209	1.317
AID39261.1	813	K	preprotein translocase subunit SecA [Staphylococcus aureus]	0.999359	0.000233272	58.313	2	VK(0.999)PK(0.001)PIVK	-7.0657	7	0.414	0.611
AID39262.1	19	K	Peptide chain release factor 2 [Staphylococcus aureus]	1	0.000216925	80.623	2	AQDIIDK(1)NNALK	-9.1807	3	1.379	1.117
AID39262.1	122	K	Peptide chain release factor 2 [Staphylococcus aureus]	1	2.11372e-31	116.36	2	GFK(1)VETVDYLPGDEAGIK	-4.9257	11	0.702	1.037	1.124
AID39262.1	255	K	Peptide chain release factor 2 [Staphylococcus aureus]	1	0.00475149	67.464	2	SK(1)LYQLK	-8.114	5	0.706	0.779
AID39264.1	82	K	HD superfamily hydrolase [Staphylococcus aureus]	1	3.21985e-16	160.62	2	TPVK(1)YASSELK	-4.0813	15	1.105	1.381	1.338
AID39264.1	24	K	HD superfamily hydrolase [Staphylococcus aureus]	1	0.000237771	51.569	3	FK(1)YFEHNVAAHSFK	-6.4761	4	1.049	1.202	1.015
AID39264.1	8	K	HD superfamily hydrolase [Staphylococcus aureus]	1	0.00470197	60.709	2	GVHQYFK(1)R	-6.296	6	0.989	1.002	0.892
AID39264.1	58	K	HD superfamily hydrolase [Staphylococcus aureus]	1	3.33974e-05	140.05	2	INWK(1)SLYEK	-7.3851	6	1.082	1.093	1.155
AID39264.1	89	K	HD superfamily hydrolase [Staphylococcus aureus]	1	3.1883e-07	133.68	2	YASSELK(1)K	-5.1049	7	1.152	1.394	1.378
AID39264.1	39	K	HD superfamily hydrolase [Staphylococcus aureus]	1	3.26517e-30	129.53	3	VTK(1)IAQYLATVEEYHGR	-6.9881	5	0.221	0.311
AID39266.1	473	K	Excinuclease ABC subunit B [Staphylococcus aureus]	1	3.29935e-09	99.668	2	EAGIK(1)VNYLHSEIK	-2.9838	5	0.954	1.006	1.005
AID39266.1	482	K	Excinuclease ABC subunit B [Staphylococcus aureus]	1	4.67397e-11	135.21	2	VNYLHSEIK(1)TLER	-2.9123	11	0.282	0.454	0.455
AID39266.1	578	K	Excinuclease ABC subunit B [Staphylococcus aureus]	1	7.65749e-36	217.12	3	REIQMK(1)HNEK	-4.6133	12	0.287	0.279	0.291
AID39266.1	582	K	Excinuclease ABC subunit B [Staphylococcus aureus]	1	9.63246e-09	145.75	3	HNEK(1)HGITPK	-4.7857	9	0.242		0.312
AID39266.1	238	K	Excinuclease ABC subunit B [Staphylococcus aureus]	1	3.17369e-43	199.51	2	EVNYLTGEVLK(1)ER	-4.9002	5	1.134	1.207	1.258
AID39266.1	387	K	Excinuclease ABC subunit B [Staphylococcus aureus]	1	0.000229077	69.915	2	FEEFEEK(1)TK	-4.1758	5	1.011	1.166	1.211
AID39266.1	389	K	Excinuclease ABC subunit B [Staphylococcus aureus]	1	4.12439e-10	54.813	3	TK(1)QLVYVSATPGPYEIEHTDK	-5.7393	3	0.625	0.855
AID39266.1	259	K	Excinuclease ABC subunit B [Staphylococcus aureus]	1	0.00551842	75.243	2	LK(1)VAIER	-6.6142	6	1.1	1.146	0.945
AID39266.1	380	K	Excinuclease ABC subunit B [Staphylococcus aureus]	1	4.57526e-05	47.27	3	LPSALDNRPLK(1)FEEFEEK	-6.9059	2			0.647
AID39266.1	563	K	Excinuclease ABC subunit B [Staphylococcus aureus]	1	4.18023e-29	144.2	2	MTDSMK(1)YAIDETQR	-3.1304	8	0.619	0.831	0.878
AID39266.1	457	K	Excinuclease ABC subunit B [Staphylococcus aureus]	1	6.75704e-05	125.98	2	VLVTTLTK(1)K	-6.6313	6	1.498	1.236	1.383
AID39267.1	690	K	Excinuclease ABC subunit A [Staphylococcus aureus]	1	5.4806e-16	144.27	2	DVFAQTNEAK(1)IR	-2.8321	3		1.263	1.129
AID39267.1	369	K	Excinuclease ABC subunit A [Staphylococcus aureus]	1	4.4849e-12	113.86	3	EMMSK(1)YMTELPCETCHGK	-7.4136	7	0.768	0.835	0.472
AID39267.1	382	K	Excinuclease ABC subunit A [Staphylococcus aureus]	1	2.69321e-09	86.243	2	YMTELPCETCHGK(1)R	-3.9979	12	1.26	0.894	1.053
AID39267.1	749	K	Excinuclease ABC subunit A [Staphylococcus aureus]	1	0.000427782	90.761	2	ETLEVTYK(1)GK	-8.4582	5	1.087	0.886	1.295
AID39267.1	704	K	Excinuclease ABC subunit A [Staphylococcus aureus]	1	2.36825e-26	190.93	2	FSFNVK(1)GGR	-7.2521	5	0.943	1.094	1.102
AID39267.1	304	K	Excinuclease ABC subunit A [Staphylococcus aureus]	1	0.000294379	118.06	2	INMDK(1)PFK	-6.8107	6	1.308	1.052	1.301
AID39267.1	814	K	Excinuclease ABC subunit A [Staphylococcus aureus]	1	0.000781345	98.009	2	LASELHK(1)R	-5.4903	6	1.05	1.07	1.01
AID39267.1	841	K	Excinuclease ABC subunit A [Staphylococcus aureus]	1	0.00283253	66.087	2	LLK(1)VLNR	-8.244	6	1.141	1.156	1.137
AID39267.1	168	K	Excinuclease ABC subunit A [Staphylococcus aureus]	1	9.10357e-17	165.09	3	NK(1)NHTIEVVVDR	-6.0668	8	0.72	0.966	1.058
AID39267.1	299	K	Excinuclease ABC subunit A [Staphylococcus aureus]	1	5.59449e-18	91.245	2	VCEVYK(1)INMDK	-5.2239	10	1.012	0.969	1.116
AID39267.1	643	K	Excinuclease ABC subunit A [Staphylococcus aureus]	0.989404	4.76214e-11	80.026	3	VK(0.011)PGLYDK(0.989)IEGIDQLDK	-9.0574	5		0.731	0.99
AID39267.1	565	K	Excinuclease ABC subunit A [Staphylococcus aureus]	1	6.25068e-07	94.791	2	SLTGQYLSGK(1)K	-8.3455	4	1.389	1.348	1.117
AID39267.1	625	K	Excinuclease ABC subunit A [Staphylococcus aureus]	1	3.0089e-60	172.92	2	SSLVNEVLYK(1)SLAQK	-3.5772	7	0.273	0.432	0.927
AID39267.1	902	K	Excinuclease ABC subunit A [Staphylococcus aureus]	1	2.21143e-06	138.26	2	SSYTGK(1)YLK	-7.0112	6	1.172	1.43	1.283
AID39267.1	819	K	Excinuclease ABC subunit A [Staphylococcus aureus]	1	2.30861e-17	76.831	3	STGK(1)SIYILDEPTTGLHVDDISR	-7.0506	2			0.527
AID39267.1	119	K	Excinuclease ABC subunit A [Staphylococcus aureus]	1	2.33812e-14	166.65	2	TK(1)IQLLAPVIAHR	-3.4312	12	0.948	1.146	1.133
AID39267.1	89	K	Excinuclease ABC subunit A [Staphylococcus aureus]	1	3.39519e-33	96.204	3	VGK(1)PYCPNHNIEIESQTVQQMVDR	-4.9817	3		0.366
AID39268.1	190	K	HPr kinase/phosphorylase [Staphylococcus aureus]	1	4.99719e-07	93.162	2	DELIGK(1)PPK	-8.4211	7	0.476
AID39268.1	75	K	HPr kinase/phosphorylase [Staphylococcus aureus]	1	6.98831e-18	111.38	3	K(1)LCRPETPAIIVTR	-7.8117	6	1.179	1.341	1.31
AID39268.1	27	K	HPr kinase/phosphorylase [Staphylococcus aureus]	1	2.2612e-58	173.63	2	PIK(1)NADISR	-5.7326	18	0.659	0.962	1.372
AID39268.1	303	K	HPr kinase/phosphorylase [Staphylococcus aureus]	1	6.76847e-50	240.82	3	LNEEIIK(1)NSHK	-6.1213	11	0.121	0.112	0.085
AID39268.1	235	K	HPr kinase/phosphorylase [Staphylococcus aureus]	1	2.97025e-51	223.96	2	LNINLENWNK(1)QK	-12.007	4			0.515
AID39269.1	267	K	Prolipoprotein diacylglyceryl transferase [Staphylococcus aureus]	1	1.03229e-05	90.376	2	YNPPLYSK(1)VGALPWPTK	-6.4587	4			0.963
AID39269.1	276	K	Prolipoprotein diacylglyceryl transferase [Staphylococcus aureus]	1	0.00118428	92.732	2	VGALPWPTK(1)K	-7.1333	5		0.841	0.899
AID39271.1	272	K	TPR domain protein [Staphylococcus aureus]	1	1.17964e-07	99.34	2	ASQQLLYPLYK(1)K	-4.769	6	1.022	1.335	1.138
AID39271.1	162	K	TPR domain protein [Staphylococcus aureus]	1	3.08385e-31	144.38	3	DAK(1)NYVLHQPQEVQDHR	-5.1501	11	1.093	1.162	1.135
AID39271.1	231	K	TPR domain protein [Staphylococcus aureus]	1	9.72715e-37	239.42	2	ENEQYQK(1)YLK	-4.3366	6	0.926	1.153	0.945
AID39271.1	234	K	TPR domain protein [Staphylococcus aureus]	1	0.0071034	66.087	2	YLK(1)ILNK	-8.9553	2		0.929
AID39271.1	67	K	TPR domain protein [Staphylococcus aureus]	1	2.54402e-06	78.864	3	K(1)AEHLFYDNIIYNR	-5.9017	6	0.814	1.183	1.241
AID39272.1	30	K	Thioredoxin reductase [Staphylococcus aureus]	1	2.8201e-27	224.68	2	ANLK(1)TVMIER	-5.2334	21	1.119	1.083	1.201
AID39272.1	116	K	Thioredoxin reductase [Staphylococcus aureus]	1	2.06432e-30	187.33	2	AVIIATGAEYK(1)K	-3.907	9	1.374	1.419	1.309
AID39272.1	212	K	Thioredoxin reductase [Staphylococcus aureus]	1	1.86953e-14	133.07	2	DGK(1)VGSVTLTSTK	-5.4833	7	1.532	0.165	1.551
AID39272.1	169	K	Thioredoxin reductase [Staphylococcus aureus]	1	4.7933e-13	159.11	3	FADK(1)VTIVHR	-6.3744	14	1.092	0.924	1.097
AID39272.1	84	K	Thioredoxin reductase [Staphylococcus aureus]	1	2.43439e-92	227.95	3	KFGAVYQYGDIK(1)SVEDK	-7.9942	20	0.992	1.118	1.22
AID39272.1	89	K	Thioredoxin reductase [Staphylococcus aureus]	1	0.000182377	121.8	2	SVEDK(1)GEYK	-6.456	6	1.09	1.203	1.154
AID39272.1	93	K	Thioredoxin reductase [Staphylococcus aureus]	1	3.26946e-10	120.65	2	GEYK(1)VINFGNK	-6.8573	8	0.939	0.892	0.748
AID39272.1	143	K	Thioredoxin reductase [Staphylococcus aureus]	1	4.63543e-142	298.26	2	GVSYCAVCDGAFFK(1)NK	-2.8328	21	0.626	1.237	0.976
AID39272.1	204	K	Thioredoxin reductase [Staphylococcus aureus]	1	3.20056e-24	168.43	3	IDFIWSHTLK(1)SINEK	-5.5555	10	0.474	0.712	1.101
AID39272.1	73	K	Thioredoxin reductase [Staphylococcus aureus]	1	1.14625e-15	156.14	2	K(1)FGAVYQYGDIK	-6.1718	6	1.122	1.215	1.13
AID39272.1	72	K	Thioredoxin reductase [Staphylococcus aureus]	1	0.00233044	75.243	2	MFEHAK(1)K	-5.1059	10	1.39	1.134	1.427
AID39272.1	194	K	Thioredoxin reductase [Staphylococcus aureus]	1	1.38718e-25	172.92	2	NDK(1)IDFIWSHTLK	-4.5059	10	0.55	0.739	1.266
AID39274.1	226	K	putative P-loop-containing kinase [Staphylococcus aureus]	1	0.000677766	65.933	2	DVYNYVMK(1)WK	-2.9718	3	0.886		0.284
AID39274.1	73	K	putative P-loop-containing kinase [Staphylococcus aureus]	1	5.64965e-59	223.55	2	GK(1)ELFNSLVAVVDK	-4.1306	6	0.41	0.489	1.137
AID39274.1	153	K	putative P-loop-containing kinase [Staphylococcus aureus]	1	9.4895e-31	186.39	2	SIANFVIDTTK(1)LSPK	-2.8841	6	0.237	0.49	0.735
AID39274.1	10	K	putative P-loop-containing kinase [Staphylococcus aureus]	1	1.98147e-53	182.52	2	SK(1)SELLVVTGLSGVGK	-3.9609	6	0.629	0.871	1.157
AID39275.1	113	K	hypothetical protein SAXN108_0834 [Staphylococcus aureus]	1	1.42865e-12	158.37	2	ALSK(1)ILNIK	-7.7036	6	1.126	1.342	1.168
AID39275.1	118	K	hypothetical protein SAXN108_0834 [Staphylococcus aureus]	1	0.00408512	69.093	2	ILNIK(1)GR	-7.7268	5		1.03	0.962
AID39275.1	286	K	hypothetical protein SAXN108_0834 [Staphylococcus aureus]	1	1.7155e-37	184.31	3	ESINVK(1)TSSNLVEISENHLVR	-4.2165	4			0.776
AID39275.1	275	K	hypothetical protein SAXN108_0834 [Staphylococcus aureus]	1	1.88618e-18	148.76	2	PVEVNK(1)AELEK	-6.4018	15	1.145	1.383	1.084
AID39275.1	266	K	hypothetical protein SAXN108_0834 [Staphylococcus aureus]	1	7.03566e-18	158.59	2	YEEK(1)HSK	-5.7598	20	1.265	1.583	1.655
AID39276.1	185	K	hypothetical protein SAXN108_0835 [Staphylococcus aureus]	1	9.88361e-10	129.69	2	GSITYLK(1)EAEK	-6.3628	6	1.045	1.211	1.044
AID39276.1	62	K	hypothetical protein SAXN108_0835 [Staphylococcus aureus]	1	0.0175026	69.093	2	IYSLIK(1)R	-6.5739	5	1.085	1.205	1.184
AID39276.1	178	K	hypothetical protein SAXN108_0835 [Staphylococcus aureus]	1	0.00200958	83.623	2	K(1)GSITYLK	-5.9899	2			0.962
AID39276.1	81	K	hypothetical protein SAXN108_0835 [Staphylococcus aureus]	1	1.81505e-24	166.86	2	K(1)NNIYICR	-7.2415	6	0.978	1.237	1.124
AID39276.1	8	K	hypothetical protein SAXN108_0835 [Staphylococcus aureus]	1	5.47527e-23	154.94	2	SFASEMK(1)NELTR	-6.0655	7	0.469	0.566	0.731
AID39277.1	164	K	ATP-dependent Clp protease proteolytic subunit [Staphylococcus aureus]	1	3.87392e-06	155.57	2	TGQSIEK(1)IQK	-4.8454	5	1.227	1.183	1.085
AID39278.1	100	K	epimerase [Staphylococcus aureus]	1	4.65032e-101	250.16	2	IQSTQALYELFK(1)SR	-2.137	7	0.404	0.61	0.823
AID39278.1	50	K	epimerase [Staphylococcus aureus]	1	2.86374e-38	211.52	2	ISYVNWAK(1)SGWEHK	-4.4105	12	0.675	0.912	0.913
AID39278.1	299	K	epimerase [Staphylococcus aureus]	1	0.000791957	119.07	2	MALEDLIK(1)E	-7.9953	9	0.644	1.124
AID39279.1	10	K	hypothetical protein SAXN108_0838 [Staphylococcus aureus]	1	4.5116e-60	220.34	2	SNQNYDYNK(1)NEDGSK	-5.2296	5	0.154	0.193
AID39280.1	306	K	glycolytic operon regulator [Staphylococcus aureus]	1	2.93362e-06	99.174	2	DFIFAVAGGK(1)SK	-6.383	8	0.191	1.449
AID39280.1	124	K	glycolytic operon regulator [Staphylococcus aureus]	1	1.46309e-100	272.05	3	EVHVVPGDADNSQSVK(1)TELGR	-6.0101	6	0.703	0.848	0.904
AID39280.1	31	K	glycolytic operon regulator [Staphylococcus aureus]	1	2.06483e-103	252.59	2	FSILTTISK(1)NQPVGR	-2.0618	12	0.502	0.833	1.002
AID39280.1	18	K	glycolytic operon regulator [Staphylococcus aureus]	1	0.00063007	62.271	2	LIPDLIDK(1)MYK	-5.7269	4			0.867
AID39280.1	2	K	glycolytic operon regulator [Staphylococcus aureus]	1	2.91374e-06	129.28	2	MK(1)DLLQAQQK	-6.0034	6	1.135	0.82	1.136
AID39280.1	59	K	glycolytic operon regulator [Staphylococcus aureus]	1	0.000785915	110.22	2	SETDMLK(1)K	-6.9276	8	1.303	1.002	1.044
AID39280.1	284	K	glycolytic operon regulator [Staphylococcus aureus]	1	1.6443e-86	202.24	2	VK(1)TIGLQLEDLESK	-4.5331	6	0.531	0.732	0.769
AID39281.1	219	K	glyceraldehyde-3-phosphate dehydrogenase [Staphylococcus aureus]	1	1.40937e-06	110.44	2	AIGK(1)VIPEIDGK	-3.9524	13	1.342	1.266	1.173
AID39281.1	227	K	glyceraldehyde-3-phosphate dehydrogenase [Staphylococcus aureus]	1	8.81565e-14	73.502	2	VIPEIDGK(1)LDGGAQR	-1.1158	12	0.29	1.531	1.339
AID39281.1	115	K	glyceraldehyde-3-phosphate dehydrogenase [Staphylococcus aureus]	1	9.90473e-15	195.4	2	DK(1)AQAHIEAGAK(1)K	-5.0747	22	1.558	1.344	1.07
AID39281.1	105	K	glyceraldehyde-3-phosphate dehydrogenase [Staphylococcus aureus]	1	8.85213e-40	224.49	2	DK(1)AQAHIEAGAK(1)K	-5.0747	72	1.29	1.203	1.004
AID39281.1	73	K	glyceraldehyde-3-phosphate dehydrogenase [Staphylococcus aureus]	1	1.86553e-63	212.93	2	VNGK(1)EVK(1)SFSEPDASK	-3.2227	43	1.406	1.329	0.849
AID39281.1	82	K	glyceraldehyde-3-phosphate dehydrogenase [Staphylococcus aureus]	1	1.02128e-67	200.76	2	SFSEPDASK(1)LPWK	0.27436	18	1.229	1.181	1.205
AID39281.1	70	K	glyceraldehyde-3-phosphate dehydrogenase [Staphylococcus aureus]	1	1.21719e-05	69.905	2	VNGK(1)EVK(1)SFSEPDASK	-3.2227	3	0.343		0.47
AID39282.1	27	K	Phosphoglycerate kinase [Staphylococcus aureus]	1	1.05165e-29	130.12	2	ADFNVPLK(1)DGEITNDNR	-2.6248	11	1.433	1.228	1.254
AID39282.1	71	K	Phosphoglycerate kinase [Staphylococcus aureus]	1	3.0818e-06	70.806	3	AK(1)LTLRPVAEDLSK(1)K	-7.8823	7	1.109	1.623	1.474
AID39282.1	83	K	Phosphoglycerate kinase [Staphylococcus aureus]	1	1.709e-14	166.71	2	PVAEDLSK(1)K	-5.7049	22	1.318	1.273	1.234
AID39282.1	236	K	Phosphoglycerate kinase [Staphylococcus aureus]	1	5.70068e-24	139.7	2	AQGK(1)EIGISLLEEDK	-4.4875	7	0.562	0.683	1.29
AID39282.1	252	K	Phosphoglycerate kinase [Staphylococcus aureus]	1	1.5969e-06	133.76	2	IDFAK(1)DLLEK	-7.1014	6	1.365	1.235	1.313
AID39282.1	108	K	Phosphoglycerate kinase [Staphylococcus aureus]	1	6.20465e-14	98.865	2	DLK(1)EGDVLLVENTR	-3.7155	5	0.65
AID39282.1	257	K	Phosphoglycerate kinase [Staphylococcus aureus]	1	0.000112507	108.93	2	DLLEK(1)HGDK	-3.3813	19	1.394	1.306	1.237
AID39282.1	261	K	Phosphoglycerate kinase [Staphylococcus aureus]	1	9.37859e-07	84.102	2	HGDK(1)IVLPVDTK	-4.1422	5	1.461	1.344	1.132
AID39282.1	269	K	Phosphoglycerate kinase [Staphylococcus aureus]	1	1.99681e-05	108.93	2	IVLPVDTK(1)VAK	-8.4984	6	1.296	1.185	1.153
AID39282.1	181	K	Phosphoglycerate kinase [Staphylococcus aureus]	1	1.21039e-106	269.7	3	EIK(1)FIGGVVNDPHKPVVAILGGAK	-3.8289	23	0.512	0.804	1.005
AID39282.1	192	K	Phosphoglycerate kinase [Staphylococcus aureus]	1	1.91169e-47	182.52	3	FIGGVVNDPHK(1)PVVAILGGAK(1)VSDK	-3.8539	7	0.839	0.983	1.161
AID39282.1	202	K	Phosphoglycerate kinase [Staphylococcus aureus]	1	8.59599e-70	148.91	3	FIGGVVNDPHK(1)PVVAILGGAK(1)VSDK	-3.8539	12	0.726	0.8	1.428
AID39282.1	391	K	Phosphoglycerate kinase [Staphylococcus aureus]	1	5.78172e-06	95.311	2	ELPGIK(1)AINNK	-7.9831	4		1.172	1.232
AID39282.1	130	K	Phosphoglycerate kinase [Staphylococcus aureus]	1	5.82897e-20	187.85	2	K(1)ESK(1)NDPELGK	-6.4935	44	1.199	1.114	1.052
AID39282.1	206	K	Phosphoglycerate kinase [Staphylococcus aureus]	1	0.00292177	67.881	2	VSDK(1)INVIK	-5.979	3		1.254	1.148
AID39282.1	99	K	Phosphoglycerate kinase [Staphylococcus aureus]	1	4.12276e-15	130.71	2	GEK(1)LEAAIK(1)DLK	-5.6362	5	0.935	1.315	1.428
AID39282.1	105	K	Phosphoglycerate kinase [Staphylococcus aureus]	1	4.12276e-15	130.71	2	LEAAIK(1)DLK	-8.8543	11	1.475	1.492	1.533
AID39282.1	14	K	Phosphoglycerate kinase [Staphylococcus aureus]	1	0.000635728	117.39	2	GK(1)TVLVR	-6.0555	6	1.102	1.277	1.41
AID39282.1	211	K	Phosphoglycerate kinase [Staphylococcus aureus]	1	7.4981e-96	291.71	2	INVIK(1)NLVNIADK	-0.17389	53	0.881	0.997	1.115
AID39282.1	62	K	Phosphoglycerate kinase [Staphylococcus aureus]	1	3.63821e-21	129.28	3	IVLFSHLGK(1)VK(1)EESDK	-7.2063	30	1.144	1.134	1.14
AID39282.1	64	K	Phosphoglycerate kinase [Staphylococcus aureus]	1	3.63821e-21	127.62	2	VK(1)EESDK(1)AK	-6.8821	11	0.553	1.017	1.421
AID39282.1	69	K	Phosphoglycerate kinase [Staphylococcus aureus]	1	0.00422608	71.066	2	VK(1)EESDK(1)AK	-6.8821	5	1.029	1.182
AID39282.1	272	K	Phosphoglycerate kinase [Staphylococcus aureus]	1	0.000143673	108.4	2	VAK(1)EFSNDAK	-5.7206	6	2.051	1.578	1.362
AID39282.1	12	K	Phosphoglycerate kinase [Staphylococcus aureus]	1	3.8985e-07	135.63	2	K(1)IVSDLDLK(1)GK	-5.9642	14	1.89	1.537	0.033
AID39282.1	127	K	Phosphoglycerate kinase [Staphylococcus aureus]	1	0.0044845	62.705	2	K(1)ESK(1)NDPELGK	-6.4935	6		1.392	1.263
AID39282.1	4	K	Phosphoglycerate kinase [Staphylococcus aureus]	1	0.00104785	72.846	2	K(1)IVSDLDLK(1)GK	-5.9642	9	1.306	1.384	1.472
AID39282.1	126	K	Phosphoglycerate kinase [Staphylococcus aureus]	1	5.89546e-05	121.67	2	YEDLDGK(1)K	-3.4238	19	1.436	1.217	1.271
AID39283.1	120	K	Triosephosphate isomerase [Staphylococcus aureus]	1	1.43925e-117	211.07	4	AHAIFK(1)HGMTPIICVGETDEER	-5.4984	42	0.815	0.878	1.233
AID39283.1	150	K	Triosephosphate isomerase [Staphylococcus aureus]	1	9.39743e-37	207.67	2	ESGK(1)ANDVVGEQVK(1)K	-3.7085	13	1.484	1.242	1.22
AID39283.1	113	K	Triosephosphate isomerase [Staphylococcus aureus]	1	1.31649e-111	301.96	3	RELFHETDEEINK(1)K	-4.2434	15	1.533	1.34	1.235
AID39283.1	140	K	Triosephosphate isomerase [Staphylococcus aureus]	1	1.20841e-86	245.85	2	ESGK(1)ANDVVGEQVK(1)K	-3.7085	21	1.243	1.216	1.105
AID39283.1	217	K	Triosephosphate isomerase [Staphylococcus aureus]	1	7.4981e-96	265.36	2	IQYGGSVK(1)PNNIK	-2.3033	6	1.125	1.269	1.112
AID39283.1	14	K	Triosephosphate isomerase [Staphylococcus aureus]	1	4.28845e-36	204.86	2	MNK(1)TVQEAK	-4.6956	11	1.17	0.723	0.935
AID39283.1	202	K	Triosephosphate isomerase [Staphylococcus aureus]	1	6.10336e-10	116.36	2	QTIADLSSK(1)EVSEATR	-4.1562	3		1.319
AID39283.1	11	K	Triosephosphate isomerase [Staphylococcus aureus]	1	7.99616e-23	203.55	2	TPIIAGNWK(1)MNK	-3.9928	14	1.201	1.15	1.156
AID39284.1	277	K	2,3-bisphosphoglycerate-independent phosphoglycerate mutase [Staphylococcus aureus]	1	2.01521e-20	191.55	2	AFEGFK(1)VEQVK	-8.5459	10	0.216	0.183	0.18
AID39284.1	158	K	2,3-bisphosphoglycerate-independent phosphoglycerate mutase [Staphylococcus aureus]	1	6.47078e-19	191.67	2	DVDQK(1)SALK	-5.7617	7	1.263	1.183	1.267
AID39284.1	162	K	2,3-bisphosphoglycerate-independent phosphoglycerate mutase [Staphylococcus aureus]	1	4.09317e-08	133.49	2	SALK(1)YIEETEAK	-3.187	9	1.169	1.084	1.049
AID39284.1	200	K	2,3-bisphosphoglycerate-independent phosphoglycerate mutase [Staphylococcus aureus]	1	1.46044e-08	150.17	2	EEK(1)AYNAIR	-4.9692	10	1.659	0.232	1.434
AID39284.1	137	K	2,3-bisphosphoglycerate-independent phosphoglycerate mutase [Staphylococcus aureus]	1	0.00298382	66.664	2	HLFALLELAK(1)K	-6.4831	3			0.742
AID39284.1	4	K	2,3-bisphosphoglycerate-independent phosphoglycerate mutase [Staphylococcus aureus]	1	0.000239599	61.067	2	K(1)PTALIILDGFANR	-4.9007	6	0.456	0.638	1.724
AID39284.1	365	K	2,3-bisphosphoglycerate-independent phosphoglycerate mutase [Staphylococcus aureus]	1	3.30475e-14	141.88	2	VATYDLK(1)PEMSAYEVK	-6.2406	9	1.194	0.951	1.27
AID39284.1	347	K	2,3-bisphosphoglycerate-independent phosphoglycerate mutase [Staphylococcus aureus]	1	0.00026823	127.94	2	NEEFK(1)GER	-5.5635	6	1.172	1.249	1.225
AID39285.1	268	K	Enolase [Staphylococcus aureus]	1	4.21931e-26	194.22	2	FEGEHGAK(1)R	-4.6279	14	1.52	0.753	2.219
AID39285.1	406	K	Enolase [Staphylococcus aureus]	1	2.41758e-26	184.89	2	IAK(1)YNQLLR	-7.4001	7	0.896	0.72	0.616
AID39285.1	422	K	Enolase [Staphylococcus aureus]	1	4.00696e-136	261.13	2	IEDELFETAK(1)YDGIK	-1.0217	31	0.192	0.725	0.968
AID39285.1	427	K	Enolase [Staphylococcus aureus]	1	4.48399e-51	236.34	2	YDGIK(1)SFYNLDK	-0.1956	30	0.029	1.465	0.852
AID39285.1	62	K	Enolase [Staphylococcus aureus]	1	0.00038209	96.311	2	YLGK(1)GVTK	-3.3709	22	1.258	1.186	1.07
AID39288.1	156	K	Carboxylesterase [Staphylococcus aureus]	1	4.7852e-19	98.328	3	DQETIDNEMDHFK(1)PTETLK	-7.3273	8	0.782	0.805	1.221
AID39288.1	7	K	Carboxylesterase [Staphylococcus aureus]	1	2.45294e-05	78.043	2	LPK(1)PFFFEEGK	-6.322	12	0.827	1.122	1.042
AID39288.1	15	K	Carboxylesterase [Staphylococcus aureus]	1	0.00166455	74.269	2	PFFFEEGK(1)R	-7.8251	4	1.037	1.206	1.097
AID39289.1	277	K	VacB/RNase II family exoribonuclease [Staphylococcus aureus]	1	0.00135716	90.263	2	DLDDAISVK(1)K	-7.9761	5	1.286	1.247	0.929
AID39289.1	133	K	VacB/RNase II family exoribonuclease [Staphylococcus aureus]	1	0.000122663	101.48	2	IEGEVK(1)SIEK	-8.9132	4		0.45	0.46
AID39289.1	137	K	VacB/RNase II family exoribonuclease [Staphylococcus aureus]	1	4.39875e-61	173.54	3	SIEK(1)HSVTQVVGTYSEAR	-7.5696	9	0.19	0.275	0.254
AID39289.1	171	K	VacB/RNase II family exoribonuclease [Staphylococcus aureus]	1	8.88941e-34	155.61	3	IMQDIFIPK(1)GQSLGAVDGHK	-5.7156	10	0.185	0.345
AID39289.1	582	K	VacB/RNase II family exoribonuclease [Staphylococcus aureus]	1	1.0305e-06	101.82	2	YLIEK(1)SMDNK	-6.9081	5			0.19
AID39289.1	595	K	VacB/RNase II family exoribonuclease [Staphylococcus aureus]	1	0.00133215	53.051	3	RWEDK(1)LPELAEHTSK	-7.4022	2			1.018
AID39289.1	695	K	VacB/RNase II family exoribonuclease [Staphylococcus aureus]	1	6.7526e-05	75.5	3	VK(1)VTHVDVDER	-6.0372	8	0.98	1.085	0.93
AID39289.1	358	K	VacB/RNase II family exoribonuclease [Staphylococcus aureus]	1	4.26686e-11	111.75	4	VVK(1)HEIFDSVIHSDYR	-7.8461	11	0.749	0.963	1.056
AID39290.1	114	K	SsrA-binding protein [Staphylococcus aureus]	1	1.55391e-05	87.251	3	LYLK(1)HGHCK	-4.8574	11	0.605	0.777	0.598
AID39291.1	70	K	hypothetical protein SAXN108_0850 [Staphylococcus aureus]	1	0.00244211	99.305	2	TK(1)LENIR	-6.599	6	1.171	1.122	1.172
AID39293.1	126	K	hypothetical protein SAXN108_0852 [Staphylococcus aureus]	1	0.00152564	58.889	2	YSEDK(1)TVDSK	-7.4611	2		1.183
AID39296.1	175	K	hypothetical protein SAXN108_0855 [Staphylococcus aureus]	1	3.36145e-54	224.49	2	TGTINYTSAFEK(1)I	-6.6776	4			0.024
AID39297.1	345	K	Clumping factor ClfA, fibrinogen-binding protein [Staphylococcus aureus]	1	9.33787e-65	200.82	2	ATLTMPAYINPENVK(1)K	-3.6427	11	1.005	1.055	1.32
AID39297.1	346	K	Clumping factor ClfA, fibrinogen-binding protein [Staphylococcus aureus]	1	2.39138e-05	83.061	2	K(1)TGNVTLATGIGSTTANK	-4.3682	4		1.226	1.141
AID39297.1	389	K	Clumping factor ClfA, fibrinogen-binding protein [Staphylococcus aureus]	1	1.20345e-198	318.9	2	GTIDQIDK(1)TNNTYR	-0.82695	16	0.935	1.143	0.988
AID39297.1	371	K	Clumping factor ClfA, fibrinogen-binding protein [Staphylococcus aureus]	1	2.06908e-28	183.13	2	TVLVDYEK(1)YGK	-2.7678	6	0.917	1.137	1.061
AID39297.1	271	K	Clumping factor ClfA, fibrinogen-binding protein [Staphylococcus aureus]	1	1.71945e-22	133.47	2	LNYGFSVPNSAVK(1)GDTFK	-5.2682	5	0.6	1.107	1.198
AID39297.1	374	K	Clumping factor ClfA, fibrinogen-binding protein [Staphylococcus aureus]	1	5.60566e-13	159.11	2	YGK(1)FYNLSIK	-6.9781	6	0.939	1.12	1.073
AID39301.1	124	K	thermonuclease precursor [Staphylococcus aureus]	1	2.01283e-05	73.655	3	LLLVDTPETK(1)HPK	-7.2867	5	1.43		1.359
AID39302.1	65	K	Cold shock protein CspC [Staphylococcus aureus]	1	0.00017848	104.39	2	GEQAANVVK(1)M	-2.0987	12	0.484		0.575
AID39302.1	7	K	Cold shock protein CspC [Staphylococcus aureus]	1	6.51724e-08	137.58	2	MNNGTVK(1)WFNAEK	-0.20271	9	0.86	0.758	0.923
AID39302.1	13	K	Cold shock protein CspC [Staphylococcus aureus]	1	1.92177e-67	213.77	2	WFNAEK(1)GFGFIER	-3.9526	5		0.029	0.154
AID39303.1	12	K	hypothetical protein SAXN108_0862 [Staphylococcus aureus]	1	2.62149e-14	84.071	3	SEWHINNQSTK(1)PFLIQQAEK	-6.0556	6		0.592	0.984
AID39304.1	9	K	hypothetical protein SAXN108_0863 [Staphylococcus aureus]	1	0.000593925	93.467	2	EQK(1)YTIAK	-4.0271	10	0.534	0.955	0.857
AID39304.1	17	K	hypothetical protein SAXN108_0863 [Staphylococcus aureus]	1	0.000564637	69.716	2	FYK(1)LYIER	-7.3369	5	0.634	0.891	0.863
AID39311.1	80	K	hypothetical protein SAXN108_0870 [Staphylococcus aureus]	1	0.00244484	81.642	2	EHK(1)SLIK	-7.364	6	1.493	1.421	1.33
AID39311.1	84	K	hypothetical protein SAXN108_0870 [Staphylococcus aureus]	1	3.23044e-14	166.71	2	SLIK(1)YNFVTNNDK	-3.8878	5		0.999	0.844
AID39311.1	16	K	hypothetical protein SAXN108_0870 [Staphylococcus aureus]	1	8.92203e-11	138.71	2	TLTNNDFNEYK(1)R	-7.4719	4	0.469
AID39312.1	8	K	Organic hydroperoxide resistance protein [Staphylococcus aureus]	1	2.86433e-29	228.13	2	AIHYETK(1)ATNVGGR	-4.8384	12	1.165	1.011	1.105
AID39312.1	16	K	Organic hydroperoxide resistance protein [Staphylococcus aureus]	1	1.63707e-12	178.94	3	K(1)GHVYTDDR	-4.3683	11	1.39	1.263	1.006
AID39313.1	57	K	3-dehydroquinate dehydratase I [Staphylococcus aureus]	1	0.00247993	76.572	2	LK(1)VMQDSFK	-9.3484	3			1.208
AID39313.1	153	K	3-dehydroquinate dehydratase I [Staphylococcus aureus]	1	5.06714e-06	133.76	2	MQK(1)FNPEYVK	-6.9621	10	1.167	0.862	1.238
AID39314.1	65	K	nitroreductase [Staphylococcus aureus]	1	3.3842e-14	165.72	2	DISK(1)FAFPNELDK	-4.1004	5	0.529		1.053
AID39314.1	74	K	nitroreductase [Staphylococcus aureus]	1	7.27333e-06	77.325	3	FAFPNELDK(1)QQCHYDAVTK	-7.1273	5		0.858	0.831
AID39314.1	139	K	nitroreductase [Staphylococcus aureus]	1	3.48712e-05	106.35	2	SPLYIYDPK(1)VR	-6.478	6	1.166	1.39	1.23
AID39315.1	92	K	Thioredoxin [Staphylococcus aureus]	1	2.13819e-17	62.304	4	IAHLHSANAK(1)SPEQVESFLAETFK	-5.9438	5		0.385	0.655
AID39315.1	5	K	Thioredoxin [Staphylococcus aureus]	1	1.51792e-61	244.74	2	QSIK(1)SNESFK	-5.3722	59	0.019	0.916	1.085
AID39315.1	11	K	Thioredoxin [Staphylococcus aureus]	1	1.38421e-149	278.33	2	SNESFK(1)SVINSDTPVIVK	-5.0263	10	0.321	0.586	0.805
AID39316.1	113	K	hypothetical protein SAXN108_0875 [Staphylococcus aureus]	1	4.21025e-06	90.263	2	EDQYK(1)ETWLA	-7.1006	6	1.197	1.018	1.281
AID39316.1	70	K	hypothetical protein SAXN108_0875 [Staphylococcus aureus]	1	6.32458e-07	152.31	2	ELDLK(1)NK	-6.6365	11	1.263	1.369	1.205
AID39316.1	72	K	hypothetical protein SAXN108_0875 [Staphylococcus aureus]	1	1.95217e-20	177.47	2	NK(1)LQTLSDDEK	-5.6677	7	1.396	1.402	1.309
AID39316.1	8	K	hypothetical protein SAXN108_0875 [Staphylococcus aureus]	1	8.01321e-62	242.92	2	FYQYK(1)NCTTCK(1)K	-3.7619	19	1.313	1.328	1.16
AID39316.1	14	K	hypothetical protein SAXN108_0875 [Staphylococcus aureus]	1	4.96341e-10	106	2	FYQYK(1)NCTTCK(1)K	-3.7619	4	0.873	1.213	1.329
AID39316.1	3	K	hypothetical protein SAXN108_0875 [Staphylococcus aureus]	1	4.72757e-08	130	2	MIK(1)FYQYK	-7.0765	14	1.209	1.003	1.265
AID39316.1	108	K	hypothetical protein SAXN108_0875 [Staphylococcus aureus]	1	1.42449e-76	236.95	2	ITLGFK(1)EDQYK	-5.684	6	1.322	1.203	1.254
AID39316.1	93	K	hypothetical protein SAXN108_0875 [Staphylococcus aureus]	1	1.40168e-167	300.05	3	LQTLSDDEKLELLSSDGMLVK(1)R	-7.2822	61	0.531	1.163	1.653
AID39316.1	63	K	hypothetical protein SAXN108_0875 [Staphylococcus aureus]	1	9.48211e-05	135.63	3	LFNTHGAK(1)YR	-6.8636	11	0.524	0.539	0.535
AID39316.1	102	K	hypothetical protein SAXN108_0875 [Staphylococcus aureus]	1	2.05081e-24	139.7	3	RPLAVMGDK(1)ITLGFK	-7.2868	18	0.402	0.474	1.113
AID39316.1	55	K	hypothetical protein SAXN108_0875 [Staphylococcus aureus]	1	2.50511e-56	241.14	3	TIIANTGVEINK(1)LFNTHGAK	-5.5917	6	0.465	0.99	1.231
AID39317.1	8	K	Glycine cleavage system H protein [Staphylococcus aureus]	1	0.00410124	62.271	2	AVPNELK(1)YSK	-6.7072	5	0.969	1.041	0.95
AID39317.1	11	K	Glycine cleavage system H protein [Staphylococcus aureus]	1	4.16304e-06	129.28	2	YSK(1)EHEWVK	-2.7754	14	0.978	0.879	1.263
AID39319.1	168	K	hypothetical protein SAXN108_0878 [Staphylococcus aureus]	1	7.69823e-31	169.57	2	LSK(1)QTITCTDYK	-4.2978	6	1.129	1.158	1.026
AID39319.1	12	K	hypothetical protein SAXN108_0878 [Staphylococcus aureus]	1	6.1948e-43	191.95	2	MLNIQDVSHLSK(1)K	-2.5616	17	1.514	1	1.352
AID39319.1	241	K	hypothetical protein SAXN108_0878 [Staphylococcus aureus]	1	8.1435e-06	97.175	2	TNDQELK(1)MYDR	-4.6939	5	1.334	0.993	1.307
AID39321.1	32	K	hypothetical protein SAXN108_0880 [Staphylococcus aureus]	1	2.39884e-17	132.9	3	HLIFGYTPTCGTCK(1)VSER	-8.9407	6	0.738	0.753	0.966
AID39322.1	131	K	hypothetical protein SAXN108_0881 [Staphylococcus aureus]	1	7.4047e-08	99.276	2	ALELVELVGLK(1)GR	-4.782	4			0.599
AID39322.1	146	K	hypothetical protein SAXN108_0881 [Staphylococcus aureus]	1	1.36595e-10	117.45	2	AYPSELSGGQK(1)QR	-6.705	6	1.34	1.57	1.305
AID39322.1	299	K	hypothetical protein SAXN108_0881 [Staphylococcus aureus]	1	1.67893e-22	156.14	2	INILEANIK(1)NTK	-5.2661	6	0.897	1.31	1.183
AID39322.1	238	K	hypothetical protein SAXN108_0881 [Staphylococcus aureus]	1	6.64381e-16	92.593	3	VIEQGPVTQVFENPQHTVTK(1)R	-8.462	5	0.682	0.892
AID39323.1	59	K	hypothetical protein SAXN108_0882 [Staphylococcus aureus]	1	0.018887	53.679	2	GK(1)SIGAR	-4.9479	4	0.675	1.445	1.495
AID39324.1	166	K	Methionine ABC transporter substrate-binding protein [Staphylococcus aureus]	1	5.92528e-06	90.156	2	IEDAK(1)FSDITENK	-4.7781	3		1.187
AID39327.1	182	K	Superantigen enterotoxin SEL [Staphylococcus aureus]	1	0.000148117	55.782	2	YLQNEYNIYGFNK(1)TK	-4.4858	3	0.406		0.734
AID39327.1	150	K	Superantigen enterotoxin SEL [Staphylococcus aureus]	1	1.20206e-54	212.93	2	QNTISTDK(1)VSTQK	-5.5426	4	1.126	1.232	1.099
AID39328.1	121	K	hypothetical protein SAXN108_0887 [Staphylococcus aureus]	1	2.69902e-87	246.68	2	QNENSK(1)IESDIFSNK	-1.9639	14	0.8	0.94	0.922
AID39328.1	8	K	hypothetical protein SAXN108_0887 [Staphylococcus aureus]	1	0.00171595	103.8	2	TFGEILK(1)K	-6.0623	9	1.695	1.213	0.29
AID39328.1	216	K	hypothetical protein SAXN108_0887 [Staphylococcus aureus]	1	2.52041e-28	94.63	2	NK(1)DDFFNIFTNSEDDK	-4.4539	7			0.636
AID39328.1	230	K	hypothetical protein SAXN108_0887 [Staphylococcus aureus]	1	2.50661e-17	117.9	3	NKDDFFNIFTNSEDDK(1)TK	-5.2308	6	0.566	0.864	1.159
AID39328.1	214	K	hypothetical protein SAXN108_0887 [Staphylococcus aureus]	1	0.00375544	96.51	2	YNYIK(1)NK	-6.5531	3		1.255
AID39345.1	59	K	hypothetical protein SAXN108_0904 [Staphylococcus aureus]	1	5.36443e-51	219.93	2	IEK(1)YNESNIYLK	-3.3517	5	1.016	0.644	0.613
AID39345.1	49	K	hypothetical protein SAXN108_0904 [Staphylococcus aureus]	1	0.00028448	98.009	2	K(1)FLETYIK	-10.654	4	1.078		0.808
AID39345.1	31	K	hypothetical protein SAXN108_0904 [Staphylococcus aureus]	1	0.00525785	73.637	2	MDYLK(1)NK	-6.9564	4	0.782
AID39346.1	56	K	Pathogenicity island protein [Staphylococcus aureus]	1	1.02576e-54	205.09	2	SVESNSWENEK(1)NK	-2.9082	4	0.031
AID39346.1	79	K	Pathogenicity island protein [Staphylococcus aureus]	1	1.9515e-10	79.235	2	VNYK(1)IICDFSTER	-3.2696	6	0.774	0.893	1.119
AID39348.1	6	K	hypothetical protein SAXN108_0907 [Staphylococcus aureus]	1	4.33241e-46	191.95	2	MADESK(1)FEQVK	-4.3169	37	0.372	0.359	0.322
AID39348.1	11	K	hypothetical protein SAXN108_0907 [Staphylococcus aureus]	1	5.9596e-80	214.41	3	FEQVK(1)GNVK(1)ETVGNVTDNK	-7.8174	23	0.224	0.234	0.208
AID39348.1	41	K	hypothetical protein SAXN108_0907 [Staphylococcus aureus]	1	3.70768e-19	177.47	2	ASGK(1)AK(1)EFVENAK	-1.6852	14	0.188	0.199	0.154
AID39348.1	48	K	hypothetical protein SAXN108_0907 [Staphylococcus aureus]	1	7.79112e-27	209.86	3	EFVENAK(1)EK(1)ATDFIDK	-7.582	10	0.126	0.124	0.098
AID39348.1	50	K	hypothetical protein SAXN108_0907 [Staphylococcus aureus]	1	3.5318e-47	157.74	2	EK(1)ATDFIDK(1)VK	-6.8466	11	0.169	0.156	0.143
AID39348.1	57	K	hypothetical protein SAXN108_0907 [Staphylococcus aureus]	1	3.5318e-47	159.12	2	EK(1)ATDFIDK(1)VK	-6.8466	21	0.167	0.167	0.083
AID39348.1	35	K	hypothetical protein SAXN108_0907 [Staphylococcus aureus]	1	4.63178e-153	281.38	2	NLENEGK(1)EDK(1)ASGK	-4.1058	26	0.234	0.274	0.244
AID39348.1	25	K	hypothetical protein SAXN108_0907 [Staphylococcus aureus]	1	1.87401e-148	299.46	3	GNVK(1)ETVGNVTDNK(1)NLENEGK	-7.9292	31	0.28	0.278	0.218
AID39348.1	32	K	hypothetical protein SAXN108_0907 [Staphylococcus aureus]	1	4.63178e-153	281.38	2	NLENEGK(1)EDK(1)ASGK	-4.1058	12	0.195	0.202
AID39350.1	123	K	ABC transporter ATP-binding protein [Staphylococcus aureus]	1	4.49796e-19	156.73	3	REEGQEINLMQFIK(1)K	-4.5293	12		0.172	0.175
AID39350.1	127	K	ABC transporter ATP-binding protein [Staphylococcus aureus]	1	4.06831e-85	273.75	3	LDK(1)NMDFLDIDKDMAQR	-6.3255	49	0.372	0.451	0.534
AID39350.1	136	K	ABC transporter ATP-binding protein [Staphylococcus aureus]	1	6.11428e-23	156.02	2	NMDFLDIDK(1)DMAQR	1.697	6			0.175
AID39350.1	216	K	ABC transporter ATP-binding protein [Staphylococcus aureus]	1	4.75709e-22	142.51	3	LLNYITPDK(1)VHVMYAGK	-8.0183	11	0.533	0.889	0.969
AID39350.1	224	K	ABC transporter ATP-binding protein [Staphylococcus aureus]	1	9.20035e-10	114.64	2	VHVMYAGK(1)VVK	-5.1365	17	0.814	0.785	0.774
AID39350.1	235	K	ABC transporter ATP-binding protein [Staphylococcus aureus]	1	7.79451e-08	122.44	2	VVK(1)SGGPELAK(1)R	-10.38	11	1.065	0.069	0.852
AID39350.1	227	K	ABC transporter ATP-binding protein [Staphylococcus aureus]	1	5.99384e-07	108.2	2	VVK(1)SGGPELAK(1)R	-10.38	14	1.012	1.098	1.041
AID39350.1	152	K	ABC transporter ATP-binding protein [Staphylococcus aureus]	1	7.28703e-30	183.08	2	YLNEGFSGGEK(1)K	-5.19	6	0.562	0.606	0.443
AID39351.1	340	K	FeS assembly protein SufD [Staphylococcus aureus]	1	3.92903e-25	159.44	2	HGGTK(1)SIANQESR	-7.4011	5	0.332
AID39351.1	88	K	FeS assembly protein SufD [Staphylococcus aureus]	1	1.97536e-230	350.49	4	EIIDVDHSK(1)NLVIQHNNTIAYTQVDDNASK	-2.5467	11		0.195	0.831
AID39351.1	422	K	FeS assembly protein SufD [Staphylococcus aureus]	1	2.86926e-08	146.03	2	ELPIEDVK(1)R	-7.706	6	1.019	1.062	0.984
AID39351.1	316	K	FeS assembly protein SufD [Staphylococcus aureus]	1	2.20003e-67	224.13	2	ETDGYILK(1)HGVMK	-3.7959	13	0.593	0.643	0.536
AID39351.1	302	K	FeS assembly protein SufD [Staphylococcus aureus]	1	7.53402e-64	257.66	2	INLTSK(1)IVQYGK	-5.4553	6	0.834	0.972	0.872
AID39351.1	308	K	FeS assembly protein SufD [Staphylococcus aureus]	1	8.53587e-38	165.72	2	IVQYGK(1)ETDGYILK	0.13779	12	0.854	1.104	0.909
[truncated: 5,936 more rows]
