# Supplementary material for: Identification of Lysine Succinylome and Acetylome in the Vancomycin-Intermediate Staphylococcus aureus XN108
Source: Microbiol Spectr. 2022 Nov 14;10(6):e03481-22. doi: 10.1128/spectrum.03481-22 (PMC9769639; doi:10.1128/spectrum.03481-22)
Supplement: Supplemental file 4 — Data Set S4. Download spectrum.03481-22-s0004.xlsx, XLSX file, 0.9 MB [file spectrum.03481-22-s0004.xlsx]

## Sheet: Summary
Header line description of table 1			Table 1. MS/MS spectrum database search analysis summary
Identified proteins	Number of proteins detected by spectrum search analysis
Quantifiable proteins	Number of proteins quantifiable		Total spectrums	Matched spectrums	Peptides	Modified peptides	Identified proteins	Quantifiable proteins	Identified sites	Quantifiable sites
Identified sites	Number of modification sites detected by spectrum search analysis		168312	49054	10391	4318	979	741	4321	2936
Quantifiable sites	Number of modification sites quantifiable
Header line description of worksheet "Site_quant Normalized"			Table 2. Differentially modified sites (modified proteins) summary (Filtered with threshold value of expression fold change)
Protein accession	Protein accession number of database used for search
Position	Modification site localization in protein		Compare group	Regulated type	fold change >1.2	fold change >1.3	fold change >1.5	fold change >2
Amino acid	The amino acid that modification site modified		CobB/WT	Up-regulated	383 (247)	232 (177)	98 (83)	13 (11)
Protein description	Protein functional description			Down-regulated	4 (3)	4 (3)	3 (2)	0 (0)
Gene name	Indicates the name of the gene that code for the protein sequence
Localization probability	Probability of a certain amino acid containing this modification in this peptide
PEP	The maximal posterior error probability for peptides
Score	A simple rule to be used to judge whether a result is significant or not
Modified sequence	Identified peptide sequence marked with modification sites localization probabilities
Charge	Carried charge of peptide
Mass error [ppm]	Parts per million ratio of peptide mass error between the theory and practice
MS/MS Count	Number of spectrum matched with peptide

## Sheet: Site_quant Normalized
Modification sites information																	Protein quantitation						Normalized modification sites quantitation
Protein accession	Position	Amino acid	Protein description	Gene name	Localization probability	PEP	Score	Charge	Modified sequence	Mass error [ppm]	CobB_1	CobB_2	CobB_3	WT_1	WT_2	WT_3	CobB_1	CobB_2	CobB_3	WT_1	WT_2	WT_3	CobB_1	CobB_2	CobB_3	WT_1	WT_2	WT_3	CobB/WT Ratio	CobB/WT P value
AID38442.1	196	K	Chromosomal replication initiator protein DnaA [Staphylococcus aureus]	--	1	0.00306276	50.297	2	FTNEFIK(1)SIR	-6.9327		1.275	0.448				1.00231	1.00334	0.985604	1.00362	1.05792	0.947208		1.271	0.455
AID38443.1	163	K	Chromosomal replication initiator protein DnaA [Staphylococcus aureus]	--	1	0.00016419	88.181	2	DLK(1)EDPIFK	-4.7711	0.972	1.308	0.99	0.864	0.74	1.067	0.907368	1.06505	0.959605	1.03471	1.11164	0.921625	1.071	1.228	1.032	0.835	0.666	1.158	1.253	0.215472
AID38443.1	111	K	Chromosomal replication initiator protein DnaA [Staphylococcus aureus]	--	1	0.00141481	72.038	2	IEDFSAK(1)K	-4.2826		1.132			1.158	0.694	0.907368	1.06505	0.959605	1.03471	1.11164	0.921625		1.063			1.042	0.753	1.184
AID38444.1	88	K	DNA polymerase III beta subunit [Staphylococcus aureus]	--	1	0.00102746	87.251	2	FFVDIIK(1)K	-6.9228	0.893	1.387		1.064	1.313	0.169	1.02381	1.01951	0.99384	1.01045	1.00655	0.945844	0.872	1.36		1.053	1.304	0.179	1.32	0.552517
AID38444.1	189	K	DNA polymerase III beta subunit [Staphylococcus aureus]	--	1	8.86744e-09	103.69	2	K(1)LQLEDVSENK	-4.6343	1.035	1.157	1.102	0.853	0.974	0.808	1.02381	1.01951	0.99384	1.01045	1.00655	0.945844	1.011	1.135	1.109	0.844	0.968	0.854	1.221	0.0236616
AID38444.1	199	K	DNA polymerase III beta subunit [Staphylococcus aureus]	--	0.999786	1.50679e-05	53.363	3	KLQLEDVSENK(1)NVIIPGK	-2.9224		0.835					1.02381	1.01951	0.99384	1.01045	1.00655	0.945844		0.819
AID38447.1	170	K	DNA gyrase subunit B [Staphylococcus aureus]	--	1	2.00158e-08	110.52	2	EVGTTDK(1)TGTVIR	-5.0199	1.017	1.003	1.304	0.908	0.87	0.843	1.03421	0.962667	1.03432	1.02465	0.969436	0.974712	0.983	1.042	1.261	0.886	0.897	0.865	1.241	0.0504608
AID38447.1	460	K	DNA gyrase subunit B [Staphylococcus aureus]	--	1	0.0117262	44.82	2	GK(1)ILNVEK	-4.5622				0.973			1.03421	0.962667	1.03432	1.02465	0.969436	0.974712				0.95
AID38447.1	466	K	DNA gyrase subunit B [Staphylococcus aureus]	--	1	0.0010471	60.892	2	ILNVEK(1)AR	-5.8433		0.835					1.03421	0.962667	1.03432	1.02465	0.969436	0.974712		0.867
AID38447.1	155	K	DNA gyrase subunit B [Staphylococcus aureus]	--	1	0.00680545	49.16	2	K(1)GVPQFDLK	-6.1935		0.835					1.03421	0.962667	1.03432	1.02465	0.969436	0.974712		0.867
AID38447.1	406	K	DNA gyrase subunit B [Staphylococcus aureus]	--	1	5.91054e-06	70.195	2	K(1)SALDVASLPGK	-3.737	1.027	1.101		0.942	0.75		1.03421	0.962667	1.03432	1.02465	0.969436	0.974712	0.993	1.144		0.919	0.774		1.262	0.170093
AID38447.1	566	K	DNA gyrase subunit B [Staphylococcus aureus]	--	1	0.00106196	48.785	2	LK(1)SELNPTPK	-5.4561		1.073				0.896	1.03421	0.962667	1.03432	1.02465	0.969436	0.974712		1.115				0.919	1.213
AID38447.1	574	K	DNA gyrase subunit B [Staphylococcus aureus]	--	1	5.88742e-06	78.864	2	SELNPTPK(1)WSIAR	-2.5912		0.973	0.791				1.03421	0.962667	1.03432	1.02465	0.969436	0.974712		1.011	0.765
AID38447.1	553	K	DNA gyrase subunit B [Staphylococcus aureus]	--	1	0.00178174	65.156	2	QK(1)YYVYNDR	-4.3321		0.835					1.03421	0.962667	1.03432	1.02465	0.969436	0.974712		0.867
AID38447.1	350	K	DNA gyrase subunit B [Staphylococcus aureus]	--	1	0.00820761	41.824	2	TK(1)LGNSEVR	-3.2976	1.021						1.03421	0.962667	1.03432	1.02465	0.969436	0.974712	0.987
AID38447.1	312	K	DNA gyrase subunit B [Staphylococcus aureus]	--	1	0.00474401	47.57	2	VLNSYGLSSK(1)IMK	-2.4769		0.835					1.03421	0.962667	1.03432	1.02465	0.969436	0.974712		0.867
AID38448.1	285	K	DNA gyrase subunit A [Staphylococcus aureus]	--	1	0.000385889	51.872	2	K(1)IDGITDLR	-3.5079			0.948				1.03787	0.997392	1.00101	1.02147	1.00738	0.934877			0.947
AID38448.1	344	K	DNA gyrase subunit A [Staphylococcus aureus]	--	1	0.0291164	40.203	2	PK(1)LINLK	-2.9098	1.021						1.03787	0.997392	1.00101	1.02147	1.00738	0.934877	0.984
AID38449.1	169	K	DNA gyrase subunit A [Staphylococcus aureus]	--	1	0.000134799	57.888	2	GIK(1)TATITER	-8.0598	1.19				1.008	1.108	1.02317	1.03116	1.01372	1.01094	0.989433	0.931586	1.163				1.019	1.189	1.053
AID38449.1	117	K	DNA gyrase subunit A [Staphylococcus aureus]	--	1	0.000143047	73.655	2	TATGVK(1)GITLR	-5.4652	0.944		1.297	0.953	0.772		1.02317	1.03116	1.01372	1.01094	0.989433	0.931586	0.923		1.279	0.943	0.78		1.278	0.336659
AID38452.1	86	K	Seryl-tRNA synthetase [Staphylococcus aureus]	--	1	1.36566e-14	135.5	2	EK(1)DSQLNEIDSK	-4.47	1.183	0.809	1.058	0.907	0.875		0.994178	0.92592	0.960683	1.15133	0.981829	0.986058	1.19	0.874	1.101	0.788	0.891		1.257	0.181529
AID38452.1	220	K	Seryl-tRNA synthetase [Staphylococcus aureus]	--	1	1.67445e-06	121.8	2	FEEDLFK(1)VEK	-5.3488		1.238	0.927	0.767	0.798		0.994178	0.92592	0.960683	1.15133	0.981829	0.986058		1.337	0.965	0.666	0.813		1.556	0.15106
AID38452.1	283	K	Seryl-tRNA synthetase [Staphylococcus aureus]	--	1	5.75168e-07	83.358	3	LHQFDK(1)VEMVR	-4.5981		0.929	1.055	1.484	0.752	0.679	0.994178	0.92592	0.960683	1.15133	0.981829	0.986058		1.003	1.098	1.289	0.766	0.689	1.149	0.534031
AID38452.1	49	K	Seryl-tRNA synthetase [Staphylococcus aureus]	--	1	3.76003e-10	113.46	2	LISATEEMK(1)AR	-6.1145	1.043	0.908		1.14		0.9	0.994178	0.92592	0.960683	1.15133	0.981829	0.986058	1.049	0.981		0.99		0.913	1.067	0.342473
AID38452.1	66	K	Seryl-tRNA synthetase [Staphylococcus aureus]	--	1	1.99301e-17	104.49	2	NK(1)ENADDVIAEMR	-4.357		1.281			0.973	0.69	0.994178	0.92592	0.960683	1.15133	0.981829	0.986058		1.383			0.991	0.7	1.636
AID38452.1	54	K	Seryl-tRNA synthetase [Staphylococcus aureus]	--	1	9.07602e-06	70.389	2	NK(1)VSEEIALK	-5.8432	0.885		0.967	1.082			0.994178	0.92592	0.960683	1.15133	0.981829	0.986058	0.89		1.007	0.94			1.009
AID38452.1	62	K	Seryl-tRNA synthetase [Staphylococcus aureus]	--	1	0.000206338	99.305	2	VSEEIALK(1)K	-6.8856	0.971	0.923	0.894				0.994178	0.92592	0.960683	1.15133	0.981829	0.986058	0.977	0.997	0.931
AID38452.1	84	K	Seryl-tRNA synthetase [Staphylococcus aureus]	--	1	0.00155158	41.796	2	TLGDDIK(1)EK	-4.5405			0.948				0.994178	0.92592	0.960683	1.15133	0.981829	0.986058			0.987
AID38452.1	425	K	Seryl-tRNA synthetase [Staphylococcus aureus]	--	1	0.00327411	49.96	2	TQISK(1)PVK	-5.703		0.934	0.836				0.994178	0.92592	0.960683	1.15133	0.981829	0.986058		1.009	0.87
AID38457.1	251	K	hypothetical protein SAXN108_0016 [Staphylococcus aureus]	--	1	0.0204431	51.43	2	EK(1)SVGYR	-3.9883					1.063		0.93569	1.09207	0.966266	0.964852	1.0849	0.956214					0.98
AID38457.1	309	K	hypothetical protein SAXN108_0016 [Staphylococcus aureus]	--	1	4.0786e-05	51.531	2	FYGGK(1)TDPMEK	-3.5431		0.693	1.109				0.93569	1.09207	0.966266	0.964852	1.0849	0.956214		0.635	1.148
AID38458.1	109	K	50S ribosomal protein L9 [Staphylococcus aureus]	--	0.996367	0.000368973	53.028	3	AQHDIK(0.996)IDK(0.004)R	-1.105	0.89		1.069				0.983616	1.04307	0.953266	1.04787	1.05914	0.913041	0.905		1.121
AID38458.1	32	K	50S ribosomal protein L9 [Staphylococcus aureus]	--	1	4.48547e-13	115.41	2	EVPVGYANNFLLK(1)K	-4.8662	0.474	1.699	0.947	0.759	0.768		0.983616	1.04307	0.953266	1.04787	1.05914	0.913041	0.482	1.629	0.993	0.724	0.725		1.428	0.636361
AID38458.1	33	K	50S ribosomal protein L9 [Staphylococcus aureus]	--	1	4.24663e-17	131.54	2	K(1)NYAVEATPGNLK	-4.7681	1.103	1.03	0.97	1.039	0.933	0.899	0.983616	1.04307	0.953266	1.04787	1.05914	0.913041	1.121	0.987	1.018	0.992	0.881	0.985	1.094	0.174125
AID38458.1	135	K	50S ribosomal protein L9 [Staphylococcus aureus]	--	1	5.30193e-06	108.4	2	LDK(1)EVEGTIR	-6.2699	1.115	0.968		0.876		1.062	0.983616	1.04307	0.953266	1.04787	1.05914	0.913041	1.134	0.928		0.836		1.163	1.032	0.856589
AID38458.1	96	K	50S ribosomal protein L9 [Staphylococcus aureus]	--	1	3.74083e-27	158.59	2	LFGSVSTK(1)QIAEALK	-2.6597	0.323	1.592		1.074	0.715		0.983616	1.04307	0.953266	1.04787	1.05914	0.913041	0.328	1.526		1.025	0.675		1.091	0.857769
AID38458.1	103	K	50S ribosomal protein L9 [Staphylococcus aureus]	--	1	5.69375e-21	166.71	2	QIAEALK(1)AQHDIK	-3.93	1.165	1.079	1.007	0.979	0.879	0.841	0.983616	1.04307	0.953266	1.04787	1.05914	0.913041	1.184	1.034	1.056	0.934	0.83	0.921	1.219	0.0244081
AID38458.1	2	K	50S ribosomal protein L9 [Staphylococcus aureus]	--	1	8.73911e-06	94.804	2	MK(1)VIFTQDVK	-4.3331		1.073	0.885		0.83		0.983616	1.04307	0.953266	1.04787	1.05914	0.913041		1.029	0.928		0.784		1.248
AID38458.1	10	K	50S ribosomal protein L9 [Staphylococcus aureus]	--	1	2.94294e-10	158.57	2	VIFTQDVK(1)GK	-3.9791	1.177	1.059	1.045	1	0.889	0.764	0.983616	1.04307	0.953266	1.04787	1.05914	0.913041	1.197	1.015	1.096	0.954	0.839	0.837	1.258	0.0235983
AID38458.1	51	K	50S ribosomal protein L9 [Staphylococcus aureus]	--	1	1.64584e-06	175.86	2	QLELQK(1)K	-4.7763	1.289	1.15	1.187	0.766	0.763	0.754	0.983616	1.04307	0.953266	1.04787	1.05914	0.913041	1.31	1.103	1.245	0.731	0.72	0.826	1.606	0.00211947
AID38458.1	66	K	50S ribosomal protein L9 [Staphylococcus aureus]	--	1	3.14558e-09	129.28	2	QQEIEDAK(1)ALK	-4.6073	1.055	1.004	0.979	0.956		0.938	0.983616	1.04307	0.953266	1.04787	1.05914	0.913041	1.073	0.963	1.027	0.912		1.027	1.053	0.445875
AID38458.1	88	K	50S ribosomal protein L9 [Staphylococcus aureus]	--	1	1.21535e-12	88.42	2	TGEGGK(1)LFGSVSTK	-4.1259	1.222	0.903	0.925	1.016	0.923	1.042	0.983616	1.04307	0.953266	1.04787	1.05914	0.913041	1.242	0.866	0.97	0.97	0.871	1.141	1.032	0.851777
AID38460.1	364	K	Adenylosuccinate synthetase [Staphylococcus aureus]	--	1	1.33932e-05	90.689	2	EITEYPANLDQLK(1)R	-6.2834		1.311		0.419			1.02417	1.01497	0.953115	0.984863	1.08835	0.93453		1.292		0.425			3.04
AID38461.1	152	K	transcriptional regulatory protein WalR [Staphylococcus aureus]	--	1	0.000307181	50.116	2	DIVIYPDAYSIK(1)K	-4.4473					1.063		0.998245	0.959442	1.01899	1.09475	0.943329	0.985251					1.127
AID38467.1	56	K	hypothetical protein SAXN108_0026 [Staphylococcus aureus]	--	1	0.000967888	65.156	2	EIEQVK(1)EK	-2.298			0.948				0.922945	1.06733	0.97948	1.00663	1.07307	0.950543			0.968
AID38485.1	196	K	Glycerophosphoryl diester phosphodiesterase [Staphylococcus aureus]	--	1	8.85725e-09	101.45	2	IVNTEDAK(1)LTK	-4.7633	1.236	0.937	1.183		0.774	0.865	1.00482	0.958688	1.125	1.05705	0.898128	0.956309	1.23	0.977	1.052		0.862	0.905	1.23	0.10886
AID38487.1	188	K	penicillin-binding protein 2 prime [Staphylococcus aureus]	--	1	1.02396e-12	76.563	2	AIAK(1)ELSISEDYIK	-2.8988		1.412		0.678	0.65		1.03272	1.05656	0.986274	0.968142	1.01002	0.946279		1.336		0.7	0.644		1.988
AID38487.1	265	K	penicillin-binding protein 2 prime [Staphylococcus aureus]	--	1	2.5408e-31	105.79	3	ATSHLLGYVGPINSEELK(1)QK	-4.699		1.501			0.216		1.03272	1.05656	0.986274	0.968142	1.01002	0.946279		1.421			0.214		6.64
AID38487.1	280	K	penicillin-binding protein 2 prime [Staphylococcus aureus]	--	1	0.000640471	53.028	2	DDAVIGK(1)K	-8.9512		0.997				1.009	1.03272	1.05656	0.986274	0.968142	1.01002	0.946279		0.944				1.066	0.886
AID38487.1	28	K	penicillin-binding protein 2 prime [Staphylococcus aureus]	--	1	2.04392e-08	59.77	2	DK(1)EINNTIDAIEDK	-0.92494		0.835					1.03272	1.05656	0.986274	0.968142	1.01002	0.946279		0.79
AID38487.1	436	K	penicillin-binding protein 2 prime [Staphylococcus aureus]	--	1	8.35428e-06	86.243	2	DK(1)SWGGYNVTR	-3.2103		1.276	0.792	0.771		1.057	1.03272	1.05656	0.986274	0.968142	1.01002	0.946279		1.208	0.803	0.796		1.117	1.051	0.884735
AID38487.1	639	K	penicillin-binding protein 2 prime [Staphylococcus aureus]	--	1	3.48077e-13	138	2	DVQDK(1)GMASYNAK	-4.198	0.936	1.167	1.066	0.607		1.174	1.03272	1.05656	0.986274	0.968142	1.01002	0.946279	0.906	1.105	1.081	0.627		1.241	1.103	0.609556
AID38487.1	647	K	penicillin-binding protein 2 prime [Staphylococcus aureus]	--	1	8.12571e-15	121.96	2	GMASYNAK(1)ISGK	-5.2079	0.747	1.41	0.842	0.755	0.974		1.03272	1.05656	0.986274	0.968142	1.01002	0.946279	0.723	1.335	0.854	0.78	0.964		1.113	0.774368
AID38487.1	581	K	penicillin-binding protein 2 prime [Staphylococcus aureus]	--	1	1.25618e-08	59.77	3	ENINLLTDGMQQVVNK(1)THK	-2.0634		0.835					1.03272	1.05656	0.986274	0.968142	1.01002	0.946279		0.79
AID38487.1	584	K	penicillin-binding protein 2 prime [Staphylococcus aureus]	--	1	0.0107913	40.502	2	THK(1)EDIYR	-3.6712			0.948				1.03272	1.05656	0.986274	0.968142	1.01002	0.946279			0.961
AID38487.1	270	K	penicillin-binding protein 2 prime [Staphylococcus aureus]	--	0.991216	0.00058959	40.861	2	EYK(0.991)GYK(0.009)DDAVIGK	-3.3599		0.835					1.03272	1.05656	0.986274	0.968142	1.01002	0.946279		0.79
AID38487.1	273	K	penicillin-binding protein 2 prime [Staphylococcus aureus]	--	1	7.23402e-06	81.099	2	GYK(1)DDAVIGK	-5.045	1.035	1.044	1.061	1.064	0.718	1.061	1.03272	1.05656	0.986274	0.968142	1.01002	0.946279	1.002	0.988	1.076	1.099	0.711	1.121	1.046	0.687912
AID38487.1	285	K	penicillin-binding protein 2 prime [Staphylococcus aureus]	--	1	0.000916574	65.156	2	GLEK(1)LYDK	-2.9867	1.214	0.807	0.8				1.03272	1.05656	0.986274	0.968142	1.01002	0.946279	1.176	0.764	0.811
AID38487.1	651	K	penicillin-binding protein 2 prime [Staphylococcus aureus]	--	1	8.18884e-06	73.305	2	ISGK(1)VYDELYENGNK	0.48558		0.835					1.03272	1.05656	0.986274	0.968142	1.01002	0.946279		0.79
AID38487.1	430	K	penicillin-binding protein 2 prime [Staphylococcus aureus]	--	1	0.00104366	65.313	2	IDGK(1)GWQK	-3.2773		1.136		0.843	0.823		1.03272	1.05656	0.986274	0.968142	1.01002	0.946279		1.075		0.871	0.815		1.275
AID38487.1	102	K	penicillin-binding protein 2 prime [Staphylococcus aureus]	--	1	0.000104178	78.932	2	IK(1)TNYGNIDR	-4.9885		1.067	0.984	0.855		1.008	1.03272	1.05656	0.986274	0.968142	1.01002	0.946279		1.01	0.998	0.883		1.065	1.031	0.747153
AID38487.1	662	K	penicillin-binding protein 2 prime [Staphylococcus aureus]	--	1	9.72773e-09	106.35	2	VYDELYENGNK(1)K	-3.2293	0.793	1.441			0.529		1.03272	1.05656	0.986274	0.968142	1.01002	0.946279	0.768	1.364			0.524		2.034
AID38487.1	388	K	penicillin-binding protein 2 prime [Staphylococcus aureus]	--	1	0.00082992	43.168	2	K(1)EPLLNK	-2.5957		0.835					1.03272	1.05656	0.986274	0.968142	1.01002	0.946279		0.79
AID38487.1	230	K	penicillin-binding protein 2 prime [Staphylococcus aureus]	--	1	2.78254e-06	88.24	3	K(1)FHLTTNETESR	-4.7365	1.189	0.969	0.989	0.93	0.956	0.97	1.03272	1.05656	0.986274	0.968142	1.01002	0.946279	1.151	0.917	1.003	0.961	0.947	1.025	1.047	0.581528
AID38487.1	290	K	penicillin-binding protein 2 prime [Staphylococcus aureus]	--	1	0.00305776	50.297	2	K(1)LQHEDGYR	-5.4812		0.835					1.03272	1.05656	0.986274	0.968142	1.01002	0.946279		0.79
AID38487.1	219	K	penicillin-binding protein 2 prime [Staphylococcus aureus]	--	1	1.10904e-08	70.195	2	K(1)MDEYLSDFAK	-2.4577	0.977	1.17	0.813	0.764			1.03272	1.05656	0.986274	0.968142	1.01002	0.946279	0.946	1.107	0.824	0.789			1.215
AID38487.1	229	K	penicillin-binding protein 2 prime [Staphylococcus aureus]	--	0.99989	0.0336832	40.861	2	KMDEYLSDFAK(1)K	-2.6631			0.948				1.03272	1.05656	0.986274	0.968142	1.01002	0.946279			0.961
AID38487.1	387	K	penicillin-binding protein 2 prime [Staphylococcus aureus]	--	0.98989	0.000467359	45.939	2	LTEDK(0.99)K(0.01)EPLLNK	-3.4053		1.122		0.638			1.03272	1.05656	0.986274	0.968142	1.01002	0.946279		1.062		0.659			1.612
AID38487.1	43	K	penicillin-binding protein 2 prime [Staphylococcus aureus]	--	1	0.000363881	109.11	2	NFK(1)QVYK	-4.6473	1.166	1.105	1.128	0.433		1.125	1.03272	1.05656	0.986274	0.968142	1.01002	0.946279	1.129	1.046	1.144	0.447		1.189	1.352	0.338375
AID38487.1	47	K	penicillin-binding protein 2 prime [Staphylococcus aureus]	--	1	1.27945e-06	99.174	2	QVYK(1)DSSYISK	-5.4477				0.925	1.171	1.186	1.03272	1.05656	0.986274	0.968142	1.01002	0.946279				0.955	1.159	1.253
AID38487.1	146	K	penicillin-binding protein 2 prime [Staphylococcus aureus]	--	1	4.274e-05	54.27	2	NQSIHIEK(1)LK	-4.2688	0.717	0.934	1.118				1.03272	1.05656	0.986274	0.968142	1.01002	0.946279	0.694	0.884	1.134
AID38487.1	604	K	penicillin-binding protein 2 prime [Staphylococcus aureus]	--	1	0.000131467	100.84	2	SGTAELK(1)MK	-5.0867	1.138	1.106	1.006		0.734	1.013	1.03272	1.05656	0.986274	0.968142	1.01002	0.946279	1.102	1.047	1.02		0.727	1.071	1.175	0.310378
AID38487.1	597	K	penicillin-binding protein 2 prime [Staphylococcus aureus]	--	1	1.20454e-13	139.7	2	SYANLIGK(1)SGTAELK	-4.8627	0.854	1.288	0.907	0.945	0.866	1.098	1.03272	1.05656	0.986274	0.968142	1.01002	0.946279	0.827	1.219	0.92	0.976	0.857	1.16	0.991	0.922499
AID38487.1	422	K	penicillin-binding protein 2 prime [Staphylococcus aureus]	--	1	0.000878743	61.48	2	TLDDK(1)TSYK	-4.2878			1.07	0.927	0.887	1.357	1.03272	1.05656	0.986274	0.968142	1.01002	0.946279			1.085	0.958	0.878	1.434	0.995
AID38487.1	426	K	penicillin-binding protein 2 prime [Staphylococcus aureus]	--	1	0.000733379	74.269	2	TSYK(1)IDGK	-4.0894	1	1.022			0.846		1.03272	1.05656	0.986274	0.968142	1.01002	0.946279	0.968	0.967			0.838		1.155
AID38487.1	477	K	penicillin-binding protein 2 prime [Staphylococcus aureus]	--	1	0.000389566	57.032	2	VALELGSK(1)K	-5.3905	1.103	0.914		0.802			1.03272	1.05656	0.986274	0.968142	1.01002	0.946279	1.068	0.865		0.828			1.167
AID38487.1	100	K	penicillin-binding protein 2 prime [Staphylococcus aureus]	--	1	0.000736124	84.368	2	VDAQYK(1)IK	-4.3821	1.259	0.997	1.182	0.92	0.817	0.766	1.03272	1.05656	0.986274	0.968142	1.01002	0.946279	1.219	0.944	1.198	0.95	0.809	0.809	1.309	0.0541475
AID38487.1	334	K	penicillin-binding protein 2 prime [Staphylococcus aureus]	--	1	2.36556e-06	107.08	2	VQK(1)SIYNNMK	-5.295	1.076	0.917	1.198	0.932	0.654	1.265	1.03272	1.05656	0.986274	0.968142	1.01002	0.946279	1.042	0.868	1.215	0.963	0.648	1.337	1.06	0.711135
AID38490.1	124	K	MarR family regulatory protein [Staphylococcus aureus]	--	1	0.00237252	55.235	2	K(1)HIDIQEK	-4.9023		0.835					1.0299	0.975555	1.02411	0.953551	1.01612	1.00077		0.856
AID38490.1	63	K	MarR family regulatory protein [Staphylococcus aureus]	--	1	2.18734e-10	69.369	2	SLVNEVGEGDSTK(1)SGGR	-3.8139		0.835					1.0299	0.975555	1.02411	0.953551	1.01612	1.00077		0.856
AID38490.1	31	K	MarR family regulatory protein [Staphylococcus aureus]	--	1	0.000686633	55.754	2	TQISK(1)NLEINK	-3.7134						1.252	1.0299	0.975555	1.02411	0.953551	1.01612	1.00077						1.251
AID38490.1	123	K	MarR family regulatory protein [Staphylococcus aureus]	--	1	1.12098e-05	102.55	2	VSSILSIIK(1)K	-4.2954	0.93	1.083	0.988	0.73			1.0299	0.975555	1.02411	0.953551	1.01612	1.00077	0.903	1.11	0.965	0.766			1.296
AID38497.1	493	K	Cadmium-transporting ATPase [Staphylococcus aureus]	--	1	0.000892096	52.837	2	AIAFDK(1)TGTLTK	-3.5661	1.021						0.92723	1.09471	1.00658	0.864388	1.10299	1.0041	1.101
AID38497.1	405	K	Cadmium-transporting ATPase [Staphylococcus aureus]	--	1	0.000365365	51.531	2	APAQAFVDK(1)FAK	-2.8031			0.948				0.92723	1.09471	1.00658	0.864388	1.10299	1.0041			0.942
AID38497.1	375	K	Cadmium-transporting ATPase [Staphylococcus aureus]	--	1	0.000573827	45.654	2	ITK(1)YVEDTTISK	-2.709		0.835					0.92723	1.09471	1.00658	0.864388	1.10299	1.0041		0.763
AID38515.1	42	K	putative hydratase [Staphylococcus aureus]	--	1	2.86893e-17	135.21	2	GINQSASK(1)EDLEK	-2.3568	1.199	1.051	1.104	0.873	0.958	0.753	1.12325	1.04597	1.0418	0.94665	0.923437	0.918886	1.067	1.005	1.06	0.922	1.037	0.819	1.127	0.153826
AID38515.1	24	K	putative hydratase [Staphylococcus aureus]	--	1	3.26917e-05	93.162	2	LGK(1)LGSQGTEVAK	-6.2308	1.476	1.113	0.637		0.584	1.251	1.12325	1.04597	1.0418	0.94665	0.923437	0.918886	1.314	1.064	0.611		0.632	1.361	1	0.9592
AID38517.1	330	K	hypothetical protein SAXN108_0076 [Staphylococcus aureus]	--	1	0.00461069	47.349	2	LFDK(1)IGGR	-4.0079			0.948
AID38532.1	43	K	hypothetical protein SAXN108_0091 [Staphylococcus aureus]	--	1	0.000714319	57.888	2	ESFNIEHK(1)LR	-4.4832	1.442		0.868			0.841	0.953572	1.02441	1.0667	1.01505	1.00569	0.934589	1.512		0.814			0.9	1.292
AID38534.1	586	K	putative myosin-crossreactive antigen [Staphylococcus aureus]	--	1	0.000631129	48.785	2	GTYIESLLK(1)EHK	-2.116				0.973			0.93167	0.546511	0.83536	1.64179	0.939889	1.10478				0.593
AID38534.1	577	K	putative myosin-crossreactive antigen [Staphylococcus aureus]	--	1	0.000605007	48.701	2	IK(1)GTYIESLLK	-5.5101				0.973			0.93167	0.546511	0.83536	1.64179	0.939889	1.10478				0.593
AID38534.1	574	K	putative myosin-crossreactive antigen [Staphylococcus aureus]	--	1	0.001403	58.286	2	LALAGFLK(1)K	-5.4203				0.973			0.93167	0.546511	0.83536	1.64179	0.939889	1.10478				0.593
AID38534.1	400	K	putative myosin-crossreactive antigen [Staphylococcus aureus]	--	1	0.00195623	56.378	2	QQQFK(1)DQPK	-7.1997				0.973			0.93167	0.546511	0.83536	1.64179	0.939889	1.10478				0.593
AID38534.1	129	K	putative myosin-crossreactive antigen [Staphylococcus aureus]	--	1	0.000967888	65.156	2	VIEK(1)QGQR	-6.4903				0.973			0.93167	0.546511	0.83536	1.64179	0.939889	1.10478				0.593
AID38538.1	199	K	HTH-type transcriptional regulator SarS [Staphylococcus aureus]	--	1	0.00541257	61.494	2	ALNNLK(1)K	-2.3668	1.319	0.917	1.03	0.861	0.677		1.07687	1.09865	1.00409	0.919256	0.973361	0.927771	1.225	0.835	1.026	0.937	0.696		1.26	0.293449
AID38538.1	55	K	HTH-type transcriptional regulator SarS [Staphylococcus aureus]	--	1	0.00320012	46.447	2	K(1)IVSDLCYK	-6.6775		0.835					1.07687	1.09865	1.00409	0.919256	0.973361	0.927771		0.76
AID38538.1	206	K	HTH-type transcriptional regulator SarS [Staphylococcus aureus]	--	1	0.000866942	69.716	2	QGYLIK(1)ER	-4.327		1.058	1.013	0.646			1.07687	1.09865	1.00409	0.919256	0.973361	0.927771		0.963	1.009	0.703			1.403
AID38538.1	76	K	HTH-type transcriptional regulator SarS [Staphylococcus aureus]	--	1	0.000103055	70.389	2	VLVK(1)HSYISK	-6.0794	1.574		1.329	0.711	0.802	0.713	1.07687	1.09865	1.00409	0.919256	0.973361	0.927771	1.462		1.324	0.773	0.824	0.769	1.766	0.00120108
AID38553.1	136	K	hypothetical protein SAXN108_0112 [Staphylococcus aureus]	--	1	0.000164849	78.864	2	LVSTSDTTTIQK(1)SK	-5.9321		0.973	0.791				1.09665	0.926518	0.974136	1.02095	1.04751	0.934231		1.05	0.812
AID38554.1	47	K	putative short chain dehydrogenase [Staphylococcus aureus]	--	1	4.40677e-09	99.589	2	AAALK(1)LSSDGTK	-5.4213	1.117	0.913	0.929	0.99	1.01	1.082	0.892274	0.897439	0.927331	1.14116	1.12974	1.01205	1.252	1.017	1.002	0.868	0.894	1.069	1.155	0.213037
AID38554.1	54	K	putative short chain dehydrogenase [Staphylococcus aureus]	--	1	1.13851e-14	132.44	2	LSSDGTK(1)AIAIK	-5.2978	0.982	0.949	1.012	0.99	1.024	1.065	0.892274	0.897439	0.927331	1.14116	1.12974	1.01205	1.101	1.057	1.091	0.868	0.906	1.052	1.15	0.0746077
AID38554.1	59	K	putative short chain dehydrogenase [Staphylococcus aureus]	--	1	7.00926e-07	90.306	2	AIAIK(1)ADVSNR	-4.3365	1.015	1.036	0.934	1.009	0.988	1.018	0.892274	0.897439	0.927331	1.14116	1.12974	1.01205	1.138	1.154	1.007	0.884	0.875	1.006	1.193	0.0471184
AID38554.1	129	K	putative short chain dehydrogenase [Staphylococcus aureus]	--	1	0.0337352	49.058	2	K(1)FNHGGK	-3.7516				0.973			0.892274	0.897439	0.927331	1.14116	1.12974	1.01205				0.853
AID38554.1	5	K	putative short chain dehydrogenase [Staphylococcus aureus]	--	1	3.35112e-21	110.14	3	TNNK(1)VALVTGGAQGIGFK	-2.9904	0.837	1.369	0.661	0.821			0.892274	0.897439	0.927331	1.14116	1.12974	1.01205	0.938	1.525	0.713	0.719			1.472
AID38554.1	42	K	putative short chain dehydrogenase [Staphylococcus aureus]	--	1	4.79054e-28	164.56	2	VAVVDFNEEGAK(1)AAALK	-4.1321	0.7	1.538	0.393	0.962	1.135		0.892274	0.897439	0.927331	1.14116	1.12974	1.01205	0.785	1.714	0.424	0.843	1.005		1.054	0.855616
AID38555.1	107	K	NAD dependent epimerase/dehydratase family protein [Staphylococcus aureus]	--	1	0.0434821	40.203	2	LLETIK(1)K	-4.9918	1.021
AID38560.1	190	K	superoxide dismutase [Staphylococcus aureus]	--	1	1.1567e-05	72.365	2	K(1)VDELYQAAK	-6.774	1.209	1.026	1.199	0.814		0.607	0.983921	1.13976	1.05176	1.02318	0.901603	0.899773	1.229	0.9	1.14	0.796		0.675	1.482	0.0648529
AID38564.1	7	K	putative transport system protein [Staphylococcus aureus]	--	1	0.000955762	87.251	2	NVEYSK(1)IK	-5.5116	1.24	1.083	1.045	0.885	0.898	0.789
AID38565.1	151	K	Deoxyribose-phosphate aldolase [Staphylococcus aureus]	--	1	1.22318e-08	57.476	3	AAGADFVK(1)TSTGFAGGGATAEDVK	-1.5076		0.835					0.941424	0.877489	0.946455	1.20921	1.01406	1.01137		0.952
AID38565.1	143	K	Deoxyribose-phosphate aldolase [Staphylococcus aureus]	--	1	0.000255142	76.196	2	ASELTK(1)AAGADFVK	-3.5029				1.261		0.881	0.941424	0.877489	0.946455	1.20921	1.01406	1.01137				1.043		0.871
AID38565.1	34	K	Deoxyribose-phosphate aldolase [Staphylococcus aureus]	--	1	2.77326e-06	115.05	2	AYNFK(1)SVCVNPTHVK	-4.7808	0.961	0.888	0.942	1.117		1.067	0.941424	0.877489	0.946455	1.20921	1.01406	1.01137	1.021	1.012	0.995	0.924		1.055	1.02	0.691998
AID38565.1	5	K	Deoxyribose-phosphate aldolase [Staphylococcus aureus]	--	0.999895	0.000264432	42.495	3	FEK(1)YIDHTLLKPESTR	-3.4856		0.835					0.941424	0.877489	0.946455	1.20921	1.01406	1.01137		0.952
AID38565.1	13	K	Deoxyribose-phosphate aldolase [Staphylococcus aureus]	--	1	0.00049835	79.311	3	YIDHTLLK(1)PESTR	-3.2787	1.143			0.856			0.941424	0.877489	0.946455	1.20921	1.01406	1.01137	1.214			0.708			1.715
AID38565.1	193	K	Deoxyribose-phosphate aldolase [Staphylococcus aureus]	--	1	3.24919e-09	73.305	2	NLEDFNK(1)MVEAGATR	-3.6334	0.869			1.017	1.172		0.941424	0.877489	0.946455	1.20921	1.01406	1.01137	0.923			0.841	1.156		0.924
AID38566.1	303	K	Phosphopentomutase [Staphylococcus aureus]	--	0.999729	0.000671565	40.224	3	DKPGYAQAIK(1)DFDDR	-3.3356					1.063		1.00048	0.938801	0.921322	1.13388	1.03497	0.970543					1.027
AID38566.1	185	K	Phosphopentomutase [Staphylococcus aureus]	--	1	0.00386317	67.903	2	ELTK(1)DPK	-7.383	1.26				1.005	1.027	1.00048	0.938801	0.921322	1.13388	1.03497	0.970543	1.259				0.971	1.058	1.241
AID38566.1	389	K	Phosphopentomutase [Staphylococcus aureus]	--	1	0.00113928	87.251	2	SYLK(1)ELK	-4.5167	1.196	0.927	0.996	1.258	0.763	0.822	1.00048	0.938801	0.921322	1.13388	1.03497	0.970543	1.195	0.987	1.081	1.109	0.737	0.847	1.212	0.19802
AID38566.1	257	K	Phosphopentomutase [Staphylococcus aureus]	--	1	1.35285e-08	61.067	2	TK(1)SNMDGMDQLMK	-2.9177	1.118		1.226		0.755	1.128	1.00048	0.938801	0.921322	1.13388	1.03497	0.970543	1.117		1.331		0.729	1.162	1.295	0.375984
AID38577.1	175	K	capsular polysaccharide synthesis enzyme [Staphylococcus aureus]	--	1	4.44608e-05	73.891	2	AIK(1)DSLLVIDSEK	-2.3417		0.835					1.02146	1.07252	1.12734	0.892775	0.984111	0.901794		0.779
AID38577.1	16	K	capsular polysaccharide synthesis enzyme [Staphylococcus aureus]	--	1	2.47633e-09	95.656	2	ENTTTTLFVYEK(1)PK	-4.496		0.835					1.02146	1.07252	1.12734	0.892775	0.984111	0.901794		0.779
AID38577.1	50	K	capsular polysaccharide synthesis enzyme [Staphylococcus aureus]	--	1	4.34904e-06	56.202	2	LLVTSEK(1)PGAGK	-4.7061	0.928	0.911					1.02146	1.07252	1.12734	0.892775	0.984111	0.901794	0.909	0.849
AID38582.1	214	K	Capsular polysaccharide synthesis enzyme Cap8G [Staphylococcus aureus]	--	1	7.16417e-09	112.93	2	EENIDNEK(1)NFK	-3.3543	1.064	1.198	0.907	0.551			1.04314	1.11132	1.02202	0.928398	1.01892	0.876203	1.02	1.078	0.887	0.593			1.678
AID38588.1	175	K	capsular polysaccharide synthesis enzyme [Staphylococcus aureus]	--	1	4.87138e-09	134.2	3	TIK(1)NIVTSEGVHH	-4.6478	0.598	1.191	0.936				1.14344	1.19668	1.07071	0.911736	0.823498	0.85393	0.523	0.995	0.874
AID38590.1	396	K	capsular polysaccharide synthesis enzyme [Staphylococcus aureus]	--	1	0.000121285	41.796	2	VIFDTK(1)NVVK	-2.6746				0.973			1.15814	0.885698	1.10934	1.19072	0.801625	0.854476				0.817
AID38591.1	249	K	Capsular polysaccharide synthesis enzyme Cap8P [Staphylococcus aureus]	--	1	8.86902e-06	64.064	2	AIAEK(1)YLSGR	-3.7143	1.074	1.023		0.702			1.02563	1.11333	0.979129	0.977304	0.992576	0.912034	1.047	0.919		0.718			1.369
AID38592.1	46	K	Heme-degrading monooxygenase IsdG [Staphylococcus aureus]	--	1	4.68745e-05	57.293	2	TLNTK(1)DTDEVK	-3.6453				0.973			0.971856	0.965993	1.03927	1.01705	0.9781	1.02773				0.957
AID38596.1	44	K	hypothetical protein SAXN108_0155 [Staphylococcus aureus]	--	1	0.000775945	58.687	3	HIHILK(1)PK	-2.1233	1.159	1.017	1.645	0.651	0.624	0.819	1.21236	1.0288	1.24093	0.883742	0.799037	0.835123	0.956	0.989	1.326	0.737	0.781	0.981	1.309	0.121585
AID38596.1	15	K	hypothetical protein SAXN108_0155 [Staphylococcus aureus]	--	1	4.83564e-05	57.293	2	K(1)IAVETMTGQR	-4.9206		1.291	1.46	0.636	0.792	0.644	1.21236	1.0288	1.24093	0.883742	0.799037	0.835123		1.255	1.177	0.72	0.991	0.771	1.47	0.0537552
AID38596.1	3	K	hypothetical protein SAXN108_0155 [Staphylococcus aureus]	--	1	3.85851e-05	59.731	2	MDK(1)ESVVASLAR	-0.18058		0.835					1.21236	1.0288	1.24093	0.883742	0.799037	0.835123		0.812
AID38597.1	169	K	hypothetical protein SAXN108_0156 [Staphylococcus aureus]	--	1	1.52518e-08	94.66	2	AVDTPIDGIEK(1)L	-4.378	0.945	1.292	0.907	1.042	0.899	0.818	1.01755	0.911153	1.06194	1.0731	0.96714	0.969116	0.929	1.418	0.854	0.971	0.93	0.844	1.166	0.468602
AID38597.1	23	K	hypothetical protein SAXN108_0156 [Staphylococcus aureus]	--	1	7.03177e-48	224.49	2	EELEAK(1)ASSLSTK	-3.6936	1.087	1.03	1.086	0.896	0.847	1.048	1.01755	0.911153	1.06194	1.0731	0.96714	0.969116	1.068	1.13	1.023	0.835	0.876	1.081	1.154	0.153136
AID38597.1	158	K	hypothetical protein SAXN108_0156 [Staphylococcus aureus]	--	1	2.63881e-35	186.27	2	K(1)AVDTPIDGIEK	-4.005	1.027	0.983	1.14	0.92	0.89	1.04	1.01755	0.911153	1.06194	1.0731	0.96714	0.969116	1.009	1.079	1.074	0.857	0.92	1.073	1.109	0.197007
AID38597.1	116	K	hypothetical protein SAXN108_0156 [Staphylococcus aureus]	--	1	3.84906e-13	94.63	2	K(1)NSVHYEEVPEVEFK	-3.1847	0.996	1.007	1.208	0.933	0.84	0.993	1.01755	0.911153	1.06194	1.0731	0.96714	0.969116	0.979	1.105	1.138	0.869	0.869	1.025	1.166	0.0973854
AID38597.1	130	K	hypothetical protein SAXN108_0156 [Staphylococcus aureus]	--	1	4.84448e-06	113.34	3	NSVHYEEVPEVEFK(1)R	-3.776	1.06	1.086	1.089	0.989	0.835	0.89	1.01755	0.911153	1.06194	1.0731	0.96714	0.969116	1.042	1.192	1.025	0.922	0.863	0.918	1.206	0.0240823
AID38597.1	81	K	hypothetical protein SAXN108_0156 [Staphylococcus aureus]	--	1	5.74763e-06	118.91	2	LVGK(1)DLDEVK	-4.5498	1.165	0.995	1.131	0.943	0.874	0.854	1.01755	0.911153	1.06194	1.0731	0.96714	0.969116	1.145	1.092	1.065	0.879	0.904	0.881	1.239	0.000746024
AID38598.1	161	K	ABC transporter ATP-binding subunit [Staphylococcus aureus]	--	1	6.87679e-09	75.474	2	YK(1)LQDQLVQLK	-4.5719		1.091	0.657				0.930169	1.02871	1.00672	0.92696	1.09446	1.01298		1.061	0.653
AID38614.1	264	K	putative thiamine pyrophosphate enzyme [Staphylococcus aureus]	--	1	0.00746788	45.489	2	IAEDK(1)IR	-4.9573		0.835					1.02223	1.01736	1.06756	1.00179	0.956385	0.934673		0.821
AID38616.1	4	K	PTS system, glucose-specific IIC component/ PTS system, glucose-specific IIB component/ PTS system, glucose-specific IIA component [Staphylococcus aureus]	--	1	0.00141549	78.178	2	K(1)LFGQLQR	-4.5954	1.12	1.37	1.024	0.725		0.546	1.03586	0.991393	0.960825	0.962134	1.01431	1.03548	1.081	1.382	1.066	0.754		0.527	1.837	0.0372927
AID38627.1	333	K	Gamma-glutamyltranspeptidase [Staphylococcus aureus]	--	1	0.0178779	42.835	2	SK(1)LIDSNK	12.49	1.021
AID38642.1	667	K	formate acetyltransferase [Staphylococcus aureus]	--	1	5.42445e-29	153.52	2	DGISNTFSIVPK(1)SLGK	-5.6413		0.464		1.405			0.914792	0.490389	0.790566	2.0571	0.771104	0.976052		0.946		0.683			1.385
AID38642.1	671	K	formate acetyltransferase [Staphylococcus aureus]	--	1	3.21357e-09	115.41	2	SLGK(1)EPEDQNR	-5.7436	1.013	0.56	0.779	1.986	0.718	0.997	0.914792	0.490389	0.790566	2.0571	0.771104	0.976052	1.107	1.142	0.985	0.965	0.931	1.021	1.109	0.123851
AID38642.1	637	K	formate acetyltransferase [Staphylococcus aureus]	--	1	1.0184e-18	130.65	2	DQK(1)GALSSLSSVAK	-3.879	0.931	0.642	0.817	1.87	0.712	1.084	0.914792	0.490389	0.790566	2.0571	0.771104	0.976052	1.018	1.309	1.033	0.909	0.923	1.111	1.142	0.279266
AID38642.1	235	K	formate acetyltransferase [Staphylococcus aureus]	--	1	3.16963e-06	82.437	2	ELGQK(1)YGFDLSR	-4.2539	0.9	0.506	0.855	1.948	0.647		0.914792	0.490389	0.790566	2.0571	0.771104	0.976052	0.984	1.032	1.082	0.947	0.839		1.156	0.0837308
AID38642.1	230	K	formate acetyltransferase [Staphylococcus aureus]	--	1	0.000732591	69.905	2	ELK(1)ELGQK	-8.3872		0.651	1.156				0.914792	0.490389	0.790566	2.0571	0.771104	0.976052		1.328	1.462
AID38642.1	619	K	formate acetyltransferase [Staphylococcus aureus]	--	1	2.18887e-09	138	3	K(1)AGEPFAPGANPMHGR	-5.0891		0.423	0.879	2.309	0.429	0.988	0.914792	0.490389	0.790566	2.0571	0.771104	0.976052		0.863	1.112	1.122	0.556	1.012	1.101	0.686159
AID38642.1	162	K	formate acetyltransferase [Staphylococcus aureus]	--	1	1.93077e-18	100.69	2	K(1)AGVITGLPDAYGR	-4.8848	0.947	0.632	0.779	1.968	0.788	0.911	0.914792	0.490389	0.790566	2.0571	0.771104	0.976052	1.035	1.289	0.985	0.957	1.022	0.933	1.136	0.234835
AID38642.1	610	K	formate acetyltransferase [Staphylococcus aureus]	--	1	5.1704e-06	127.94	2	K(1)TGNTPDGR	-5.8696	1.009		0.463	1.481			0.914792	0.490389	0.790566	2.0571	0.771104	0.976052	1.103		0.586	0.72			1.173
AID38642.1	143	K	formate acetyltransferase [Staphylococcus aureus]	--	1	5.53345e-05	52.863	3	K(1)THNQGVFDAYSR	-1.5108			0.829	1.527	0.59		0.914792	0.490389	0.790566	2.0571	0.771104	0.976052			1.049	0.742	0.765		1.392
AID38642.1	380	K	formate acetyltransferase [Staphylococcus aureus]	--	1	0.000605007	47.361	2	LPDNFK(1)TYCAK	-4.422		0.811			1.093		0.914792	0.490389	0.790566	2.0571	0.771104	0.976052		1.654			1.417		1.167
AID38642.1	385	K	formate acetyltransferase [Staphylococcus aureus]	--	1	0.000150747	104.39	2	TYCAK(1)MSIK	-5.282	0.875	0.516	0.813	1.869		0.933	0.914792	0.490389	0.790566	2.0571	0.771104	0.976052	0.957	1.052	1.028	0.909		0.956	1.086	0.142474
AID38642.1	347	K	formate acetyltransferase [Staphylococcus aureus]	--	1	0.000525012	63.397	2	PLVTK(1)NSFR	-4.9933				1.678	0.587	0.905	0.914792	0.490389	0.790566	2.0571	0.771104	0.976052				0.816	0.761	0.927
AID38642.1	445	K	formate acetyltransferase [Staphylococcus aureus]	--	1	2.52972e-17	114.93	2	TLLYAINGGK(1)DEK	-9.826			0.701	1.56	0.698		0.914792	0.490389	0.790566	2.0571	0.771104	0.976052			0.887	0.758	0.905		1.067
AID38642.1	540	K	formate acetyltransferase [Staphylococcus aureus]	--	1	0.000735437	70.67	2	YAQVK(1)PIR	-4.4852	0.989	0.524	0.829	2.036	0.695	0.978	0.914792	0.490389	0.790566	2.0571	0.771104	0.976052	1.081	1.069	1.049	0.99	0.901	1.002	1.106	0.0429741
AID38645.1	464	K	hypothetical protein SAXN108_0204 [Staphylococcus aureus]	--	1	0.00553928	73.637	2	VIDILK(1)K	-4.2139	1.154	0.866	0.79				1.22324	1.02841	1.00184	0.859565	0.920772	0.966178	0.943	0.842	0.789
AID38657.1	79	K	hypothetical protein SAXN108_0216 [Staphylococcus aureus]	--	1	1.32309e-07	73.655	2	DNETQK(1)EAFEK	-4.6524		0.835					1.00187	0.957693	1.00476	1.13253	0.93962	0.963531		0.872
AID38657.1	84	K	hypothetical protein SAXN108_0216 [Staphylococcus aureus]	--	1	0.00153255	75.243	2	EAFEK(1)LK	-4.3345	1.089			0.907			1.00187	0.957693	1.00476	1.13253	0.93962	0.963531	1.087			0.801			1.357
AID38657.1	12	K	hypothetical protein SAXN108_0216 [Staphylococcus aureus]	--	1	4.18902e-09	112.7	2	IYDNK(1)DNTDAIR	-3.4319	1.052	0.823	1.648	0.714	0.543		1.00187	0.957693	1.00476	1.13253	0.93962	0.963531	1.05	0.859	1.64	0.63	0.578		1.959	0.083591
AID38659.1	339	K	flavohemoprotein [Staphylococcus aureus]	--	1	2.64467e-19	83.474	2	AFLANK(1)PEIYICGGTK	-4.3275		1.297		0.842	0.619		0.959275	0.859493	0.971345	1.20201	0.994399	1.01348		1.509		0.7	0.622		2.283
AID38659.1	49	K	flavohemoprotein [Staphylococcus aureus]	--	1	1.20308e-13	85.081	3	AHPELLNMFNQTNQK(1)R	-3.468	0.783	1.058		0.939			0.959275	0.859493	0.971345	1.20201	0.994399	1.01348	0.816	1.231		0.781			1.31
AID38659.1	11	K	flavohemoprotein [Staphylococcus aureus]	--	1	2.02508e-09	120.65	2	DIIK(1)QTVPLLK	-4.425	0.834	1.13	0.96	1.086	0.849	1.128	0.959275	0.859493	0.971345	1.20201	0.994399	1.01348	0.869	1.315	0.988	0.903	0.854	1.113	1.105	0.566819
AID38659.1	18	K	flavohemoprotein [Staphylococcus aureus]	--	1	0.000244374	81.099	2	QTVPLLK(1)EK	-4.3903	1.12	0.865	1.035	1.087	0.897	1.017	0.959275	0.859493	0.971345	1.20201	0.994399	1.01348	1.168	1.006	1.066	0.904	0.902	1.003	1.153	0.0635875
AID38659.1	20	K	flavohemoprotein [Staphylococcus aureus]	--	1	1.30123e-12	126.48	2	EK(1)GTEITSIFYPK	-4.5012	0.897	1.028		1.389	0.912	0.755	0.959275	0.859493	0.971345	1.20201	0.994399	1.01348	0.935	1.196		1.156	0.917	0.745	1.134	0.525298
AID38659.1	31	K	flavohemoprotein [Staphylococcus aureus]	--	1	1.16264e-12	92.445	2	GTEITSIFYPK(1)MFK	-3.9136		1.123		0.637			0.959275	0.859493	0.971345	1.20201	0.994399	1.01348		1.307		0.53			2.466
AID38659.1	158	K	flavohemoprotein [Staphylococcus aureus]	--	1	5.62575e-13	123.92	2	ITNIK(1)QESEDIK	-3.2626	0.964	0.866	1.026	1.008	0.929	1.284	0.959275	0.859493	0.971345	1.20201	0.994399	1.01348	1.005	1.008	1.056	0.839	0.934	1.267	1.01	0.851406
AID38659.1	321	K	flavohemoprotein [Staphylococcus aureus]	--	1	2.06312e-29	164.28	3	LYTHLK(1)GEQGYIGAEELK	-3.4549	1.025	1.207	0.979	1.1	0.803	0.79	0.959275	0.859493	0.971345	1.20201	0.994399	1.01348	1.069	1.404	1.008	0.915	0.808	0.779	1.391	0.0465668
AID38659.1	7	K	flavohemoprotein [Staphylococcus aureus]	--	1	8.68306e-14	172.1	2	MLTEQEK(1)DIIK	-3.7892	1.105	1.028	1.084	0.96	0.841	0.959	0.959275	0.859493	0.971345	1.20201	0.994399	1.01348	1.152	1.196	1.116	0.799	0.846	0.946	1.337	0.00543833
AID38659.1	217	K	flavohemoprotein [Staphylococcus aureus]	--	1	0.000226787	85.716	2	NHLTFGVK(1)R	-5.0933	1.156		1.1			0.884	0.959275	0.859493	0.971345	1.20201	0.994399	1.01348	1.205		1.132			0.872	1.34
AID38660.1	87	K	L-lactate dehydrogenase [Staphylococcus aureus]	--	1	1.95328e-10	48.833	3	AGEYSDCHDADLVVICAGAAQK(1)PGETR	-3.3927		0.835					1.15159	1.05978	1.15558	0.985976	0.807105	0.839961		0.788
AID38660.1	304	K	L-lactate dehydrogenase [Staphylococcus aureus]	--	1	0.000113913	100.84	3	FAHSAK(1)TLK	-3.3118	1.073	0.964	1.524	0.818	0.563	1.023	1.15159	1.05978	1.15558	0.985976	0.807105	0.839961	0.932	0.91	1.319	0.83	0.698	1.218	1.151	0.492548
AID38660.1	307	K	L-lactate dehydrogenase [Staphylococcus aureus]	--	1	2.19193e-20	142.08	2	TLK(1)DIMAEAEELK	-2.9903		0.835					1.15159	1.05978	1.15558	0.985976	0.807105	0.839961		0.788
AID38660.1	141	K	L-lactate dehydrogenase [Staphylococcus aureus]	--	1	0.000733001	91.783	2	FSGLPK(1)ER	-4.9367	1.192	1.147	1.453	0.882	0.371	0.839	1.15159	1.05978	1.15558	0.985976	0.807105	0.839961	1.035	1.082	1.257	0.895	0.46	0.999	1.433	0.175293
AID38660.1	52	K	L-lactate dehydrogenase [Staphylococcus aureus]	--	1	5.90162e-21	117.8	3	GDVMDLK(1)HATPYSPTTVR	-2.8479	1.077	1.439	1.214	0.807	0.641	0.637	1.15159	1.05978	1.15558	0.985976	0.807105	0.839961	0.935	1.358	1.051	0.818	0.794	0.758	1.411	0.0416904
AID38660.1	104	K	L-lactate dehydrogenase [Staphylococcus aureus]	--	1	5.6633e-13	110.91	2	IFK(1)SIVGEVMASK	-3.1971	0.843	2.095	0.648	0.873	0.777	0.442	1.15159	1.05978	1.15558	0.985976	0.807105	0.839961	0.732	1.977	0.561	0.885	0.963	0.526	1.377	0.667314
AID38660.1	98	K	L-lactate dehydrogenase [Staphylococcus aureus]	--	1	4.94698e-09	170.95	2	LDLVSK(1)NLK	-4.7246	1.22	1.181	1.279	0.777	0.668	0.768	1.15159	1.05978	1.15558	0.985976	0.807105	0.839961	1.059	1.114	1.107	0.788	0.828	0.914	1.296	0.00490057
AID38660.1	298	K	L-lactate dehydrogenase [Staphylococcus aureus]	--	1	4.558e-09	80.128	3	NVVEIPLNDEEQSK(1)FAHSAK	-3.1306	0.875	1.323	0.978	0.512			1.15159	1.05978	1.15558	0.985976	0.807105	0.839961	0.76	1.248	0.846	0.519			1.833
AID38660.1	208	K	L-lactate dehydrogenase [Staphylococcus aureus]	--	1	1.6269e-26	88.252	3	TLLEQRPEGK(1)AQIEQIFVQTR	-2.9168		0.835					1.15159	1.05978	1.15558	0.985976	0.807105	0.839961		0.788
AID38660.1	65	K	L-lactate dehydrogenase [Staphylococcus aureus]	--	1	1.63678e-16	57.305	3	VK(1)AGEYSDCHDADLVVICAGAAQK	-2.9245	1.077		0.945	0.922			1.15159	1.05978	1.15558	0.985976	0.807105	0.839961	0.935		0.818	0.935			0.937
AID38678.1	316	K	putative CDP-Glycerol:Poly(glycerophosphate) glycerophosphotransferase [Staphylococcus aureus]	--	1	4.22592e-09	108.2	3	K(1)GGPFIDSLNHR	-4.3627	1.517	0.671	0.951	0.922	1.095	0.913	0.983584	1.02849	1.01787	0.973789	0.9865	1.00978	1.542	0.652	0.934	0.947	1.11	0.904	1.056	0.988448
AID38676.1	69	K	2-C-methyl-D-erythritol 4-phosphate cytidylyltransferase [Staphylococcus aureus]	--	1	0.00183892	77.072	2	FK(1)ISDER	-5.2297		0.983			0.875		0.941271	0.978404	0.935627	1.12557	1.0737	0.94543		1.005			0.815		1.233
AID38676.1	217	K	2-C-methyl-D-erythritol 4-phosphate cytidylyltransferase [Staphylococcus aureus]	--	1	0.00653375	40.224	2	GELYNIK(1)VTTPYDLK	-3.7442		0.835					0.941271	0.978404	0.935627	1.12557	1.0737	0.94543		0.853
AID38676.1	225	K	2-C-methyl-D-erythritol 4-phosphate cytidylyltransferase [Staphylococcus aureus]	--	1	2.68935e-26	154.94	2	VTTPYDLK(1)VANAIIR	-6.1999		1.531			0.845	0.465	0.941271	0.978404	0.935627	1.12557	1.0737	0.94543		1.565			0.787	0.492	2.447
AID38676.1	62	K	2-C-methyl-D-erythritol 4-phosphate cytidylyltransferase [Staphylococcus aureus]	--	1	5.35856e-05	42.941	3	IIIATPQQWMTHTK(1)DTLR	-1.5509		0.835					0.941271	0.978404	0.935627	1.12557	1.0737	0.94543		0.853
AID38676.1	204	K	2-C-methyl-D-erythritol 4-phosphate cytidylyltransferase [Staphylococcus aureus]	--	1	5.83948e-06	81.163	2	IIVETNK(1)PVR	-4.0141	1.018	1.058	1.027	0.916	1.006	0.957	0.941271	0.978404	0.935627	1.12557	1.0737	0.94543	1.082	1.081	1.098	0.814	0.937	1.012	1.18	0.0567391
AID38676.1	210	K	2-C-methyl-D-erythritol 4-phosphate cytidylyltransferase [Staphylococcus aureus]	--	1	8.25424e-06	76.572	2	LVK(1)GELYNIK	-4.6678	1.272		1.106	0.868	0.738		0.941271	0.978404	0.935627	1.12557	1.0737	0.94543	1.351		1.182	0.771	0.687		1.737	0.0246493
AID38676.1	2	K	2-C-methyl-D-erythritol 4-phosphate cytidylyltransferase [Staphylococcus aureus]	--	1	1.13941e-08	88.42	2	MK(1)YAGILAGGIGSR	-5.1577	0.97	1.383	1.144	0.718	0.813	0.855	0.941271	0.978404	0.935627	1.12557	1.0737	0.94543	1.031	1.414	1.223	0.638	0.757	0.904	1.595	0.0260003
AID38677.1	83	K	putative zinc-binding dehydrogenase [Staphylococcus aureus]	--	1	1.14318e-07	61.042	2	GTK(1)VVMVPNTPTEK	-6.1666	0.946	1.196	0.891	0.931	0.79		0.978733	0.993022	0.957689	1.02926	1.04139	0.999914	0.967	1.204	0.93	0.905	0.759		1.242	0.179139
AID38677.1	80	K	putative zinc-binding dehydrogenase [Staphylococcus aureus]	--	1	0.00943245	41.025	2	GVFNK(1)GTK	-3.8252			0.948				0.978733	0.993022	0.957689	1.02926	1.04139	0.999914			0.99
AID38677.1	197	K	putative zinc-binding dehydrogenase [Staphylococcus aureus]	--	1	6.93364e-06	85.622	2	IYVFGK(1)TDYK	-4.1641		1.225	1.206	0.741	0.811	0.92	0.978733	0.993022	0.957689	1.02926	1.04139	0.999914		1.234	1.259	0.72	0.779	0.92	1.546	0.0181057
AID38677.1	191	K	putative zinc-binding dehydrogenase [Staphylococcus aureus]	--	1	0.00661352	47.334	2	LYPESK(1)IYVFGK	-4.0071		0.835					0.978733	0.993022	0.957689	1.02926	1.04139	0.999914		0.841
AID38678.1	51	K	putative CDP-Glycerol:Poly(glycerophosphate) glycerophosphotransferase [Staphylococcus aureus]	--	1	9.6249e-13	104.49	2	ANDVK(1)IDGNQFVCR	-3.6322		1.098	0.649				0.983584	1.02849	1.01787	0.973789	0.9865	1.00978		1.068	0.638
AID38678.1	352	K	putative CDP-Glycerol:Poly(glycerophosphate) glycerophosphotransferase [Staphylococcus aureus]	--	1	3.98047e-07	77.358	2	EK(1)NVVPTGVPR	-3.6352	1.374	0.92	1.021	0.784	0.845	1.095	0.983584	1.02849	1.01787	0.973789	0.9865	1.00978	1.397	0.895	1.003	0.805	0.857	1.084	1.2	0.345731
AID38678.1	242	K	putative CDP-Glycerol:Poly(glycerophosphate) glycerophosphotransferase [Staphylococcus aureus]	--	1	0.00022274	83.438	2	K(1)YDIHTVFK	-2.8192	1.08	1.392	0.498	0.729			0.983584	1.02849	1.01787	0.973789	0.9865	1.00978	1.098	1.353	0.489	0.749			1.308
AID38678.1	445	K	putative CDP-Glycerol:Poly(glycerophosphate) glycerophosphotransferase [Staphylococcus aureus]	--	1	0.00450173	54.436	2	LNIADK(1)HK	-6.3639		0.835					0.983584	1.02849	1.01787	0.973789	0.9865	1.00978		0.812
AID38678.1	5	K	putative CDP-Glycerol:Poly(glycerophosphate) glycerophosphotransferase [Staphylococcus aureus]	--	1	0.0020362	58.916	2	SK(1)IYIDK	-5.353			0.948				0.983584	1.02849	1.01787	0.973789	0.9865	1.00978			0.931
AID38678.1	46	K	putative CDP-Glycerol:Poly(glycerophosphate) glycerophosphotransferase [Staphylococcus aureus]	--	1	0.00101689	54.436	2	TMK(1)ANDVK	-3.2938	0.706	1.133	0.902				0.983584	1.02849	1.01787	0.973789	0.9865	1.00978	0.718	1.102	0.886
AID38679.1	206	K	putative glycosyl transferase [Staphylococcus aureus]	--	1	0.00118237	90.308	2	AYYYATK(1)R	-5.2298	1.163	0.949	1.133	0.931	0.932	0.868	0.998876	0.944332	0.973749	0.989421	1.04589	1.04773	1.164	1.005	1.164	0.941	0.891	0.828	1.253	0.0216364
AID38679.1	558	K	putative glycosyl transferase [Staphylococcus aureus]	--	1	0.00574519	40.203	2	DFK(1)NIVK	0.5931			0.948				0.998876	0.944332	0.973749	0.989421	1.04589	1.04773			0.974
AID38679.1	156	K	putative glycosyl transferase [Staphylococcus aureus]	--	1	3.60534e-06	62.271	2	IIYTLSPTK(1)IYR	-3.9157				0.806		1.466	0.998876	0.944332	0.973749	0.989421	1.04589	1.04773				0.815		1.399
AID38679.1	506	K	putative glycosyl transferase [Staphylococcus aureus]	--	1	6.36265e-05	72.922	2	NK(1)IILTGLDR	-5.5061	0.985	1.098	0.974			0.866	0.998876	0.944332	0.973749	0.989421	1.04589	1.04773	0.986	1.163	1			0.827	1.269
AID38679.1	297	K	putative glycosyl transferase [Staphylococcus aureus]	--	1	7.99931e-06	74.424	2	VDALVMSK(1)LR	-4.0177	0.97	1.236	0.939	0.852	0.748		0.998876	0.944332	0.973749	0.989421	1.04589	1.04773	0.971	1.309	0.964	0.861	0.715		1.372	0.125954
AID38679.1	357	K	putative glycosyl transferase [Staphylococcus aureus]	--	1	0.0227556	49.325	2	VK(1)MTAFK	-5.0287		0.835					0.998876	0.944332	0.973749	0.989421	1.04589	1.04773		0.884
AID38679.1	74	K	putative glycosyl transferase [Staphylococcus aureus]	--	1	3.36577e-26	170.22	2	VSQLETNSGGPGK(1)PR	-2.9075	0.951	1.211	1.151	0.783	1.066	0.745	0.998876	0.944332	0.973749	0.989421	1.04589	1.04773	0.952	1.282	1.182	0.791	1.019	0.711	1.355	0.0910024
AID38680.1	45	K	cell wall metabolism protein [Staphylococcus aureus]	--	1	3.44083e-07	79.889	2	K(1)NVDLNELLQR	-5.1201	0.875	0.998	0.649	1.598	1.141	0.685	0.82883	0.718004	0.832033	1.45975	1.11705	1.04434	1.056	1.39	0.78	1.095	1.021	0.656	1.164	0.556135
AID38680.1	106	K	cell wall metabolism protein [Staphylococcus aureus]	--	1	1.60062e-06	80.379	4	LSK(1)VHGPNHPYLVELK	-4.1262			0.6	1.33			0.82883	0.718004	0.832033	1.45975	1.11705	1.04434			0.721	0.911			0.791
AID38680.1	103	K	cell wall metabolism protein [Staphylococcus aureus]	--	1	5.25112e-07	70.389	2	NLTPYVTK(1)LSK	-4.9144	0.793	1.084	1.199	0.747	0.948		0.82883	0.718004	0.832033	1.45975	1.11705	1.04434	0.957	1.51	1.441	0.512	0.849		1.914	0.0885008
AID38690.1	42	K	Ribokinase [Staphylococcus aureus]	--	1	6.44669e-07	53.051	2	AFGGGK(1)GANQAIATAR	-4.3584		0.861	0.919				1.24927	1.1081	0.915627	0.870753	1.08335	0.772904		0.777	1.004
AID38701.1	279	K	hypothetical protein SAXN108_0260 [Staphylococcus aureus]	--	1	0.00164794	62.88	2	DFEK(1)DIK	-3.678				0.973			1.00926	1.13228	1.05134	0.900879	0.994607	0.911629				1.08
AID38701.1	481	K	hypothetical protein SAXN108_0260 [Staphylococcus aureus]	--	1	6.39182e-06	74.849	2	DFNSLSSK(1)DR	-7.0342		0.958		0.829			1.00926	1.13228	1.05134	0.900879	0.994607	0.911629		0.846		0.92			0.92
AID38701.1	320	K	hypothetical protein SAXN108_0260 [Staphylococcus aureus]	--	1	0.000354346	53.517	2	EITITDK(1)ENNK	-3.6736		0.835					1.00926	1.13228	1.05134	0.900879	0.994607	0.911629		0.737
AID38701.1	407	K	hypothetical protein SAXN108_0260 [Staphylococcus aureus]	--	1	0.00103334	59.645	2	GK(1)ITVALDK	-5.0867			1.321	0.59			1.00926	1.13228	1.05134	0.900879	0.994607	0.911629			1.256	0.655			1.918
AID38701.1	337	K	hypothetical protein SAXN108_0260 [Staphylococcus aureus]	--	1	1.67898e-07	112.93	2	GTNTLEDDK(1)LK	-4.3169	1.019	1.099	1.213	0.556		1.044	1.00926	1.13228	1.05134	0.900879	0.994607	0.911629	1.01	0.971	1.154	0.617		1.145	1.186	0.436524
AID38701.1	328	K	hypothetical protein SAXN108_0260 [Staphylococcus aureus]	--	0.999983	0.000498699	50.116	3	IK(1)GTNTLEDDKLK	-4.5067			1.282	0.629			1.00926	1.13228	1.05134	0.900879	0.994607	0.911629			1.219	0.698			1.746
AID38701.1	302	K	hypothetical protein SAXN108_0260 [Staphylococcus aureus]	--	1	0.00182899	58.889	2	IQSK(1)IYTEK	-3.5938				0.973			1.00926	1.13228	1.05134	0.900879	0.994607	0.911629				1.08
AID38701.1	307	K	hypothetical protein SAXN108_0260 [Staphylococcus aureus]	--	1	0.000136082	57.888	2	IYTEK(1)HTIVK	-4.6316			1.094	0.823			1.00926	1.13228	1.05134	0.900879	0.994607	0.911629			1.041	0.914			1.139
AID38701.1	396	K	hypothetical protein SAXN108_0260 [Staphylococcus aureus]	--	1	3.66651e-09	110.44	2	LDNQEK(1)VDGTK	-5.748	1.065	1.063	1.11	0.843	0.742	1.186	1.00926	1.13228	1.05134	0.900879	0.994607	0.911629	1.055	0.939	1.056	0.936	0.746	1.301	1.022	0.79106
AID38701.1	275	K	hypothetical protein SAXN108_0260 [Staphylococcus aureus]	--	1	5.88742e-06	86.838	2	LMEEQGTTK(1)DFEK	-4.0917			0.948				1.00926	1.13228	1.05134	0.900879	0.994607	0.911629			0.902
AID38701.1	437	K	hypothetical protein SAXN108_0260 [Staphylococcus aureus]	--	1	0.000229039	46.068	2	NNTQK(1)STLNIGIK	-4.454		0.835					1.00926	1.13228	1.05134	0.900879	0.994607	0.911629		0.737
AID38701.1	39	K	hypothetical protein SAXN108_0260 [Staphylococcus aureus]	--	1	0.000855575	46.358	2	NTYLK(1)SEQQTAK	-5.8634		0.835					1.00926	1.13228	1.05134	0.900879	0.994607	0.911629		0.737
AID38701.1	46	K	hypothetical protein SAXN108_0260 [Staphylococcus aureus]	--	1	1.48533e-05	85.622	2	SEQQTAK(1)MYK	-8.3333		0.992	1.074			0.85	1.00926	1.13228	1.05134	0.900879	0.994607	0.911629		0.876	1.022			0.932	1.018
AID38701.1	388	K	hypothetical protein SAXN108_0260 [Staphylococcus aureus]	--	1	0.00158374	58.426	2	TEYDESK(1)IK	-3.145		0.835					1.00926	1.13228	1.05134	0.900879	0.994607	0.911629		0.737
AID38701.1	361	K	hypothetical protein SAXN108_0260 [Staphylococcus aureus]	--	1	0.0113332	44.82	2	YTIK(1)GVSSK	-3.7444		0.835					1.00926	1.13228	1.05134	0.900879	0.994607	0.911629		0.737
AID38703.1	14	K	ESAT-6/Esx family secreted protein EsxA/YukE [Staphylococcus aureus]	--	1	1.85086e-41	190.37	2	AK(1)SQSYGQGSDQIR	-4.7079	1.135	1.057	1.088	0.856	0.88	0.96	0.92537	0.973098	0.96746	1.03229	1.12184	0.979933	1.227	1.086	1.125	0.829	0.784	0.98	1.326	0.0200686
AID38703.1	5	K	ESAT-6/Esx family secreted protein EsxA/YukE [Staphylococcus aureus]	--	1	0.000158145	57.293	2	AMIK(1)MSPEEIR	-3.0692	0.946	0.993	0.939	0.869			0.92537	0.973098	0.96746	1.03229	1.12184	0.979933	1.022	1.02	0.971	0.842			1.193
AID38703.1	61	K	ESAT-6/Esx family secreted protein EsxA/YukE [Staphylococcus aureus]	--	1	1.45951e-62	268.95	2	FEEQFQQLSPK(1)VEK	-4.223	1.104	1.248	1.005	0.81	0.933	0.818	0.92537	0.973098	0.96746	1.03229	1.12184	0.979933	1.193	1.283	1.039	0.785	0.832	0.835	1.434	0.00537454
AID38703.1	64	K	ESAT-6/Esx family secreted protein EsxA/YukE [Staphylococcus aureus]	--	1	1.13548e-17	154.94	2	VEK(1)FAQLLEEIK	-4.1825	0.331	2.173		0.487	0.609		0.92537	0.973098	0.96746	1.03229	1.12184	0.979933	0.358	2.233		0.472	0.543		2.553	0.5987
AID38708.1	262	K	FtsK/SpoIIIE family protein, putative secretion system component EssC/YukA [Staphylococcus aureus]	--	1	0.0205535	41.824	2	DYK(1)AYLDNK(1)SK	-4.8472		0.835
AID38708.1	268	K	FtsK/SpoIIIE family protein, putative secretion system component EssC/YukA [Staphylococcus aureus]	--	1	0.0205535	41.824	2	DYK(1)AYLDNK(1)SK	-4.8472		0.835
AID38732.1	175	K	hypothetical protein SAXN108_0291 [Staphylococcus aureus]	--	1	0.0139521	46.835	2	ATQK(1)NLK	-4.5059	0.962			1.028			1.37983	0.560117	1.06226	1.69288	0.609184	0.695733	0.697			0.607			1.148
AID38732.1	178	K	hypothetical protein SAXN108_0291 [Staphylococcus aureus]	--	1	5.66035e-09	108.3	2	NLK(1)QQGIPQAK	-5.3164	1.34	0.526	1.091	1.691	0.506	0.866	1.37983	0.560117	1.06226	1.69288	0.609184	0.695733	0.971	0.939	1.027	0.999	0.831	1.245	0.955	0.797035
AID38732.1	241	K	hypothetical protein SAXN108_0291 [Staphylococcus aureus]	--	1	0.020499	45.489	2	EALIEK(1)HK	-3.3802	1.021						1.37983	0.560117	1.06226	1.69288	0.609184	0.695733	0.74
AID38732.1	149	K	hypothetical protein SAXN108_0291 [Staphylococcus aureus]	--	1	0.00952637	53.878	2	EFLK(1)YADK	-4.3725		0.835					1.37983	0.560117	1.06226	1.69288	0.609184	0.695733		1.491
AID38732.1	286	K	hypothetical protein SAXN108_0291 [Staphylococcus aureus]	--	1	0.000372641	41.796	2	NAIK(1)QFDPK	-3.1701			0.948				1.37983	0.560117	1.06226	1.69288	0.609184	0.695733			0.892
AID38732.1	186	K	hypothetical protein SAXN108_0291 [Staphylococcus aureus]	--	1	0.000211369	98.009	2	QQGIPQAK(1)K	-5.1919	1.194	0.437	0.8	1.423			1.37983	0.560117	1.06226	1.69288	0.609184	0.695733	0.865	0.78	0.753	0.841			0.95
AID38732.1	87	K	hypothetical protein SAXN108_0291 [Staphylococcus aureus]	--	1	0.0137658	46.447	2	TQLDK(1)EIK	-2.7931				0.973			1.37983	0.560117	1.06226	1.69288	0.609184	0.695733				0.575
AID38734.1	145	K	ABC transporter ATP-binding protein [Staphylococcus aureus]	--	1	0.00854223	48.785	2	LPSEISGGQK(1)QR	-2.9418					1.063		0.608097	1.17039	1.0439	1.11781	1.13989	0.919906					0.933
AID38734.1	108	K	ABC transporter ATP-binding protein [Staphylococcus aureus]	--	1	0.00145244	67.464	2	QQFTLLK(1)K	-3.0442	0.756	1.052					0.608097	1.17039	1.0439	1.11781	1.13989	0.919906	1.243	0.899
AID38743.1	63	K	N-acetylmannosamine-6-phosphate 2-epimerase [Staphylococcus aureus]	--	1	1.65403e-12	126.29	2	ETVDLPVIGIVK(1)R	-3.7115		0.835					1.02345	1.05615	0.927337	0.902911	1.04234	1.04782		0.791
AID38752.1	178	K	hypothetical protein SAXN108_0311 [Staphylococcus aureus]	--	1	9.11606e-09	95.656	2	GNELK(1)EELLYEDK	-3.209	0.642	1.597	0.435				0.970377	0.930288	1.05963	1.00446	0.980008	1.05524	0.662	1.717	0.411
AID38752.1	270	K	hypothetical protein SAXN108_0311 [Staphylococcus aureus]	--	1	6.15335e-09	119.94	2	IVTK(1)ESDYGLR	-4.2792	1.071	1.002	1.114	0.924	0.933	0.937	0.970377	0.930288	1.05963	1.00446	0.980008	1.05524	1.104	1.077	1.051	0.92	0.952	0.888	1.171	0.00301759
AID38752.1	52	K	hypothetical protein SAXN108_0311 [Staphylococcus aureus]	--	1	0.00103195	88.181	2	K(1)EEDYIFK	-4.7412	1.001	1.164	0.947	0.845	0.805		0.970377	0.930288	1.05963	1.00446	0.980008	1.05524	1.032	1.251	0.894	0.841	0.821		1.274	0.161506
AID38752.1	266	K	hypothetical protein SAXN108_0311 [Staphylococcus aureus]	--	1	1.13733e-06	110.52	2	TLDYLEEK(1)IVTK	-4.9167	0.882			1.057	1.116		0.970377	0.930288	1.05963	1.00446	0.980008	1.05524	0.909			1.052	1.139		0.83
AID38752.1	114	K	hypothetical protein SAXN108_0311 [Staphylococcus aureus]	--	1	0.000151316	76.572	2	TYMQLSK(1)NK	-5.9691	1.256	0.949		1.023	0.836	0.994	0.970377	0.930288	1.05963	1.00446	0.980008	1.05524	1.294	1.02		1.018	0.853	0.942	1.234	0.159743
AID38752.1	283	K	hypothetical protein SAXN108_0311 [Staphylococcus aureus]	--	1	0.00805098	58.687	2	VHLEYK(1)V	-3.5428		0.989	1.093		0.704		0.970377	0.930288	1.05963	1.00446	0.980008	1.05524		1.063	1.031		0.718		1.458
AID38752.1	258	K	hypothetical protein SAXN108_0311 [Staphylococcus aureus]	--	1	3.84113e-06	110.88	2	YK(1)TLDYLEEK	-4.3575	1.199	1.17	1.101	0.84	0.937	0.648	0.970377	0.930288	1.05963	1.00446	0.980008	1.05524	1.236	1.258	1.039	0.836	0.956	0.614	1.468	0.0515373
AID38753.1	9	K	Phage repressor [Staphylococcus aureus]	--	1	0.000952441	54.436	2	LK(1)QIMSER	-5.3059	1.107			1.011		1.096	1.03479	0.951365	0.960118	1.04122	1.0256	0.98691	1.07			0.971		1.111	1.028
AID38753.1	217	K	Phage repressor [Staphylococcus aureus]	--	1	0.000220807	94.806	2	LTLVSLNK(1)K	-6.6293	1.189		1.243	0.873		0.785	1.03479	0.951365	0.960118	1.04122	1.0256	0.98691	1.149		1.295	0.838		0.795	1.497	0.0254515
AID38753.1	145	K	Phage repressor [Staphylococcus aureus]	--	1	1.02806e-08	73.655	2	LYNEPISK(1)EFVR	-4.3379	0.833	1.167	0.745				1.03479	0.951365	0.960118	1.04122	1.0256	0.98691	0.805	1.227	0.776
AID38753.1	5	K	Phage repressor [Staphylococcus aureus]	--	1	0.0054257	47.349	2	MNSFK(1)DR	-3.3523			0.948				1.03479	0.951365	0.960118	1.04122	1.0256	0.98691			0.987
AID38755.1	12	K	hypothetical protein SAXN108_0314 [Staphylococcus aureus]	--	1	0.000148548	85.716	2	EELK(1)EIIAK	-2.4503		0.844	0.937				1.18891	1.22002	1.54238	0.68601	0.576286	0.786401		0.692	0.608
AID38755.1	17	K	hypothetical protein SAXN108_0314 [Staphylococcus aureus]	--	1	0.0176859	52.591	2	EIIAK(1)EVR	-5.556			0.948				1.18891	1.22002	1.54238	0.68601	0.576286	0.786401			0.615
AID38755.1	50	K	hypothetical protein SAXN108_0314 [Staphylococcus aureus]	--	1	1.75859e-05	70.195	2	INNDDLEEINK(1)K	-2.8889	0.871	0.958					1.18891	1.22002	1.54238	0.68601	0.576286	0.786401	0.733	0.785
AID38755.1	56	K	hypothetical protein SAXN108_0314 [Staphylococcus aureus]	--	1	3.46723e-06	63.212	2	LNFAK(1)DLSLGR	-2.9395		0.835					1.18891	1.22002	1.54238	0.68601	0.576286	0.786401		0.684
AID38757.1	19	K	hypothetical protein SAXN108_0316 [Staphylococcus aureus]	--	1	0.00260239	58.286	2	HVSDLK(1)K	-5.0576	1.053	1.098		0.911	1.008	0.962	0.993475	1.1799	1.13199	0.989736	0.831631	0.873268	1.06	0.931		0.92	1.212	1.102	0.923	0.559464
AID38757.1	20	K	hypothetical protein SAXN108_0316 [Staphylococcus aureus]	--	1	3.28623e-05	50.314	2	K(1)IVFPGYEGIETVTK	-2.5493			0.948				0.993475	1.1799	1.13199	0.989736	0.831631	0.873268			0.837
AID38757.1	8	K	hypothetical protein SAXN108_0316 [Staphylococcus aureus]	--	1	3.84633e-06	90.263	2	LLVTLK(1)DGSK	-5.4874	0.998	1.055	1.068	0.944	0.972	0.935	0.993475	1.1799	1.13199	0.989736	0.831631	0.873268	1.005	0.894	0.943	0.954	1.169	1.071	0.89	0.167047
AID38757.1	2	K	hypothetical protein SAXN108_0316 [Staphylococcus aureus]	--	1	0.000871969	54.436	2	MK(1)LLVTLK	-3.6273	0.991	0.768		1.08			0.993475	1.1799	1.13199	0.989736	0.831631	0.873268	0.998	0.651		1.091			0.756
AID38758.1	124	K	Phage antirepressor protein [Staphylococcus aureus]	--	1	7.9916e-09	110.91	2	ALK(1)IANNTINQLETK	-2.4151	1.2		2.251		0.176	0.355	1.10492	1.4018	1.23407	0.684636	0.758884	0.815688	1.086		1.824		0.232	0.435	4.363	0.0674358
AID38758.1	136	K	Phage antirepressor protein [Staphylococcus aureus]	--	1	7.03636e-06	43.518	2	IANNTINQLETK(1)IER	-3.2196		0.835					1.10492	1.4018	1.23407	0.684636	0.758884	0.815688		0.596
AID38758.1	242	K	Phage antirepressor protein [Staphylococcus aureus]	--	1	2.14406e-08	86.243	2	GQQYFVNK(1)FLGEK	-2.7963		0.835					1.10492	1.4018	1.23407	0.684636	0.758884	0.815688		0.596
AID38758.1	234	K	Phage antirepressor protein [Staphylococcus aureus]	--	1	4.32911e-05	77.358	2	VTGK(1)GQQYFVNK	-3.7046	0.744	1.107	0.895				1.10492	1.4018	1.23407	0.684636	0.758884	0.815688	0.673	0.79	0.725
AID40401.1	182	K	hypothetical protein SAXN108_1960 [Staphylococcus aureus]	--	1	0.0182463	40.203	2	YQK(1)QINK	-7.6928	1.021						1.0249	1.33662	1.3286	0.853126	0.684987	0.771769	0.996
AID40394.1	18	K	Phage protein [Staphylococcus aureus]	--	1	8.00803e-09	99.855	2	EDGTEDIK(1)VIK	-4.8851	1.416	1.444	0.595			0.32	1.01119	1.16414	0.824666				1.4	1.24	0.722
AID40394.1	50	K	Phage protein [Staphylococcus aureus]	--	1	0.00296399	58.916	2	IMTDSDLK(1)R	-4.1076		0.835					1.01119	1.16414	0.824666					0.717
AID40507.1	371	K	Phage major capsid protein [Staphylococcus aureus]	--	1	3.96e-13	125.17	2	GHK(1)PALEGTEETL	-4.9505	1.184		1.287		0.91	0.785	1.16188	1.28841	0.980583	0.833402	0.942793	0.79294	1.019		1.312		0.965	0.99	1.192	0.316856
AID40507.1	201	K	Phage major capsid protein [Staphylococcus aureus]	--	1	8.10933e-05	43.306	2	GTGK(1)DQPIGLNR	-2.4074		0.835					1.16188	1.28841	0.980583	0.833402	0.942793	0.79294		0.648
AID40507.1	83	K	Phage major capsid protein [Staphylococcus aureus]	--	1	0.00477637	51.864	2	NVNYK(1)EEK	-4.6977		0.829	0.954				1.16188	1.28841	0.980583	0.833402	0.942793	0.79294		0.643	0.973
AID40506.1	57	K	Phage transcriptional terminator [Staphylococcus aureus]	--	1	7.54634e-05	55.235	2	VYIVPLDK(1)LTK	-4.6445		0.835					0.98834	1.41751	1.10657	0.790783	0.889909	0.806893		0.589
AID40499.1	77	K	hypothetical protein SAXN108_2058 [Staphylococcus aureus]	--	1	0.000855575	40.224	2	IYDNQFTVK(1)DLK	-5.073		0.835					0.96015	1.34187	1.15027	0.899082	0.868452	0.780178		0.622
AID38807.1	3	K	hypothetical protein SAXN108_0366 [Staphylococcus aureus]	--	1	0.000928817	43.168	2	AK(1)EIINNTER	-3.9794		0.835					0.920697	1.50696	0.995825	0.853203	0.952698	0.770613		0.554
AID38827.1	304	K	putative dioxygenase [Staphylococcus aureus]	--	1	0.000100341	63.397	2	EQIESK(1)LHEI	-2.6661	0.794	1.021					1.06191	1.07993	1.18824	0.769712	0.918686	0.98151	0.748	0.945
AID38828.1	199	K	Luciferase-like monooxygenase [Staphylococcus aureus]	--	1	0.000700497	55.578	2	AVGGPPASAIK(1)AGK	-5.753	1.46					0.713	1.05576	0.901158	0.974386	1.09639	0.959067	1.01324	1.383					0.704	1.964
AID38828.1	31	K	Luciferase-like monooxygenase [Staphylococcus aureus]	--	1	0.000154215	74.424	2	GEK(1)VSYEQR	-4.8273	1.326	0.969	0.997	1.045	0.722	0.92	1.05576	0.901158	0.974386	1.09639	0.959067	1.01324	1.256	1.075	1.023	0.953	0.753	0.908	1.283	0.0574071
AID38828.1	281	K	Luciferase-like monooxygenase [Staphylococcus aureus]	--	1	3.85131e-05	45.183	2	GVGYPK(1)QQFANSSDYR	-4.589		0.835					1.05576	0.901158	0.974386	1.09639	0.959067	1.01324		0.927
AID38829.1	14	K	FMN reductase [Staphylococcus aureus]	--	1	4.00598e-19	146.37	2	MNIVLLSGSTVGSK(1)TR	-4.0659		1.359	0.353				1.04017	0.946461	0.922522	1.09347	0.953082	1.0443		1.436	0.383
AID38839.1	71	K	hypothetical protein SAXN108_0398 [Staphylococcus aureus]	--	1	3.77603e-17	154.94	2	SNK(1)TIVQDVLTR	-3.3538	1.131	1.41	1.264	0.654	0.726	0.645	1.08955	1.15241	1.34356	0.794555	0.681327	0.938598	1.038	1.224	0.941	0.823	1.066	0.687	1.243	0.199719
AID38842.1	248	K	ABC transporter ATP-binding protein [Staphylococcus aureus]	--	1	0.0047704	49.325	2	GK(1)YQILVK	-7.5041		0.835					0.970073	0.981047	0.981187	0.962455	1.05227	1.05297		0.851
AID38842.1	96	K	ABC transporter ATP-binding protein [Staphylococcus aureus]	--	1	0.0256125	44.82	2	LTIK(1)DIDK	-6.1233		0.835					0.970073	0.981047	0.981187	0.962455	1.05227	1.05297		0.851
AID38842.1	12	K	ABC transporter ATP-binding protein [Staphylococcus aureus]	--	1	1.13658e-18	128.97	2	TTLLNVDSVNK(1)QYK	-6.32		1.034	1.634		0.636	0.55	0.970073	0.981047	0.981187	0.962455	1.05227	1.05297		1.054	1.665		0.604	0.522	2.415	0.0700503
AID38845.1	185	K	acetyl-CoA acetyltransferase [Staphylococcus aureus]	--	1	9.92607e-07	69.327	2	EEQDTFAVNSQQK(1)AVR	-4.9229		1.437	0.664			0.725	0.938787	1.05825	0.946794	1.03606	1.00249	1.01762		1.358	0.701			0.712	1.446
AID38845.1	208	K	acetyl-CoA acetyltransferase [Staphylococcus aureus]	--	1	0.00916461	46.033	2	K(1)GEPIVVTK	-3.4773	1.021						0.938787	1.05825	0.946794	1.03606	1.00249	1.01762	1.088
AID38845.1	216	K	acetyl-CoA acetyltransferase [Staphylococcus aureus]	--	0.999906	5.68052e-05	52.863	3	KGEPIVVTK(1)DEGVR	-0.7917	1.021						0.938787	1.05825	0.946794	1.03606	1.00249	1.01762	1.088
AID38847.1	277	K	5-methyltetrahydropteroyltriglutamate--homocysteine methyltransferase [Staphylococcus aureus]	--	1	0.00117405	47.561	2	QIEAGDFDK(1)SK	-7.4497					1.063		0.914156	0.991571	0.846788	1.0406	1.17806	1.02883					0.902
AID38852.1	210	K	hypothetical protein SAXN108_0411 [Staphylococcus aureus]	--	1	0.000450725	51.569	2	IPVSVEENIDNVDK(1)K	-3.6278		0.835					0.915734	1.02091	0.868849	1.13851	1.08032	0.975676		0.818
AID38852.1	214	K	hypothetical protein SAXN108_0411 [Staphylococcus aureus]	--	1	0.00103334	67.881	2	LNK(1)LFTSLR	-2.6131		0.835					0.915734	1.02091	0.868849	1.13851	1.08032	0.975676		0.818
AID38853.1	36	K	hypothetical protein SAXN108_0412 [Staphylococcus aureus]	--	1	0.000917958	60.589	2	IK(1)CENCQR	-5.3544			0.948				0.230472	1.20263	1.45332	1.34176	0.771821				0.652
AID38854.1	156	K	putative GTP-binding protein [Staphylococcus aureus]	--	1	0.000275371	51.872	2	DK(1)TAEMEVR	-4.0201			0.998	1.127	0.839		1.02199	1.04387	1.01454	0.98437	0.964849	0.970382			0.984	1.145	0.87		0.977
AID38854.1	176	K	putative GTP-binding protein [Staphylococcus aureus]	--	1	4.19958e-05	72.365	2	EALENGK(1)PAR	-5.4054	1.079		0.893				1.02199	1.04387	1.01454	0.98437	0.964849	0.970382	1.056		0.88
AID38854.1	82	K	putative GTP-binding protein [Staphylococcus aureus]	--	1	1.32693e-06	92.445	2	GASK(1)GEGLGNK	-6.5708	1.088	1.012	1.132	0.84	0.884	1.041	1.02199	1.04387	1.01454	0.98437	0.964849	0.970382	1.065	0.969	1.116	0.853	0.916	1.073	1.108	0.253989
AID38854.1	89	K	putative GTP-binding protein [Staphylococcus aureus]	--	1	0.0018723	50.116	2	GEGLGNK(1)FLSHIR	-3.1049		0.835					1.02199	1.04387	1.01454	0.98437	0.964849	0.970382		0.8
AID38854.1	61	K	putative GTP-binding protein [Staphylococcus aureus]	--	1	0.000418986	52.591	2	LEEMVQPK(1)K	-5.8167	0.762	1.047					1.02199	1.04387	1.01454	0.98437	0.964849	0.970382	0.746	1.003
AID38854.1	53	K	putative GTP-binding protein [Staphylococcus aureus]	--	1	7.31112e-09	92.445	2	LLK(1)LEEMVQPK	-4.6234		1.386	0.908	0.939	0.978	0.623	1.02199	1.04387	1.01454	0.98437	0.964849	0.970382		1.328	0.895	0.954	1.014	0.642	1.278	0.375804
AID38856.1	81	K	30S ribosomal protein S6 [Staphylococcus aureus]	--	1	5.29319e-06	99.34	2	LAK(1)ISDDIIR	-5.6309	1.026	1.134	0.967	0.944	0.958	0.933	0.908286	1.01755	0.968908	1.09885	1.09067	0.915724	1.13	1.114	0.998	0.859	0.878	1.019	1.176	0.0693904
AID38856.1	19	K	30S ribosomal protein S6 [Staphylococcus aureus]	--	1	0.000216109	92.732	2	PNIEEDAK(1)K	-4.9873	1.289		0.967	1.031	0.9	1.015	0.908286	1.01755	0.968908	1.09885	1.09067	0.915724	1.419		0.998	0.938	0.825	1.108	1.263	0.280073
AID38856.1	71	K	30S ribosomal protein S6 [Staphylococcus aureus]	--	1	7.64732e-22	197.3	2	SDNNK(1)ATDEFQR	-4.824	1.089	1.057	1.028	0.887	0.918	1.01	0.908286	1.01755	0.968908	1.09885	1.09067	0.915724	1.199	1.039	1.061	0.807	0.842	1.103	1.199	0.153543
AID38857.1	13	K	Single-stranded DNA-binding protein [Staphylococcus aureus]	--	1	0.00073276	59.645	2	LTK(1)DPEYR	-5.1273	1.315	0.853	1.061	0.712	0.891		1.06313	1.11767	0.937688	0.914182	0.976664	0.99066	1.237	0.763	1.132	0.779	0.912		1.235	0.406814
AID38858.1	35	K	30S ribosomal protein S18 [Staphylococcus aureus]	--	1	0.000438179	108.92	2	DTELLK(1)R	-4.8622	1.181	1.05	1.105	0.872	0.959	0.778	0.9807	1.47139	1.49304	0.528558	0.779934	0.74638	1.204	0.714	0.74	1.65	1.23	1.042	0.678	0.136769
AID38858.1	77	K	30S ribosomal protein S18 [Staphylococcus aureus]	--	1	3.41463e-24	170.85	2	HMALLPYVK(1)EEQ	-3.593	1.009	1.577	1.301	0.647	0.933	0.261	0.9807	1.47139	1.49304	0.528558	0.779934	0.74638	1.029	1.072	0.871	1.224	1.196	0.35	1.073	0.642726
AID38858.1	14	K	30S ribosomal protein S18 [Staphylococcus aureus]	--	1	1.69302e-06	65.173	3	K(1)VCYFTANGITHIDYK	-3.5069		0.835					0.9807	1.47139	1.49304	0.528558	0.779934	0.74638		0.567
AID38858.1	65	K	30S ribosomal protein S18 [Staphylococcus aureus]	--	1	0.000832125	97.033	2	MLTTAIK(1)R	-4.9743	0.957	1.183	1.118	0.844	0.843	1.009	0.9807	1.47139	1.49304	0.528558	0.779934	0.74638	0.976	0.804	0.749	1.597	1.081	1.352	0.628	0.0290707
AID38858.1	55	K	30S ribosomal protein S18 [Staphylococcus aureus]	--	1	1.85273e-07	135.63	2	VTGTSAK(1)YQR	-5.7738	1.022	1.11	1.019	0.897	0.945	0.981	0.9807	1.47139	1.49304	0.528558	0.779934	0.74638	1.042	0.754	0.683	1.697	1.212	1.314	0.587	0.0297496
AID38864.1	67	K	hypothetical protein SAXN108_0423 [Staphylococcus aureus]	--	1	9.12401e-07	167.06	2	AEETYK(1)GQK	-6.4311	1.258	0.753	1.069	0.937	0.824		1.03767	1.03628	1.02031	0.999893	0.96903	0.936827	1.212	0.727	1.048	0.937	0.85		1.114	0.69164
AID38864.1	137	K	hypothetical protein SAXN108_0423 [Staphylococcus aureus]	--	1	0.00151414	105.04	2	AIK(1)EGQK	-5.47	1.006	0.962		0.839			1.03767	1.03628	1.02031	0.999893	0.96903	0.936827	0.969	0.928		0.839			1.131
AID38864.1	141	K	hypothetical protein SAXN108_0423 [Staphylococcus aureus]	--	1	5.13399e-09	129.69	2	EGQK(1)EFDGDIK	-5.1384	1.033	0.977	1.098	0.895	0.912	1.103	1.03767	1.03628	1.02031	0.999893	0.96903	0.936827	0.996	0.943	1.076	0.895	0.941	1.177	1.001	0.947808
AID38864.1	158	K	hypothetical protein SAXN108_0423 [Staphylococcus aureus]	--	1	2.96949e-05	65.879	2	DDGK(1)LVYNIDLK	-4.7397		1.631		0.47	0.599		1.03767	1.03628	1.02031	0.999893	0.96903	0.936827		1.574		0.47	0.618		2.893
AID38864.1	166	K	hypothetical protein SAXN108_0423 [Staphylococcus aureus]	--	1	0.000201881	99.305	2	LVYNIDLK(1)K	-5.3258	0.957	1.085	1.142	0.775	0.808		1.03767	1.03628	1.02031	0.999893	0.96903	0.936827	0.922	1.047	1.119	0.775	0.834		1.279	0.0526143
AID38864.1	49	K	hypothetical protein SAXN108_0423 [Staphylococcus aureus]	--	1	0.000149138	78.932	2	DVIALK(1)DVK	-5.701	1.006	1.055	1.134	0.749	0.925	1.144	1.03767	1.03628	1.02031	0.999893	0.96903	0.936827	0.969	1.018	1.111	0.749	0.955	1.221	1.059	0.633041
AID38864.1	52	K	hypothetical protein SAXN108_0423 [Staphylococcus aureus]	--	1	2.7903e-10	145.75	2	DVK(1)TSPEDAVK	-5.1089	0.983	1.003	1.062	0.785		1.139	1.03767	1.03628	1.02031	0.999893	0.96903	0.936827	0.947	0.968	1.041	0.785		1.216	0.985	0.966373
AID38864.1	60	K	hypothetical protein SAXN108_0423 [Staphylococcus aureus]	--	1	0.000334136	67.507	2	TSPEDAVK(1)K	-4.9161		1.04		0.915	0.865	1.253	1.03767	1.03628	1.02031	0.999893	0.96903	0.936827		1.004		0.915	0.893	1.337	0.958
AID38864.1	148	K	hypothetical protein SAXN108_0423 [Staphylococcus aureus]	--	1	2.43264e-13	131.54	2	EFDGDIK(1)EWSLEK	-3.5384		1.74		0.379	0.561		1.03767	1.03628	1.02031	0.999893	0.96903	0.936827		1.679		0.379	0.579		3.505
AID38864.1	154	K	hypothetical protein SAXN108_0423 [Staphylococcus aureus]	--	1	6.97134e-06	114.39	2	EWSLEK(1)DDGK	-3.456		0.835					1.03767	1.03628	1.02031	0.999893	0.96903	0.936827		0.806
AID38864.1	61	K	hypothetical protein SAXN108_0423 [Staphylococcus aureus]	--	1	0.00465467	58.426	2	K(1)AEETYK	-5.3049	0.867	1.035	0.983	0.997	0.902		1.03767	1.03628	1.02031	0.999893	0.96903	0.936827	0.836	0.999	0.963	0.997	0.931		0.967	0.667895
AID38864.1	171	K	hypothetical protein SAXN108_0423 [Staphylococcus aureus]	--	1	0.000204406	101.82	2	K(1)QEVTVDAK	-5.1301	0.889	1.174	1.265	0.817	0.803	0.992	1.03767	1.03628	1.02031	0.999893	0.96903	0.936827	0.857	1.133	1.24	0.817	0.829	1.059	1.194	0.283362
AID38864.1	179	K	hypothetical protein SAXN108_0423 [Staphylococcus aureus]	--	1	2.39341e-05	73.655	2	KQEVTVDAK(1)NGK	-5.8794			1.11	0.992	0.86		1.03767	1.03628	1.02031	0.999893	0.96903	0.936827			1.088	0.992	0.887		1.158
AID38864.1	114	K	hypothetical protein SAXN108_0423 [Staphylococcus aureus]	--	1	6.7954e-19	130.65	2	TEK(1)EDTMNENDNFK	-3.7841	1.195	0.989	1.067	0.878	0.813	1.065	1.03767	1.03628	1.02031	0.999893	0.96903	0.936827	1.152	0.954	1.046	0.878	0.839	1.137	1.104	0.388486
AID38864.1	103	K	hypothetical protein SAXN108_0423 [Staphylococcus aureus]	--	1	9.08262e-29	168.05	2	SGEESEVLVADK(1)NK	-3.1586	1.043	1.04	0.94	1.04	0.827	1.119	1.03767	1.03628	1.02031	0.999893	0.96903	0.936827	1.005	1.004	0.921	1.04	0.853	1.194	0.949	0.690374
AID38864.1	43	K	hypothetical protein SAXN108_0423 [Staphylococcus aureus]	--	1	3.26512e-08	49.967	3	STESNTNQDTNTTK(1)DVIALK	-0.66267			0.948				1.03767	1.03628	1.02031	0.999893	0.96903	0.936827			0.929
AID38864.1	185	K	hypothetical protein SAXN108_0423 [Staphylococcus aureus]	--	1	0.000268863	113.7	2	VLK(1)SEQDH	-5.0034	1.053	1.072	1.168	0.716	0.827	1.175	1.03767	1.03628	1.02031	0.999893	0.96903	0.936827	1.015	1.034	1.145	0.716	0.853	1.254	1.131	0.426278
AID38864.1	91	K	hypothetical protein SAXN108_0423 [Staphylococcus aureus]	--	1	1.36565e-27	144.38	2	VTQQK(1)SGEESEVLVADK	-3.8282	1.033	1.109	1.023	0.852	0.929	1.038	1.03767	1.03628	1.02031	0.999893	0.96903	0.936827	0.996	1.07	1.003	0.852	0.959	1.108	1.051	0.523553
AID38864.1	133	K	hypothetical protein SAXN108_0423 [Staphylococcus aureus]	--	1	2.80813e-09	138.26	2	YSDAIDYK(1)K	-4.7636	1.125	1.078	1.153	0.845	0.854	0.898	1.03767	1.03628	1.02031	0.999893	0.96903	0.936827	1.084	1.04	1.13	0.845	0.881	0.959	1.212	0.0120657
AID38865.1	76	K	hypothetical protein SAXN108_0424 [Staphylococcus aureus]	--	1	6.1525e-06	86.243	3	EYQK(1)HLEEVDIR	-5.2761	1.114	1.29				0.457	0.904591	0.871825	1.02675	1.18233	0.929946	1.08455	1.231	1.48				0.421	3.22
AID38865.1	12	K	hypothetical protein SAXN108_0424 [Staphylococcus aureus]	--	1	3.61103e-15	153.08	3	TK(1)HNLEIDELAQQLNEK	-5.8886		0.677		1.365	0.835		0.904591	0.871825	1.02675	1.18233	0.929946	1.08455		0.777		1.154	0.898		0.757
AID38869.1	202	K	hypothetical protein SAXN108_0428 [Staphylococcus aureus]	--	1	0.000872065	53.517	2	GIK(1)SDVIDK	-4.7371		0.835					0.983383	1.03256	1.00813	0.987154	1.01045	0.97832		0.809
AID38869.1	197	K	hypothetical protein SAXN108_0428 [Staphylococcus aureus]	--	0.984173	0.0468268	46.033	2	IK(0.016)DFLK(0.984)SK	-5.9705			0.948				0.983383	1.03256	1.00813	0.987154	1.01045	0.97832			0.94
AID38869.1	179	K	hypothetical protein SAXN108_0428 [Staphylococcus aureus]	--	1	3.54895e-09	87.727	2	INVVDVPTK(1)YAGDVNK	-2.2119		1.306	0.929		0.484		0.983383	1.03256	1.00813	0.987154	1.01045	0.97832		1.265	0.922		0.479		2.283
AID38869.1	92	K	hypothetical protein SAXN108_0428 [Staphylococcus aureus]	--	1	1.03911e-05	77.358	2	LDK(1)QIDSQTK	-6.0768	1.073			0.922			0.983383	1.03256	1.00813	0.987154	1.01045	0.97832	1.091			0.934			1.168
AID38869.1	89	K	hypothetical protein SAXN108_0428 [Staphylococcus aureus]	--	1	0.00552455	50.834	2	YIMQHK(1)LDK	-6.2861		0.835					0.983383	1.03256	1.00813	0.987154	1.01045	0.97832		0.809
AID38871.1	288	K	Alkyl hydroperoxide reductase protein F [Staphylococcus aureus]	--	1	2.08681e-17	133.49	2	ATDIEK(1)TDEAIK	-5.0462	0.971	1.204	1.141	0.714	0.873	1.062	0.996663	0.992801	0.944928	0.957503	1.12692	0.981183	0.974	1.213	1.207	0.746	0.775	1.082	1.304	0.118365
AID38871.1	103	K	Alkyl hydroperoxide reductase protein F [Staphylococcus aureus]	--	1	2.49346e-08	148.9	2	EK(1)QSIIDQIK	-5.4185	1.116	1.102	1.081	0.753	0.886	1.051	0.996663	0.992801	0.944928	0.957503	1.12692	0.981183	1.12	1.11	1.144	0.786	0.786	1.071	1.277	0.0693873
AID38871.1	111	K	Alkyl hydroperoxide reductase protein F [Staphylococcus aureus]	--	1	2.83119e-06	158.37	2	QSIIDQIK(1)K	-5.2143	1.068	1.183	1.028	0.777	0.931	0.974	0.996663	0.992801	0.944928	0.957503	1.12692	0.981183	1.072	1.192	1.088	0.811	0.826	0.993	1.275	0.0277451
AID38871.1	318	K	Alkyl hydroperoxide reductase protein F [Staphylococcus aureus]	--	1	9.6729e-06	65.408	2	K(1)LNIPGEEQLINK	-3.5774	0.98	1.368		0.574	0.863		0.996663	0.992801	0.944928	0.957503	1.12692	0.981183	0.983	1.378		0.599	0.766		1.73	0.122241
AID38871.1	55	K	Alkyl hydroperoxide reductase protein F [Staphylococcus aureus]	--	1	0.000279016	92.732	2	LSLSEK(1)SLK	-6.0289	1.048	1.18	1.107	0.86	0.847	0.89	0.996663	0.992801	0.944928	0.957503	1.12692	0.981183	1.052	1.189	1.172	0.898	0.752	0.907	1.335	0.0156691
AID38871.1	7	K	Alkyl hydroperoxide reductase protein F [Staphylococcus aureus]	--	1	1.50139e-10	141.29	2	MLNADLK(1)QQLK	-4.6497	1.052	1.353	1.032	0.736	0.796	0.945	0.996663	0.992801	0.944928	0.957503	1.12692	0.981183	1.056	1.363	1.092	0.769	0.706	0.963	1.44	0.0400407
AID38871.1	399	K	Alkyl hydroperoxide reductase protein F [Staphylococcus aureus]	--	1	6.99883e-22	197.3	2	SLSNVDIK(1)TNAK	-5.1131	1.119	1.153	1.092	0.802	0.888	0.891	0.996663	0.992801	0.944928	0.957503	1.12692	0.981183	1.123	1.161	1.156	0.838	0.788	0.908	1.358	0.00191579
AID38871.1	403	K	Alkyl hydroperoxide reductase protein F [Staphylococcus aureus]	--	1	6.76161e-08	73.262	3	TNAK(1)TTEVVGEDHVTGIR	-3.216		1.059	0.951	0.821	0.941		0.996663	0.992801	0.944928	0.957503	1.12692	0.981183		1.067	1.006	0.857	0.835		1.225	0.0242788
AID38872.1	153	K	Alkyl hydroperoxide reductase protein C [Staphylococcus aureus]	--	1	6.93413e-06	74.424	2	DASTLAHK(1)IK	-4.8301	0.898	1.223		0.828	0.855		0.932673	0.986498	0.989163	1.10001	1.04585	0.945801	0.963	1.24		0.753	0.818		1.402	0.130592
AID38872.1	155	K	Alkyl hydroperoxide reductase protein C [Staphylococcus aureus]	--	1	3.01784e-06	173.11	2	IK(1)AAQYVR	-4.6777	1.101	0.976	1.073	1.048	0.874	0.902	0.932673	0.986498	0.989163	1.10001	1.04585	0.945801	1.18	0.989	1.085	0.953	0.836	0.954	1.186	0.064668
AID38872.1	24	K	Alkyl hydroperoxide reductase protein C [Staphylococcus aureus]	--	1	2.37151e-30	205.09	2	DQFK(1)EVTQEDLK	-2.2777	1.067	1.014	1.048	0.958	0.901	1.003	0.932673	0.986498	0.989163	1.10001	1.04585	0.945801	1.144	1.028	1.059	0.871	0.861	1.06	1.157	0.115351
AID38872.1	162	K	Alkyl hydroperoxide reductase protein C [Staphylococcus aureus]	--	1	1.14418e-10	178.94	2	K(1)NPGEVCPAK	-6.2056	1.047	0.949	0.999	1.091	0.932	0.983	0.932673	0.986498	0.989163	1.10001	1.04585	0.945801	1.123	0.962	1.01	0.992	0.891	1.039	1.059	0.423213
AID38872.1	171	K	Alkyl hydroperoxide reductase protein C [Staphylococcus aureus]	--	1	5.58044e-27	159.82	2	NPGEVCPAK(1)WEEGAK	-3.4283	1.012	0.916	0.786	1.376	0.917	1.008	0.932673	0.986498	0.989163	1.10001	1.04585	0.945801	1.085	0.929	0.795	1.251	0.877	1.066	0.879	0.407824
AID38872.1	177	K	Alkyl hydroperoxide reductase protein C [Staphylococcus aureus]	--	1	9.24482e-28	150.85	2	WEEGAK(1)TLQPGLDLVGK	-4.1107	0.867	1.736	0.6	0.716	0.747		0.932673	0.986498	0.989163	1.10001	1.04585	0.945801	0.93	1.76	0.607	0.651	0.714		1.61	0.412056
AID38872.1	188	K	Alkyl hydroperoxide reductase protein C [Staphylococcus aureus]	--	1	1.2084e-13	142.71	2	TLQPGLDLVGK(1)I	-4.879	0.752	1.642	0.314	1.284	1.22	0.624	0.932673	0.986498	0.989163	1.10001	1.04585	0.945801	0.806	1.664	0.317	1.167	1.167	0.66	0.931	0.654017
AID38873.1	21	K	Nitroreductase family protein [Staphylococcus aureus]	--	1	0.0103487	41.796	2	NK(1)PLSEDVVK	-4.0872		0.835					0.942901	1.02501	1.05678	0.914916	0.983866	1.07653		0.815
AID38873.1	29	K	Nitroreductase family protein [Staphylococcus aureus]	--	0.999934	0.0592592	41.824	2	NKPLSEDVVK(1)K	-4.7101		0.835					0.942901	1.02501	1.05678	0.914916	0.983866	1.07653		0.815
AID38875.1	222	K	putative DNA-binding protein [Staphylococcus aureus]	--	1	2.80063e-41	181.08	2	VDK(1)EDQISATEAIEK	-3.6382	0.996	1.208	1.053	0.831	0.798	1.079	1.04581	0.974738	0.952134	1.03208	0.994707	1.00053	0.952	1.239	1.106	0.805	0.802	1.078	1.228	0.166959
AID38875.1	234	K	putative DNA-binding protein [Staphylococcus aureus]	--	0.999588	3.8689e-21	64.983	3	VDKEDQISATEAIEK(1)ASVEQSK	-2.7718		0.835					1.04581	0.974738	0.952134	1.03208	0.994707	1.00053		0.857
AID38875.1	176	K	putative DNA-binding protein [Staphylococcus aureus]	--	1	5.00341e-11	150.21	2	ALAESTNK(1)VEK	-6.4723	1.077	1.064	1.061	0.823	0.904	1.07	1.04581	0.974738	0.952134	1.03208	0.994707	1.00053	1.03	1.092	1.114	0.797	0.909	1.069	1.166	0.14287
AID38875.1	179	K	putative DNA-binding protein [Staphylococcus aureus]	--	1	7.72102e-06	79.311	2	VEK(1)NAVTEDK	-6.9759	0.976	0.978	1.061			0.942	1.04581	0.974738	0.952134	1.03208	0.994707	1.00053	0.933	1.003	1.114			0.941	1.08
AID38875.1	241	K	putative DNA-binding protein [Staphylococcus aureus]	--	1	2.6185e-14	118.87	2	ASVEQSK(1)NDNAAETSNK	-3.5938		1.067	1.109	0.906	0.884	0.987	1.04581	0.974738	0.952134	1.03208	0.994707	1.00053		1.095	1.165	0.878	0.889	0.986	1.231	0.0287624
AID38875.1	193	K	putative DNA-binding protein [Staphylococcus aureus]	--	1	1.4132e-12	123.99	2	DSK(1)VAGVNTSTDAK	-6.541	1.089	1.145	1.073	0.739	0.773	1.18	1.04581	0.974738	0.952134	1.03208	0.994707	1.00053	1.041	1.175	1.127	0.716	0.777	1.179	1.251	0.19324
AID38875.1	204	K	putative DNA-binding protein [Staphylococcus aureus]	--	1	1.96372e-26	141.88	2	VAGVNTSTDAK(1)TDTK	-3.8263	1.145	1.122	1.135	0.843	0.767	0.937	1.04581	0.974738	0.952134	1.03208	0.994707	1.00053	1.095	1.151	1.192	0.817	0.771	0.937	1.362	0.00772901
AID38875.1	33	K	putative DNA-binding protein [Staphylococcus aureus]	--	1	8.12412e-06	106.35	2	GYQLSK(1)TEYR	-4.469	1.031	0.977	1.029	0.899		1.014	1.04581	0.974738	0.952134	1.03208	0.994707	1.00053	0.986	1.002	1.081	0.871		1.013	1.086	0.297136
AID38875.1	19	K	putative DNA-binding protein [Staphylococcus aureus]	--	1	0.000108195	90.263	3	K(1)IVQHLEER	-5.179	1.169	1.013	1.099	0.998	0.805	0.876	1.04581	0.974738	0.952134	1.03208	0.994707	1.00053	1.118	1.039	1.154	0.967	0.809	0.876	1.248	0.0206078
AID38875.1	109	K	putative DNA-binding protein [Staphylococcus aureus]	--	1	0.00119595	58.286	2	LEIQK(1)MR	-6.6599	1.133		1.159	0.947		0.869	1.04581	0.974738	0.952134	1.03208	0.994707	1.00053	1.083		1.217	0.918		0.869	1.287	0.0600401
AID38875.1	4	K	putative DNA-binding protein [Staphylococcus aureus]	--	1	0.00186039	69.915	2	MLTK(1)EFAQR	-4.5002		0.835					1.04581	0.974738	0.952134	1.03208	0.994707	1.00053		0.857
AID38875.1	186	K	putative DNA-binding protein [Staphylococcus aureus]	--	1	5.45504e-09	119.94	2	NAVTEDK(1)ADSK	-6.467	1.093	1.031	1.178	0.84	0.892	0.937	1.04581	0.974738	0.952134	1.03208	0.994707	1.00053	1.045	1.058	1.237	0.814	0.897	0.937	1.261	0.0278782
AID38875.1	208	K	putative DNA-binding protein [Staphylococcus aureus]	--	1	2.73441e-26	148.57	2	TDTK(1)AENAGDGTATK	-4.9647	1.089	1.105	0.927	0.895	0.856	1.134	1.04581	0.974738	0.952134	1.03208	0.994707	1.00053	1.041	1.134	0.974	0.867	0.861	1.133	1.101	0.366114
AID38875.1	15	K	putative DNA-binding protein [Staphylococcus aureus]	--	1	3.56299e-05	123.5	2	VELSEK(1)QVR	-5.2286	1.055	0.972	1.034	0.971	0.975	0.997	1.04581	0.974738	0.952134	1.03208	0.994707	1.00053	1.009	0.997	1.086	0.941	0.98	0.996	1.06	0.141459
AID38876.1	33	K	hypothetical protein SAXN108_0435 [Staphylococcus aureus]	--	1	0.00198154	53.028	2	LNLSLTEDK(1)R	-0.80383			1.421	0.487			1.0346	1.01491	0.932706	0.995541	1.02432	0.997925			1.524	0.489			3.117
AID38877.1	63	K	hypothetical protein SAXN108_0436 [Staphylococcus aureus]	--	1	0.000133956	43.177	2	MTK(1)LLTGEDGEHAVLSR	-2.9581		0.835					1.06332	0.738065	1.03799	1.17094	1.00601	0.983682		1.131
AID38877.1	89	K	hypothetical protein SAXN108_0436 [Staphylococcus aureus]	--	1	8.87425e-05	139.02	2	YK(1)QLILDDK	-5.2963	1.158	1.135	1.262	0.714	0.761	0.906	1.06332	0.738065	1.03799	1.17094	1.00601	0.983682	1.089	1.538	1.216	0.61	0.756	0.921	1.68	0.0289096
AID38877.1	87	K	hypothetical protein SAXN108_0436 [Staphylococcus aureus]	--	1	3.42299e-07	86.243	2	YNLAPDELEK(1)YK	-3.3994	1.114	1.285	1.076	0.803	0.841	0.774	1.06332	0.738065	1.03799	1.17094	1.00601	0.983682	1.048	1.741	1.037	0.686	0.836	0.787	1.657	0.0573619
AID38878.1	103	K	Xanthine phosphoribosyltransferase [Staphylococcus aureus]	--	1	2.64288e-06	120.65	2	NK(1)TSTVIVSK	-5.033	1.206	1.08	1.188	0.804	0.745	0.93	0.978798	1.065	1.02739	1.00935	0.992864	0.926595	1.232	1.014	1.156	0.797	0.75	1.004	1.334	0.0504204
AID38878.1	18	K	Xanthine phosphoribosyltransferase [Staphylococcus aureus]	--	1	4.76465e-06	72.922	2	EDGVVIDEK(1)ILK	-0.40161	1.027		0.923	0.872	1.194		0.978798	1.065	1.02739	1.00935	0.992864	0.926595	1.049		0.898	0.864	1.203		0.942	0.813107
AID38878.1	21	K	Xanthine phosphoribosyltransferase [Staphylococcus aureus]	--	1	0.000405832	49.097	3	ILK(1)VDGFLNHQIDAK	-4.2596	1.021						0.978798	1.065	1.02739	1.00935	0.992864	0.926595	1.043
AID38878.1	7	K	Xanthine phosphoribosyltransferase [Staphylococcus aureus]	--	1	0.000147243	76.605	2	MELLGQK(1)VK	-3.6326	0.826	0.95	0.999				0.978798	1.065	1.02739	1.00935	0.992864	0.926595	0.844	0.892	0.972
AID38878.1	9	K	Xanthine phosphoribosyltransferase [Staphylococcus aureus]	--	1	1.64668e-05	80.623	2	VK(1)EDGVVIDEK	-6.0803	0.94	1.063	1.211	0.832		0.842	0.978798	1.065	1.02739	1.00935	0.992864	0.926595	0.96	0.998	1.179	0.824		0.909	1.207	0.129645
AID38878.1	156	K	Xanthine phosphoribosyltransferase [Staphylococcus aureus]	--	1	1.42549e-06	58.508	3	TAGIGIVVEK(1)SFQNGHQR	-2.9497		0.835					0.978798	1.065	1.02739	1.00935	0.992864	0.926595		0.784
AID38878.1	47	K	Xanthine phosphoribosyltransferase [Staphylococcus aureus]	--	1	6.33543e-05	111.61	2	TFYEQFK(1)DK	-4.8005	1.21	1.181	1.06	0.946		0.388	0.978798	1.065	1.02739	1.00935	0.992864	0.926595	1.236	1.109	1.032	0.937		0.419	1.66	0.154182
AID38878.1	185	K	Xanthine phosphoribosyltransferase [Staphylococcus aureus]	--	1	1.575e-07	117.21	2	VASLEGNK(1)VTLVGEE	-6.2084		1.573	0.721			0.445	0.978798	1.065	1.02739	1.00935	0.992864	0.926595		1.477	0.702			0.48	2.27
AID38880.1	205	K	Inosine-5'-monophosphate dehydrogenase [Staphylococcus aureus]	--	1	2.71892e-20	174.23	2	DIEK(1)VIEFPNAAK	-4.7683	1.013	1.128	1.101	1.089	0.768	0.817	0.984529	1.01217	1.01421	1.0904	0.963726	0.934962	1.029	1.114	1.086	0.999	0.797	0.874	1.209	0.0495892
AID38880.1	214	K	Inosine-5'-monophosphate dehydrogenase [Staphylococcus aureus]	--	1	1.35869e-08	84.999	3	VIEFPNAAK(1)DEHGR	-4.3972	0.944	0.955	1.226	1.14	0.773	0.924	0.984529	1.01217	1.01421	1.0904	0.963726	0.934962	0.959	0.944	1.209	1.045	0.802	0.988	1.098	0.458529
AID38880.1	398	K	Inosine-5'-monophosphate dehydrogenase [Staphylococcus aureus]	--	1	4.77758e-19	139.7	2	GMGSLGAMEK(1)GSNDR	-1.5865	1.386	1.105	1.204	0.883	0.666	0.644	0.984529	1.01217	1.01421	1.0904	0.963726	0.934962	1.408	1.092	1.187	0.81	0.691	0.689	1.684	0.00487754
AID38880.1	264	K	Inosine-5'-monophosphate dehydrogenase [Staphylococcus aureus]	--	1	2.02046e-06	114.39	2	GVIDQVK(1)HIK	-4.2117	1.085	1.087	1.15	0.888	0.786	0.965	0.984529	1.01217	1.01421	1.0904	0.963726	0.934962	1.102	1.074	1.134	0.814	0.816	1.032	1.243	0.0492553
AID38880.1	335	K	Inosine-5'-monophosphate dehydrogenase [Staphylococcus aureus]	--	1	3.49014e-05	66.953	2	HGK(1)AIIADGGIK	-4.5385	1.107			1.016	0.925		0.984529	1.01217	1.01421	1.0904	0.963726	0.934962	1.124			0.932	0.96		1.188
AID38880.1	185	K	Inosine-5'-monophosphate dehydrogenase [Staphylococcus aureus]	--	1	0.000927	79.059	2	IEK(1)LPLVK	-5.354	1.02	0.983	1.124	1.008	0.731	1.145	0.984529	1.01217	1.01421	1.0904	0.963726	0.934962	1.036	0.971	1.108	0.924	0.759	1.225	1.071	0.57935
AID38880.1	190	K	Inosine-5'-monophosphate dehydrogenase [Staphylococcus aureus]	--	1	0.000952441	58.426	2	LPLVK(1)DGR	-4.8386		1.072	1.162	1.062	0.723	0.899	0.984529	1.01217	1.01421	1.0904	0.963726	0.934962		1.059	1.146	0.974	0.75	0.962	1.231	0.155994
AID38880.1	129	K	Inosine-5'-monophosphate dehydrogenase [Staphylococcus aureus]	--	1	2.71086e-06	78.864	2	ISGVPIVDNK(1)EDR	-4.1103	1.088	1.102	1.046	0.935	0.85	0.94	0.984529	1.01217	1.01421	1.0904	0.963726	0.934962	1.105	1.089	1.031	0.857	0.882	1.005	1.175	0.0375131
AID38880.1	413	K	Inosine-5'-monophosphate dehydrogenase [Staphylococcus aureus]	--	1	0.000168038	66.664	2	K(1)FVPEGIEGR	-4.7711	1.14	1.087	1.135	0.839	0.887	0.861	0.984529	1.01217	1.01421	1.0904	0.963726	0.934962	1.158	1.074	1.119	0.769	0.92	0.921	1.284	0.0165875
AID38880.1	201	K	Inosine-5'-monophosphate dehydrogenase [Staphylococcus aureus]	--	1	2.4802e-13	99.589	2	LEGLITIK(1)DIEK	-2.9741		1.559	0.126				0.984529	1.01217	1.01421	1.0904	0.963726	0.934962		1.54	0.124
AID38880.1	5	K	Inosine-5'-monophosphate dehydrogenase [Staphylococcus aureus]	--	1	0.00263716	47.349	2	MWESK(1)FAK	-5.4797		0.835					0.984529	1.01217	1.01421	1.0904	0.963726	0.934962		0.825
AID38880.1	87	K	Inosine-5'-monophosphate dehydrogenase [Staphylococcus aureus]	--	1	2.91161e-68	209.7	2	NMGVEEQADEVQK(1)VK	-3.9848	1.09	1.155	1.136	0.836	0.748	0.984	0.984529	1.01217	1.01421	1.0904	0.963726	0.934962	1.107	1.141	1.12	0.767	0.776	1.052	1.298	0.0589671
AID38880.1	409	K	Inosine-5'-monophosphate dehydrogenase [Staphylococcus aureus]	--	1	4.97556e-05	120.33	2	YFQEDK(1)APK	-5.4122	1.219	0.969	1.139	0.93	0.817	0.9	0.984529	1.01217	1.01421	1.0904	0.963726	0.934962	1.238	0.957	1.123	0.853	0.848	0.963	1.245	0.0656256
AID38881.1	110	K	GMP synthase glutamine-hydrolyzing, amidotransferase subunit / GMP synthase glutamine-hydrolyzing, ATP pyrophosphatase subunit [Staphylococcus aureus]	--	1	1.6453e-06	138.26	2	EYGK(1)AIINAK	-5.2864	1.112	1.063	1.159	0.786	0.935	0.911	1.02227	1.01813	1.04019	0.967372	0.899941	1.0521	1.088	1.044	1.114	0.813	1.039	0.866	1.194	0.0739172
AID38881.1	298	K	GMP synthase glutamine-hydrolyzing, amidotransferase subunit / GMP synthase glutamine-hydrolyzing, ATP pyrophosphatase subunit [Staphylococcus aureus]	--	1	0.0017746	52.591	2	GVSDPEQK(1)R	-5.173			1.107			1.042	1.02227	1.01813	1.04019	0.967372	0.899941	1.0521			1.064			0.99	1.075
AID38881.1	290	K	GMP synthase glutamine-hydrolyzing, amidotransferase subunit / GMP synthase glutamine-hydrolyzing, ATP pyrophosphatase subunit [Staphylococcus aureus]	--	1	4.19958e-05	64.064	2	LK(1)GVSDPEQK	-5.06	1.096	1.019	1.049		0.881	0.963	1.02227	1.01813	1.04019	0.967372	0.899941	1.0521	1.072	1.001	1.008		0.979	0.915	1.084	0.120614
AID38881.1	99	K	GMP synthase glutamine-hydrolyzing, amidotransferase subunit / GMP synthase glutamine-hydrolyzing, ATP pyrophosphatase subunit [Staphylococcus aureus]	--	1	0.000734493	72.038	2	LLGGK(1)VER	-4.1667	1.092	0.993	1.088	0.848		0.902	1.02227	1.01813	1.04019	0.967372	0.899941	1.0521	1.068	0.975	1.046	0.877		0.857	1.188	0.0184489
AID38881.1	408	K	GMP synthase glutamine-hydrolyzing, amidotransferase subunit / GMP synthase glutamine-hydrolyzing, ATP pyrophosphatase subunit [Staphylococcus aureus]	--	1	0.000120408	69.327	2	VLGEITEDK(1)LEIVR	-3.324		0.835					1.02227	1.01813	1.04019	0.967372	0.899941	1.0521		0.82
AID38894.1	33	K	Dihydrofolate reductase [Staphylococcus aureus]	--	1	0.00059464	74.424	2	DWEYVK(1)NTTK	-3.3436		0.953		0.835			0.831273	0.867812	0.808078	1.13671	1.31634	1.03978		1.098		0.735			1.494
AID38894.1	11	K	Dihydrofolate reductase [Staphylococcus aureus]	--	1	5.48393e-09	99.174	2	VSLIAAMDK(1)NR	-5.9801	1.024	1.051	0.857		1.051	1.057	0.831273	0.867812	0.808078	1.13671	1.31634	1.03978	1.232	1.211	1.061		0.798	1.017	1.287	0.0991965
AID38900.1	181	K	hypothetical protein SAXN108_0459 [Staphylococcus aureus]	--	1	7.21065e-06	85.821	2	DENLSK(1)LYSR	-4.1074	0.956		1.008				0.996733	1.02227	0.980764	0.99356	1.03959	0.96708	0.959		1.028
AID38900.1	24	K	hypothetical protein SAXN108_0459 [Staphylococcus aureus]	--	1	4.36362e-05	53.363	2	K(1)SSSNYYEGGNEIVSK	-3.4748		0.835					0.996733	1.02227	0.980764	0.99356	1.03959	0.96708		0.817
AID38900.1	19	K	hypothetical protein SAXN108_0459 [Staphylococcus aureus]	--	1	0.000148219	105.36	2	SLLIK(1)TLER	-5.0797	1.073	1.08	1.22	0.913	0.755	0.902	0.996733	1.02227	0.980764	0.99356	1.03959	0.96708	1.077	1.056	1.244	0.919	0.726	0.933	1.31	0.0467029
AID38909.1	510	K	hypothetical protein SAXN108_0468 [Staphylococcus aureus]	--	1	6.07851e-08	56.473	3	K(1)CAIVTDLDEQAIPSEHR	-4.0783		0.835					1.07037	0.98174	1.05575	1.01709	0.906101	0.968949		0.851
AID38909.1	530	K	hypothetical protein SAXN108_0468 [Staphylococcus aureus]	--	1	0.000148355	102.55	2	LYK(1)STAQEK	-7.9968	1.388	1.019	1.162	0.799	0.767	0.813	1.07037	0.98174	1.05575	1.01709	0.906101	0.968949	1.297	1.038	1.101	0.786	0.846	0.839	1.391	0.00992057
AID38909.1	536	K	hypothetical protein SAXN108_0468 [Staphylococcus aureus]	--	1	0.00259862	41.796	2	STAQEK(1)GQAR	-5.0069	1.021						1.07037	0.98174	1.05575	1.01709	0.906101	0.968949	0.954
AID38909.1	614	K	hypothetical protein SAXN108_0468 [Staphylococcus aureus]	--	1	9.95478e-13	136.84	2	NLAMLK(1)LANHVGK	-2.5884		0.874	0.904				1.07037	0.98174	1.05575	1.01709	0.906101	0.968949		0.89	0.856
AID38928.1	198	K	Type I restriction-modification system, DNA-methyltransferase subunit M [Staphylococcus aureus]	--	1	0.00375102	58.286	2	FAATAGK(1)K	-7.3356			1.095	1.203	0.647		0.971559	1.01594	1.07175	1.00979	0.948794	0.982174			1.022	1.191	0.682		1.091
AID38928.1	199	K	Type I restriction-modification system, DNA-methyltransferase subunit M [Staphylococcus aureus]	--	1	0.00128655	54.199	2	K(1)AGEFYTPQQVSK	-4.9741			0.948				0.971559	1.01594	1.07175	1.00979	0.948794	0.982174			0.885
AID38928.1	325	K	Type I restriction-modification system, DNA-methyltransferase subunit M [Staphylococcus aureus]	--	1	0.000127742	60.892	2	FSGYGK(1)LAPK	-3.8068	1.046	0.881	1.236	1.032	0.912	0.873	0.971559	1.01594	1.07175	1.00979	0.948794	0.982174	1.077	0.867	1.153	1.022	0.961	0.889	1.078	0.502803
AID38928.1	215	K	Type I restriction-modification system, DNA-methyltransferase subunit M [Staphylococcus aureus]	--	1	0.000124605	65.933	2	ILAK(1)IVTDGK	-3.9439		1.02		0.934	0.87		0.971559	1.01594	1.07175	1.00979	0.948794	0.982174		1.004		0.925	0.917		1.09
AID38928.1	153	K	Type I restriction-modification system, DNA-methyltransferase subunit M [Staphylococcus aureus]	--	1	0.0096829	43.734	2	LGNNVK(1)ER	-7.1713					1.063		0.971559	1.01594	1.07175	1.00979	0.948794	0.982174					1.12
AID38928.1	16	K	Type I restriction-modification system, DNA-methyltransferase subunit M [Staphylococcus aureus]	--	1	0.000226486	114.64	2	QQQAELHK(1)K	-5.9356			0.828	1.095			0.971559	1.01594	1.07175	1.00979	0.948794	0.982174			0.773	1.084			0.713
AID38928.1	6	K	Type I restriction-modification system, DNA-methyltransferase subunit M [Staphylococcus aureus]	--	1	0.00456564	58.286	2	SITEK(1)QR	-5.8751			0.948				0.971559	1.01594	1.07175	1.00979	0.948794	0.982174			0.885
AID38933.1	240	K	putative lipoprotein [Staphylococcus aureus]	--	1	0.00296857	65.313	2	GSSVGYK(1)K	-6.1591	1.235	0.963		0.62			0.999214	1.10611	1.20408		0.690597		1.236	0.871
AID38936.1	43	K	Tandem lipoprotein [Staphylococcus aureus]	--	1	6.62703e-05	50.116	2	NLEDLYDK(1)EGYR	-2.568		0.835					1.01777	1.08578	1.02677	0.977093	0.991071	0.901522		0.769
AID38936.1	27	K	Tandem lipoprotein [Staphylococcus aureus]	--	1	2.8276e-06	63.212	2	SFAK(1)TLDMYPIK	-3.9243	0.899	1.271		0.581			1.01777	1.08578	1.02677	0.977093	0.991071	0.901522	0.883	1.171		0.595			1.726
AID38936.1	224	K	Tandem lipoprotein [Staphylococcus aureus]	--	1	0.00181615	61.48	2	DK(1)GQETTLR	-6.2792	1.266				0.808		1.01777	1.08578	1.02677	0.977093	0.991071	0.901522	1.244				0.815		1.526
AID38936.1	214	K	Tandem lipoprotein [Staphylococcus aureus]	--	1	0.00296857	65.313	2	GSSVGYK(1)K	-6.1591	1.235	0.963		0.62			1.01777	1.08578	1.02677	0.977093	0.991071	0.901522	1.213	0.887		0.635			1.654
AID38936.1	130	K	Tandem lipoprotein [Staphylococcus aureus]	--	1	1.16064e-08	90.142	2	IVLLDNVEDK(1)K	-3.9404	0.942	1.113	0.974	0.696			1.01777	1.08578	1.02677	0.977093	0.991071	0.901522	0.926	1.025	0.949	0.712			1.358
AID38936.1	207	K	Tandem lipoprotein [Staphylococcus aureus]	--	1	3.92338e-06	80.815	2	LYIDGDIK(1)GSSVGYK	-2.4332		0.835					1.01777	1.08578	1.02677	0.977093	0.991071	0.901522		0.769
AID38936.1	120	K	Tandem lipoprotein [Staphylococcus aureus]	--	1	1.38204e-12	128.97	2	NNK(1)IVLLDNVEDK	-7.3635		1.445				0.337	1.01777	1.08578	1.02677	0.977093	0.991071	0.901522		1.331				0.374	3.559
AID38936.1	17	K	Tandem lipoprotein [Staphylococcus aureus]	--	1	0.000144381	81.099	2	TDSK(1)EEQIK	-5.2987	1.04	0.98		1.044	0.781		1.01777	1.08578	1.02677	0.977093	0.991071	0.901522	1.022	0.903		1.068	0.788		1.037	0.805212
AID38936.1	105	K	Tandem lipoprotein [Staphylococcus aureus]	--	1	2.74947e-06	76.255	2	VYDDISK(1)NHNEK	-4.3586	1.285	0.614	0.953				1.01777	1.08578	1.02677	0.977093	0.991071	0.901522	1.263	0.565	0.928
AID38937.1	230	K	hypothetical protein SAXN108_0496 [Staphylococcus aureus]	--	1	1.71372e-05	66.953	2	FVAENDALTENLK(1)K	-5.3009	1.167			0.833			1.00208	0.887844	1.03564	1.16521	0.948659	0.960575	1.165			0.715			1.629
AID38939.1	77	K	hypothetical protein SAXN108_0498 [Staphylococcus aureus]	--	1	0.00101496	58.476	2	ANFK(1)GAAQGDWVK	-4.295	1.021						0.991248	0.920974	0.952404	1.28839	0.972435	0.874549	1.03
AID38945.1	118	K	hypothetical protein SAXN108_0504 [Staphylococcus aureus]	--	1	0.000151316	127.94	2	LEDNLEK(1)HI	-3.7589	1.383	1.157	0.998	0.867	0.799	0.705	0.956635	1.04079	1.07452	0.96149	0.984166	0.982402	1.446	1.112	0.929	0.902	0.812	0.718	1.434	0.0735531
AID38945.1	66	K	hypothetical protein SAXN108_0504 [Staphylococcus aureus]	--	1	2.19912e-12	127.03	2	VCSTNEGLLNIK(1)R	-3.5102	0.892	1.001	0.616	1.232	1.218	1.084	0.956635	1.04079	1.07452	0.96149	0.984166	0.982402	0.932	0.962	0.573	1.281	1.238	1.103	0.681	0.0783914
AID38952.1	349	K	putative Cys/Met metabolism PLP-dependentenzyme [Staphylococcus aureus]	--	1	7.3263e-09	86.243	2	AK(1)EGITDGLVR	-4.6947	0.943	1.1	1.116	0.859	0.929	1.032	0.909094	1.02945	0.924657	1.05708	1.07946	1.00026	1.037	1.069	1.207	0.813	0.861	1.032	1.224	0.0742056
AID38952.1	108	K	putative Cys/Met metabolism PLP-dependentenzyme [Staphylococcus aureus]	--	1	0.000732164	88.181	2	ALTK(1)VFTR	-4.9718	1.055	1.19	1.124	0.783	1.017	0.742	0.909094	1.02945	0.924657	1.05708	1.07946	1.00026	1.16	1.156	1.216	0.741	0.942	0.742	1.456	0.00934532
AID38952.1	244	K	putative Cys/Met metabolism PLP-dependentenzyme [Staphylococcus aureus]	--	1	0.000807275	72.038	2	GIK(1)TLGLR	-7.7505	0.81	0.929	1.358	0.813	1.048	1.051	0.909094	1.02945	0.924657	1.05708	1.07946	1.00026	0.891	0.902	1.469	0.769	0.971	1.051	1.169	0.512234
AID38952.1	156	K	putative Cys/Met metabolism PLP-dependentenzyme [Staphylococcus aureus]	--	1	0.00128331	91.783	2	K(1)SAEIAK	-5.6027					1.063		0.909094	1.02945	0.924657	1.05708	1.07946	1.00026					0.985
AID38952.1	309	K	putative Cys/Met metabolism PLP-dependentenzyme [Staphylococcus aureus]	--	1	2.61837e-15	183	2	NTESAK(1)QLIK	-5.53	1.046	1.017	1.059	0.912	1.005	0.948	0.909094	1.02945	0.924657	1.05708	1.07946	1.00026	1.151	0.988	1.145	0.863	0.931	0.948	1.198	0.0363704
AID38952.1	215	K	putative Cys/Met metabolism PLP-dependentenzyme [Staphylococcus aureus]	--	1	2.22995e-27	96.453	3	YLGGHSDVVAGLVATSDDK(1)LAER	-2.919		0.835					0.909094	1.02945	0.924657	1.05708	1.07946	1.00026		0.811
AID38953.1	334	K	Methionine ABC transporter ATP-binding protein [Staphylococcus aureus]	--	1	8.17383e-05	55.235	2	EK(1)NIQFEEVH	-6.4486		0.835					0.822692	1.25041	0.738677	0.781648	1.26815	1.13842		0.668
AID38955.1	124	K	putative lipoprotein [Staphylococcus aureus]	--	1	2.44582e-06	66.485	2	DGAK(1)VVIPNDVSNQAR	-3.0879	0.526	1.134			1.197		0.894523	1.00607	0.716565	1.01765	1.32667	1.03852	0.588	1.127			0.902		0.951
AID38955.1	251	K	putative lipoprotein [Staphylococcus aureus]	--	1	3.96208e-10	139.78	2	EAQK(1)ALQEDVK	-5.3781	0.667	1.017	0.872	0.948	1.334	1.225	0.894523	1.00607	0.716565	1.01765	1.32667	1.03852	0.746	1.011	1.217	0.932	1.006	1.18	0.954	0.714821
AID38955.1	170	K	putative lipoprotein [Staphylococcus aureus]	--	1	8.14828e-09	104.04	3	HLK(1)ITAVDAQQTAR	-5.031	0.724	1.047		1.054	1.043	1.217	0.894523	1.00607	0.716565	1.01765	1.32667	1.03852	0.809	1.041		1.036	0.786	1.172	0.927	0.720857
AID38955.1	151	K	putative lipoprotein [Staphylococcus aureus]	--	1	0.0234432	41.824	2	K(1)DFGLAGTVK	-5.2602		0.835					0.894523	1.00607	0.716565	1.01765	1.32667	1.03852		0.83
AID38956.1	97	K	putative exported protein [Staphylococcus aureus]	--	1	1.1101e-07	69.224	2	LK(1)VSGTASSSNAASNSSR	-3.5422			0.948				1.05108	0.833387	1.20602	0.98331	0.793697	1.1325			0.786
AID38956.1	14	K	putative exported protein [Staphylococcus aureus]	--	1	0.000195293	62.969	2	YGISIAK(1)LK	-4.4104		0.818	0.967				1.05108	0.833387	1.20602	0.98331	0.793697	1.1325		0.982	0.802
AID38963.1	1000	K	Glutamate synthase NADPH large chain [Staphylococcus aureus]	--	1	2.5541e-13	113.86	2	LVSK(1)TGVGTIASGVAK	-4.3431		1.137		0.87	1.062	0.933	0.926108	0.985306	0.742739	1.05472	1.23531	1.05581		1.154		0.825	0.86	0.884	1.348
AID38965.1	43	K	PTS system, trehalose-specific IIB component / PTS system, trehalose-specific IIC component [Staphylococcus aureus]	--	1	8.15287e-06	75.5	2	VDK(1)DALSNNALVK	-3.4727		0.835					1.11945	1.03245	1.11699	0.961173	0.975189	0.794753		0.809
AID38969.1	401	K	DNA polymerase III subunits gamma and tau [Staphylococcus aureus]	--	1	1.13965e-05	78.864	2	AQGVSVAPVQK(1)SSK	-4.9759	1.275	1.173	1.06		0.707	0.705	1.01839	0.993954	1.03522	1.01739	0.979729	0.955313	1.252	1.18	1.024		0.722	0.738	1.578	0.00996822
AID38969.1	509	K	DNA polymerase III subunits gamma and tau [Staphylococcus aureus]	--	1	4.21012e-05	44.82	2	NVK(1)VVGVPSDQWQR	-1.6626		0.835					1.01839	0.993954	1.03522	1.01739	0.979729	0.955313		0.84
AID38969.1	549	K	DNA polymerase III subunits gamma and tau [Staphylococcus aureus]	--	1	2.45952e-08	77.358	2	QQAQQTDIAQK(1)AK	-4.7101	0.857	1.128	1.003		0.799		1.01839	0.993954	1.03522	1.01739	0.979729	0.955313	0.842	1.135	0.969		0.816		1.203
AID38969.1	112	K	DNA polymerase III subunits gamma and tau [Staphylococcus aureus]	--	1	0.000328027	52.591	2	VK(1)YAPSESK	-5.6299		0.835					1.01839	0.993954	1.03522	1.01739	0.979729	0.955313		0.84
AID38970.1	12	K	hypothetical protein SAXN108_0529 [Staphylococcus aureus]	--	1	5.6668e-09	96.957	2	GGGNMQQMMK(1)QMQK	-3.8949		1.006	1.374		0.367		0.997376	1.13099	1.02752	0.947915	0.990368	0.905826		0.889	1.337		0.371		3
AID38970.1	16	K	hypothetical protein SAXN108_0529 [Staphylococcus aureus]	--	1	5.07187e-05	143.09	2	QMQK(1)MQK	-3.0761	1.207	0.915	0.991	0.868	0.833		0.997376	1.13099	1.02752	0.947915	0.990368	0.905826	1.21	0.809	0.964	0.916	0.841		1.132	0.522173
AID38970.1	20	K	hypothetical protein SAXN108_0529 [Staphylococcus aureus]	--	1	0.000350468	137.84	2	K(1)MAQEQEK	-3.0258	0.799	0.955	1.018				0.997376	1.13099	1.02752	0.947915	0.990368	0.905826	0.801	0.844	0.991
AID38970.1	27	K	hypothetical protein SAXN108_0529 [Staphylococcus aureus]	--	1	7.28819e-05	117.3	2	MAQEQEK(1)LK	-3.3697	1.095	1.129	1.039	0.895	0.849	0.952	0.997376	1.13099	1.02752	0.947915	0.990368	0.905826	1.098	0.998	1.011	0.944	0.857	1.051	1.089	0.252868
AID38970.1	95	K	hypothetical protein SAXN108_0529 [Staphylococcus aureus]	--	1	1.06638e-05	69.276	2	LGK(1)HTQGLNIPGM	-4.3785	0.976	1.132				0.862	0.997376	1.13099	1.02752	0.947915	0.990368	0.905826	0.979	1.001				0.952	1.04
AID38973.1	158	K	Thymidylate kinase [Staphylococcus aureus]	--	1	1.17532e-06	70.195	2	LDQEDLK(1)FHEK	-3.1261		0.835					0.943382	1.06733	1.03413	0.933095	1.11477	0.907293		0.782
AID38974.1	29	K	hypothetical protein SAXN108_0533 [Staphylococcus aureus]	--	1	9.63061e-15	138.71	2	ATK(1)LATTGGFLR	-4.813	1.008	1.092	0.923	0.856	1.05	1.081	0.982494	0.90952	0.803961	1.1245	1.06488	1.11464	1.026	1.201	1.148	0.761	0.986	0.97	1.242	0.0821563
AID38982.1	575	K	Methionyl-tRNA synthetase [Staphylococcus aureus]	--	1	1.66689e-14	122.51	2	AATIIDAEHVK(1)K	-3.5023	1.156	1.147	1.131	0.839	0.803	0.854	1.03816	1.08788	1.01268	0.935208	0.986582	0.939478	1.114	1.054	1.117	0.897	0.814	0.909	1.254	0.00458545
AID38982.1	560	K	Methionyl-tRNA synthetase [Staphylococcus aureus]	--	1	0.000788721	69.716	2	DFDK(1)VEIK	-4.714	0.6	1.179					1.03816	1.08788	1.01268	0.935208	0.986582	0.939478	0.578	1.084
AID38982.1	544	K	Methionyl-tRNA synthetase [Staphylococcus aureus]	--	0.999951	0.000380961	46.358	3	EEK(1)EEIPSKPQIDIK	-6.1626			0.948				1.03816	1.08788	1.01268	0.935208	0.986582	0.939478			0.936
AID38982.1	610	K	Methionyl-tRNA synthetase [Staphylococcus aureus]	--	1	0.00010575	43.272	2	FYTPDDIIGK(1)K	-5.3048			0.914		1.1		1.03816	1.08788	1.01268	0.935208	0.986582	0.939478			0.903		1.115		0.81
AID38982.1	102	K	Methionyl-tRNA synthetase [Staphylococcus aureus]	--	1	1.09339e-07	92.445	2	HK(1)HVVEQVFER	-4.5931	1.06	0.67	1.099				1.03816	1.08788	1.01268	0.935208	0.986582	0.939478	1.021	0.616	1.085
AID38982.1	154	K	Methionyl-tRNA synthetase [Staphylococcus aureus]	--	1	5.93636e-05	52.863	3	IIGGK(1)SPDSGHEVELVK	-4.7618				0.973			1.03816	1.08788	1.01268	0.935208	0.986582	0.939478				1.04
AID38982.1	60	K	Methionyl-tRNA synthetase [Staphylococcus aureus]	--	1	0.000963259	109.36	2	IQEK(1)AQK	-8.3356	1.333	1.294		0.891		0.285	1.03816	1.08788	1.01268	0.935208	0.986582	0.939478	1.284	1.189		0.953		0.303	1.969	0.284116
AID38982.1	579	K	Methionyl-tRNA synthetase [Staphylococcus aureus]	--	0.972931	0.0441258	53.878	2	K(0.027)SDK(0.973)LLK	-4.1145			0.948				1.03816	1.08788	1.01268	0.935208	0.986582	0.939478			0.936
AID38982.1	627	K	Methionyl-tRNA synthetase [Staphylococcus aureus]	--	1	1.43581e-18	139.7	2	LMGQK(1)SEGMILSAEK	-4.9589	0.799	1.934	0.788	0.545	0.543		1.03816	1.08788	1.01268	0.935208	0.986582	0.939478	0.77	1.778	0.778	0.583	0.55		1.957	0.198593
AID38982.1	619	K	Methionyl-tRNA synthetase [Staphylococcus aureus]	--	1	7.76473e-09	92.428	2	VAVVTNLK(1)PAK	-4.8564	1.169	1.08	1.101	0.847	0.923	0.827	1.03816	1.08788	1.01268	0.935208	0.986582	0.939478	1.126	0.993	1.087	0.906	0.936	0.88	1.178	0.0172229
AID38983.1	108	K	deoxyribonuclease [Staphylococcus aureus]	--	1	6.40997e-05	60	2	SPADVQK(1)EVFR	-3.7431					1.063		0.980655	1.01172	0.97863	1.04428	0.987317	0.997389					1.077
AID38986.1	3	K	Veg protein [Staphylococcus aureus]	--	1	0.00115944	58.916	2	PK(1)SILDIK	-4.1568		1.196			0.604		0.728867	1.09688	0.999814	1.14869	1.06154	0.9642		1.09			0.569		1.916
AID38988.1	20	K	PurR: transcription regulator associated with purine metabolism [Staphylococcus aureus]	--	1	0.00145568	58.426	2	LIPLTFFVK(1)K	-4.6826			0.948				0.944986	1.09427	1.00985	0.955711	1.01439	0.980791			0.939
AID38988.1	42	K	PurR: transcription regulator associated with purine metabolism [Staphylococcus aureus]	--	1	0.00177241	67.464	2	NTFQK(1)EK	-4.9652	1.267		0.719				0.944986	1.09427	1.00985	0.955711	1.01439	0.980791	1.341		0.712
AID38988.1	26	K	PurR: transcription regulator associated with purine metabolism [Staphylococcus aureus]	--	1	1.21295e-06	73.891	2	QAK(1)SSISEDVQIIK	-2.837		0.835					0.944986	1.09427	1.00985	0.955711	1.01439	0.980791		0.763
AID38988.1	37	K	PurR: transcription regulator associated with purine metabolism [Staphylococcus aureus]	--	1	1.89876e-06	65.173	2	SSISEDVQIIK(1)NTFQK	-2.4235		0.835					0.944986	1.09427	1.00985	0.955711	1.01439	0.980791		0.763
AID38989.1	2	K	YabJ [Staphylococcus aureus]	--	1	0.00395019	42.075	2	MK(1)IINTTR	-6.8836	1.021						1.01892	1.01949	0.98756	1.07241	1.031	0.870617	1.002
AID38990.1	10	K	Protein of unknown function identified by role in sporulation (SpoVG) [Staphylococcus aureus]	--	1	0.00253093	56.378	2	K(1)IQTDGR	-4.4328			0.948				1.05513	1.06312	1.0522	0.96818	1.01399	0.847377			0.901
AID38990.1	2	K	Protein of unknown function identified by role in sporulation (SpoVG) [Staphylococcus aureus]	--	1	0.00136718	90.308	2	MK(1)VTDVR	-5.0943		1.078	1.159	0.802		0.828	1.05513	1.06312	1.0522	0.96818	1.01399	0.847377		1.014	1.101	0.828		0.977	1.172	0.223459
AID38990.1	50	K	Protein of unknown function identified by role in sporulation (SpoVG) [Staphylococcus aureus]	--	1	4.35799e-19	122.66	2	VIEGNSGLFVAMPSK(1)R	-3.3682	1.15	1.604	0.865	0.802	0.688	0.711	1.05513	1.06312	1.0522	0.96818	1.01399	0.847377	1.09	1.509	0.822	0.828	0.679	0.839	1.458	0.135874
AID38992.1	393	K	N-acetylglucosamine-1-phosphate uridyltransferase / Glucosamine-1-phosphate N-acetyltransferase [Staphylococcus aureus]	--	1	0.00152908	82.716	2	FK(1)TIVGK	-5.1059	1.025		1.262	1.122	0.883	0.85	1.07447	1.12125	1.02287	0.971205	0.945014	0.865194	0.954		1.234	1.155	0.934	0.982	1.069	0.656256
AID38992.1	12	K	N-acetylglucosamine-1-phosphate uridyltransferase / Glucosamine-1-phosphate N-acetyltransferase [Staphylococcus aureus]	--	1	0.00110095	41.824	2	HAIILAAGK(1)GTR	-3.1897		0.938	0.831				1.07447	1.12125	1.02287	0.971205	0.945014	0.865194		0.837	0.812
AID38992.1	156	K	N-acetylglucosamine-1-phosphate uridyltransferase / Glucosamine-1-phosphate N-acetyltransferase [Staphylococcus aureus]	--	1	7.56216e-09	108.24	2	IVEEK(1)DATQAEK	-4.2619		1.23	0.994			0.598	1.07447	1.12125	1.02287	0.971205	0.945014	0.865194		1.097	0.972			0.691	1.497
AID38992.1	445	K	N-acetylglucosamine-1-phosphate uridyltransferase / Glucosamine-1-phosphate N-acetyltransferase [Staphylococcus aureus]	--	1	0.00158393	51.864	2	QTTK(1)EGYR	-4.3622			0.948				1.07447	1.12125	1.02287	0.971205	0.945014	0.865194			0.927
AID38992.1	183	K	N-acetylglucosamine-1-phosphate uridyltransferase / Glucosamine-1-phosphate N-acetyltransferase [Staphylococcus aureus]	--	1	5.39677e-07	136.84	2	TLFEK(1)LTQVK	-3.846		0.835					1.07447	1.12125	1.02287	0.971205	0.945014	0.865194		0.745
AID38992.1	350	K	N-acetylglucosamine-1-phosphate uridyltransferase / Glucosamine-1-phosphate N-acetyltransferase [Staphylococcus aureus]	--	1	0.00339517	52.591	2	VGNFVEIK(1)K	-4.6555			0.948				1.07447	1.12125	1.02287	0.971205	0.945014	0.865194			0.927
AID38993.1	266	K	Ribose-phosphate pyrophosphokinase [Staphylococcus aureus]	--	1	4.1186e-08	74.733	3	EVYACCTHPVLSGPAK(1)ER	-4.074		1.118	0.924	0.96	0.744		1.02944	1.14227	1.06731	0.868705	0.930683	0.96159		0.979	0.866	1.105	0.799		0.969	0.917579
AID38993.1	163	K	Ribose-phosphate pyrophosphokinase [Staphylococcus aureus]	--	1	4.44586e-06	46.353	4	HFK(1)DDPNINPEECVVVSPDHGGVTR	-1.1243		1.365	0.347				1.02944	1.14227	1.06731	0.868705	0.930683	0.96159		1.195	0.325
AID38993.1	188	K	Ribose-phosphate pyrophosphokinase [Staphylococcus aureus]	--	1	0.0024051	77.072	2	K(1)LADILK	-5.452	1.128	1.019	1.107	0.94	0.922	0.841	1.02944	1.14227	1.06731	0.868705	0.930683	0.96159	1.096	0.892	1.037	1.082	0.991	0.875	1.026	0.781554
AID38993.1	194	K	Ribose-phosphate pyrophosphokinase [Staphylococcus aureus]	--	1	2.42875e-13	90.156	2	LADILK(1)TPIAIIDK	-5.1512	1.175	1.647		0.6	1.224	0.137	1.02944	1.14227	1.06731	0.868705	0.930683	0.96159	1.141	1.442		0.691	1.315	0.142	1.804	0.357147
AID38993.1	202	K	Ribose-phosphate pyrophosphokinase [Staphylococcus aureus]	--	1	0.00021851	72.042	2	TPIAIIDK(1)R	-5.0561	1.306				0.929	1.059	1.02944	1.14227	1.06731	0.868705	0.930683	0.96159	1.269				0.998	1.101	1.209
AID38993.1	7	K	Ribose-phosphate pyrophosphokinase [Staphylococcus aureus]	--	1	2.34394e-13	110.88	2	MLNNEYK(1)NSSLK	-4.0866	1.272	0.913	1.134	0.974	0.674	1.039	1.02944	1.14227	1.06731	0.868705	0.930683	0.96159	1.236	0.799	1.062	1.121	0.724	1.081	1.058	0.769415
AID38993.1	12	K	Ribose-phosphate pyrophosphokinase [Staphylococcus aureus]	--	1	8.19819e-06	77.358	2	NSSLK(1)IFSLK	-4.4709	1.246	1.009	1.189	0.888	0.635	1.009	1.02944	1.14227	1.06731	0.868705	0.930683	0.96159	1.21	0.883	1.114	1.022	0.682	1.049	1.165	0.389118
AID38994.1	5	K	LSU ribosomal protein L25p [Staphylococcus aureus]	--	1	0.000736645	125.98	2	ASLK(1)SIIR	-4.8209	1.105	1.053	1.064	0.917	0.868	0.971	1.01707	1.06036	1.03048	0.951332	0.981215	0.959549	1.086	0.993	1.033	0.964	0.885	1.012	1.088	0.144865
AID38994.1	26	K	LSU ribosomal protein L25p [Staphylococcus aureus]	--	1	5.77706e-06	74.733	2	SGK(1)VPAVVYGYGTK	-4.3302	1.1	1.095	0.988	0.793	0.956	1.07	1.01707	1.06036	1.03048	0.951332	0.981215	0.959549	1.082	1.033	0.959	0.834	0.974	1.115	1.052	0.570476
AID38994.1	37	K	LSU ribosomal protein L25p [Staphylococcus aureus]	--	1	2.12378e-35	158.59	2	VPAVVYGYGTK(1)NVSVK	-4.4013	0.93	1.384	0.962	0.806	1.029	0.776	1.01707	1.06036	1.03048	0.951332	0.981215	0.959549	0.914	1.305	0.934	0.847	1.049	0.809	1.166	0.356768
AID38994.1	68	K	LSU ribosomal protein L25p [Staphylococcus aureus]	--	1	1.7323e-18	146.58	2	NGVIELGVGSK(1)TIK	-4.5717	1.081	1.213	0.898	0.903	0.922	0.932	1.01707	1.06036	1.03048	0.951332	0.981215	0.959549	1.063	1.144	0.871	0.949	0.94	0.971	1.076	0.459502
AID38994.1	42	K	LSU ribosomal protein L25p [Staphylococcus aureus]	--	1	2.96482e-24	168.43	2	NVSVK(1)VDEVEFIK	-3.516		1.933		0.206	0.503		1.01707	1.06036	1.03048	0.951332	0.981215	0.959549		1.823		0.217	0.513		4.995
AID38994.1	50	K	LSU ribosomal protein L25p [Staphylococcus aureus]	--	1	1.979e-10	163.43	2	VDEVEFIK(1)VIR	-4.6889		1.605	0.475	0.735	0.873		1.01707	1.06036	1.03048	0.951332	0.981215	0.959549		1.514	0.461	0.773	0.89		1.188	0.991492
AID38994.1	19	K	LSU ribosomal protein L25p [Staphylococcus aureus]	--	1	0.000829353	117.18	2	SDLK(1)QLR	-5.5252	1.038	0.978	1.027	1.03	0.88	1.053	1.01707	1.06036	1.03048	0.951332	0.981215	0.959549	1.021	0.922	0.997	1.083	0.897	1.097	0.955	0.587937
AID38995.1	171	K	Peptidyl-tRNA hydrolase [Staphylococcus aureus]	--	1	0.000112785	47.334	2	AIEK(1)FVETSR	-4.2018	0.506		1.426				1.02099	0.980034	0.969843	1.08806	1.00839	0.932691	0.496		1.47
AID38995.1	43	K	Peptidyl-tRNA hydrolase [Staphylococcus aureus]	--	1	0.000551595	49.16	2	FK(1)GAYTIER	-3.3051	1	1.003			0.871		1.02099	0.980034	0.969843	1.08806	1.00839	0.932691	0.979	1.023			0.864		1.159
AID38995.1	127	K	Peptidyl-tRNA hydrolase [Staphylococcus aureus]	--	1	0.00100773	56.378	2	MLGTDQFK(1)R	-5.2027	0.994	0.857					1.02099	0.980034	0.969843	1.08806	1.00839	0.932691	0.974	0.874
AID38995.1	39	K	Peptidyl-tRNA hydrolase [Staphylococcus aureus]	--	1	0.000208899	85.716	2	NNFSLDK(1)QK	-3.5406			1.341	1.007	0.899	0.881	1.02099	0.980034	0.969843	1.08806	1.00839	0.932691			1.383	0.925	0.892	0.945	1.502
AID38995.1	119	K	Peptidyl-tRNA hydrolase [Staphylococcus aureus]	--	1	2.67698e-06	99.276	2	SIIK(1)MLGTDQFK	-4.6868	1.211	1.381	0.683	0.927		0.608	1.02099	0.980034	0.969843	1.08806	1.00839	0.932691	1.186	1.409	0.704	0.852		0.652	1.462	0.312173
AID38996.1	734	K	Transcription-repair coupling factor [Staphylococcus aureus]	--	1	0.000121329	115.86	2	LLSK(1)DIQYK	-2.9837		0.835					1.01328	1.04111	1.03143	0.935953	0.994618	0.983614		0.802
AID38998.1	115	K	putative tetrapyrrole methyltransferase domain / Nucleoside triphosphate pyrophosphohydrolase MazG [Staphylococcus aureus]	--	1	8.55994e-05	75.474	2	DNTDIDVK(1)VLGGK	-4.3313		0.835					0.950334	1.01508	1.04274	1.03605	0.988875	0.96693		0.823
AID38998.1	27	K	putative tetrapyrrole methyltransferase domain / Nucleoside triphosphate pyrophosphohydrolase MazG [Staphylococcus aureus]	--	1	0.00513752	56.014	2	FLK(1)TQDK	-7.3787			0.948				0.950334	1.01508	1.04274	1.03605	0.988875	0.96693			0.909
AID38998.1	31	K	putative tetrapyrrole methyltransferase domain / Nucleoside triphosphate pyrophosphohydrolase MazG [Staphylococcus aureus]	--	1	0.000952315	72.042	2	TQDK(1)VYAR	-7.1374	0.909	1.019		0.865			0.950334	1.01508	1.04274	1.03605	0.988875	0.96693	0.957	1.004		0.835			1.174
AID38998.1	101	K	putative tetrapyrrole methyltransferase domain / Nucleoside triphosphate pyrophosphohydrolase MazG [Staphylococcus aureus]	--	1	2.91784e-06	90.689	2	VAETTTVK(1)LLALAK	-3.5989		0.835					0.950334	1.01508	1.04274	1.03605	0.988875	0.96693		0.823
AID38999.1	73	K	Ribosome-associated heat shock protein implicated in the recycling of the 50S subunit [Staphylococcus aureus]	--	1	1.18386e-12	100.07	2	DNAK(1)GMYEIIEER	-3.2587	0.923	1.438		0.364			1.0113	1.01159	1.01022	0.971138	1.07126	0.924492	0.913	1.422		0.375			3.113
AID38999.1	54	K	Ribosome-associated heat shock protein implicated in the recycling of the 50S subunit [Staphylococcus aureus]	--	1	0.00153274	63.397	2	FGQK(1)LVTVK	-4.1702				0.973			1.0113	1.01159	1.01022	0.971138	1.07126	0.924492				1.002
AID38999.1	59	K	Ribosome-associated heat shock protein implicated in the recycling of the 50S subunit [Staphylococcus aureus]	--	1	0.00655817	41.317	3	LVTVK(1)VTALNEHASK	-3.0915		0.835					1.0113	1.01159	1.01022	0.971138	1.07126	0.924492		0.825
AID38999.1	69	K	Ribosome-associated heat shock protein implicated in the recycling of the 50S subunit [Staphylococcus aureus]	--	1	0.000594804	54.309	2	VTALNEHASK(1)DNAK	-2.6295		0.835					1.0113	1.01159	1.01022	0.971138	1.07126	0.924492		0.825
AID38999.1	20	K	Ribosome-associated heat shock protein implicated in the recycling of the 50S subunit [Staphylococcus aureus]	--	1	1.27945e-06	81.799	2	TLAK(1)EVSDQGR	-6.127	0.758		1.729	0.456	1.225	1.016	1.0113	1.01159	1.01022	0.971138	1.07126	0.924492	0.75		1.712	0.47	1.144	1.099	1.361	0.579281
AID39000.1	4	K	Cell division protein DivIC FtsB, stabilizes FtsL against RasP cleavage [Staphylococcus aureus]	--	1	0.000210889	43.518	3	NK(1)VEHIENQYTSQENK	-3.4466			0.948				1.01308	1.11795	1.09003	0.925737	0.977388	0.875807			0.87
AID39000.1	18	K	Cell division protein DivIC FtsB, stabilizes FtsL against RasP cleavage [Staphylococcus aureus]	--	1	5.3285e-13	84.999	3	VEHIENQYTSQENK(1)K	-2.8588	1.221			0.863	1.042	1.171	1.01308	1.11795	1.09003	0.925737	0.977388	0.875807	1.205			0.932	1.066	1.337	1.084
AID39001.1	102	K	hypothetical protein SAXN108_0560 [Staphylococcus aureus]	--	1	0.00198359	75.243	2	AEDFEK(1)K	-2.7638	1.065	0.799					1.00478	1.09042	0.926408	1.1474	1.01425	0.816743	1.06	0.733
AID39001.1	103	K	hypothetical protein SAXN108_0560 [Staphylococcus aureus]	--	1	0.00233997	98.009	2	K(1)LSNFLK	-4.4314		0.853	0.952	0.947			1.00478	1.09042	0.926408	1.1474	1.01425	0.816743		0.782	1.028	0.825			1.097
AID39001.1	114	K	hypothetical protein SAXN108_0560 [Staphylococcus aureus]	--	1	3.84113e-06	120.65	2	DSEDK(1)LTSIK	-3.4493	1.3	0.995		1.132	0.786	0.79	1.00478	1.09042	0.926408	1.1474	1.01425	0.816743	1.294	0.912		0.987	0.775	0.967	1.213	0.345795
AID39001.1	12	K	hypothetical protein SAXN108_0560 [Staphylococcus aureus]	--	1	0.00177636	79.809	2	GK(1)VTGIK	-4.7444	1.019	0.789	0.945	1.03			1.00478	1.09042	0.926408	1.1474	1.01425	0.816743	1.014	0.724	1.02	0.898			1.024
AID39001.1	18	K	hypothetical protein SAXN108_0560 [Staphylococcus aureus]	--	1	4.84783e-09	112.7	2	K(1)FGAFVELPEGK	-4.001	0.98	1.406	0.929	1.043	0.825	0.661	1.00478	1.09042	0.926408	1.1474	1.01425	0.816743	0.975	1.289	1.003	0.909	0.813	0.809	1.291	0.0616091
AID39001.1	109	K	hypothetical protein SAXN108_0560 [Staphylococcus aureus]	--	1	8.78337e-09	121.96	2	LSNFLK(1)DSEDK	-3.0742	1.399		1.025	0.797	0.775		1.00478	1.09042	0.926408	1.1474	1.01425	0.816743	1.392		1.106	0.695	0.764		1.712	0.0504868
AID39001.1	8	K	hypothetical protein SAXN108_0560 [Staphylococcus aureus]	--	1	0.000251336	88.181	2	SIEVGNK(1)LK	-3.9971	1.041	0.972	1.043	0.954	0.783		1.00478	1.09042	0.926408	1.1474	1.01425	0.816743	1.036	0.891	1.126	0.831	0.772		1.27	0.0849802
AID39003.1	141	K	Hypoxanthine-guanine phosphoribosyltransferase [Staphylococcus aureus]	--	1	7.99931e-06	65.933	2	ADIEAK(1)YVGK	-4.9794		0.971	1.023	0.737			0.977508	1.00401	1.07264	0.971637	0.954761	1.01944		0.967	0.954	0.759			1.265
AID39003.1	33	K	Hypoxanthine-guanine phosphoribosyltransferase [Staphylococcus aureus]	--	1	2.07566e-06	80.623	2	DYQGK(1)PLVCVGILK	-2.0678	0.717	1.624	0.882	0.866	0.566		0.977508	1.00401	1.07264	0.971637	0.954761	1.01944	0.733	1.618	0.822	0.891	0.593		1.425	0.444064
AID39003.1	28	K	Hypoxanthine-guanine phosphoribosyltransferase [Staphylococcus aureus]	--	1	1.09956e-12	119.55	2	ELGAQLTK(1)DYQGK	-2.4365	0.967	1.099		1.366	0.665	0.885	0.977508	1.00401	1.07264	0.971637	0.954761	1.01944	0.989	1.095		1.406	0.697	0.868	1.052	0.751503
AID39003.1	135	K	Hypoxanthine-guanine phosphoribosyltransferase [Staphylococcus aureus]	--	1	0.0024051	67.464	2	K(1)ADIEAK	-5.4101	0.864	1.088	0.913	0.863			0.977508	1.00401	1.07264	0.971637	0.954761	1.01944	0.884	1.084	0.851	0.888			1.058
AID39004.1	153	K	Cell division protein FtsH [Staphylococcus aureus]	--	1	0.00297241	58.916	2	AK(1)MYDNNK	-4.6243	1.021						0.98438	1.05167	0.980833	0.986278	1.00456	0.992273	1.037
AID39004.1	159	K	Cell division protein FtsH [Staphylococcus aureus]	--	1	0.00167593	100.75	2	MYDNNK(1)R	-5.3401	1.036	1.044	1.151		0.868	0.882	0.98438	1.05167	0.980833	0.986278	1.00456	0.992273	1.052	0.993	1.173		0.864	0.889	1.224	0.0523662
AID39004.1	631	K	Cell division protein FtsH [Staphylococcus aureus]	--	1	1.66989e-17	131.54	2	DEDSEFNDGK(1)FGK	-2.6479	1.582	1.319	0.639	0.454		0.913	0.98438	1.05167	0.980833	0.986278	1.00456	0.992273	1.607	1.254	0.651	0.46		0.92	1.697	0.31597
AID39004.1	634	K	Cell division protein FtsH [Staphylococcus aureus]	--	1	0.000157125	85.716	2	FGK(1)SYEEIR	-3.3836		1.043	1.056	0.777	0.891		0.98438	1.05167	0.980833	0.986278	1.00456	0.992273		0.992	1.077	0.788	0.887		1.235	0.0985737
AID39004.1	665	K	Cell division protein FtsH [Staphylococcus aureus]	--	1	0.0020433	70.67	2	DIAEDK(1)K	-3.9513	1.066	0.954	0.947		0.939	1.165	0.98438	1.05167	0.980833	0.986278	1.00456	0.992273	1.083	0.907	0.966		0.935	1.174	0.934	0.594979
AID39004.1	254	K	Cell division protein FtsH [Staphylococcus aureus]	--	1	0.00152071	77.072	2	DLFDNAK(1)K	-3.4402	1.067	0.979		0.76			0.98438	1.05167	0.980833	0.986278	1.00456	0.992273	1.084	0.931		0.771			1.307
AID39004.1	360	K	Cell division protein FtsH [Staphylococcus aureus]	--	1	2.09824e-13	95.345	3	NKPLDETVDLK(1)AISQR	-4.3637		1.145	1.097	0.872	1.003	0.79	0.98438	1.05167	0.980833	0.986278	1.00456	0.992273		1.089	1.118	0.884	0.998	0.796	1.236	0.0842331
AID39004.1	87	K	Cell division protein FtsH [Staphylococcus aureus]	--	1	0.00114861	47.561	2	ELQK(1)ITDAAK	-5.1654			1.135		0.853		0.98438	1.05167	0.980833	0.986278	1.00456	0.992273			1.157		0.849		1.363
AID39004.1	93	K	Cell division protein FtsH [Staphylococcus aureus]	--	1	0.00874869	58.286	2	ITDAAK(1)K	-3.5856			1.158			0.974	0.98438	1.05167	0.980833	0.986278	1.00456	0.992273			1.181			0.982	1.203
AID39004.1	191	K	Cell division protein FtsH [Staphylococcus aureus]	--	1	0.0117446	56.014	2	FK(1)EMGSR	-3.3828		0.835					0.98438	1.05167	0.980833	0.986278	1.00456	0.992273		0.794
AID39004.1	199	K	Cell division protein FtsH [Staphylococcus aureus]	--	1	2.62999e-05	50.314	2	IPK(1)GVLLVGPPGTGK	-2.9567						1.252	0.98438	1.05167	0.980833	0.986278	1.00456	0.992273						1.262
AID39004.1	565	K	Cell division protein FtsH [Staphylococcus aureus]	--	1	0.000972932	88.921	2	IVK(1)EQYER	-4.7139	1.078	0.985	0.91		0.854		0.98438	1.05167	0.980833	0.986278	1.00456	0.992273	1.095	0.937	0.928		0.85		1.161
AID39004.1	641	K	Cell division protein FtsH [Staphylococcus aureus]	--	1	0.000205011	83.358	2	K(1)EQLEDGQR	-5.2831	1.156	1.084	1.265	0.702	0.737	1.027	0.98438	1.05167	0.980833	0.986278	1.00456	0.992273	1.174	1.031	1.29	0.712	0.734	1.035	1.409	0.06065
AID39004.1	618	K	Cell division protein FtsH [Staphylococcus aureus]	--	1	0.000202826	44.82	2	LPEIDYDAAK(1)VVK	-4.9439		1.652		0.602		0.505	0.98438	1.05167	0.980833	0.986278	1.00456	0.992273		1.571		0.61		0.509	2.808
AID39004.1	621	K	Cell division protein FtsH [Staphylococcus aureus]	--	1	1.75462e-17	133.07	2	VVK(1)DEDSEFNDGK	-4.1886	1.072	1.017	1.035	0.804	0.865		0.98438	1.05167	0.980833	0.986278	1.00456	0.992273	1.089	0.967	1.055	0.815	0.861		1.237	0.0242352
AID39004.1	103	K	Cell division protein FtsH [Staphylococcus aureus]	--	1	0.0031333	43.272	2	LTIK(1)EEEK	-4.1377		0.835					0.98438	1.05167	0.980833	0.986278	1.00456	0.992273		0.794
AID39004.1	149	K	Cell division protein FtsH [Staphylococcus aureus]	--	1	0.000753284	65.156	2	MMNFGK(1)SK	-3.035		0.937	0.833				0.98438	1.05167	0.980833	0.986278	1.00456	0.992273		0.891	0.849
AID39004.1	338	K	Cell division protein FtsH [Staphylococcus aureus]	--	1	0.00080663	56.202	3	QIQVGRPDVK(1)GR	-3.6172	1.148				0.93		0.98438	1.05167	0.980833	0.986278	1.00456	0.992273	1.166				0.926		1.259
AID39004.1	43	K	Cell division protein FtsH [Staphylococcus aureus]	--	1	1.25473e-17	181.44	2	QLTYNQFTEK(1)LEK	-3.1713	0.854	1.466	0.826	1.076	0.972	0.647	0.98438	1.05167	0.980833	0.986278	1.00456	0.992273	0.868	1.394	0.842	1.091	0.968	0.652	1.145	0.5935
AID39004.1	522	K	Cell division protein FtsH [Staphylococcus aureus]	--	1	1.01738e-08	85.821	2	SMVTQYGMSK(1)K	-4.4772	1.003	1.092	1.407	0.611	0.634		0.98438	1.05167	0.980833	0.986278	1.00456	0.992273	1.019	1.038	1.434	0.62	0.631		1.86	0.0239945
AID39004.1	411	K	Cell division protein FtsH [Staphylococcus aureus]	--	1	0.00418205	42.229	2	VIAGPAK(1)K	-3.7978		0.976		0.809			0.98438	1.05167	0.980833	0.986278	1.00456	0.992273		0.928		0.82			1.132
AID39005.1	105	K	Chaperonin heat shock protein 33 [Staphylococcus aureus]	--	1	8.12302e-13	61.867	4	AYVDHPQTHFPLNEQGK(1)LDVR	-4.3904			0.948				1.03846	1.06826	1.03718	0.950367	0.996504	0.909223			0.914
AID39005.1	192	K	Chaperonin heat shock protein 33 [Staphylococcus aureus]	--	1	0.00141174	50.834	2	DETISK(1)LEK	-2.9558	0.883	1.119	0.753				1.03846	1.06826	1.03718	0.950367	0.996504	0.909223	0.85	1.047	0.726
AID39005.1	195	K	Chaperonin heat shock protein 33 [Staphylococcus aureus]	--	1	1.39582e-05	68.108	2	LEK(1)AISEMTPVSK	-5.3492	0.918	1.24		0.599			1.03846	1.06826	1.03718	0.950367	0.996504	0.909223	0.884	1.161		0.63			1.623
AID39005.1	84	K	Chaperonin heat shock protein 33 [Staphylococcus aureus]	--	1	4.58353e-09	75.474	2	IIADANAK(1)GEVR	-5.1182		1.19	1.231	0.775	0.768	0.948	1.03846	1.06826	1.03718	0.950367	0.996504	0.909223		1.114	1.187	0.815	0.771	1.043	1.313	0.105401
AID39006.1	4	K	Cysteine synthase [Staphylococcus aureus]	--	1	1.87839e-12	104	3	AQK(1)PVDNITQIIGGTPVVK	-3.6988	0.628	1.194	0.788	1.092			0.934167	0.915935	0.86883	1.10918	1.06469	1.10719	0.672	1.304	0.907	0.985			0.976
AID39006.1	20	K	Cysteine synthase [Staphylococcus aureus]	--	1	8.10527e-13	98.328	3	AQKPVDNITQIIGGTPVVK(1)LR	-3.4743		1.533		0.634	0.545		0.934167	0.915935	0.86883	1.10918	1.06469	1.10719		1.674		0.572	0.512		3.089
AID39006.1	62	K	Cysteine synthase [Staphylococcus aureus]	--	0.96198	8.05945e-24	97.733	3	EGK(0.962)IK(0.038)PGDTIVEPTSGNTGIGLAFVCAAK	-3.0494		0.835					0.934167	0.915935	0.86883	1.10918	1.06469	1.10719		0.912
AID39006.1	88	K	Cysteine synthase [Staphylococcus aureus]	--	1	7.49396e-32	77.229	3	IKPGDTIVEPTSGNTGIGLAFVCAAK(1)GYK	-3.1905		0.835					0.934167	0.915935	0.86883	1.10918	1.06469	1.10719		0.912
AID39006.1	287	K	Cysteine synthase [Staphylococcus aureus]	--	1	9.01673e-13	93.772	2	GK(1)TVVTVLPSNGER	-3.8025	1.086	1.095	1.06	0.921	0.826	0.979	0.934167	0.915935	0.86883	1.10918	1.06469	1.10719	1.163	1.195	1.22	0.83	0.776	0.884	1.437	0.000818136
AID39006.1	91	K	Cysteine synthase [Staphylococcus aureus]	--	1	3.11388e-05	66.485	2	GYK(1)AVFTMPETMSQER	-3.8156		0.835					0.934167	0.915935	0.86883	1.10918	1.06469	1.10719		0.912
AID39006.1	56	K	Cysteine synthase [Staphylococcus aureus]	--	1	3.93734e-09	110.88	2	IALAMIEK(1)AER	-4.6416	0.834	1.224	0.941	0.928	1.137	0.877	0.934167	0.915935	0.86883	1.10918	1.06469	1.10719	0.893	1.336	1.083	0.837	1.068	0.792	1.228	0.247486
AID39006.1	46	K	Cysteine synthase [Staphylococcus aureus]	--	1	6.32616e-18	144.51	2	LEYQNPGGSVK(1)DR	-4.0874	0.859	0.988	0.907	0.998	1.233	1.042	0.934167	0.915935	0.86883	1.10918	1.06469	1.10719	0.92	1.079	1.044	0.9	1.158	0.941	1.015	0.850639
AID39006.1	259	K	Cysteine synthase [Staphylococcus aureus]	--	1	5.5141e-14	82.747	3	VAK(1)EEGILAGISSGAAIYAAIQK	-1.4466		0.835					0.934167	0.915935	0.86883	1.10918	1.06469	1.10719		0.912
AID39009.1	155	K	2-amino-4-hydroxy-6-hydroxymethyldihydropteridine pyrophosphokinase [Staphylococcus aureus]	--	1	0.00841607	41.824	2	DLVFVDDSVK(1)R	-2.8026		0.835					0.831499	1.35547	1.08423	0.887266	0.845885	0.995649		0.616
AID39010.1	55	K	Lysyl-tRNA synthetase class II [Staphylococcus aureus]	--	1	3.82027e-07	79.795	3	EELVEK(1)EADSHVAIAGR	-3.2653	0.98	1.429	0.871	0.839	0.991	0.77	1.03578	1.05002	1.03484	0.91554	0.970864	0.992943	0.946	1.361	0.842	0.916	1.021	0.775	1.161	0.462583
AID39010.1	94	K	Lysyl-tRNA synthetase class II [Staphylococcus aureus]	--	1	5.18821e-06	58.338	2	K(1)DQVGDDEFDLWK	-2.4862		0.835					1.03578	1.05002	1.03484	0.91554	0.970864	0.992943		0.795
AID39010.1	134	K	Lysyl-tRNA synthetase class II [Staphylococcus aureus]	--	1	0.00170603	88.921	2	K(1)FTLLTK	-7.8371	1.105	0.968	1.15	0.986		0.665	1.03578	1.05002	1.03484	0.91554	0.970864	0.992943	1.067	0.922	1.111	1.077		0.67	1.183	0.388046
AID39010.1	181	K	Lysyl-tRNA synthetase class II [Staphylococcus aureus]	--	1	0.000732164	78.816	2	SK(1)IIQEMR	-3.7034	1.173		1.034	0.915		1.024	1.03578	1.05002	1.03484	0.91554	0.970864	0.992943	1.132		0.999	0.999		1.031	1.05	0.543791
AID39010.1	131	K	Lysyl-tRNA synthetase class II [Staphylococcus aureus]	--	1	1.33849e-23	199.59	2	TNTGELSVK(1)AK	-5.0555	1.183	1.008	1.089	0.904	0.87	0.922	1.03578	1.05002	1.03484	0.91554	0.970864	0.992943	1.142	0.96	1.052	0.987	0.896	0.929	1.122	0.120833
AID39011.1	79	K	Lysyl-tRNA synthetase class II [Staphylococcus aureus]	--	1	3.55718e-07	74.524	2	ALAK(1)EHGIEIK	-4.7846	1.055	1.093	1.127	0.88	0.882	0.919	0.991115	1.04045	0.99635	0.985289	1.01412	0.97268	1.064	1.051	1.131	0.893	0.87	0.945	1.199	0.00553949
AID39011.1	86	K	Lysyl-tRNA synthetase class II [Staphylococcus aureus]	--	1	0.00798539	51.531	2	EHGIEIK(1)DTMK	-5.0854		1.069				0.902	0.991115	1.04045	0.99635	0.985289	1.01412	0.97268		1.027				0.927	1.108
AID39011.1	160	K	Lysyl-tRNA synthetase class II [Staphylococcus aureus]	--	1	8.37249e-11	81.578	3	EHANAFTELNDPIDQK(1)GR	-5.5362		1.149	0.963			0.762	0.991115	1.04045	0.99635	0.985289	1.01412	0.97268		1.104	0.967			0.783	1.322
AID39011.1	126	K	Lysyl-tRNA synthetase class II [Staphylococcus aureus]	--	1	0.00408913	58.286	2	K(1)NPEDPR	-3.2952	0.903	1.022	0.845				0.991115	1.04045	0.99635	0.985289	1.01412	0.97268	0.911	0.982	0.848
AID39011.1	75	K	Lysyl-tRNA synthetase class II [Staphylococcus aureus]	--	1	6.98292e-05	72.365	2	SDEEAK(1)ALAK	-3.3802	0.816	0.828	1.146				0.991115	1.04045	0.99635	0.985289	1.01412	0.97268	0.823	0.796	1.15
AID39013.1	198	K	pyridoxal biosynthesis lyase PdxS [Staphylococcus aureus]	--	1	3.63929e-06	86.243	2	DIGAPYEILK(1)QIK	-2.85	0.387	1.409			0.992		0.930285	0.974714	0.966953	1.05762	1.04184	1.02858	0.416	1.446			0.952		0.978
AID39013.1	3	K	pyridoxal biosynthesis lyase PdxS [Staphylococcus aureus]	--	1	0.00192321	67.881	2	SK(1)IIGSDR	-3.9367	0.946	0.934	0.905				0.930285	0.974714	0.966953	1.05762	1.04184	1.02858	1.017	0.958	0.936
AID39013.1	150	K	pyridoxal biosynthesis lyase PdxS [Staphylococcus aureus]	--	1	7.56444e-06	54.556	2	TK(1)GEPGTGNIVEAVR	-4.3054	1.1	0.979	1.013	0.947	0.862	1.122	0.930285	0.974714	0.966953	1.05762	1.04184	1.02858	1.182	1.004	1.048	0.895	0.827	1.091	1.15	0.207311
AID39014.1	146	K	glutamine amidotransferase subunit PdxT [Staphylococcus aureus]	--	1	2.50599e-08	83.474	2	VGQGVDILCK(1)VNEK	-2.5329	0.658	1.3	1.021	0.925	1.019	1.017	0.903633	0.895714	1.00192	1.07882	1.06367	1.05624	0.728	1.451	1.019	0.857	0.958	0.963	1.151	0.638609
AID39014.1	150	K	glutamine amidotransferase subunit PdxT [Staphylococcus aureus]	--	1	3.67583e-06	75.474	2	VNEK(1)IVAVQQGK	-2.7388	0.802	1.076	1.02	0.827			0.903633	0.895714	1.00192	1.07882	1.06367	1.05624	0.888	1.201	1.018	0.767			1.35
AID39014.1	184	K	glutamine amidotransferase subunit PdxT [Staphylococcus aureus]	--	1	5.64127e-13	96.957	2	VTDYFINHIVK(1)K	-3.2054	0.943		1.575	0.801		0.74	0.903633	0.895714	1.00192	1.07882	1.06367	1.05624	1.044		1.572	0.742		0.701	1.813	0.108649
AID39017.1	178	K	Nucleotide excision repair protein, with UvrB/UvrC motif [Staphylococcus aureus]	--	1	3.13461e-08	80.623	2	ALK(1)AESEVQHDDA	-6.6183	1.132	1.106	1.06		0.853	0.808	1.04186	0.909557	0.97382	1.06918	0.980722	1.02486	1.087	1.216	1.088		0.87	0.788	1.363	0.0144669
AID39019.1	150	K	ATP-dependent Clp protease, ATP-binding subunit ClpC / Negative regulator of genetic competence clcC/mecB [Staphylococcus aureus]	--	1	2.15063e-06	79.235	2	ALGNPEMSNK(1)NAQASK	-3.7095	1.072	0.929		0.815			0.968397	0.923458	1.01912	1.13788	0.983293	0.967856	1.107	1.006		0.716			1.476
AID39019.1	156	K	ATP-dependent Clp protease, ATP-binding subunit ClpC / Negative regulator of genetic competence clcC/mecB [Staphylococcus aureus]	--	1	7.59635e-05	70.552	2	NAQASK(1)SNNTPTLDSLAR	-3.6554		0.835					0.968397	0.923458	1.01912	1.13788	0.983293	0.967856		0.904
AID39019.1	140	K	ATP-dependent Clp protease, ATP-binding subunit ClpC / Negative regulator of genetic competence clcC/mecB [Staphylococcus aureus]	--	1	8.67283e-13	115.05	2	AQVVK(1)ALGNPEMSNK	-2.8525	1.157	0.487	1.363	1.026	0.953	1.121	0.968397	0.923458	1.01912	1.13788	0.983293	0.967856	1.195	0.527	1.337	0.902	0.969	1.158	1.01	0.849268
AID39019.1	522	K	ATP-dependent Clp protease, ATP-binding subunit ClpC / Negative regulator of genetic competence clcC/mecB [Staphylococcus aureus]	--	1	4.48082e-09	125.17	2	DAVNSISK(1)AVR	-4.9644	0.798	1.004	1.236	1.011		0.841	0.968397	0.923458	1.01912	1.13788	0.983293	0.967856	0.824	1.087	1.213	0.888		0.869	1.185	0.368078
AID39019.1	750	K	ATP-dependent Clp protease, ATP-binding subunit ClpC / Negative regulator of genetic competence clcC/mecB [Staphylococcus aureus]	--	1	4.62256e-09	70.598	2	DK(1)IAEEGYDPEYGAR	-8.4863		1.187		0.563			0.968397	0.923458	1.01912	1.13788	0.983293	0.967856		1.285		0.495			2.596
AID39019.1	802	K	ATP-dependent Clp protease, ATP-binding subunit ClpC / Negative regulator of genetic competence clcC/mecB [Staphylococcus aureus]	--	1	2.14499e-08	84.102	2	EFK(1)YDIAEQTSETK	-4.5667	0.917	1.648		0.914	0.679	0.689	0.968397	0.923458	1.01912	1.13788	0.983293	0.967856	0.947	1.785		0.803	0.691	0.712	1.858	0.100418
AID39019.1	813	K	ATP-dependent Clp protease, ATP-binding subunit ClpC / Negative regulator of genetic competence clcC/mecB [Staphylococcus aureus]	--	1	3.39326e-19	158.59	2	YDIAEQTSETK(1)TPSQA	-3.8664	1.16	1.219	0.718		0.797	1.123	0.968397	0.923458	1.01912	1.13788	0.983293	0.967856	1.198	1.32	0.705		0.811	1.16	1.09	0.829718
AID39019.1	422	K	ATP-dependent Clp protease, ATP-binding subunit ClpC / Negative regulator of genetic competence clcC/mecB [Staphylococcus aureus]	--	1	6.27427e-06	109.88	2	EIEQEIEK(1)VK	-5.363	0.964	1.033		0.796			0.968397	0.923458	1.01912	1.13788	0.983293	0.967856	0.995	1.119		0.7			1.51
AID39019.1	694	K	ATP-dependent Clp protease, ATP-binding subunit ClpC / Negative regulator of genetic competence clcC/mecB [Staphylococcus aureus]	--	1	0.00135877	42.061	3	ELK(1)NSFRPEFLNR	-3.8475	1.021						0.968397	0.923458	1.01912	1.13788	0.983293	0.967856	1.054
AID39019.1	498	K	ATP-dependent Clp protease, ATP-binding subunit ClpC / Negative regulator of genetic competence clcC/mecB [Staphylococcus aureus]	--	1	6.00992e-10	66.913	3	INETESEK(1)LLSLEDTLHER	-1.921		0.835					0.968397	0.923458	1.01912	1.13788	0.983293	0.967856		0.904
AID39019.1	86	K	ATP-dependent Clp protease, ATP-binding subunit ClpC / Negative regulator of genetic competence clcC/mecB [Staphylococcus aureus]	--	1	0.00441655	51.531	2	K(1)VIELSMDEAR	-5.8486	1.021						0.968397	0.923458	1.01912	1.13788	0.983293	0.967856	1.054
AID39019.1	791	K	ATP-dependent Clp protease, ATP-binding subunit ClpC / Negative regulator of genetic competence clcC/mecB [Staphylococcus aureus]	--	1	0.000243063	50.297	2	K(1)VTVDHDGK	-5.6628	0.943			1.046			0.968397	0.923458	1.01912	1.13788	0.983293	0.967856	0.974			0.919			1.06
AID39019.1	451	K	ATP-dependent Clp protease, ATP-binding subunit ClpC / Negative regulator of genetic competence clcC/mecB [Staphylococcus aureus]	--	1	0.000164424	78.932	2	LEK(1)QYEEAK	-5.7487			1.114	0.802			0.968397	0.923458	1.01912	1.13788	0.983293	0.967856			1.093	0.705			1.55
AID39019.1	457	K	ATP-dependent Clp protease, ATP-binding subunit ClpC / Negative regulator of genetic competence clcC/mecB [Staphylococcus aureus]	--	1	8.68296e-06	76.572	2	QYEEAK(1)NEWK	-1.9266		1.099		0.666			0.968397	0.923458	1.01912	1.13788	0.983293	0.967856		1.19		0.585			2.034
AID39019.1	326	K	ATP-dependent Clp protease, ATP-binding subunit ClpC / Negative regulator of genetic competence clcC/mecB [Staphylococcus aureus]	--	1	1.9472e-06	110.52	2	NIEK(1)DAALER	-4.2756	0.964	0.966	1.076	1.01	0.771		0.968397	0.923458	1.01912	1.13788	0.983293	0.967856	0.995	1.046	1.056	0.888	0.784		1.235	0.0267016
AID39019.1	201	K	ATP-dependent Clp protease, ATP-binding subunit ClpC / Negative regulator of genetic competence clcC/mecB [Staphylococcus aureus]	--	1	5.66894e-06	66.619	2	TK(1)NNPVLIGEPGVGK	-2.7556	1.16	1.007	1.428	0.756	0.397		0.968397	0.923458	1.01912	1.13788	0.983293	0.967856	1.198	1.09	1.401	0.664	0.404		2.303	0.0256981
AID39019.1	691	K	ATP-dependent Clp protease, ATP-binding subunit ClpC / Negative regulator of genetic competence clcC/mecB [Staphylococcus aureus]	--	1	0.00385643	48.157	2	TMLK(1)ELK	-4.2675		0.835					0.968397	0.923458	1.01912	1.13788	0.983293	0.967856		0.904
AID39019.1	713	K	ATP-dependent Clp protease, ATP-binding subunit ClpC / Negative regulator of genetic competence clcC/mecB [Staphylococcus aureus]	--	1	2.02534e-06	74.524	2	VDDIIVFHK(1)LTK	-4.5175	0.995	1.171	1.359	0.916	0.763	0.663	0.968397	0.923458	1.01912	1.13788	0.983293	0.967856	1.027	1.268	1.334	0.805	0.776	0.685	1.602	0.00760259
AID39019.1	580	K	ATP-dependent Clp protease, ATP-binding subunit ClpC / Negative regulator of genetic competence clcC/mecB [Staphylococcus aureus]	--	1	4.79186e-07	76.196	2	VDMSEFMEK(1)HAVSR	-3.888	1.095		0.879				0.968397	0.923458	1.01912	1.13788	0.983293	0.967856	1.131		0.863
AID39019.1	514	K	ATP-dependent Clp protease, ATP-binding subunit ClpC / Negative regulator of genetic competence clcC/mecB [Staphylococcus aureus]	--	1	0.00136666	42.446	2	VIGQK(1)DAVNSISK	-2.4638						1.252	0.968397	0.923458	1.01912	1.13788	0.983293	0.967856						1.294
AID39022.1	302	K	Glutamyl-tRNA synthetase, Glutamyl-tRNA(Gln) synthetase [Staphylococcus aureus]	--	1	2.0461e-07	126.29	2	EEFIK(1)IFDEK	-5.659	1.166	1.517	0.824	1.063	0.837	0.365	1.00898	1.04807	1.0423	0.937277	0.964762	0.998611	1.156	1.447	0.791	1.134	0.868	0.366	1.433	0.321993
AID39022.1	438	K	Glutamyl-tRNA synthetase, Glutamyl-tRNA(Gln) synthetase [Staphylococcus aureus]	--	1	0.000103104	117.3	2	EVQK(1)ETGIK	-5.2271	1.122	1.1	1.052	0.925	0.869	0.882	1.00898	1.04807	1.0423	0.937277	0.964762	0.998611	1.112	1.05	1.009	0.987	0.901	0.883	1.144	0.0381231
AID39022.1	445	K	Glutamyl-tRNA synthetase, Glutamyl-tRNA(Gln) synthetase [Staphylococcus aureus]	--	1	4.64445e-09	129.56	2	GK(1)QLFMPIR	-3.7295	1.158	1.193	1.073	0.803	0.943	0.742	1.00898	1.04807	1.0423	0.937277	0.964762	0.998611	1.148	1.138	1.029	0.857	0.977	0.743	1.286	0.0411828
AID39022.1	48	K	Glutamyl-tRNA synthetase, Glutamyl-tRNA(Gln) synthetase [Staphylococcus aureus]	--	1	0.00689297	67.903	2	IEDTDK(1)K	-4.4329				0.973			1.00898	1.04807	1.0423	0.937277	0.964762	0.998611				1.038
AID39022.1	365	K	Glutamyl-tRNA synthetase, Glutamyl-tRNA(Gln) synthetase [Staphylococcus aureus]	--	1	0.00102901	72.492	2	K(1)LIALYQK	-3.7362	0.916	1.324		0.774	0.966	1.018	1.00898	1.04807	1.0423	0.937277	0.964762	0.998611	0.908	1.263		0.826	1.001	1.019	1.144	0.465252
AID39022.1	330	K	Glutamyl-tRNA synthetase, Glutamyl-tRNA(Gln) synthetase [Staphylococcus aureus]	--	1	4.68039e-06	100.84	2	LAWVNNQYMK(1)QK	-3.504	0.825	1.514				0.475	1.00898	1.04807	1.0423	0.937277	0.964762	0.998611	0.818	1.445				0.476	2.377
AID39022.1	430	K	Glutamyl-tRNA synthetase, Glutamyl-tRNA(Gln) synthetase [Staphylococcus aureus]	--	1	1.17552e-18	128.57	2	LEALEPFEAAEIK(1)K	-4.3668	1.031	1.483	1.05	0.839	0.871	0.53	1.00898	1.04807	1.0423	0.937277	0.964762	0.998611	1.022	1.415	1.007	0.895	0.903	0.531	1.479	0.121402
AID39022.1	311	K	Glutamyl-tRNA synthetase, Glutamyl-tRNA(Gln) synthetase [Staphylococcus aureus]	--	1	2.89273e-06	94.66	2	LSK(1)SPAFFDK	-4.9393	1.168	1.108	0.989	0.851	0.837	1.029	1.00898	1.04807	1.0423	0.937277	0.964762	0.998611	1.158	1.057	0.949	0.908	0.868	1.03	1.128	0.195904
AID39022.1	318	K	Glutamyl-tRNA synthetase, Glutamyl-tRNA(Gln) synthetase [Staphylococcus aureus]	--	1	0.000148219	76.572	2	SPAFFDK(1)QK	-4.6408	1.09	1	0.988			0.868	1.00898	1.04807	1.0423	0.937277	0.964762	0.998611	1.08	0.954	0.948			0.869	1.144
AID39022.1	434	K	Glutamyl-tRNA synthetase, Glutamyl-tRNA(Gln) synthetase [Staphylococcus aureus]	--	1	0.000662712	117.39	2	TIK(1)EVQK	-5.6134	1.191	1.058	1.054	0.872	0.858	0.939	1.00898	1.04807	1.0423	0.937277	0.964762	0.998611	1.18	1.009	1.011	0.93	0.889	0.94	1.16	0.0557517
AID39024.1	16	K	Cysteinyl-tRNA synthetase [Staphylococcus aureus]	--	1	5.07934e-06	85.622	2	EVFK(1)PIEPGK	-3.9966		1.071	1.003	0.828	0.859		1.0324	1.06068	1.02413	0.911888	0.983983	0.986917		1.01	0.979	0.908	0.873		1.117	0.0478417
AID39024.1	22	K	Cysteinyl-tRNA synthetase [Staphylococcus aureus]	--	1	5.57666e-05	72.922	3	EVFKPIEPGK(1)VK	-3.3004			1.259		0.809	1.14	1.0324	1.06068	1.02413	0.911888	0.983983	0.986917			1.229		0.822	1.155	1.243
AID39024.1	147	K	Cysteinyl-tRNA synthetase [Staphylococcus aureus]	--	1	0.00241685	60.589	2	K(1)FEGYGK	-5.0313		1.062	1.046		1	0.856	1.0324	1.06068	1.02413	0.911888	0.983983	0.986917		1.001	1.021		1.016	0.867	1.074	0.450567
AID39024.1	163	K	Cysteinyl-tRNA synthetase [Staphylococcus aureus]	--	1	8.46504e-06	88.24	3	LSHQSIDDLK(1)VGAR	-5.2567		1.275	1.162	0.823	0.855	0.747	1.0324	1.06068	1.02413	0.911888	0.983983	0.986917		1.202	1.135	0.903	0.869	0.757	1.386	0.0199415
AID39024.1	411	K	Cysteinyl-tRNA synthetase [Staphylococcus aureus]	--	1	9.98158e-06	73.502	2	SK(1)NADELLDEYVEK	-2.3101		1.453			0.276		1.0324	1.06068	1.02413	0.911888	0.983983	0.986917		1.37			0.28		4.893
AID39026.1	47	K	23S rRNA guanosine-2'-O- -methyltransferase rlmB [Staphylococcus aureus]	--	1	7.91412e-09	99.174	2	DQK(1)IIVQTVPK	-5.5707	1.26	1.096	1.005		0.779	0.826	1.00468	1.11902	0.920774	0.942275	1.10972	0.903528	1.254	0.979	1.091		0.702	0.914	1.371	0.0989719
AID39026.1	55	K	23S rRNA guanosine-2'-O- -methyltransferase rlmB [Staphylococcus aureus]	--	1	7.33894e-06	83.358	2	IIVQTVPK(1)SK	-6.7104	1.099	1.226	0.861	0.773		0.942	1.00468	1.11902	0.920774	0.942275	1.10972	0.903528	1.094	1.096	0.935	0.82		1.043	1.118	0.37739
AID39026.1	32	K	23S rRNA guanosine-2'-O- -methyltransferase rlmB [Staphylococcus aureus]	--	1	0.000211463	98.009	2	ILIQEGIK(1)K	-4.7191	1.05	0.999	1.002	0.887	0.856		1.00468	1.11902	0.920774	0.942275	1.10972	0.903528	1.045	0.893	1.088	0.941	0.771		1.178	0.221427
AID39026.1	33	K	23S rRNA guanosine-2'-O- -methyltransferase rlmB [Staphylococcus aureus]	--	1	0.00274135	40.502	2	K(1)QQINEILK	-3.6676					1.063		1.00468	1.11902	0.920774	0.942275	1.10972	0.903528					0.958
AID39026.1	140	K	23S rRNA guanosine-2'-O- -methyltransferase rlmB [Staphylococcus aureus]	--	1	5.31922e-20	113.13	3	SVTLTQTVAK(1)ASTGAIEHVPVIR	-1.6163		0.835					1.00468	1.11902	0.920774	0.942275	1.10972	0.903528		0.746
AID39026.1	128	K	23S rRNA guanosine-2'-O- -methyltransferase rlmB [Staphylococcus aureus]	--	1	4.43895e-26	128.97	2	TADATGVDGVIIPK(1)R	-4.416	0.913	1.395	0.821	0.745	1.064	1.004	1.00468	1.11902	0.920774	0.942275	1.10972	0.903528	0.909	1.247	0.892	0.791	0.959	1.111	1.065	0.700018
AID39026.1	159	K	23S rRNA guanosine-2'-O- -methyltransferase rlmB [Staphylococcus aureus]	--	1	7.087e-09	97.594	2	VTNLAK(1)TIDELK	-5.114	0.876	1.257	1.313	0.835	0.953	0.621	1.00468	1.11902	0.920774	0.942275	1.10972	0.903528	0.872	1.123	1.426	0.886	0.859	0.687	1.407	0.115026
AID39029.1	3	K	hypothetical protein SAXN108_0588 [Staphylococcus aureus]	--	1	1.52518e-08	99.276	2	K(1)IPLNCEACGNR	-4.4084	0.879	0.919	0.965	0.992			0.943736	0.917981	0.950424	0.980952	1.13431	1.07259	0.931	1.001	1.015	1.011			0.972
AID39030.1	9	K	Preprotein translocase subunit SecE [Staphylococcus aureus]	--	1	0.00211837	56.014	2	ESFFK(1)GVK	-3.3554	0.972	0.973		0.859
AID39031.1	116	K	Transcription antitermination protein NusG [Staphylococcus aureus]	--	1	8.22152e-05	108.92	2	FILK(1)QMGLK	-5.5622	1.036	1.207	1.082	0.862	0.803	0.947	0.978422	1.08123	1.0192	0.972541	1.01426	0.934351	1.059	1.116	1.062	0.886	0.792	1.014	1.202	0.0615648
AID39031.1	121	K	Transcription antitermination protein NusG [Staphylococcus aureus]	--	1	0.00186609	65.313	2	QMGLK(1)EK	-4.6818	1.145		1.116		0.744		0.978422	1.08123	1.0192	0.972541	1.01426	0.934351	1.17		1.095		0.734		1.543
AID39031.1	8	K	Transcription antitermination protein NusG [Staphylococcus aureus]	--	1	0.000494022	113.14	2	SEEVGAK(1)R	-4.4248	1.087	1.101	1.067	0.848	0.894	0.976	0.978422	1.08123	1.0192	0.972541	1.01426	0.934351	1.111	1.018	1.047	0.872	0.881	1.045	1.135	0.113337
AID39031.1	54	K	Transcription antitermination protein NusG [Staphylococcus aureus]	--	1	9.94122e-13	98.865	2	VVIPEEEETQVK(1)DGK	-3.456	1.006	1.183	1.035	0.82	0.884	1.041	0.978422	1.08123	1.0192	0.972541	1.01426	0.934351	1.028	1.094	1.016	0.843	0.872	1.114	1.109	0.28835
AID39032.1	87	K	50S ribosomal protein L11 [Staphylococcus aureus]	--	1	2.64199e-17	119.55	2	AAGIEK(1)GSGEPNK	-4.7161	1.265	1.248	1.197	0.396	0.827	1.023	0.965961	1.17206	0.941352	1.01316	0.939018	0.968446	1.31	1.065	1.272	0.391	0.881	1.056	1.567	0.165944
AID39032.1	94	K	50S ribosomal protein L11 [Staphylococcus aureus]	--	1	0.000148548	95.311	2	GSGEPNK(1)TK	-4.1443	1.113			0.935		1.187	0.965961	1.17206	0.941352	1.01316	0.939018	0.968446	1.152			0.923		1.226	1.072
AID39032.1	96	K	50S ribosomal protein L11 [Staphylococcus aureus]	--	1	0.000492381	105.36	2	TK(1)VATVTK	-5.4445	1.12	1.045	1.023	0.922	0.797	1.094	0.965961	1.17206	0.941352	1.01316	0.939018	0.968446	1.159	0.892	1.087	0.91	0.849	1.13	1.086	0.510767
AID39032.1	81	K	50S ribosomal protein L11 [Staphylococcus aureus]	--	1	0.00208101	77.072	2	K(1)AAGIEK	-4.7034	1.106	1.069	0.989		0.913	0.917	0.965961	1.17206	0.941352	1.01316	0.939018	0.968446	1.145	0.912	1.051		0.972	0.947	1.08	0.462398
AID39032.1	71	K	50S ribosomal protein L11 [Staphylococcus aureus]	--	1	8.5365e-27	119.79	2	SFTFITK(1)TPPAPVLLK	-4.8977	0.488	1.446		1.104	0.696		0.965961	1.17206	0.941352	1.01316	0.939018	0.968446	0.505	1.234		1.09	0.741		0.95	0.814823
AID39032.1	80	K	50S ribosomal protein L11 [Staphylococcus aureus]	--	1	8.50742e-06	90.761	2	TPPAPVLLK(1)K	-4.6458	1.092	1.107	1.076	0.936	0.875	0.856	0.965961	1.17206	0.941352	1.01316	0.939018	0.968446	1.13	0.944	1.143	0.924	0.932	0.884	1.174	0.0704145
AID39032.1	102	K	50S ribosomal protein L11 [Staphylococcus aureus]	--	1	8.0902e-15	183	2	VATVTK(1)DQVR	-5.4561	1.06	1.081	1.072	0.898	0.865	0.999	0.965961	1.17206	0.941352	1.01316	0.939018	0.968446	1.097	0.922	1.139	0.886	0.921	1.032	1.112	0.259604
AID39033.1	167	K	50S ribosomal protein L1 [Staphylococcus aureus]	--	1	2.2591e-17	128.41	3	AEK(1)AGIVHASIGK	-4.2702	0.968	1.15	1.023	0.861	0.942	1.032	0.974868	1.02837	0.966295	0.985542	1.07936	0.96556	0.993	1.118	1.059	0.874	0.873	1.069	1.126	0.181989
AID39033.1	160	K	50S ribosomal protein L1 [Staphylococcus aureus]	--	1	0.00102044	90.308	2	AGK(1)VEYR	-5.432	1.061	0.886	1.012	0.985	0.871		0.974868	1.02837	0.966295	0.985542	1.07936	0.96556	1.088	0.862	1.047	0.999	0.807		1.106	0.467252
AID39033.1	205	K	50S ribosomal protein L1 [Staphylococcus aureus]	--	1	6.32111e-05	85.821	2	PSSAK(1)GTYFK	-4.3704	1.056	0.878		0.835	1.123		0.974868	1.02837	0.966295	0.985542	1.07936	0.96556	1.083	0.854		0.847	1.04		1.026	0.890873
AID39033.1	210	K	50S ribosomal protein L1 [Staphylococcus aureus]	--	1	3.96191e-21	133.47	2	GTYFK(1)SVAVTTTMGPGVK	-3.9107		2.108	0.368		0.491	0.782	0.974868	1.02837	0.966295	0.985542	1.07936	0.96556		2.05	0.381		0.455	0.81	1.922	0.713929
AID39033.1	157	K	50S ribosomal protein L1 [Staphylococcus aureus]	--	1	0.000144325	90.761	2	AVEEIK(1)AGK	-5.4778	1.06	1.101	0.939	0.996	0.831	1.061	0.974868	1.02837	0.966295	0.985542	1.07936	0.96556	1.087	1.071	0.972	1.011	0.77	1.099	1.087	0.455759
AID39033.1	141	K	50S ribosomal protein L1 [Staphylococcus aureus]	--	1	8.6482e-27	149.02	2	GLMPNPK(1)TGTVTMDVK	-4.4221	1.823	0.588	1.193	0.282	1.034	1.237	0.974868	1.02837	0.966295	0.985542	1.07936	0.96556	1.87	0.572	1.235	0.286	0.958	1.281	1.456	0.485481
AID39033.1	150	K	50S ribosomal protein L1 [Staphylococcus aureus]	--	1	3.11944e-06	120.33	2	TGTVTMDVK(1)K	-5.2026	1.127	0.948	1.074	0.988	0.909	0.949	0.974868	1.02837	0.966295	0.985542	1.07936	0.96556	1.156	0.922	1.111	1.002	0.842	0.983	1.128	0.252475
AID39033.1	151	K	50S ribosomal protein L1 [Staphylococcus aureus]	--	1	0.00169266	74.486	2	K(1)AVEEIK	-5.228	1.028	1.067	0.989	0.927	0.937	1.048	0.974868	1.02837	0.966295	0.985542	1.07936	0.96556	1.055	1.038	1.023	0.941	0.868	1.085	1.077	0.301016
AID39033.1	54	K	50S ribosomal protein L1 [Staphylococcus aureus]	--	1	0.000108533	161.12	2	K(1)NDQQIR	-4.4125	0.891	1.089	0.971	0.849	0.985		0.974868	1.02837	0.966295	0.985542	1.07936	0.96556	0.914	1.059	1.005	0.861	0.913		1.119	0.159948
AID39033.1	7	K	50S ribosomal protein L1 [Staphylococcus aureus]	--	1	0.000218166	138.26	2	K(1)YQEAASK	-5.1069	0.997	1.136	0.948	1.033	0.787	1.077	0.974868	1.02837	0.966295	0.985542	1.07936	0.96556	1.023	1.105	0.981	1.048	0.729	1.115	1.075	0.556085
AID39033.1	14	K	50S ribosomal protein L1 [Staphylococcus aureus]	--	1	2.47415e-06	106	2	YQEAASK(1)VDR	-5.7229	1.071	1.037	1.087	0.878	0.884	1.037	0.974868	1.02837	0.966295	0.985542	1.07936	0.96556	1.099	1.008	1.125	0.891	0.819	1.074	1.161	0.149381
AID39033.1	80	K	50S ribosomal protein L1 [Staphylococcus aureus]	--	1	1.36566e-14	135.5	2	SQSVLVFAK(1)GDK	-5.7045	1.127	1.189	1.103	0.725	0.664	1.175	0.974868	1.02837	0.966295	0.985542	1.07936	0.96556	1.156	1.156	1.141	0.736	0.615	1.217	1.345	0.172038
AID39033.1	28	K	50S ribosomal protein L1 [Staphylococcus aureus]	--	1	6.16816e-13	114.93	3	TQHYSVEEAIK(1)LAK	-3.8393	1.062	1.246	0.818	1.127	0.916	0.731	0.974868	1.02837	0.966295	0.985542	1.07936	0.96556	1.089	1.212	0.847	1.144	0.849	0.757	1.145	0.438628
AID39033.1	134	K	50S ribosomal protein L1 [Staphylococcus aureus]	--	1	4.74132e-13	98.009	2	VLGPK(1)GLMPNPK	-4.9118	1.086	1.166	1.006	0.793	0.879	1.047	0.974868	1.02837	0.966295	0.985542	1.07936	0.96556	1.114	1.134	1.041	0.805	0.814	1.084	1.217	0.111391
AID39034.1	161	K	50S ribosomal protein L10 [Staphylococcus aureus]	--	1	7.03288e-18	171.34	2	AIGEQK(1)EENAE	-5.4644	1.052	1.129	1.005	0.784	0.994	1.02	0.956929	1.02093	0.970214	1.03451	1.04045	0.976966	1.099	1.106	1.036	0.758	0.955	1.044	1.176	0.156274
AID39034.1	53	K	50S ribosomal protein L10 [Staphylococcus aureus]	--	1	5.69651e-06	124.81	2	EAGVEYK(1)VYK	-5.0634	1.015		1.075	0.841	1.07		0.956929	1.02093	0.970214	1.03451	1.04045	0.976966	1.061		1.108	0.813	1.028		1.178	0.289014
AID39034.1	56	K	50S ribosomal protein L10 [Staphylococcus aureus]	--	1	1.39609e-05	141.93	2	VYK(1)NTMVR	-5.0631	1.015	1.018	1.108	0.924	0.8	1.147	0.956929	1.02093	0.970214	1.03451	1.04045	0.976966	1.061	0.997	1.142	0.893	0.769	1.174	1.128	0.358135
AID39034.1	155	K	50S ribosomal protein L10 [Staphylococcus aureus]	--	1	1.2541e-17	168.69	2	NFAYAVK(1)AIGEQK	-4.1569	0.803	1.043	0.164	1.857	1.668	0.391	0.956929	1.02093	0.970214	1.03451	1.04045	0.976966	0.839	1.022	0.169	1.795	1.603	0.4	0.534	0.407345
AID39034.1	8	K	50S ribosomal protein L10 [Staphylococcus aureus]	--	1	0.00102928	72.038	2	SAIIEAK(1)K	-4.7674	1.015	0.915	1.094	1.06	0.866	1.066	0.956929	1.02093	0.970214	1.03451	1.04045	0.976966	1.061	0.896	1.128	1.025	0.832	1.091	1.046	0.681222
AID39034.1	101	K	50S ribosomal protein L10 [Staphylococcus aureus]	--	1	2.28568e-05	61.042	3	VISGFAK(1)DHEALEIK	-5.4259	0.709	1.586				0.508	0.956929	1.02093	0.970214	1.03451	1.04045	0.976966	0.741	1.553				0.52	2.206
AID39035.1	75	K	50S ribosomal protein L7/L12 [Staphylococcus aureus]	--	1	8.4571e-11	156.57	2	AVK(1)EATGLGLK	-4.2246	1.092	1.039	0.985	0.946	0.94	0.988	0.970693	1.13493	1.00549	0.938357	1.03726	0.913276	1.125	0.915	0.98	1.008	0.906	1.082	1.008	0.93522
AID39035.1	83	K	50S ribosomal protein L7/L12 [Staphylococcus aureus]	--	1	7.86733e-18	195.4	2	EATGLGLK(1)DAK	-5.2151	1.053	1.035	1.013	0.993	0.947	0.937	0.970693	1.13493	1.00549	0.938357	1.03726	0.913276	1.085	0.912	1.007	1.058	0.913	1.026	1.002	0.979939
AID39035.1	86	K	50S ribosomal protein L7/L12 [Staphylococcus aureus]	--	1	5.46514e-13	176.45	2	DAK(1)ELVDGAPK	-4.4032	1.05	1.015	0.971	0.993	0.978	0.99	0.970693	1.13493	1.00549	0.938357	1.03726	0.913276	1.082	0.894	0.966	1.058	0.943	1.084	0.954	0.525445
AID39035.1	94	K	50S ribosomal protein L7/L12 [Staphylococcus aureus]	--	1	1.16523e-17	191.25	2	ELVDGAPK(1)VIK	-3.5752	1.052	1.109	1.048	0.858	0.886	1.026	0.970693	1.13493	1.00549	0.938357	1.03726	0.913276	1.084	0.977	1.042	0.914	0.854	1.123	1.073	0.430952
AID39035.1	102	K	50S ribosomal protein L7/L12 [Staphylococcus aureus]	--	1	2.03401e-07	175.07	2	EALPK(1)EEAEK	-4.5325	1.116		1.152	0.875	0.931	1.146	0.970693	1.13493	1.00549	0.938357	1.03726	0.913276	1.15		1.146	0.932	0.898	1.255	1.116	0.439257
AID39035.1	107	K	50S ribosomal protein L7/L12 [Staphylococcus aureus]	--	1	2.26994e-31	110.09	2	EEAEK(1)LK	-3.7645	1.076	1.014	0.995	1.01	0.892	1.006	0.970693	1.13493	1.00549	0.938357	1.03726	0.913276	1.108	0.893	0.99	1.076	0.86	1.102	0.985	0.90041
AID39035.1	109	K	50S ribosomal protein L7/L12 [Staphylococcus aureus]	--	1	4.39679e-09	88.796	2	LK(1)EQLEEVGATVELK	-3.6745		1.824		0.284	0.557		0.970693	1.13493	1.00549	0.938357	1.03726	0.913276		1.607		0.303	0.537		3.826
AID39035.1	97	K	50S ribosomal protein L7/L12 [Staphylococcus aureus]	--	1	0.000177418	129.72	2	VIK(1)EALPK	-5.0272	1.118	1.013	0.992	0.909	0.926	1.049	0.970693	1.13493	1.00549	0.938357	1.03726	0.913276	1.152	0.893	0.987	0.969	0.893	1.149	1.007	0.949959
AID39035.1	67	K	50S ribosomal protein L7/L12 [Staphylococcus aureus]	--	1	1.51006e-48	222.48	2	TEFDVELTSAGSSK(1)IK	-3.8877		1.436			0.298		0.970693	1.13493	1.00549	0.938357	1.03726	0.913276		1.265			0.287		4.408
AID39036.1	192	K	hypothetical protein SAXN108_0595 [Staphylococcus aureus]	--	1	0.0107913	40.502	2	DK(1)GYYILR	-3.1998	1.021						0.850066	0.826237	0.883379	1.13264	1.18672	1.12096	1.201
AID39037.1	848	K	DNA-directed RNA polymerase beta subunit [Staphylococcus aureus]	--	1	1.54841e-18	94.63	2	VTPK(1)GVTELTAEER	-3.9477		1.236	1.167	0.605		0.836	1.00803	1.01672	0.956408	1.00384	1.05358	0.96143		1.216	1.22	0.603		0.87	1.654	0.105118
AID39037.1	1014	K	DNA-directed RNA polymerase beta subunit [Staphylococcus aureus]	--	1	6.94984e-06	83.438	2	DGK(1)TVLYDGR	-4.5661				1.216		0.938	1.00803	1.01672	0.956408	1.00384	1.05358	0.96143				1.211		0.976
AID39037.1	821	K	DNA-directed RNA polymerase beta subunit [Staphylococcus aureus]	--	1	4.76255e-05	46.823	2	DIPNVSESALK(1)NLDDR	-4.202		0.835					1.00803	1.01672	0.956408	1.00384	1.05358	0.96143		0.821
AID39037.1	676	K	DNA-directed RNA polymerase beta subunit [Staphylococcus aureus]	--	1	7.31112e-09	92.732	2	DSGAAITAK(1)HR	-5.1695	1.064	1.071	1.184	0.807	0.733	1.135	1.00803	1.01672	0.956408	1.00384	1.05358	0.96143	1.056	1.053	1.238	0.804	0.696	1.181	1.248	0.216009
AID39037.1	802	K	DNA-directed RNA polymerase beta subunit [Staphylococcus aureus]	--	1	2.01987e-09	103.69	2	DTK(1)LGPEEITR	-4.9717	1.23	1.139	1.078	0.768	0.787	0.955	1.00803	1.01672	0.956408	1.00384	1.05358	0.96143	1.22	1.12	1.127	0.765	0.747	0.993	1.384	0.0250333
AID39037.1	606	K	DNA-directed RNA polymerase beta subunit [Staphylococcus aureus]	--	1	5.38501e-09	134.2	2	EK(1)MDYMDVSPK	-0.99648	1.008	0.846					1.00803	1.01672	0.956408	1.00384	1.05358	0.96143	1	0.832
AID39037.1	604	K	DNA-directed RNA polymerase beta subunit [Staphylococcus aureus]	--	1	4.13165e-06	113.46	2	GNNTVMAK(1)EK	-5.4324	0.928	0.988	1.106	0.721			1.00803	1.01672	0.956408	1.00384	1.05358	0.96143	0.921	0.972	1.156	0.718			1.416
AID39037.1	932	K	DNA-directed RNA polymerase beta subunit [Staphylococcus aureus]	--	1	0.00145774	43.272	2	HGNK(1)GVISK	-4.8156	1.021						1.00803	1.01672	0.956408	1.00384	1.05358	0.96143	1.013
AID39037.1	924	K	DNA-directed RNA polymerase beta subunit [Staphylococcus aureus]	--	1	6.68958e-06	72.038	3	IHVGDK(1)MCGR	-3.3654		0.92	1.017	0.803			1.00803	1.01672	0.956408	1.00384	1.05358	0.96143		0.905	1.063	0.8			1.23
AID39037.1	918	K	DNA-directed RNA polymerase beta subunit [Staphylococcus aureus]	--	1	0.00639802	47.349	2	K(1)IHVGDK	-4.6255	0.821		1.181			1.188	1.00803	1.01672	0.956408	1.00384	1.05358	0.96143	0.814		1.235			1.236	0.829
AID39037.1	282	K	DNA-directed RNA polymerase beta subunit [Staphylococcus aureus]	--	0.998495	0.0473419	44.767	2	K(0.002)LHLK(0.998)HR	-5.5123			0.948				1.00803	1.01672	0.956408	1.00384	1.05358	0.96143			0.991
AID39037.1	189	K	DNA-directed RNA polymerase beta subunit [Staphylococcus aureus]	--	1	0.000224166	81.163	2	K(1)LPLTVLLR	-5.5682		1.188		0.562			1.00803	1.01672	0.956408	1.00384	1.05358	0.96143		1.168		0.56			2.086
AID39037.1	1166	K	DNA-directed RNA polymerase beta subunit [Staphylococcus aureus]	--	1	1.78766e-18	137.58	2	K(1)VDLQQNDAPETQK	-4.1365	1.048	1.275		0.82		0.755	1.00803	1.01672	0.956408	1.00384	1.05358	0.96143	1.04	1.254		0.817		0.785	1.432	0.0656044
AID39037.1	1047	K	DNA-directed RNA polymerase beta subunit [Staphylococcus aureus]	--	1	0.000848433	43.306	3	LAHMVDDK(1)LHAR	-3.528		0.835					1.00803	1.01672	0.956408	1.00384	1.05358	0.96143		0.821
AID39037.1	101	K	DNA-directed RNA polymerase beta subunit [Staphylococcus aureus]	--	1	7.93427e-06	94.66	2	LIIK(1)ETGEVK	-4.6094	1.102	1.174		0.798	0.844	1.125	1.00803	1.01672	0.956408	1.00384	1.05358	0.96143	1.093	1.155		0.795	0.801	1.17	1.219	0.286558
AID39037.1	867	K	DNA-directed RNA polymerase beta subunit [Staphylococcus aureus]	--	1	3.55583e-09	92.732	3	LLHAIFGEK(1)AR	-3.5969	0.833	1.189	1.115	0.94	0.656		1.00803	1.01672	0.956408	1.00384	1.05358	0.96143	0.826	1.169	1.166	0.936	0.623		1.352	0.241787
AID39037.1	252	K	DNA-directed RNA polymerase beta subunit [Staphylococcus aureus]	--	1	3.13447e-08	44.853	3	LRPGEPPTVENAK(1)SLLYSR	-2.3717		0.835					1.00803	1.01672	0.956408	1.00384	1.05358	0.96143		0.821
AID39037.1	149	K	DNA-directed RNA polymerase beta subunit [Staphylococcus aureus]	--	1	2.39489e-05	65.879	2	SPSVYFNEK(1)IDK	-1.9923	0.928	1.179		0.661			1.00803	1.01672	0.956408	1.00384	1.05358	0.96143	0.921	1.16		0.658			1.581
AID39037.1	1115	K	DNA-directed RNA polymerase beta subunit [Staphylococcus aureus]	--	1	2.94128e-15	123.92	2	TYEAIVK(1)GENISR	-4.8198	0.886	1.213	1.076	0.85	0.913	1.016	1.00803	1.01672	0.956408	1.00384	1.05358	0.96143	0.879	1.193	1.125	0.847	0.867	1.057	1.154	0.298994
AID39037.1	1108	K	DNA-directed RNA polymerase beta subunit [Staphylococcus aureus]	--	1	0.000139734	104.39	2	VK(1)TYEAIVK	-4.5757	1.071	1.108		0.891		0.887	1.00803	1.01672	0.956408	1.00384	1.05358	0.96143	1.062	1.09		0.888		0.923	1.188	0.0177365
AID39037.1	916	K	DNA-directed RNA polymerase beta subunit [Staphylococcus aureus]	--	1	0.0017703	79.833	2	VYIVQK(1)R	-4.6381	1.059	1.083	1.039	0.862	0.844	1.113	1.00803	1.01672	0.956408	1.00384	1.05358	0.96143	1.051	1.065	1.086	0.859	0.801	1.158	1.136	0.282304
AID39037.1	82	K	DNA-directed RNA polymerase beta subunit [Staphylococcus aureus]	--	1	6.8725e-05	123.5	2	YDLEESK(1)NR	-5.9984	1.037	1.05	1.123	0.861	0.86	1.062	1.00803	1.01672	0.956408	1.00384	1.05358	0.96143	1.029	1.033	1.174	0.858	0.816	1.105	1.164	0.197873
AID39037.1	713	K	DNA-directed RNA polymerase beta subunit [Staphylococcus aureus]	--	1	0.0017875	61.494	2	YPLAK(1)FK	-4.2288	0.969			1.231	1.091	0.95	1.00803	1.01672	0.956408	1.00384	1.05358	0.96143	0.961			1.226	1.036	0.988	0.887
AID39038.1	84	K	DNA-directed RNA polymerase beta' subunit [Staphylococcus aureus]	--	1	0.000322855	74.269	2	CGVEVTK(1)SK	-8.0583			0.948				1.02286	1.0133	0.994487	0.971138	1.04351	0.954713			0.953
AID39038.1	653	K	DNA-directed RNA polymerase beta' subunit [Staphylococcus aureus]	--	1	0.000164229	97.277	2	DLGFK(1)FSSK	-4.7421	1.151	1.311	0.821	0.772	1.029	0.844	1.02286	1.0133	0.994487	0.971138	1.04351	0.954713	1.125	1.294	0.826	0.795	0.986	0.884	1.218	0.277976
AID39038.1	64	K	DNA-directed RNA polymerase beta' subunit [Staphylococcus aureus]	--	1	8.23783e-07	104.39	2	DWECSCGK(1)YK	-4.7474	1.023		1.331	0.758	0.865		1.02286	1.0133	0.994487	0.971138	1.04351	0.954713	1		1.338	0.781	0.829		1.452	0.134616
AID39038.1	161	K	DNA-directed RNA polymerase beta' subunit [Staphylococcus aureus]	--	1	0.0143745	44.598	2	DYYDK(1)YPGQFVAK	-1.329		0.835					1.02286	1.0133	0.994487	0.971138	1.04351	0.954713		0.824
AID39038.1	384	K	DNA-directed RNA polymerase beta' subunit [Staphylococcus aureus]	--	1	8.49398e-08	139.02	2	EIATNIK(1)NAK	-4.7867	1.12	1.063	1.052	0.852	0.906	0.991	1.02286	1.0133	0.994487	0.971138	1.04351	0.954713	1.095	1.049	1.058	0.877	0.868	1.038	1.151	0.0732333
AID39038.1	1057	K	DNA-directed RNA polymerase beta' subunit [Staphylococcus aureus]	--	1	0.00117536	89.123	2	EVQK(1)VYR	-4.1126	0.838	1.003	1.024	0.873			1.02286	1.0133	0.994487	0.971138	1.04351	0.954713	0.819	0.99	1.03	0.899			1.053
AID39038.1	905	K	DNA-directed RNA polymerase beta' subunit [Staphylococcus aureus]	--	1	0.0015556	53.517	2	HGVCEK(1)CYGK	-4.6828	1.021						1.02286	1.0133	0.994487	0.971138	1.04351	0.954713	0.998
AID39038.1	56	K	DNA-directed RNA polymerase beta' subunit [Staphylococcus aureus]	--	1	2.3631e-08	71.219	2	IFGPTK(1)DWECSCGK	-3.6015		0.835					1.02286	1.0133	0.994487	0.971138	1.04351	0.954713		0.824
AID39038.1	19	K	DNA-directed RNA polymerase beta' subunit [Staphylococcus aureus]	--	1	5.76654e-05	74.269	2	IGLASPEK(1)IR	-4.9503		1.061	1.286	0.412	1.088	1.159	1.02286	1.0133	0.994487	0.971138	1.04351	0.954713		1.047	1.293	0.424	1.043	1.214	1.309	0.466277
AID39038.1	555	K	DNA-directed RNA polymerase beta' subunit [Staphylococcus aureus]	--	1	4.87824e-08	58.794	3	IGVHASSFNNPTFTEEQNK(1)K	-3.2551					1.063		1.02286	1.0133	0.994487	0.971138	1.04351	0.954713					1.019
AID39038.1	689	K	DNA-directed RNA polymerase beta' subunit [Staphylococcus aureus]	--	1	0.00119595	78.178	2	ITK(1)QFNR	-5.204	1.212		1.13		0.846	1.032	1.02286	1.0133	0.994487	0.971138	1.04351	0.954713	1.185		1.136		0.811	1.081	1.227	0.277831
AID39038.1	789	K	DNA-directed RNA polymerase beta' subunit [Staphylococcus aureus]	--	1	0.0135353	50.834	2	K(1)GLADTALK	-2.5628		0.709		1.12			1.02286	1.0133	0.994487	0.971138	1.04351	0.954713		0.7		1.153			0.607
AID39038.1	879	K	DNA-directed RNA polymerase beta' subunit [Staphylococcus aureus]	--	1	2.06454e-10	89.382	2	K(1)ITDAGIEQMYIR	-4.2884	0.699	1.234	0.795				1.02286	1.0133	0.994487	0.971138	1.04351	0.954713	0.683	1.218	0.799
AID39038.1	30	K	DNA-directed RNA polymerase beta' subunit [Staphylococcus aureus]	--	1	0.0101576	41.796	2	K(1)PETINYR	-3.3936				0.973			1.02286	1.0133	0.994487	0.971138	1.04351	0.954713				1.002
AID39038.1	147	K	DNA-directed RNA polymerase beta' subunit [Staphylococcus aureus]	--	1	1.17383e-05	81.799	2	K(1)TLLSEAEFR	-5.0181	1.252	0.082	1.294		1.392		1.02286	1.0133	0.994487	0.971138	1.04351	0.954713	1.224	0.081	1.301		1.334		0.651
AID39038.1	285	K	DNA-directed RNA polymerase beta' subunit [Staphylococcus aureus]	--	1	2.8585e-06	63.766	2	LLDLGAPGIIVQNEK(1)R	-3.5933	0.691	1.6			0.433		1.02286	1.0133	0.994487	0.971138	1.04351	0.954713	0.676	1.579			0.415		2.717
AID39038.1	334	K	DNA-directed RNA polymerase beta' subunit [Staphylococcus aureus]	--	1	0.040802	40.203	2	QNLLGK(1)R	-3.5998				0.973			1.02286	1.0133	0.994487	0.971138	1.04351	0.954713				1.002
AID39038.1	998	K	DNA-directed RNA polymerase beta' subunit [Staphylococcus aureus]	--	1	2.14657e-17	128.41	2	QQEIVVK(1)GANETR	-3.4132	1.208	1.237		0.768	0.682	1.132	1.02286	1.0133	0.994487	0.971138	1.04351	0.954713	1.181	1.221		0.791	0.654	1.186	1.369	0.224897
AID39038.1	682	K	DNA-directed RNA polymerase beta' subunit [Staphylococcus aureus]	--	1	4.60766e-06	64.266	3	QQILDEHEK(1)LVDR	-3.7371			0.948				1.02286	1.0133	0.994487	0.971138	1.04351	0.954713			0.953
AID39038.1	321	K	DNA-directed RNA polymerase beta' subunit [Staphylococcus aureus]	--	1	0.00553531	40.502	2	SLSHMLK(1)GK	-5.0293					1.063		1.02286	1.0133	0.994487	0.971138	1.04351	0.954713					1.019
AID39038.1	43	K	DNA-directed RNA polymerase beta' subunit [Staphylococcus aureus]	--	0.932532	1.0569e-05	45.183	3	TLK(0.067)PEK(0.933)DGLFCER	-3.6487		0.948	0.82				1.02286	1.0133	0.994487	0.971138	1.04351	0.954713		0.936	0.825
AID39038.1	1156	K	DNA-directed RNA polymerase beta' subunit [Staphylococcus aureus]	--	1	4.13809e-06	108.3	2	VLTDAAIK(1)GK	-5.6257	0.991	1.097	1.054	0.89	0.968	0.974	1.02286	1.0133	0.994487	0.971138	1.04351	0.954713	0.969	1.083	1.06	0.916	0.928	1.02	1.087	0.158949
AID39038.1	71	K	DNA-directed RNA polymerase beta' subunit [Staphylococcus aureus]	--	1	0.00101689	62.969	2	YK(1)GMVCDR	-2.9325	1.021						1.02286	1.0133	0.994487	0.971138	1.04351	0.954713	0.998
AID39038.1	1188	K	DNA-directed RNA polymerase beta' subunit [Staphylococcus aureus]	--	1	0.0107913	56.378	2	YSDVK(1)YEK	-3.9244					1.063		1.02286	1.0133	0.994487	0.971138	1.04351	0.954713					1.019
AID39040.1	43	K	30S ribosomal protein S12 [Staphylococcus aureus]	--	1	6.24049e-22	200.11	2	FTDLNSPQK(1)R	-5.4631	0.955	1.251	0.894	0.855	1.114	0.872	1.1175	1.17698	1.1396	0.50228	1.08683	0.976813	0.855	1.063	0.784	1.702	1.025	0.893	0.746	0.293866
AID39040.1	34	K	30S ribosomal protein S12 [Staphylococcus aureus]	--	1	0.000194214	72.922	2	K(1)FTDLNSPQK	-5.2568	1.211	1.443	1.224	0.706	0.072		1.1175	1.17698	1.1396	0.50228	1.08683	0.976813	1.084	1.226	1.074	1.406	0.066		1.533	0.335123
AID39040.1	18	K	30S ribosomal protein S12 [Staphylococcus aureus]	--	1	0.000203825	85.716	2	K(1)SDSPALNK	-6.5909	0.974	1.238	1.021	0.777	0.995	0.94	1.1175	1.17698	1.1396	0.50228	1.08683	0.976813	0.872	1.052	0.896	1.547	0.916	0.962	0.823	0.39485
AID39040.1	26	K	30S ribosomal protein S12 [Staphylococcus aureus]	--	1	2.24295e-17	130.99	2	SDSPALNK(1)GFNSK	-5.5984	1.025	1.284	1.123	0.662	0.928	0.901	1.1175	1.17698	1.1396	0.50228	1.08683	0.976813	0.917	1.091	0.985	1.318	0.854	0.922	0.967	0.909746
AID39040.1	133	K	30S ribosomal protein S12 [Staphylococcus aureus]	--	0.998771	0.0020316	79.059	2	SLYGTK(0.999)K(0.001)PK	-5.9502	0.93	1.2	1.102	0.661	0.86		1.1175	1.17698	1.1396	0.50228	1.08683	0.976813	0.832	1.02	0.967	1.316	0.791		0.892	0.703736
AID39041.1	25	K	30S ribosomal protein S7 [Staphylococcus aureus]	--	1	1.68805e-08	146.27	2	LVTK(1)LINK	-3.997	1.138	1.05	1.137	0.901	0.846	0.883	1.04794	1.0202	0.964849	0.989039	1.02642	0.951553	1.086	1.029	1.178	0.911	0.824	0.928	1.237	0.0170498
AID39041.1	143	K	30S ribosomal protein S7 [Staphylococcus aureus]	--	1	1.33187e-10	167.06	3	EDTHK(1)MAEANK	-4.5228	1.089	1.007	1.106	0.863	0.945	0.981	1.04794	1.0202	0.964849	0.989039	1.02642	0.951553	1.039	0.987	1.146	0.873	0.921	1.031	1.123	0.151534
AID39041.1	149	K	30S ribosomal protein S7 [Staphylococcus aureus]	--	1	9.65626e-14	101.48	3	MAEANK(1)AFAHYR	-3.4665	1.062	1.237	1.354	0.74	0.755	0.724	1.04794	1.0202	0.964849	0.989039	1.02642	0.951553	1.013	1.213	1.403	0.748	0.736	0.761	1.616	0.00759824
AID39041.1	114	K	30S ribosomal protein S7 [Staphylococcus aureus]	--	1	4.54246e-05	100.84	3	LRGEK(1)TMEDR	-3.8748	1.138	1.057	0.964	0.953	0.896	0.976	1.04794	1.0202	0.964849	0.989039	1.02642	0.951553	1.086	1.036	0.999	0.964	0.873	1.026	1.09	0.171746
AID39041.1	35	K	30S ribosomal protein S7 [Staphylococcus aureus]	--	1	0.00379893	66.087	2	IMLDGK(1)R	-3.9169	1.093	0.939	1.12		0.844	1.038	1.04794	1.0202	0.964849	0.989039	1.02642	0.951553	1.043	0.92	1.161		0.822	1.091	1.089	0.555217
AID39041.1	136	K	30S ribosomal protein S7 [Staphylococcus aureus]	--	1	7.32862e-58	198.44	2	LANEILDAANNTGGAVK(1)K	-5.3094	0.914	1.569	0.931	0.735	0.927	0.772	1.04794	1.0202	0.964849	0.989039	1.02642	0.951553	0.872	1.538	0.965	0.743	0.903	0.811	1.374	0.190806
AID39041.1	29	K	30S ribosomal protein S7 [Staphylococcus aureus]	--	1	3.22859e-07	94.804	2	LINK(1)IMLDGK	-5.3741	1.026	1.117	1.086	0.892	0.88	0.959	1.04794	1.0202	0.964849	0.989039	1.02642	0.951553	0.979	1.095	1.126	0.902	0.857	1.008	1.156	0.0854876
AID39042.1	422	K	Translation elongation factor G [Staphylococcus aureus]	--	1	1.84e-23	211.84	2	ADQDK(1)MTQALVK	-4.8908	1.089	1.139	1.094	0.75	0.833	1.078	0.976116	1.02547	1.0043	0.989434	1.03577	0.96891	1.116	1.111	1.089	0.758	0.804	1.113	1.24	0.127642
AID39042.1	565	K	Translation elongation factor G [Staphylococcus aureus]	--	1	4.65546e-08	42.072	3	AK(1)LYDGSYHDVDSSEMAFK	-2.7351	1.021						0.976116	1.02547	1.0043	0.989434	1.03577	0.96891	1.046
AID39042.1	9	K	Translation elongation factor G [Staphylococcus aureus]	--	1	0.000395763	129.72	2	EFSLEK(1)TR	-2.7188	1.089	1.122	1.038	0.877	0.955	0.869	0.976116	1.02547	1.0043	0.989434	1.03577	0.96891	1.116	1.094	1.034	0.886	0.922	0.897	1.199	0.00213079
AID39042.1	487	K	Translation elongation factor G [Staphylococcus aureus]	--	1	1.21646e-27	203.8	2	ETFK(1)SSAQVQGK	-5.3389	1.047	1.108	1.021	0.819	0.919	1.08	0.976116	1.02547	1.0043	0.989434	1.03577	0.96891	1.073	1.08	1.017	0.828	0.887	1.115	1.12	0.257328
AID39042.1	495	K	Translation elongation factor G [Staphylococcus aureus]	--	1	1.79121e-17	187.85	2	SSAQVQGK(1)FSR	-6.8347	1.045	1.04	1.074	0.774	0.852		0.976116	1.02547	1.0043	0.989434	1.03577	0.96891	1.071	1.014	1.069	0.782	0.823		1.31	0.00288501
AID39042.1	590	K	Translation elongation factor G [Staphylococcus aureus]	--	1	1.34691e-35	245.4	2	IAASLALK(1)EAAK	-4.8883	1.062	1.164	1.058	0.929	0.91	0.799	0.976116	1.02547	1.0043	0.989434	1.03577	0.96891	1.088	1.135	1.053	0.939	0.879	0.825	1.24	0.00754405
AID39042.1	39	K	Translation elongation factor G [Staphylococcus aureus]	--	1	1.14442e-19	67.251	4	IHK(1)IGETHEGASQMDWMEQEQDR	-2.6543	0.724	1.642			0.345		0.976116	1.02547	1.0043	0.989434	1.03577	0.96891	0.742	1.601			0.333		3.518
AID39042.1	136	K	Translation elongation factor G [Staphylococcus aureus]	--	1	0.000131467	111.39	2	IVFVNK(1)MDK	-4.5351	1.124	0.993	1.104	0.91	0.87	0.99	0.976116	1.02547	1.0043	0.989434	1.03577	0.96891	1.152	0.968	1.099	0.92	0.84	1.022	1.157	0.129521
AID39042.1	139	K	Translation elongation factor G [Staphylococcus aureus]	--	1	4.41944e-08	94.119	3	MDK(1)LGANFEYSVSTLHDR	-2.6163		0.835					0.976116	1.02547	1.0043	0.989434	1.03577	0.96891		0.814
AID39042.1	23	K	Translation elongation factor G [Staphylococcus aureus]	--	1	1.43076e-06	40.372	3	NIGIMAHIDAGK(1)TTTTER	-3.1064	1.021						0.976116	1.02547	1.0043	0.989434	1.03577	0.96891	1.046
AID39042.1	263	K	Translation elongation factor G [Staphylococcus aureus]	--	1	3.53606e-16	94.63	3	QATTNVEFYPVLCGTAFK(1)NK	-1.6909		0.835					0.976116	1.02547	1.0043	0.989434	1.03577	0.96891		0.814
AID39042.1	688	K	Translation elongation factor G [Staphylococcus aureus]	--	1	2.55567e-06	119.07	2	SIAEDIIK(1)K	-4.5877	1.176	1.15	1.178	0.788	0.836	0.792	0.976116	1.02547	1.0043	0.989434	1.03577	0.96891	1.205	1.121	1.173	0.796	0.807	0.817	1.446	7.98855e-05
AID39042.1	324	K	Translation elongation factor G [Staphylococcus aureus]	--	1	1.02926e-08	74.524	2	VMTDPYVGK(1)LTFFR	-3.1504		0.835					0.976116	1.02547	1.0043	0.989434	1.03577	0.96891		0.814
AID39042.1	342	K	Translation elongation factor G [Staphylococcus aureus]	--	1	6.42799e-57	221.63	2	VYSGTMTSGSYVK(1)NSTK	-4.2196	1.098	1.124	1.063	0.768	0.914	1.011	0.976116	1.02547	1.0043	0.989434	1.03577	0.96891	1.125	1.096	1.058	0.776	0.882	1.043	1.214	0.0831079
AID39043.1	314	K	Translation elongation factor Tu [Staphylococcus aureus]	--	1	1.53961e-30	200.76	2	AEVYVLSK(1)DEGGR	-3.3212	1.143	1.15	1.04	0.866	0.938	0.792	1.01405	1.04049	1.04729	0.962383	0.982997	0.952793	1.127	1.105	0.993	0.9	0.954	0.831	1.201	0.0308508
AID39043.1	25	K	Translation elongation factor Tu [Staphylococcus aureus]	--	1	2.45656e-29	67.607	4	EHANIGTIGHVDHGK(1)TTLTAAIATVLAK	-3.1901		0.835					1.01405	1.04049	1.04729	0.962383	0.982997	0.952793		0.803
AID39043.1	74	K	Translation elongation factor Tu [Staphylococcus aureus]	--	1	1.07464e-35	183.7	3	GITINTSHIEYQTDK(1)R	-1.5167	0.969	1.385	1.053	0.724	0.865	0.905	1.01405	1.04049	1.04729	0.962383	0.982997	0.952793	0.956	1.331	1.005	0.752	0.88	0.95	1.275	0.128602
AID39043.1	238	K	Translation elongation factor Tu [Staphylococcus aureus]	--	1	6.00992e-10	86.952	3	GQIK(1)VGEEVEIIGLHDTSK	-3.5374		0.835					1.01405	1.04049	1.04729	0.962383	0.982997	0.952793		0.803
AID39043.1	264	K	Translation elongation factor Tu [Staphylococcus aureus]	--	1	6.85676e-07	47.27	2	K(1)LLDYAEAGDNIGALLR	-4.5628		0.835					1.01405	1.04049	1.04729	0.962383	0.982997	0.952793		0.803
AID39043.1	10	K	Translation elongation factor Tu [Staphylococcus aureus]	--	1	8.10812e-37	187.01	4	SK(1)EHANIGTIGHVDHGK	-3.9537	1.13	1.068	1.13	0.911	0.82	0.893	1.01405	1.04049	1.04729	0.962383	0.982997	0.952793	1.114	1.026	1.079	0.947	0.834	0.937	1.184	0.0226637
AID39045.1	165	K	2-amino-3-ketobutyrate coenzyme A ligase [Staphylococcus aureus]	--	1	5.46917e-13	103.76	2	AK(1)EAVESGQYNK	-5.6172		1.133	1.083	0.843	1.056	0.801	1.06151	0.905562	1.06383	1.04372	0.978001	0.94738		1.251	1.018	0.808	1.08	0.845	1.245	0.209033
AID39045.1	226	K	2-amino-3-ketobutyrate coenzyme A ligase [Staphylococcus aureus]	--	1	2.83671e-07	83.214	2	GAGTVK(1)HFGLQDK	-4.6458	1.06	1.077				0.842	1.06151	0.905562	1.06383	1.04372	0.978001	0.94738	0.999	1.189				0.889	1.231
AID39045.1	289	K	2-amino-3-ketobutyrate coenzyme A ligase [Staphylococcus aureus]	--	1	0.000961907	48.785	2	K(1)LMDSTELHDK	-1.7236	1.021						1.06151	0.905562	1.06383	1.04372	0.978001	0.94738	0.962
AID39045.1	344	K	2-amino-3-ketobutyrate coenzyme A ligase [Staphylococcus aureus]	--	1	0.0059833	40.386	2	LK(1)DEGVYVK	-3.4244			0.948				1.06151	0.905562	1.06383	1.04372	0.978001	0.94738			0.891
AID39045.1	341	K	2-amino-3-ketobutyrate coenzyme A ligase [Staphylococcus aureus]	--	1	0.00894235	58.426	2	TTQEFSK(1)R	-3.8272	0.994		0.972				1.06151	0.905562	1.06383	1.04372	0.978001	0.94738	0.936		0.914
AID39046.1	49	K	chaperone protein HchA [Staphylococcus aureus]	--	1	0.00291801	67.903	2	GAYK(1)DGK	-5.8435			1.184	0.98	0.789		0.955079	0.961223	1.06253	1.06214	1.03041	0.928618			1.114	0.923	0.766		1.319
AID39046.1	136	K	chaperone protein HchA [Staphylococcus aureus]	--	1	0.00208101	77.072	2	K(1)LADVIK	-4.4453	1.17	0.947	1.468	0.966	0.928	0.381	0.955079	0.961223	1.06253	1.06214	1.03041	0.928618	1.225	0.985	1.382	0.909	0.901	0.41	1.618	0.131016
AID39046.1	264	K	chaperone protein HchA [Staphylococcus aureus]	--	1	1.38584e-13	111.98	2	K(1)LLTGDSPLASNELGK	-4.3182	0.919	1.292	1.038	0.787	0.899	1.005	0.955079	0.961223	1.06253	1.06214	1.03041	0.928618	0.962	1.344	0.977	0.741	0.872	1.082	1.218	0.271152
AID39046.1	236	K	chaperone protein HchA [Staphylococcus aureus]	--	1	4.54935e-05	67.548	2	LK(1)WLVADLLTK	-6.1653		1.188		0.561			0.955079	0.961223	1.06253	1.06214	1.03041	0.928618		1.236		0.528			2.341
AID39046.1	249	K	chaperone protein HchA [Staphylococcus aureus]	--	1	1.10328e-12	134.2	2	QGLK(1)VVNDDMTGR	-4.6849	1.196	0.928	1.06	0.984	0.855	0.979	0.955079	0.961223	1.06253	1.06214	1.03041	0.928618	1.252	0.965	0.998	0.926	0.83	1.054	1.144	0.283147
AID39046.1	10	K	chaperone protein HchA [Staphylococcus aureus]	--	1	1.23958e-57	211.15	2	SQDVNELSK(1)QPTPDK	-3.524	1.162	0.981	1.06	0.924	0.843	1.033	0.955079	0.961223	1.06253	1.06214	1.03041	0.928618	1.217	1.021	0.998	0.87	0.818	1.112	1.156	0.255093
AID39046.1	45	K	chaperone protein HchA [Staphylococcus aureus]	--	1	2.39355e-08	99.589	2	TDFDGVEHK(1)GAYK	-3.5038	1.072	1.037	1.107	0.927	0.834	1.003	0.955079	0.961223	1.06253	1.06214	1.03041	0.928618	1.122	1.079	1.042	0.873	0.809	1.08	1.174	0.132809
AID39048.1	232	K	UDP-glucose 4-epimerase-like protein [Staphylococcus aureus]	--	1	4.80194e-05	64.266	2	LMEADDAK(1)LETR	-2.769	0.412	1.333					1.3793	1.26923	1.25278	0.733381	0.724388	0.640928	0.299	1.05
AID39049.1	92	K	Branched-chain amino acid aminotransferase [Staphylococcus aureus]	--	1	0.000150442	46.358	3	DGEVALFRPEENFK(1)R	-3.7808					1.063		0.923931	1.03256	0.916939	0.956696	1.13871	1.03117					0.934
AID39049.1	262	K	Branched-chain amino acid aminotransferase [Staphylococcus aureus]	--	1	0.000326223	150.24	2	K(1)SIIELAK	-5.1839	1.032	1.078	1.067	0.829	1.021	0.95	0.923931	1.03256	0.916939	0.956696	1.13871	1.03117	1.117	1.044	1.164	0.867	0.897	0.921	1.238	0.00417052
AID39049.1	6	K	Branched-chain amino acid aminotransferase [Staphylococcus aureus]	--	1	0.000426212	109.88	2	SQAVK(1)VER	-5.1674	0.993	1.124	1.026	0.83	0.957	1.058	0.923931	1.03256	0.916939	0.956696	1.13871	1.03117	1.075	1.089	1.119	0.868	0.84	1.026	1.201	0.0414796
AID39051.1	114	K	Hydrolase, haloacid dehalogenase-like family [Staphylococcus aureus]	--	1	8.77338e-07	71.219	2	AK(1)GYQLGIVTSDTK	-5.3513			0.585	1.054	1.324	1.319	0.822481	0.9706	0.827018	1.10451	1.20057	1.07482			0.707	0.954	1.103	1.227	0.646
AID39051.1	126	K	Hydrolase, haloacid dehalogenase-like family [Staphylococcus aureus]	--	1	8.63211e-09	105.94	2	GYQLGIVTSDTK(1)K	-5.2772	0.695	1.166	0.88	1.18	1.023	1.024	0.822481	0.9706	0.827018	1.10451	1.20057	1.07482	0.845	1.201	1.064	1.068	0.852	0.953	1.082	0.581388
AID39051.1	50	K	Hydrolase, haloacid dehalogenase-like family [Staphylococcus aureus]	--	1	1.13177e-08	106.35	2	QLGVIK(1)ESIDPK	-6.1479	1.078	1.189	0.715	1.084	1.205	0.647	0.822481	0.9706	0.827018	1.10451	1.20057	1.07482	1.311	1.225	0.865	0.981	1.004	0.602	1.315	0.249278
AID39056.1	265	K	Hydrolase (HAD superfamily) [Staphylococcus aureus]	--	1	2.76972e-13	97.949	2	IAK(1)YVTDTNENSGVGK	-2.9919	1.013	0.944		1.008	0.895		1.01503	1.08622	1.00994	0.932437	0.986949	0.969431	0.998	0.869		1.081	0.907		0.939	0.638161
AID39061.1	18	K	Polyglycerol-phosphate alpha-glucosyltransferase [Staphylococcus aureus]	--	1	4.87405e-05	47.334	2	ITGVEK(1)AQINR	-4.7265			0.948				1.04226	0.987421	1.03293	1.00412	0.968523	0.964744			0.918
AID39062.1	482	K	Polyglycerol-phosphate alpha-glucosyltransferase [Staphylococcus aureus]	--	1	0.0142832	46.033	2	AQQYSK(1)ASLIK	-2.7499		0.835					0.997902	0.933646	1.03062	1.05771	0.974826	1.0053		0.894
AID39062.1	455	K	Polyglycerol-phosphate alpha-glucosyltransferase [Staphylococcus aureus]	--	1	1.33694e-07	101.45	2	NDEDALFDK(1)VK	-1.7016	1.231	1.309	1.023	0.67		0.574	0.997902	0.933646	1.03062	1.05771	0.974826	1.0053	1.234	1.402	0.993	0.633		0.571	2.009	0.0146982
AID39064.1	211	K	GTP cyclohydrolase I type2 [Staphylococcus aureus]	--	1	8.34226e-05	58.476	2	DQDIVDDYK(1)NK	-3.9708		0.835					0.972207	0.939772	0.995292	1.0098	1.10139	0.98153		0.889
AID39064.1	197	K	GTP cyclohydrolase I type2 [Staphylococcus aureus]	--	1	8.19862e-09	99.34	2	GVVTVK(1)TYINK	-3.7497		0.835					0.972207	0.939772	0.995292	1.0098	1.10139	0.98153		0.889
AID39064.1	26	K	GTP cyclohydrolase I type2 [Staphylococcus aureus]	--	1	1.48769e-09	59.731	3	HFGSVDPIEGTK(1)PTTK	-3.6739		1.217			0.868	0.91	0.972207	0.939772	0.995292	1.0098	1.10139	0.98153		1.295			0.788	0.927	1.51
AID39064.1	119	K	GTP cyclohydrolase I type2 [Staphylococcus aureus]	--	1	8.80057e-08	44.853	2	TLQTNMK(1)QNAAGVDVSGK	-2.3823		0.835					0.972207	0.939772	0.995292	1.0098	1.10139	0.98153		0.889
AID39067.1	171	K	Glucosamine-6-phosphate deaminase [Staphylococcus aureus]	--	1	0.00014906	51.872	2	YFK(1)NEDDVPK	-2.5697	1.021						0.926426	0.953045	0.873177	1.1074	1.0411	1.09885	1.102
AID39068.1	101	K	D-arabino-3-hexulose 6-phosphate formaldehyde lyase [Staphylococcus aureus]	--	1	3.36446e-13	147.78	2	AAIEEAHK(1)NNK	-6.7247	1.165	1.144	1.031	0.942	0.902	0.731	1.04306	1.02783	1.0257	0.985217	0.898493	1.0197	1.117	1.113	1.005	0.956	1.004	0.717	1.208	0.146626
AID39068.1	21	K	D-arabino-3-hexulose 6-phosphate formaldehyde lyase [Staphylococcus aureus]	--	1	1.00454e-23	183	2	EDAAELANK(1)VK	-4.3543	1.182	1.136	0.951	0.926	0.856	0.904	1.04306	1.02783	1.0257	0.985217	0.898493	1.0197	1.133	1.105	0.927	0.94	0.953	0.887	1.138	0.131928
AID39068.1	161	K	D-arabino-3-hexulose 6-phosphate formaldehyde lyase [Staphylococcus aureus]	--	1	8.88579e-20	157.52	2	NSK(1)VAVAGGIKPDTIK	-3.3968	1.069	0.969	1.039	0.985	1.02	0.906	1.04306	1.02783	1.0257	0.985217	0.898493	1.0197	1.025	0.943	1.013	1	1.135	0.888	0.986	0.904527
AID39068.1	169	K	D-arabino-3-hexulose 6-phosphate formaldehyde lyase [Staphylococcus aureus]	--	1	8.55718e-09	108.4	2	VAVAGGIK(1)PDTIK	-4.4977	1.211	1.09	1.071	0.857	0.853	0.868	1.04306	1.02783	1.0257	0.985217	0.898493	1.0197	1.161	1.06	1.044	0.87	0.949	0.851	1.223	0.0128187
AID39068.1	158	K	D-arabino-3-hexulose 6-phosphate formaldehyde lyase [Staphylococcus aureus]	--	1	0.0317797	47.349	2	SVIK(1)NSK	-5.1981				0.973			1.04306	1.02783	1.0257	0.985217	0.898493	1.0197				0.988
AID39068.1	154	K	D-arabino-3-hexulose 6-phosphate formaldehyde lyase [Staphylococcus aureus]	--	1	0.00236139	60.589	2	TVK(1)SVIK	-5.0665	1.025		1.353		0.821	0.997	1.04306	1.02783	1.0257	0.985217	0.898493	1.0197	0.983		1.319		0.914	0.978	1.217	0.342945
AID39071.1	462	K	proline/betaine transporter-like protein [Staphylococcus aureus]	--	1	0.00126635	52.591	2	EALWWVK(1)ER	-2.1412		0.835					1.08289	1.04787	1.07754	0.943224	0.929313	0.919159		0.797
AID39077.1	176	K	phosphomethylpyrimidine kinase [Staphylococcus aureus]	--	1	5.60529e-06	50.834	2	GAQHVIIK(1)GGK	-4.9387		0.53	1.232			1.333	0.946214	0.908427	0.95478	1.13553	1.03638	1.01866		0.583	1.29			1.309	0.715
AID39077.1	179	K	phosphomethylpyrimidine kinase [Staphylococcus aureus]	--	1	0.000464313	78.932	2	GGK(1)ALDQDK	-2.15	1.182	0.643	1.129	0.842		1.271	0.946214	0.908427	0.95478	1.13553	1.03638	1.01866	1.249	0.708	1.182	0.742		1.248	1.052	0.871982
AID39077.1	160	K	phosphomethylpyrimidine kinase [Staphylococcus aureus]	--	1	0.00021337	81.099	2	K(1)AATIIFDK	-5.0218	1.037	1.012	1.077	1.04	0.893	0.907	0.946214	0.908427	0.95478	1.13553	1.03638	1.01866	1.096	1.114	1.128	0.916	0.862	0.89	1.251	0.000321422
AID39077.1	159	K	phosphomethylpyrimidine kinase [Staphylococcus aureus]	--	1	0.000479962	74.269	2	LNSIEDMK(1)K	-6.0135	0.82	0.856	0.855	0.658	1.692		0.946214	0.908427	0.95478	1.13553	1.03638	1.01866	0.867	0.942	0.895	0.579	1.633		0.815	0.856277
AID39077.1	231	K	phosphomethylpyrimidine kinase [Staphylococcus aureus]	--	1	5.77643e-05	83.438	2	SPK(1)EAVISAK	-4.8044	1.076	0.956	1.053	1.086	0.919	0.888	0.946214	0.908427	0.95478	1.13553	1.03638	1.01866	1.137	1.052	1.103	0.956	0.887	0.872	1.213	0.0059474
AID39077.1	88	K	phosphomethylpyrimidine kinase [Staphylococcus aureus]	--	1	5.40507e-06	87.942	2	TGMLGTEEIIK(1)R	-4.0204	1.216	1.039	0.891	0.782		1.026	0.946214	0.908427	0.95478	1.13553	1.03638	1.01866	1.285	1.144	0.933	0.689		1.007	1.322	0.219151
AID39078.1	166	K	Uracil-DNA glycosylase, family 1 [Staphylococcus aureus]	--	1	0.0360624	42.075	2	IK(1)LIDTSK	-6.6424					1.063		0.978172	1.00862	1.01571	0.984571	1.0112	1.00174					1.051
AID39084.1	129	K	Hemoprotein HemQ, essential component of heme biosynthetic pathway in Gram-positive bacteria [Staphylococcus aureus]	--	1	1.64778e-08	86.243	3	SDEDPYENPHIK(1)AR	-4.5842	1.032	0.986	1.139	0.914	0.91	1.013	0.948377	0.979897	0.991694	1.02365	0.995674	1.06071	1.088	1.006	1.149	0.893	0.914	0.955	1.174	0.0211626
AID39084.1	54	K	Hemoprotein HemQ, essential component of heme biosynthetic pathway in Gram-positive bacteria [Staphylococcus aureus]	--	1	9.19753e-27	120.75	2	SSK(1)SGDQAIYNITGQK	-3.4274	0.917	1.208	1.021	0.807	0.963	1.055	0.948377	0.979897	0.991694	1.02365	0.995674	1.06071	0.967	1.233	1.03	0.788	0.967	0.995	1.175	0.195046
AID39085.1	9	K	Phosphate acetyltransferase [Staphylococcus aureus]	--	1	2.41978e-07	138.23	2	ADLLNVLK(1)DK	-4.3802	1.035	1.203	1.107	0.829	0.839	0.922	0.994439	1.03699	0.984745	0.989141	1.00379	0.990888	1.041	1.16	1.124	0.838	0.836	0.93	1.277	0.00679955
AID39085.1	210	K	Phosphate acetyltransferase [Staphylococcus aureus]	--	1	2.78161e-07	130.79	2	GSAK(1)SDDVTK	-4.404	1.054	1.081	0.97	0.986	0.932	0.951	0.994439	1.03699	0.984745	0.989141	1.00379	0.990888	1.06	1.042	0.985	0.997	0.928	0.96	1.07	0.0897291
AID39085.1	216	K	Phosphate acetyltransferase [Staphylococcus aureus]	--	1	4.12103e-15	176.45	2	SDDVTK(1)VQEAVK	-4.0331	0.98	1.14	1.108	0.837	0.768	1.156	0.994439	1.03699	0.984745	0.989141	1.00379	0.990888	0.985	1.099	1.125	0.846	0.765	1.167	1.155	0.299717
AID39085.1	227	K	Phosphate acetyltransferase [Staphylococcus aureus]	--	1	3.74621e-06	108.93	2	LAQQK(1)AEEEK	-4.4592	1.118	1.026	1.075	0.71	0.916	1.188	0.994439	1.03699	0.984745	0.989141	1.00379	0.990888	1.124	0.989	1.092	0.718	0.913	1.199	1.133	0.397571
AID39085.1	15	K	Phosphate acetyltransferase [Staphylococcus aureus]	--	1	0.00600947	63.301	2	LSGK(1)NVK	-5.0946	1.245					0.976	0.994439	1.03699	0.984745	0.989141	1.00379	0.990888	1.252					0.985	1.271
AID39085.1	18	K	Phosphate acetyltransferase [Staphylococcus aureus]	--	1	3.3855e-08	95.656	2	NVK(1)IVLPEGEDER	-4.4687	0.982	1.081	0.93			0.953	0.994439	1.03699	0.984745	0.989141	1.00379	0.990888	0.987	1.042	0.944			0.962	1.03
AID39085.1	141	K	Phosphate acetyltransferase [Staphylococcus aureus]	--	1	0.000147243	81.163	2	PALQIIK(1)TK	-4.7768	1.227	0.955	0.956	0.975	0.936	0.955	0.994439	1.03699	0.984745	0.989141	1.00379	0.990888	1.234	0.921	0.971	0.986	0.932	0.964	1.085	0.468236
AID39085.1	222	K	Phosphate acetyltransferase [Staphylococcus aureus]	--	1	1.22352e-31	234.28	2	VQEAVK(1)LAQQK	-3.8911	1.105	1.141	1.194	0.855	0.813	0.811	0.994439	1.03699	0.984745	0.989141	1.00379	0.990888	1.111	1.1	1.212	0.864	0.81	0.818	1.374	0.000995851
AID39085.1	206	K	Phosphate acetyltransferase [Staphylococcus aureus]	--	1	0.000139426	77.358	2	VAMLSFSTK(1)GSAK	-4.8602	1.017		1.265		0.712		0.994439	1.03699	0.984745	0.989141	1.00379	0.990888	1.023		1.285		0.709		1.628
AID39087.1	285	K	Mevalonate kinase [Staphylococcus aureus]	--	1	4.48943e-05	72.042	2	DLPTAK(1)NIVK	-5.2566	1.272	1.11	0.978		0.9	0.684	0.991365	0.979112	0.990543	1.00872	1.03906	0.991201	1.283	1.134	0.987		0.866	0.69	1.458	0.0613614
AID39087.1	210	K	Mevalonate kinase [Staphylococcus aureus]	--	1	0.00184464	51.43	2	HIGK(1)LVLR	-4.6194		0.835					0.991365	0.979112	0.990543	1.00872	1.03906	0.991201		0.853
AID39087.1	123	K	Mevalonate kinase [Staphylococcus aureus]	--	1	8.76999e-06	73.655	2	SLTK(1)EELIEK	-6.5217	0.663	1.341			1.287	0.667	0.991365	0.979112	0.990543	1.00872	1.03906	0.991201	0.669	1.37			1.239	0.673	1.066	0.929165
AID39089.1	299	K	Phosphomevalonate kinase [Staphylococcus aureus]	--	1	2.46837e-06	71.066	2	EATVDIETEK(1)LK	-4.7768	1.184		0.796				0.987961	1.01955	1.01284	1.03614	0.956751	0.986758	1.198		0.786
AID39091.1	16	K	Putative Dihydrolipoamide dehydrogenase; Mercuric ion reductase; PF00070 family, FAD-dependent NAD(P)-disulfide oxidoreductase [Staphylococcus aureus]	--	1	0.0221536	41.025	2	AGK(1)TLAK	-3.7116					1.063		1.00796	1.04467	1.01985	0.931464	1.02962	0.966441					1.032
AID39091.1	312	K	Putative Dihydrolipoamide dehydrogenase; Mercuric ion reductase; PF00070 family, FAD-dependent NAD(P)-disulfide oxidoreductase [Staphylococcus aureus]	--	1	2.74947e-06	74.524	2	IIK(1)SALYGNQSR	-4.8757	1.091	1.122	1.101	0.674	0.981	1.014	1.00796	1.04467	1.01985	0.931464	1.02962	0.966441	1.082	1.074	1.08	0.724	0.953	1.049	1.187	0.174101
AID39107.1	165	K	Oxidoreductase ion channel [Staphylococcus aureus]	--	1	1.36345e-10	111.38	2	AIGVSNFTLDQLK(1)EANK	-4.6229				0.973			1.03485	1.00609	1.02405	1.01405	0.983295	0.937657				0.96
AID39107.1	233	K	Oxidoreductase ion channel [Staphylococcus aureus]	--	1	4.21777e-06	78.043	3	RDFK(1)PGVFEENVR	-3.6818	1.006	1.257	0.912	0.773	0.801		1.03485	1.00609	1.02405	1.01405	0.983295	0.937657	0.972	1.249	0.891	0.762	0.815		1.316	0.141183
AID39107.1	81	K	Oxidoreductase ion channel [Staphylococcus aureus]	--	1	0.00109559	86.205	2	EQIK(1)IATK	-5.0292			1.212			0.903	1.03485	1.00609	1.02405	1.01405	0.983295	0.937657			1.184			0.963	1.229
AID39107.1	152	K	Oxidoreductase ion channel [Staphylococcus aureus]	--	1	3.52538e-09	124.62	2	IK(1)AIGVSNFTLDQLK	-1.9436	0.558	2.441	0.244	1.092		0.188	1.03485	1.00609	1.02405	1.01405	0.983295	0.937657	0.539	2.426	0.238	1.077		0.2	1.672	0.748908
AID39107.1	2	K	Oxidoreductase ion channel [Staphylococcus aureus]	--	1	0.000248433	77.072	2	MK(1)QFVNLGK	-4.3521	1.328	1.256			0.967	0.357	1.03485	1.00609	1.02405	1.01405	0.983295	0.937657	1.283	1.248			0.983	0.381	1.856	0.265168
AID39107.1	280	K	Oxidoreductase ion channel [Staphylococcus aureus]	--	1	3.69451e-05	51.872	2	PAIDVIIPGAK(1)R	-4.912	1.006		1.167	1.043		0.89	1.03485	1.00609	1.02405	1.01405	0.983295	0.937657	0.972		1.14	1.029		0.949	1.068	0.552897
AID39107.1	114	K	Oxidoreductase ion channel [Staphylococcus aureus]	--	1	0.000145156	150.17	2	QQVENSLK(1)R	-5.401	1.138	1.072	1.145	0.866	0.765	0.979	1.03485	1.00609	1.02405	1.01405	0.983295	0.937657	1.1	1.066	1.118	0.854	0.778	1.044	1.227	0.0732214
AID39107.1	73	K	Oxidoreductase ion channel [Staphylococcus aureus]	--	1	6.40877e-34	165.09	2	SEELVGEVVK(1)EYPR	-3.1538	1.14	1.423	0.944	0.699	0.737	0.965	1.03485	1.00609	1.02405	1.01405	0.983295	0.937657	1.102	1.414	0.922	0.689	0.75	1.029	1.393	0.129612
AID39107.1	221	K	Oxidoreductase ion channel [Staphylococcus aureus]	--	1	9.80898e-07	71.896	2	YDENTK(1)FSDHR	-5.466	1.338	1.178	1.256	0.687	0.659	0.785	1.03485	1.00609	1.02405	1.01405	0.983295	0.937657	1.293	1.171	1.227	0.677	0.67	0.837	1.69	0.00245729
AID39108.1	125	K	hypothetical protein SAXN108_0667 [Staphylococcus aureus]	--	1	5.75739e-09	99.34	2	VILVGGDCPK(1)IK	-4.9646	1.039	0.956		1.286	0.706	1.065	0.938931	0.873806	0.947963	1.14739	1.01629	1.07562	1.107	1.094		1.121	0.695	0.99	1.177	0.396924
AID39110.1	255	K	dNTP triphosphohydrolase, putative [Staphylococcus aureus]	--	1	5.46917e-13	103.76	2	AK(1)QLYNEGYEFK	-5.4027		1.236	1.01			0.568	0.991789	0.978981	1.02036	1.0111	1.02095	0.976813		1.263	0.99			0.581	1.939
AID39110.1	14	K	dNTP triphosphohydrolase, putative [Staphylococcus aureus]	--	1	0.00208157	65.156	2	LVEEK(1)VFK	-6.5937	1.079		0.894				0.991789	0.978981	1.02036	1.0111	1.02095	0.976813	1.088		0.876
AID39111.1	5	K	hypothetical protein SAXN108_0670 [Staphylococcus aureus]	--	1	0.0146289	56.014	2	K(1)GFNFNIIK	-7.781			0.948				0.963942	0.963552	1.02141	1.08312	0.944432	1.02353			0.928
AID39112.1	8	K	Alcohol dehydrogenase [Staphylococcus aureus]	--	1	0.000146296	105.36	2	AAVVTK(1)DHK	2.3392	0.727	0.447	0.699	1.303	1.336	1.778	0.87851	0.560177	0.89647	1.82628	0.803057	1.0355	0.828	0.798	0.78	0.713	1.664	1.717	0.588	0.18736
AID39112.1	11	K	Alcohol dehydrogenase [Staphylococcus aureus]	--	1	0.000149949	83.438	2	DHK(1)VSIEDK	-5.0646				0.973			0.87851	0.560177	0.89647	1.82628	0.803057	1.0355				0.533
AID39112.1	17	K	Alcohol dehydrogenase [Staphylococcus aureus]	--	1	0.00555141	42.835	2	VSIEDK(1)K	-4.0084	0.585	0.436		1.853			0.87851	0.560177	0.89647	1.82628	0.803057	1.0355	0.666	0.778		1.015			0.711
AID39112.1	303	K	Alcohol dehydrogenase [Staphylococcus aureus]	--	1	9.96609e-28	176.97	2	EAFEFAAENK(1)VTPK	-4.3226	0.71	0.953	0.956	1.575	0.982	0.765	0.87851	0.560177	0.89647	1.82628	0.803057	1.0355	0.808	1.701	1.066	0.862	1.223	0.739	1.266	0.468956
AID39112.1	307	K	Alcohol dehydrogenase [Staphylococcus aureus]	--	1	0.00395247	46.447	2	VTPK(1)VQLR	-5.7721				0.973			0.87851	0.560177	0.89647	1.82628	0.803057	1.0355				0.533
AID39112.1	229	K	Alcohol dehydrogenase [Staphylococcus aureus]	--	1	2.12223e-14	103.17	2	LTDNK(1)GLDATVVTSVAK	-3.9591	0.813	0.897	0.716	1.64	0.73		0.87851	0.560177	0.89647	1.82628	0.803057	1.0355	0.925	1.601	0.799	0.898	0.909		1.227	0.604405
AID39114.1	211	K	Arginyl-tRNA synthetase [Staphylococcus aureus]	--	1	0.000459132	73.655	2	DIIEIGK(1)DLAEK	-4.1589		0.835					1.02907	1.00737	1.0418	1.03076	0.945532	0.945468		0.829
AID39114.1	216	K	Arginyl-tRNA synthetase [Staphylococcus aureus]	--	1	9.07602e-06	62.271	2	DLAEK(1)HPEIK	-4.537		0.455		1.377	1.104		1.02907	1.00737	1.0418	1.03076	0.945532	0.945468		0.452		1.336	1.168		0.361
AID39114.1	447	K	Arginyl-tRNA synthetase [Staphylococcus aureus]	--	1	0.000126842	91.783	2	ICSILK(1)QAK	-4.2255	1.016	1.025	1.002		0.952	1.032	1.02907	1.00737	1.0418	1.03076	0.945532	0.945468	0.987	1.017	0.962		1.007	1.092	0.942	0.204826
AID39114.1	37	K	Arginyl-tRNA synthetase [Staphylococcus aureus]	--	1	0.00103384	62.969	2	IEVPK(1)DTK	-5.9199	1.031	1.015		0.938		1.015	1.02907	1.00737	1.0418	1.03076	0.945532	0.945468	1.002	1.008		0.91		1.074	1.013	0.86111
AID39114.1	476	K	Arginyl-tRNA synthetase [Staphylococcus aureus]	--	1	1.58083e-06	52.201	3	K(1)VADFEPTIESAAEHR	-1.9843		0.835					1.02907	1.00737	1.0418	1.03076	0.945532	0.945468		0.829
AID39114.1	349	K	Arginyl-tRNA synthetase [Staphylococcus aureus]	--	1	1.95516e-08	97.084	2	LK(1)ASLETFGVDSNR	-3.729	0.919	1.565	0.213				1.02907	1.00737	1.0418	1.03076	0.945532	0.945468	0.893	1.554	0.204
AID39114.1	377	K	Arginyl-tRNA synthetase [Staphylococcus aureus]	--	1	0.000253739	65.404	2	LMENGK(1)EVK	-6.8471			1.037			1.134	1.02907	1.00737	1.0418	1.03076	0.945532	0.945468			0.995			1.199	0.83
AID39114.1	298	K	Arginyl-tRNA synthetase [Staphylococcus aureus]	--	0.997636	0.0105109	50.09	2	TTDFK(0.998)DDK(0.002)DR	-4.9759			1.117	0.947		1.063	1.02907	1.00737	1.0418	1.03076	0.945532	0.945468			1.072	0.919		1.124	1.049
AID39114.1	301	K	Arginyl-tRNA synthetase [Staphylococcus aureus]	--	0.827854	0.093537	44.57	2	TTDFK(0.172)DDK(0.828)DR	-5.0165	1.021						1.02907	1.00737	1.0418	1.03076	0.945532	0.945468	0.992
AID39119.1	184	K	putative hydrolase [Staphylococcus aureus]	--	1	3.67179e-10	138.23	2	EEIQAVK(1)EVFK	-4.3913	1.164	1.535	0.972	0.843	0.816	0.451	1.03438	0.947903	1.04948	1.04046	0.9723	0.955476	1.125	1.619	0.926	0.81	0.839	0.472	1.73	0.0894522
AID39119.1	188	K	putative hydrolase [Staphylococcus aureus]	--	1	1.95287e-17	145.95	2	EVFK(1)NADISQTYR	-3.5161	0.852	1.226		0.678			1.03438	0.947903	1.04948	1.04046	0.9723	0.955476	0.824	1.293		0.652			1.623
AID39119.1	259	K	putative hydrolase [Staphylococcus aureus]	--	1	1.76274e-06	91.032	3	FVEDTAAFINK(1)HHDEK	-3.2684		0.954	0.981	0.8			1.03438	0.947903	1.04948	1.04046	0.9723	0.955476		1.006	0.935	0.769			1.262
AID39119.1	177	K	putative hydrolase [Staphylococcus aureus]	--	1	1.80318e-06	72.031	3	HVVDTNEISTK(1)EEIQAVK	-6.1775		0.835					1.03438	0.947903	1.04948	1.04046	0.9723	0.955476		0.881
AID39120.1	50	K	hypothetical protein SAXN108_0679 [Staphylococcus aureus]	--	1	0.000635275	41.87	2	GDQSLENVK(1)IGESIK	-1.1866		0.835					0.907469	0.97259	1.11054	1.07864	0.97027	0.960494		0.859
AID39120.1	155	K	hypothetical protein SAXN108_0679 [Staphylococcus aureus]	--	1	8.06727e-05	58.476	2	TTYQFASAPK(1)DK	-5.7233					0.805	1.555	0.907469	0.97259	1.11054	1.07864	0.97027	0.960494					0.83	1.619
AID39121.1	38	K	hypothetical protein SAXN108_0680 [Staphylococcus aureus]	--	1	0.00646816	57.888	2	VITDIK(1)NSEK	-3.8513		0.835					1.0034	0.987319	1.06071	0.911945	0.993091	1.04354		0.846
AID39122.1	105	K	hydrolase, alpha/beta fold family [Staphylococcus aureus]	--	1	0.000148523	65.156	2	LFTDK(1)YAYR	-3.3572		0.835					1.18482	0.994667	1.10784	0.850276	0.944646	0.917751		0.839
AID39124.1	72	K	accessory regulator A SarA [Staphylococcus aureus]	--	1	6.52781e-48	187.51	2	AVK(1)ILSQEDYFDK	-4.08	1.009	1.374	0.866	0.841	1.034	0.77	0.986385	1.02912	0.966858	0.984177	1.09507	0.93839	1.023	1.335	0.896	0.855	0.944	0.821	1.242	0.175501
AID39124.1	82	K	accessory regulator A SarA [Staphylococcus aureus]	--	1	4.2052e-41	232.46	2	ILSQEDYFDK(1)K	-4.0028	1.097	1.182	0.933	0.843	1.021	0.875	0.986385	1.02912	0.966858	0.984177	1.09507	0.93839	1.112	1.149	0.965	0.857	0.932	0.932	1.186	0.0496247
AID39124.1	63	K	accessory regulator A SarA [Staphylococcus aureus]	--	1	7.78826e-27	147.72	3	DIINHLNYK(1)QPQVVK	-5.3929	0.984	1.296	1.072	0.924	0.932	0.658	0.986385	1.02912	0.966858	0.984177	1.09507	0.93839	0.998	1.259	1.109	0.939	0.851	0.701	1.351	0.0494884
AID39124.1	69	K	accessory regulator A SarA [Staphylococcus aureus]	--	1	0.000144319	87.251	2	QPQVVK(1)AVK	-5.0981	0.991	1.008	1.056	0.84		1.057	0.986385	1.02912	0.966858	0.984177	1.09507	0.93839	1.005	0.979	1.092	0.854		1.126	1.036	0.722402
AID39124.1	49	K	accessory regulator A SarA [Staphylococcus aureus]	--	1	0.00106621	90.308	2	EK(1)EYYLK	-5.1201	1.118	1.014	1.007	0.966	0.988	0.883	0.986385	1.02912	0.966858	0.984177	1.09507	0.93839	1.133	0.985	1.042	0.982	0.902	0.941	1.119	0.0796173
AID39124.1	103	K	accessory regulator A SarA [Staphylococcus aureus]	--	1	0.00110188	92.732	2	K(1)IESLLSR	-5.6047	0.996		0.971				0.986385	1.02912	0.966858	0.984177	1.09507	0.93839	1.01		1.004
AID39138.1	172	K	ABC transporter permease [Staphylococcus aureus]	--	1	4.68068e-06	150.17	2	ADYEK(1)QGNK	-5.2255	0.986	0.979	0.808	1.034	0.946	1.322	0.960352	0.901803	0.95649	1.06445	1.1176	0.999309	1.027	1.086	0.845	0.971	0.846	1.323	0.942	0.771011
AID39138.1	176	K	ABC transporter permease [Staphylococcus aureus]	--	1	6.15601e-05	53.028	2	QGNK(1)YIAQLEK	-4.4233	1.073	0.877			0.955		0.960352	0.901803	0.95649	1.06445	1.1176	0.999309	1.117	0.972			0.855		1.222
AID39138.1	108	K	ABC transporter permease [Staphylococcus aureus]	--	1	7.14582e-05	79.311	2	ALEQAGK(1)SLK	-5.2901				1.057	0.955	1.271	0.960352	0.901803	0.95649	1.06445	1.1176	0.999309				0.993	0.855	1.272
AID39138.1	271	K	ABC transporter permease [Staphylococcus aureus]	--	1	7.33081e-07	81.335	2	AMESLSEETK(1)K	-5.9565	0.778		0.741	1.292		1.411	0.960352	0.901803	0.95649	1.06445	1.1176	0.999309	0.81		0.775	1.214		1.412	0.604	0.0236858
AID39138.1	272	K	ABC transporter permease [Staphylococcus aureus]	--	1	1.7273e-12	115.79	2	K(1)DIFGEVYTDSIGK	-3.5062		1.237			0.551		0.960352	0.901803	0.95649	1.06445	1.1176	0.999309		1.372			0.493		2.783
AID39138.1	191	K	ABC transporter permease [Staphylococcus aureus]	--	1	0.000732117	99.305	2	DK(1)FNDIPK	-4.6158	1.063	0.892	1.026	0.852	1.061	1.169	0.960352	0.901803	0.95649	1.06445	1.1176	0.999309	1.107	0.989	1.073	0.8	0.949	1.17	1.086	0.463056
AID39138.1	197	K	ABC transporter permease [Staphylococcus aureus]	--	1	0.000252357	65.404	2	FNDIPK(1)EQR	-4.0676					1.06	1.255	0.960352	0.901803	0.95649	1.06445	1.1176	0.999309					0.948	1.256
AID39138.1	123	K	ABC transporter permease [Staphylococcus aureus]	--	1	0.00041789	46.768	2	DVK(1)PIYLNGEEGNK	-5.4612		0.835					0.960352	0.901803	0.95649	1.06445	1.1176	0.999309		0.926
AID39138.1	289	K	ABC transporter permease [Staphylococcus aureus]	--	1	0.000147161	64.064	2	EGTK(1)GDSYYK	-5.1197		0.827	0.982			1.22	0.960352	0.901803	0.95649	1.06445	1.1176	0.999309		0.917	1.027			1.221	0.796
AID39138.1	295	K	ABC transporter permease [Staphylococcus aureus]	--	1	0.00169589	51.864	2	GDSYYK(1)MMK	-2.2285		0.835					0.960352	0.901803	0.95649	1.06445	1.1176	0.999309		0.926
AID39138.1	298	K	ABC transporter permease [Staphylococcus aureus]	--	1	5.51663e-06	75.012	2	MMK(1)SNIETVHGSMK	-3.4323		0.934	0.836				0.960352	0.901803	0.95649	1.06445	1.1176	0.999309		1.036	0.874
AID39138.1	260	K	ABC transporter permease [Staphylococcus aureus]	--	1	6.03024e-09	65.933	2	HLLVETSVDK(1)K	-4.7911	0.898	1.036	1.015	0.866	1.022	1.198	0.960352	0.901803	0.95649	1.06445	1.1176	0.999309	0.935	1.149	1.061	0.814	0.914	1.199	1.074	0.562338
AID39138.1	261	K	ABC transporter permease [Staphylococcus aureus]	--	1	0.000597083	53.028	2	K(1)AMESLSEETK	-2.3691	1.021						0.960352	0.901803	0.95649	1.06445	1.1176	0.999309	1.063
AID39138.1	250	K	ABC transporter permease [Staphylococcus aureus]	--	1	7.25281e-06	61.194	3	LK(1)HLLVETSVDK	-5.5282	1.11			0.887			0.960352	0.901803	0.95649	1.06445	1.1176	0.999309	1.156			0.833			1.388
AID39138.1	245	K	ABC transporter permease [Staphylococcus aureus]	--	1	0.00115283	99.305	2	QAIEFVK(1)K	-5.1513		0.999	0.952	0.879	0.863	1.357	0.960352	0.901803	0.95649	1.06445	1.1176	0.999309		1.108	0.995	0.826	0.772	1.358	1.067	0.706305
AID39138.1	183	K	ABC transporter permease [Staphylococcus aureus]	--	1	8.67134e-18	126.48	2	YIAQLEK(1)LNNDSK	-4.1029	1.13	1.279	0.54	0.679	1.162		0.960352	0.901803	0.95649	1.06445	1.1176	0.999309	1.177	1.418	0.565	0.638	1.04		1.255	0.678587
AID39138.1	164	K	ABC transporter permease [Staphylococcus aureus]	--	1	2.85464e-17	153.25	2	TIQQTFIDNDK(1)K	-4.2299	0.981	0.96	0.945	0.924	1.061	1.181	0.960352	0.901803	0.95649	1.06445	1.1176	0.999309	1.022	1.065	0.988	0.868	0.949	1.182	1.025	0.743063
AID39138.1	153	K	ABC transporter permease [Staphylococcus aureus]	--	1	6.5719e-06	91.939	3	YVK(1)TIQQTFIDNDKK	-3.0086		1.091		0.899	0.817		0.960352	0.901803	0.95649	1.06445	1.1176	0.999309		1.21		0.845	0.731		1.536
AID39140.1	176	K	ABC transporter ATP-binding protein [Staphylococcus aureus]	--	1	0.00135531	57.888	2	LIMTK(1)IENLK	-5.8459		0.835					0.96244	0.995312	0.905229	1.07194	1.0621	1.00297		0.839
AID39141.1	55	K	DtxR family transcriptional regulator [Staphylococcus aureus]	--	1	6.93413e-06	83.358	2	AGYVETK(1)PYK	-6.8348	1.255		0.883	0.789	1.092		0.982506	0.972703	0.991608	1.04593	0.977313	1.02994	1.277		0.89	0.754	1.117		1.158	0.630943
AID39141.1	6	K	DtxR family transcriptional regulator [Staphylococcus aureus]	--	1	3.27895e-10	138.23	2	MLTEEK(1)EDYLK	-3.562	1.203	1.203	0.992	0.88	0.879	0.753	0.982506	0.972703	0.991608	1.04593	0.977313	1.02994	1.224	1.237	1	0.841	0.899	0.731	1.401	0.0219153
AID39144.1	250	K	Teichoic acid export ATP-binding protein TagH [Staphylococcus aureus]	--	1	0.0061965	51.864	2	AEQK(1)EFR	-3.8188	1.021						0.986508	1.16604	1.02383	0.890942	0.978302	0.954375	1.035
AID39144.1	242	K	Teichoic acid export ATP-binding protein TagH [Staphylococcus aureus]	--	1	0.000114439	62.271	2	YEAFLNDFK(1)K	-4.1561	1.225		0.758				0.986508	1.16604	1.02383	0.890942	0.978302	0.954375	1.242		0.74
AID39147.1	98	K	Teichoic acid translocation permease protein TagG [Staphylococcus aureus]	--	1	2.18934e-05	73.655	2	AITQK(1)FNQVSK	-5.7067	0.59	1.006	1.154				1.13636	0.945915	1.07422	0.944234	0.809236	1.09004	0.519	1.064	1.074
AID39150.1	121	K	Glycerol-3-phosphate cytidylyltransferase [Staphylococcus aureus]	--	1	0.00988337	40.386	2	TEGISTTK(1)IK	-3.0985		0.835					0.938187	1.1111	1.0815	0.909025	1.02287	0.937323		0.752
AID39152.1	472	K	ATP-binding cassette transporter A [Staphylococcus aureus]	--	1	0.0112621	43.272	2	GLK(1)LSGGQR	-2.8931	1.021						1.09287	1.01678	1.01174	0.903772	1.03576	0.939083	0.934
AID39152.1	565	K	ATP-binding cassette transporter A [Staphylococcus aureus]	--	1	0.000285459	58.916	2	YK(1)NFVVSQK	-5.7285	1.274		0.839		0.921		1.09287	1.01678	1.01174	0.903772	1.03576	0.939083	1.166		0.829		0.889		1.122
AID39154.1	205	K	hypothetical protein SAXN108_0713 [Staphylococcus aureus]	--	1	7.83291e-13	105.94	2	AMTIISTNPDK(1)LAK	-3.7644	1.191	1.602			0.304	0.787	1.0921	1.12204	0.964253	0.883925	0.993215	0.944467	1.091	1.428			0.306	0.833	2.212	0.222982
AID39154.1	208	K	hypothetical protein SAXN108_0713 [Staphylococcus aureus]	--	1	0.00019952	43.306	2	LAK(1)AIDEQIGR	-2.9696		0.835					1.0921	1.12204	0.964253	0.883925	0.993215	0.944467		0.744
AID39160.1	18	K	PTS mannnose transporter subunit IIA [Staphylococcus aureus]	--	1	6.55928e-05	74.424	2	EIASGTK(1)SLLK	-2.1651	1.266	0.994	0.977		0.574		1.16492	0.960075	1.18899	0.924669	1.02686	0.734481	1.087	1.035	0.822		0.559		1.756
AID39165.1	93	K	Acetyltransferase GNAT family [Staphylococcus aureus]	--	1	0.00245621	60.709	2	IDLGVK(1)K	-4.6978	1.448			0.898		0.824	1.03361	0.884544	1.13073	1.03482	0.956187	0.960111	1.401			0.868		0.858	1.623
AID39167.1	126	K	response regulator GraR [Staphylococcus aureus]	--	1	8.47488e-06	99.855	2	VYEFTAEEK(1)R	-2.3325	0.937	0.785	1.082				1.05983	1.07603	1.08012	0.941952	0.875222	0.96685	0.884	0.73	1.002
AID39169.1	7	K	ABC transporter ATP-binding protein [Staphylococcus aureus]	--	1	6.36265e-05	53.028	2	AILEVK(1)QLTK	-3.2175	0.903	0.931					0.980097	0.977357	0.998227	0.990411	1.03054	1.02337	0.921	0.953
AID39169.1	77	K	ABC transporter ATP-binding protein [Staphylococcus aureus]	--	1	0.000151001	71.066	2	LSNK(1)ELSDIR	-4.0193			0.948				0.980097	0.977357	0.998227	0.990411	1.03054	1.02337			0.95
AID39169.1	184	K	ABC transporter ATP-binding protein [Staphylococcus aureus]	--	1	0.00185487	74.486	2	STQDLLK(1)R	-4.4851	0.935	0.905					0.980097	0.977357	0.998227	0.990411	1.03054	1.02337	0.954	0.926
AID39171.1	124	K	hypothetical protein SAXN108_0730 [Staphylococcus aureus]	--	1	1.08398e-05	76.572	2	LAVGLLVDK(1)K	-3.8436	0.884	1.468	0.796	1.057	0.965	0.679	1.03363	0.994696	1.02567	1.03239	0.943024	0.970592	0.855	1.476	0.776	1.024	1.023	0.7	1.131	0.704714
AID39177.1	72	K	hypothetical protein YeeN [Staphylococcus aureus]	--	1	1.09795e-06	86.838	3	AK(1)GAGDENFDHLR	-4.3726			1.266	1.066	0.87	0.939	0.873938	0.957419	0.946192	1.09068	1.09793	1.03384			1.338	0.977	0.792	0.908	1.499
AID39177.1	55	K	hypothetical protein YeeN [Staphylococcus aureus]	--	1	3.72437e-06	78.157	2	AK(1)TYSVPNHIIEK	-2.9191	1.287	1.248	1.379	0.545	0.548	0.894	0.873938	0.957419	0.946192	1.09068	1.09793	1.03384	1.473	1.304	1.457	0.5	0.499	0.865	2.271	0.0103051
AID39177.1	66	K	hypothetical protein YeeN [Staphylococcus aureus]	--	1	0.000610545	56.938	2	TYSVPNHIIEK(1)AIDK	-3.4336			0.948				0.873938	0.957419	0.946192	1.09068	1.09793	1.03384			1.002
AID39177.1	28	K	hypothetical protein YeeN [Staphylococcus aureus]	--	1	8.73911e-06	68.49	2	FGK(1)EIYVAAK	-5.705	0.949		0.936	1.167	0.938		0.873938	0.957419	0.946192	1.09068	1.09793	1.03384	1.086		0.989	1.07	0.854		1.078	0.576054
AID39177.1	25	K	hypothetical protein YeeN [Staphylococcus aureus]	--	1	0.00162751	69.093	2	IYAK(1)FGK	-5.181	1.104		1.011	1.076	0.961	1.052	0.873938	0.957419	0.946192	1.09068	1.09793	1.03384	1.263		1.068	0.987	0.875	1.018	1.214	0.112042
AID39177.1	9	K	hypothetical protein YeeN [Staphylococcus aureus]	--	1	0.00699316	58.286	2	WNNIK(1)EK	-3.2346	1.04		1.098	0.799			0.873938	0.957419	0.946192	1.09068	1.09793	1.03384	1.19		1.16	0.733			1.603
AID39180.1	23	K	hypothetical protein SAXN108_0739 [Staphylococcus aureus]	--	1	6.91195e-09	120.33	2	EYTEVK(1)VNNNR	-1.9272	1.021						0.977539	1.16166	1.08785	0.940521	0.956888	0.875539	1.044
AID39180.1	173	K	hypothetical protein SAXN108_0739 [Staphylococcus aureus]	--	1	2.35273e-05	72.038	2	IMYCFNK(1)INAK	-4.5623	1.021						0.977539	1.16166	1.08785	0.940521	0.956888	0.875539	1.044
AID39180.1	100	K	hypothetical protein SAXN108_0739 [Staphylococcus aureus]	--	1	0.000152691	67.464	2	NITQK(1)GNAR	-5.4284	1	0.786	1.154	0.838			0.977539	1.16166	1.08785	0.940521	0.956888	0.875539	1.023	0.677	1.061	0.891			1.033
AID39181.1	239	K	LysR family transcriptional regulator [Staphylococcus aureus]	--	1	5.78134e-09	108.2	2	NISK(1)EQFEFEK	-5.1616	1.307		1.242	0.701	0.733		1.03838	1.03615	1.13771	0.96548	0.874691	0.947593	1.259		1.092	0.726	0.838		1.503	0.0562978
AID39190.1	21	K	hypothetical protein SAXN108_0749 [Staphylococcus aureus]	--	1	0.00258833	50.116	3	GHDPSYVQK(1)AYDLGK	-0.8464		0.835					0.97485	0.934778	0.973807	1.08168	1.05308	0.981804		0.893
AID39192.1	214	K	hypothetical protein SAXN108_0751 [Staphylococcus aureus]	--	1	4.8111e-36	188.6	2	DYVAK(1)NASQQNK	-4.7676	1.224	1.078	1.076	0.829	0.86	0.893	0.904943	1.21213	1.26899	0.873336	0.96697	0.773639	1.353	0.889	0.848	0.949	0.889	1.154	1.033	0.930796
AID39192.1	221	K	hypothetical protein SAXN108_0751 [Staphylococcus aureus]	--	1	3.88278e-20	181.87	2	NASQQNK(1)ENNTEA	-7.522		1.47		0.708	0.544		0.904943	1.21213	1.26899	0.873336	0.96697	0.773639		1.213		0.811	0.563		1.766
AID39192.1	90	K	hypothetical protein SAXN108_0751 [Staphylococcus aureus]	--	1	0.00123833	60.892	2	EHDPAYIEK(1)K	-5.8471	1.622				0.437		0.904943	1.21213	1.26899	0.873336	0.96697	0.773639	1.792				0.452		3.965
AID39192.1	174	K	hypothetical protein SAXN108_0751 [Staphylococcus aureus]	--	1	0.00104465	89.123	2	EIAK(1)MNK	-5.1764	1.184	1.127		0.923	0.925	0.84	0.904943	1.21213	1.26899	0.873336	0.96697	0.773639	1.308	0.93		1.057	0.957	1.086	1.083	0.658777
AID39192.1	127	K	hypothetical protein SAXN108_0751 [Staphylococcus aureus]	--	1	0.000252989	102.46	2	EK(1)NEIQR	-3.6038	1.211	1.112	0.885	0.974	0.91	0.866	0.904943	1.21213	1.26899	0.873336	0.96697	0.773639	1.338	0.917	0.697	1.115	0.941	1.119	0.93	0.621079
AID39192.1	66	K	hypothetical protein SAXN108_0751 [Staphylococcus aureus]	--	1	0.00251179	82.716	2	EYVGDK(1)K	-4.3782		0.978		1.116		0.854	0.904943	1.21213	1.26899	0.873336	0.96697	0.773639		0.807		1.278		1.104	0.678
AID39192.1	67	K	hypothetical protein SAXN108_0751 [Staphylococcus aureus]	--	1	0.00223036	81.642	2	K(1)QDFENK	-2.6796	0.787	1.027					0.904943	1.21213	1.26899	0.873336	0.96697	0.773639	0.87	0.847
AID39192.1	29	K	hypothetical protein SAXN108_0751 [Staphylococcus aureus]	--	1	0.000294844	63.397	2	IK(1)QHPDVQK	-5.9844			1.098		1.049	1.069	0.904943	1.21213	1.26899	0.873336	0.96697	0.773639			0.865		1.085	1.382	0.701
AID39192.1	36	K	hypothetical protein SAXN108_0751 [Staphylococcus aureus]	--	1	1.9418e-08	71.219	3	QHPDVQK(1)VTDATSK	-4.3027	1.342			0.966	0.989	0.952	0.904943	1.21213	1.26899	0.873336	0.96697	0.773639	1.483			1.106	1.023	1.231	1.324
AID39192.1	112	K	hypothetical protein SAXN108_0751 [Staphylococcus aureus]	--	1	0.000383265	129.72	2	LQK(1)NIEK	-7.174	1.191	1.064	1.059	0.929	0.82	0.895	0.904943	1.21213	1.26899	0.873336	0.96697	0.773639	1.316	0.878	0.835	1.064	0.848	1.157	0.987	0.885532
AID39192.1	181	K	hypothetical protein SAXN108_0751 [Staphylococcus aureus]	--	0.991559	0.0290534	44.82	2	K(0.008)LQK(0.992)NIEK	-4.0295		0.835					0.904943	1.21213	1.26899	0.873336	0.96697	0.773639		0.689
AID39192.1	73	K	hypothetical protein SAXN108_0751 [Staphylococcus aureus]	--	1	0.00236917	73.637	2	QDFENK(1)R	-5.8534	1.285	1.034	1.149	0.656	0.653		0.904943	1.21213	1.26899	0.873336	0.96697	0.773639	1.42	0.853	0.905	0.751	0.675		1.486	0.178315
AID39192.1	209	K	hypothetical protein SAXN108_0751 [Staphylococcus aureus]	--	1	0.00148501	79.809	2	YK(1)DYVAK	-5.1415		1.123	1.106		0.85	0.862	0.904943	1.21213	1.26899	0.873336	0.96697	0.773639		0.926	0.872		0.879	1.114	0.902	0.512826
AID39192.1	108	K	hypothetical protein SAXN108_0751 [Staphylococcus aureus]	--	1	0.00534121	73.637	2	MNK(1)ILQK	-3.299	1.122	0.885	0.984	0.999	0.942	1.113	0.904943	1.21213	1.26899	0.873336	0.96697	0.773639	1.24	0.73	0.775	1.144	0.974	1.439	0.772	0.244675
AID39192.1	43	K	hypothetical protein SAXN108_0751 [Staphylococcus aureus]	--	1	2.69307e-10	139.78	2	VTDATSK(1)VASK	-6.9326	1.132	1.027	1.076	0.898	0.903	0.942	0.904943	1.21213	1.26899	0.873336	0.96697	0.773639	1.251	0.847	0.848	1.028	0.934	1.218	0.926	0.59251
AID39192.1	199	K	hypothetical protein SAXN108_0751 [Staphylococcus aureus]	--	1	0.00103384	81.642	2	QQEADK(1)AR	-4.5491	1.021						0.904943	1.21213	1.26899	0.873336	0.96697	0.773639	1.128
AID39192.1	141	K	hypothetical protein SAXN108_0751 [Staphylococcus aureus]	--	1	0.00144556	91.783	2	SQK(1)YEEK	-6.9946	1.022	0.878	0.928		1.03		0.904943	1.21213	1.26899	0.873336	0.96697	0.773639	1.129	0.724	0.731		1.065		0.809
AID39192.1	145	K	hypothetical protein SAXN108_0751 [Staphylococcus aureus]	--	1	7.3263e-09	103.69	2	YEEK(1)AGLTPNK	-9.0861	1.092	1.147	1.004	0.838	0.925	0.959	0.904943	1.21213	1.26899	0.873336	0.96697	0.773639	1.207	0.946	0.791	0.96	0.957	1.24	0.933	0.632129
AID39192.1	47	K	hypothetical protein SAXN108_0751 [Staphylococcus aureus]	--	1	3.26707e-28	155.28	2	VASK(1)TSAAISNTASDVK	-3.7317	1.145	1.109	1.131	0.833	0.815	0.918	0.904943	1.21213	1.26899	0.873336	0.96697	0.773639	1.265	0.915	0.891	0.954	0.843	1.187	1.029	0.872546
AID39196.1	136	K	Transcriptional regulator MgrA Regulator of autolytic activity [Staphylococcus aureus]	--	1	1.66025e-12	95.656	2	LLGK(1)VIHAFDETK	-3.5852	0.726	1.805	0.844	0.992	0.874	0.496	0.992506	0.991031	0.99939	1.05812	0.9942	0.964753	0.731	1.821	0.845	0.938	0.879	0.514	1.457	0.394482
AID39196.1	145	K	Transcriptional regulator MgrA Regulator of autolytic activity [Staphylococcus aureus]	--	1	3.17182e-10	131.22	3	VIHAFDETK(1)EK	-4.6122	1.11	0.843	1.219	1.102	0.876	0.826	0.992506	0.991031	0.99939	1.05812	0.9942	0.964753	1.118	0.851	1.22	1.041	0.881	0.856	1.148	0.354035
AID39196.1	83	K	Transcriptional regulator MgrA Regulator of autolytic activity [Staphylococcus aureus]	--	1	0.000185942	94.804	2	MEQVDLIK(1)R	-5.4855	1.102	1.179	1.17	0.836	0.863	0.753	0.992506	0.991031	0.99939	1.05812	0.9942	0.964753	1.11	1.19	1.171	0.79	0.868	0.781	1.423	0.000863771
AID39196.1	115	K	Transcriptional regulator MgrA Regulator of autolytic activity [Staphylococcus aureus]	--	1	6.23233e-39	127.52	3	SETIRPELSNASDK(1)VASASSLSQDEVK	-3.3125		0.835					0.992506	0.991031	0.99939	1.05812	0.9942	0.964753		0.843
AID39196.1	128	K	Transcriptional regulator MgrA Regulator of autolytic activity [Staphylococcus aureus]	--	1	3.54136e-58	183	2	VASASSLSQDEVK(1)ELNR	-3.1944	1.006	1.169	1.118	0.874	0.834	0.94	0.992506	0.991031	0.99939	1.05812	0.9942	0.964753	1.014	1.18	1.119	0.826	0.839	0.974	1.255	0.0294135
AID39196.1	29	K	Transcriptional regulator MgrA Regulator of autolytic activity [Staphylococcus aureus]	--	1	0.000573861	129.56	2	YYSNK(1)VFK	-4.2551	1.037	1.045	1.145	0.88	0.872	1.001	0.992506	0.991031	0.99939	1.05812	0.9942	0.964753	1.045	1.054	1.146	0.832	0.877	1.038	1.181	0.0798268
AID39198.1	271	K	hypothetical protein SAXN108_0757 [Staphylococcus aureus]	--	1	0.012039	57.293	2	IMPILGTSQLK(1)R	-4.8057		0.835					0.948879	1.18214	1.06918	0.843575	1.04893	0.907296		0.706
AID39207.1	240	K	Transcriptional repressor of the fructose operon, DeoR family [Staphylococcus aureus]	--	1	9.69289e-05	55.578	2	ALNQESLK(1)EYQQK	-3.6884	0.837	0.985					0.901366	1.00046	0.948577	1.02582	1.11186	1.01191	0.929	0.985
AID39207.1	43	K	Transcriptional repressor of the fructose operon, DeoR family [Staphylococcus aureus]	--	1	7.06395e-06	104.39	2	DLSK(1)LQQLGK	-6.5804		1.182	0.555				0.901366	1.00046	0.948577	1.02582	1.11186	1.01191		1.181	0.585
AID39207.1	49	K	Transcriptional repressor of the fructose operon, DeoR family [Staphylococcus aureus]	--	1	0.000130975	102.46	2	LQQLGK(1)LQR	-4.6465	1.114	0.797	0.986	1.021	1.1	1.038	0.901366	1.00046	0.948577	1.02582	1.11186	1.01191	1.236	0.797	1.039	0.995	0.989	1.026	1.021	0.973376
AID39208.1	33	K	1-phosphofructokinase [Staphylococcus aureus]	--	1	8.21185e-07	74.849	2	ATATYK(1)FAGGK	-4.1964	0.715	0.927	1.128				0.98665	1.02843	0.995925	0.965666	0.998361	1.02497	0.725	0.901	1.133
AID39208.1	38	K	1-phosphofructokinase [Staphylococcus aureus]	--	1	0.00163822	54.584	2	FAGGK(1)GINVSR	-7.1094				0.958		1.271	0.98665	1.02843	0.995925	0.965666	0.998361	1.02497				0.992		1.24
AID39208.1	293	K	1-phosphofructokinase [Staphylococcus aureus]	--	1	0.0227556	41.025	2	DAIEK(1)IK	-3.8514					1.063		0.98665	1.02843	0.995925	0.965666	0.998361	1.02497					1.065
AID39208.1	233	K	1-phosphofructokinase [Staphylococcus aureus]	--	1	1.10462e-08	118.91	2	EISIK(1)AVNPQGK	-4.1077	1.025		1.292			0.792	0.98665	1.02843	0.995925	0.965666	0.998361	1.02497	1.039		1.297			0.773	1.511
AID39209.1	37	K	hypothetical protein SAXN108_0768 [Staphylococcus aureus]	--	1	1.07407e-06	88.24	2	AGK(1)LSDVASFK	-5.4984	1.139	0.867	0.875	1.02	1.024	1.139	0.925603	0.970489	0.909142	1.01499	1.10645	1.07333	1.231	0.893	0.962	1.005	0.925	1.061	1.032	0.835588
AID39209.1	45	K	hypothetical protein SAXN108_0768 [Staphylococcus aureus]	--	1	1.34078e-12	123.92	2	LSDVASFK(1)EAIHNR	-4.3845	0.928	1.252	1.029	0.863	0.945	0.912	0.925603	0.970489	0.909142	1.01499	1.10645	1.07333	1.003	1.29	1.132	0.85	0.854	0.85	1.341	0.0166099
AID39209.1	253	K	hypothetical protein SAXN108_0768 [Staphylococcus aureus]	--	1	4.28974e-09	91.993	2	FDGK(1)NVVEVPVADGIK	-1.7418		0.835					0.925603	0.970489	0.909142	1.01499	1.10645	1.07333		0.86
AID39209.1	207	K	hypothetical protein SAXN108_0768 [Staphylococcus aureus]	--	1	0.00334743	60.589	2	QADK(1)MGIK	-3.4149	0.927	0.912					0.925603	0.970489	0.909142	1.01499	1.10645	1.07333	1.002	0.94
AID39209.1	273	K	hypothetical protein SAXN108_0768 [Staphylococcus aureus]	--	1	1.47844e-08	63.908	3	RPEELINK(1)ALDTSR	-5.5336	0.834	1.325	1.039	0.937	1.048	0.69	0.925603	0.970489	0.909142	1.01499	1.10645	1.07333	0.901	1.365	1.143	0.923	0.947	0.643	1.357	0.152998
AID39209.1	82	K	hypothetical protein SAXN108_0768 [Staphylococcus aureus]	--	1	1.48533e-05	76.85	2	SPAIAFGK(1)SK	-2.9805			1.158	0.841		1.144	0.925603	0.970489	0.909142	1.01499	1.10645	1.07333			1.274	0.829		1.066	1.345
AID39209.1	74	K	hypothetical protein SAXN108_0768 [Staphylococcus aureus]	--	1	1.17246e-12	94.791	2	VAAVK(1)SPAIAFGK	-5.5628	1.104	1.027	1.009	0.839	0.972	1.06	0.925603	0.970489	0.909142	1.01499	1.10645	1.07333	1.193	1.058	1.11	0.827	0.878	0.988	1.248	0.0237867
AID39210.1	164	K	N-acetylglucosamine-6-phosphate deacetylase [Staphylococcus aureus]	--	1	0.0103987	41.025	2	PFIDK(1)IK	-4.6165				0.891	1.152		0.98126	0.928058	0.969579	1.0632	1.0558	1.00211				0.838	1.091
AID39211.1	272	K	hypothetical protein SAXN108_0770 [Staphylococcus aureus]	--	1	0.000113263	57.003	2	EFLTEYASGK(1)TIK	-5.3594	1.021						0.951339	0.981795	0.909043	1.00947	1.10357	1.04478	1.073
AID39212.1	132	K	aldo/keto reductase [Staphylococcus aureus]	--	1	8.72079e-05	60	2	AMEELYEQGK(1)VK	-4.3464				1.357	0.643		0.999222	0.944554	1.00405	1.1178	1.0091	0.925268				1.214	0.637
AID39212.1	134	K	aldo/keto reductase [Staphylococcus aureus]	--	1	0.00285567	47.915	3	VK(1)AIGVCNFNVHHLEK	-3.3859					1.063		0.999222	0.944554	1.00405	1.1178	1.0091	0.925268					1.053
AID39212.1	231	K	aldo/keto reductase [Staphylococcus aureus]	--	1	7.46153e-06	61.48	2	IIIPK(1)SQTPK	-4.5963	1.276			0.989	0.778		0.999222	0.944554	1.00405	1.1178	1.0091	0.925268	1.277			0.885	0.771		1.542
AID39212.1	274	K	aldo/keto reductase [Staphylococcus aureus]	--	1	6.67355e-05	71.896	2	NPDDVK(1)IGDLK	-3.0561				1.313	0.691		0.999222	0.944554	1.00405	1.1178	1.0091	0.925268				1.175	0.685
AID39212.1	268	K	aldo/keto reductase [Staphylococcus aureus]	--	1	0.000149138	78.816	2	QGK(1)NPDDVK	-5.6823	1.186	0.858	1.006		0.796		0.999222	0.944554	1.00405	1.1178	1.0091	0.925268	1.187	0.908	1.002		0.789		1.308
AID39214.1	168	K	Sensor histidine protein kinase SaeS (exoprotein expression protein S) [Staphylococcus aureus]	--	1	3.45796e-15	136.84	2	ESYDILIK(1)QANR	-4.1802	0.921	1.35	0.952	0.617	0.895		0.994985	1.08882	0.972739	0.822072	1.07838	1.043	0.926	1.24	0.979	0.751	0.83		1.326	0.108153
AID39215.1	174	K	Response regulator SaeR [Staphylococcus aureus]	--	1	3.48071e-20	163.93	2	ENEVISK(1)SELLEK	-4.2299	1.203	1.556	0.934	0.623	0.884	0.628	0.965391	0.930492	1.02052	0.965257	1.03037	1.08797	1.246	1.672	0.915	0.645	0.858	0.577	1.843	0.0472877
AID39217.1	144	K	hypothetical protein SAXN108_0776 [Staphylococcus aureus]	--	1	5.79559e-07	74.486	2	AHVIFGGAK(1)LK	-4.045	0.924	0.915	1.01	0.924	0.976	1.333	0.969715	0.907439	0.937383	1.01587	1.15091	1.01868	0.953	1.008	1.077	0.91	0.848	1.309	0.991	0.957014
AID39217.1	111	K	hypothetical protein SAXN108_0776 [Staphylococcus aureus]	--	1	2.50275e-09	132.44	2	EIAMVDYDK(1)EK	-3.9704	0.997	1.063	0.988	0.945	0.957	1.047	0.969715	0.907439	0.937383	1.01587	1.15091	1.01868	1.028	1.171	1.054	0.93	0.832	1.028	1.166	0.0998778
AID39217.1	113	K	hypothetical protein SAXN108_0776 [Staphylococcus aureus]	--	1	0.00474588	58.426	2	EK(1)QTFDLK	-4.9969				0.84	1.134	1.339	0.969715	0.907439	0.937383	1.01587	1.15091	1.01868				0.827	0.985	1.314
AID39217.1	119	K	hypothetical protein SAXN108_0776 [Staphylococcus aureus]	--	1	7.4278e-09	104.04	2	QTFDLK(1)NVDLSK	-4.5775	1.01	1.064	0.948	1.049	0.947	0.96	0.969715	0.907439	0.937383	1.01587	1.15091	1.01868	1.042	1.173	1.011	1.033	0.823	0.942	1.153	0.145306
AID39217.1	59	K	hypothetical protein SAXN108_0776 [Staphylococcus aureus]	--	1	3.67426e-10	97.084	3	HLTGTFSSK(1)NGETVEGK	-3.1267				0.973			0.969715	0.907439	0.937383	1.01587	1.15091	1.01868				0.958
AID39217.1	67	K	hypothetical protein SAXN108_0776 [Staphylococcus aureus]	--	1	2.89741e-13	138.71	2	NGETVEGK(1)AEIK	-3.1107	0.882	0.91	1.025	1.009	0.987		0.969715	0.907439	0.937383	1.01587	1.15091	1.01868	0.91	1.003	1.093	0.993	0.858		1.083	0.431067
AID39217.1	135	K	hypothetical protein SAXN108_0776 [Staphylococcus aureus]	--	1	0.000101871	76.605	2	K(1)AHVIFGGAK	-4.6312	0.9	0.902		1.07	0.997		0.969715	0.907439	0.937383	1.01587	1.15091	1.01868	0.928	0.994		1.053	0.866		1.002	0.96084
AID39217.1	81	K	hypothetical protein SAXN108_0776 [Staphylococcus aureus]	--	1	6.98591e-05	74.424	2	LMLTNYK(1)SSK	-4.758	0.896		1.029	1.007	1.064		0.969715	0.907439	0.937383	1.01587	1.15091	1.01868	0.924		1.098	0.991	0.924		1.056	0.637155
AID39217.1	84	K	hypothetical protein SAXN108_0776 [Staphylococcus aureus]	--	1	0.000116166	61.042	2	SSK(1)GPDLYVYLTK	-3.4479		1.158	0.601	0.952			0.969715	0.907439	0.937383	1.01587	1.15091	1.01868		1.276	0.641	0.937			1.023
AID39217.1	102	K	hypothetical protein SAXN108_0776 [Staphylococcus aureus]	--	1	2.26617e-06	97.175	2	NGK(1)EIAMVDYDK	-2.3547			0.916	1.005			0.969715	0.907439	0.937383	1.01587	1.15091	1.01868			0.977	0.989			0.988
AID39217.1	74	K	hypothetical protein SAXN108_0776 [Staphylococcus aureus]	--	1	6.16735e-06	90.263	2	NGK(1)LMLTNYK	-4.3845	0.97	0.937	0.881	1.048	0.971	1.262	0.969715	0.907439	0.937383	1.01587	1.15091	1.01868	1	1.033	0.94	1.032	0.844	1.239	0.954	0.773402
AID39217.1	45	K	hypothetical protein SAXN108_0776 [Staphylococcus aureus]	--	1	3.43023e-29	187.1	2	SEDSNVK(1)TDK	-5.906	0.923	1.033	0.928	0.941	1.008	1.207	0.969715	0.907439	0.937383	1.01587	1.15091	1.01868	0.952	1.138	0.99	0.926	0.876	1.185	1.031	0.751138
AID39217.1	50	K	hypothetical protein SAXN108_0776 [Staphylococcus aureus]	--	1	4.59131e-09	132.44	3	TK(1)HLTGTFSSK	-5.6679	0.912	0.754	1.19	1.049	0.925		0.969715	0.907439	0.937383	1.01587	1.15091	1.01868	0.94	0.831	1.269	1.033	0.804		1.103	0.663925
AID39217.1	38	K	hypothetical protein SAXN108_0776 [Staphylococcus aureus]	--	1	0.000189222	81.099	2	TK(1)SEDSNVK	-3.8166			0.948				0.969715	0.907439	0.937383	1.01587	1.15091	1.01868			1.011
AID39217.1	134	K	hypothetical protein SAXN108_0776 [Staphylococcus aureus]	--	1	1.22399e-07	127.94	2	YDEVTIYCK(1)K	-3.9043	1.007	1.082	1.17	0.758	0.881	1.095	0.969715	0.907439	0.937383	1.01587	1.15091	1.01868	1.038	1.192	1.248	0.746	0.765	1.075	1.345	0.0773626
AID39227.1	245	K	anion-binding protein [Staphylococcus aureus]	--	1	0.0004686	43.306	2	QTEPNPEYYGVAK(1)K	-5.4262		0.835					0.995985	1.02123	0.984636	1.02221	0.855797	1.12015		0.818
AID39227.1	230	K	anion-binding protein [Staphylococcus aureus]	--	1	0.000875945	84.368	2	VLNYTK(1)QR	-7.4481		0.755	1.038				0.995985	1.02123	0.984636	1.02221	0.855797	1.12015		0.739	1.054
AID39228.1	411	K	ATPase components of ABC transporters with duplicated ATPase domains [Staphylococcus aureus]	--	1	0.000148219	85.716	2	EENEIAK(1)EK	-3.8504	0.86	0.966					1.00587	1.08405	0.992661	0.894646	1.01249	1.01027	0.855	0.891
AID39228.1	255	K	ATPase components of ABC transporters with duplicated ATPase domains [Staphylococcus aureus]	--	1	1.97249e-07	138.26	2	EVTLQK(1)QQQK	-7.0225	0.99	0.881	0.924				1.00587	1.08405	0.992661	0.894646	1.01249	1.01027	0.984	0.813	0.931
AID39228.1	145	K	ATPase components of ABC transporters with duplicated ATPase domains [Staphylococcus aureus]	--	1	1.3666e-12	78.864	2	TILSK(1)LGIHDTTK	-3.5721			0.948				1.00587	1.08405	0.992661	0.894646	1.01249	1.01027			0.955
AID39228.1	440	K	ATPase components of ABC transporters with duplicated ATPase domains [Staphylococcus aureus]	--	1	0.00114861	53.517	2	VYK(1)LSGGEQK	-2.8372		1.31		0.419			1.00587	1.08405	0.992661	0.894646	1.01249	1.01027		1.208		0.468			2.581
AID39230.1	45	K	Glycine betaine ABC transport system, ATP-binding protein OpuAA [Staphylococcus aureus]	--	1	0.00016514	86.205	2	TTTLK(1)MINR	-5.9459	1.021						1.1077	1.10141	1.06247	0.915849	0.898435	0.914135	0.922
AID39232.1	485	K	choline transporter [Staphylococcus aureus]	--	1	0.000152217	59.731	2	VTVK(1)NEDPYTVAK	-2.9626	1.021						1.13503	1.11606	1.07495	0.89756	0.874488	0.90191	0.9
AID39234.1	128	K	Putative 5'3'-deoxyribonucleotidase [Staphylococcus aureus]	--	1	1.13965e-05	50.314	2	NIVK(1)ADYLIDDNPR	-4.7558		0.835					1.11913	1.15633	0.928737	0.951999	0.92799	0.915821		0.722
AID39235.1	58	K	hypothetical protein SAXN108_0794 [Staphylococcus aureus]	--	1	0.000517059	103.8	2	YCQEIK(1)TK	-5.4869	1.084	0.932	0.99	1.02	1.019	0.964	0.981846	1.01294	1.05989	0.953669	1.03348	0.958173	1.104	0.92	0.934	1.07	0.986	1.006	0.966	0.586694
AID39237.1	457	K	NADPH-dependent 7-cyano-7-deazaguanine reductase [Staphylococcus aureus]	--	1	7.46693e-05	69.641	3	LMNHDLYPEK(1)IDNR	-2.9709		0.835					0.938466	1.02925	1.0199	1.03862	1.04513	0.928629		0.811
AID39237.1	442	K	NADPH-dependent 7-cyano-7-deazaguanine reductase [Staphylococcus aureus]	--	1	0.0147577	49.16	2	YEK(1)MAEHR	-5.3813		0.835					0.938466	1.02925	1.0199	1.03862	1.04513	0.928629		0.811
AID39239.1	139	K	ribonucleotide-diphosphate reductase subunit alpha [Staphylococcus aureus]	--	1	1.36775e-06	61.042	2	AQAK(1)QFISAMVEQR	-2.3012		0.835					0.946394	0.882808	1.01314	1.16124	0.938264	1.05816		0.946
AID39239.1	108	K	ribonucleotide-diphosphate reductase subunit alpha [Staphylococcus aureus]	--	1	0.000144325	111.61	2	DYALK(1)TNDK	-6.0879	1.005	1.049	1.12	0.899	0.71	1.234	0.946394	0.882808	1.01314	1.16124	0.938264	1.05816	1.062	1.188	1.105	0.774	0.757	1.166	1.244	0.174582
AID39239.1	294	K	ribonucleotide-diphosphate reductase subunit alpha [Staphylococcus aureus]	--	1	0.000158338	67.507	2	FFDLAK(1)EGK	-5.7537	1.109	0.946	1.117	1.159	0.769	0.859	0.946394	0.882808	1.01314	1.16124	0.938264	1.05816	1.172	1.072	1.103	0.998	0.82	0.812	1.273	0.027377
AID39239.1	103	K	ribonucleotide-diphosphate reductase subunit alpha [Staphylococcus aureus]	--	1	0.000732331	94.806	2	FFK(1)DYALK	-3.8948	1.188	1.076	1.135	1.065	0.901	0.51	0.946394	0.882808	1.01314	1.16124	0.938264	1.05816	1.255	1.219	1.12	0.917	0.96	0.482	1.524	0.107522
AID39239.1	215	K	ribonucleotide-diphosphate reductase subunit alpha [Staphylococcus aureus]	--	1	0.000744902	58.426	2	GEAIK(1)GIK	-5.039		0.827			1.073		0.946394	0.882808	1.01314	1.16124	0.938264	1.05816		0.937			1.144		0.819
AID39239.1	514	K	ribonucleotide-diphosphate reductase subunit alpha [Staphylococcus aureus]	--	1	0.000331222	54.436	2	GIK(1)YQDFEK	-3.6063	0.997			0.995			0.946394	0.882808	1.01314	1.16124	0.938264	1.05816	1.053			0.857			1.229
AID39239.1	681	K	ribonucleotide-diphosphate reductase subunit alpha [Staphylococcus aureus]	--	1	0.00017493	58.916	2	GLK(1)SLYYTR	-3.6364	1.001			0.982	1.248	1.046	0.946394	0.882808	1.01314	1.16124	0.938264	1.05816	1.058			0.846	1.33	0.989	1.003
AID39239.1	222	K	ribonucleotide-diphosphate reductase subunit alpha [Staphylococcus aureus]	--	1	3.08765e-05	50.834	2	GVAK(1)GVLPIAK	-5.9765	1.038	0.844				1.216	0.946394	0.882808	1.01314	1.16124	0.938264	1.05816	1.097	0.956				1.149	0.893
AID39239.1	267	K	ribonucleotide-diphosphate reductase subunit alpha [Staphylococcus aureus]	--	1	0.000209058	99.855	2	K(1)VNADEDLR	-6.3312	0.959		1.283	0.983	0.747	1.244	0.946394	0.882808	1.01314	1.16124	0.938264	1.05816	1.013		1.266	0.847	0.796	1.176	1.213	0.33716
AID39239.1	8	K	ribonucleotide-diphosphate reductase subunit alpha [Staphylococcus aureus]	--	1	1.65384e-05	62.705	3	K(1)YNHIELNNEVTK	-4.7382				1.33	0.672		0.946394	0.882808	1.01314	1.16124	0.938264	1.05816				1.145	0.716
AID39239.1	20	K	ribonucleotide-diphosphate reductase subunit alpha [Staphylococcus aureus]	--	1	0.0117947	42.061	3	YNHIELNNEVTK(1)R	-2.1756	1.021						0.946394	0.882808	1.01314	1.16124	0.938264	1.05816	1.079
AID39239.1	477	K	ribonucleotide-diphosphate reductase subunit alpha [Staphylococcus aureus]	--	1	2.18934e-05	81.799	2	NK(1)IGYESEEAK	-5.1527		0.948	1.078	0.98	0.92	1.07	0.946394	0.882808	1.01314	1.16124	0.938264	1.05816		1.074	1.064	0.844	0.981	1.011	1.131	0.179207
AID39239.1	509	K	ribonucleotide-diphosphate reductase subunit alpha [Staphylococcus aureus]	--	1	0.00426859	60.892	2	SMEIAK(1)ER	-4.2606				1.193	0.951	1.1	0.946394	0.882808	1.01314	1.16124	0.938264	1.05816				1.027	1.014	1.04
AID39239.1	335	K	ribonucleotide-diphosphate reductase subunit alpha [Staphylococcus aureus]	--	1	4.46248e-05	56.938	2	YYDDMVANPNVEK(1)K	-5.3212			0.948				0.946394	0.882808	1.01314	1.16124	0.938264	1.05816			0.936
AID39240.1	218	K	ribonucleoside-diphosphate reductase subunit beta [Staphylococcus aureus]	--	1	3.27764e-06	130.79	2	NELSESEK(1)QK	-5.0006	1.051			0.944			0.886108	0.887552	0.999083	1.16781	1.02065	1.0388	1.186			0.808			1.468
AID39240.1	220	K	ribonucleoside-diphosphate reductase subunit beta [Staphylococcus aureus]	--	1	0.000281831	76.605	2	QK(1)ADQEMYK	-5.7878	0.883	1.139		0.934	0.863		0.886108	0.887552	0.999083	1.16781	1.02065	1.0388	0.996	1.283		0.8	0.846		1.385	0.133838
AID39240.1	51	K	ribonucleoside-diphosphate reductase subunit beta [Staphylococcus aureus]	--	1	5.07126e-10	103.69	2	TLSEAEQDTFK(1)K	-4.6874	0.843	0.942	1.165	1.15	0.789	1.117	0.886108	0.887552	0.999083	1.16781	1.02065	1.0388	0.951	1.061	1.166	0.985	0.773	1.075	1.122	0.35187
AID39240.1	34	K	ribonucleoside-diphosphate reductase subunit beta [Staphylococcus aureus]	--	1	0.000189222	72.365	2	VSK(1)DIASWK	-5.1911		1.229		0.938	0.814	1	0.886108	0.887552	0.999083	1.16781	1.02065	1.0388		1.385		0.803	0.798	0.963	1.621
AID39244.1	289	K	iron complex transport system substrate-binding protein [Staphylococcus aureus]	--	1	4.64583e-05	77.358	2	GQAISGK(1)STAK	-6.8023		0.835					0.974712	1.05254	0.967892	0.92707	1.11351	0.964277		0.793
AID39244.1	293	K	iron complex transport system substrate-binding protein [Staphylococcus aureus]	--	1	7.47045e-13	119.94	2	STAK(1)QALNNPVLK	-2.5459	1.259		1.357	0.78	0.706	1.087	0.974712	1.05254	0.967892	0.92707	1.11351	0.964277	1.292		1.402	0.841	0.634	1.127	1.553	0.120063
AID39244.1	302	K	iron complex transport system substrate-binding protein [Staphylococcus aureus]	--	1	5.09297e-06	69.915	2	QALNNPVLK(1)NVK	-4.1444		0.705	1.096				0.974712	1.05254	0.967892	0.92707	1.11351	0.964277		0.67	1.132
AID39246.1	288	K	UDP-N-acetylenolpyruvoylglucosamine reductase [Staphylococcus aureus]	--	1	0.00015593	95.311	2	EK(1)FGIELNR	-6.0939	1.161	1.204	0.971	0.782		0.744	0.999986	0.933964	0.978363	1.07161	1.05383	0.962253	1.161	1.289	0.992	0.73		0.773	1.527	0.0253415
AID39246.1	26	K	UDP-N-acetylenolpyruvoylglucosamine reductase [Staphylococcus aureus]	--	1	0.00408913	67.903	2	VDEPLK(1)R	-6.6518	1.166	0.669	1.002				0.999986	0.933964	0.978363	1.07161	1.05383	0.962253	1.166	0.716	1.024
AID39246.1	169	K	UDP-N-acetylenolpyruvoylglucosamine reductase [Staphylococcus aureus]	--	1	4.03901e-10	108.2	2	LTTK(1)ELELDYR	-0.31964				1.609	0.964	0.55	0.999986	0.933964	0.978363	1.07161	1.05383	0.962253				1.501	0.915	0.572
AID39249.1	68	K	hypothetical protein SAXN108_0808 [Staphylococcus aureus]	--	1	0.000146878	111.39	2	DLSDYIAK(1)K	-5.0193	1.14	1.175	1.235	0.768	0.681	0.929	1.14623	1.16811	1.29229	0.839265	0.68653	0.867582	0.995	1.006	0.956	0.915	0.992	1.071	0.993	0.918163
AID39256.1	106	K	hypothetical protein SAXN108_0815 [Staphylococcus aureus]	--	1	7.83816e-06	81.099	2	YFGGIK(1)LGGGGLIR	-3.369		0.835					0.947748	0.985088	1.02414	1.0172	1.03424	0.991582		0.848
AID39257.1	216	K	DegV family protein [Staphylococcus aureus]	--	1	0.00152071	58.916	2	AIQTLEK(1)K	-4.1208		1.086	0.906			0.93	0.95352	0.958575	0.985002	1.01851	1.06777	1.01662		1.133	0.92			0.915	1.122
AID39257.1	197	K	DegV family protein [Staphylococcus aureus]	--	1	5.34206e-05	60	2	FEDGK(1)IIPEEK	-5.3984					1.063		0.95352	0.958575	0.985002	1.01851	1.06777	1.01662					0.996
AID39260.1	154	K	Ribosomal subunit interface protein [Staphylococcus aureus]	--	1	1.03933e-14	156.14	2	DGK(1)YGLIQTSEQ	-5.3985	1.621	1.434		0.735	0.323	0.795	1.04105	1.06827	0.943628	0.971658	1.08048	0.894917	1.557	1.342		0.756	0.299	0.888	2.238	0.133103
AID39260.1	34	K	Ribosomal subunit interface protein [Staphylococcus aureus]	--	1	1.46737e-05	74.524	2	IEVTIPLK(1)NVTLR	-4.0587	1.254	1.685	0.542	0.897	0.9	0.518	1.04105	1.06827	0.943628	0.971658	1.08048	0.894917	1.205	1.577	0.574	0.923	0.833	0.579	1.437	0.421248
AID39260.1	26	K	Ribosomal subunit interface protein [Staphylococcus aureus]	--	1	6.80746e-08	86.729	2	TYSNSATK(1)IEVTIPLK	-5.6197		1.508			0.207		1.04105	1.06827	0.943628	0.971658	1.08048	0.894917		1.412			0.192		7.354
AID39260.1	18	K	Ribosomal subunit interface protein [Staphylococcus aureus]	--	1	6.04564e-06	106.35	2	VK(1)TYSNSATK	-5.2637	1.037	1.132	1.018	0.799	0.977	1.02	1.04105	1.06827	0.943628	0.971658	1.08048	0.894917	0.996	1.06	1.079	0.822	0.904	1.14	1.094	0.379842
AID39260.1	16	K	Ribosomal subunit interface protein [Staphylococcus aureus]	--	1	7.35165e-09	97.594	3	YFNDVPNAVAHVK(1)VK	-3.82	0.938	1.395	0.945	0.814	1.04	0.749	1.04105	1.06827	0.943628	0.971658	1.08048	0.894917	0.901	1.306	1.001	0.838	0.963	0.837	1.216	0.196902
AID39261.1	274	K	preprotein translocase subunit SecA [Staphylococcus aureus]	--	1	1.41328e-06	82.437	3	AVHLTEQGADK(1)AER	-3.0404	0.743		1.517			0.841	1.02958	1.02239	1.01741	0.989363	0.974923	0.966329	0.722		1.491			0.87	1.272
AID39261.1	793	K	preprotein translocase subunit SecA [Staphylococcus aureus]	--	1	9.31058e-05	68.49	2	EK(1)TTEFGEAK	-5.2866			0.948				1.02958	1.02239	1.01741	0.989363	0.974923	0.966329			0.932
AID39261.1	431	K	preprotein translocase subunit SecA [Staphylococcus aureus]	--	1	1.25861e-05	62.705	2	FDAVVEDVVEK(1)HK	-4.1876		0.835					1.02958	1.02239	1.01741	0.989363	0.974923	0.966329		0.817
AID39261.1	6	K	preprotein translocase subunit SecA [Staphylococcus aureus]	--	1	2.50648e-09	108.2	2	GFLSK(1)ILDGNNK	-4.7153		1.413	0.506	0.754			1.02958	1.02239	1.01741	0.989363	0.974923	0.966329		1.382	0.497	0.762			1.233
AID39261.1	13	K	preprotein translocase subunit SecA [Staphylococcus aureus]	--	1	9.31087e-05	59.645	2	ILDGNNK(1)EIK	-5.1572		0.982	1.252		0.857	0.872	1.02958	1.02239	1.01741	0.989363	0.974923	0.966329		0.96	1.231		0.879	0.902	1.23	0.251442
AID39261.1	420	K	preprotein translocase subunit SecA [Staphylococcus aureus]	--	1	9.78738e-05	65.408	2	GK(1)FDAVVEDVVEK	-2.7705		0.835					1.02958	1.02239	1.01741	0.989363	0.974923	0.966329		0.817
AID39261.1	468	K	preprotein translocase subunit SecA [Staphylococcus aureus]	--	1	4.08593e-05	43.306	3	HDVLNAK(1)NHER	-3.577	0.987		0.979				1.02958	1.02239	1.01741	0.989363	0.974923	0.966329	0.959		0.962
AID39261.1	809	K	preprotein translocase subunit SecA [Staphylococcus aureus]	--	1	0.00195843	49.16	2	HVSAEDGK(1)EK	-6.4005	1.021						1.02958	1.02239	1.01741	0.989363	0.974923	0.966329	0.992
AID39261.1	59	K	preprotein translocase subunit SecA [Staphylococcus aureus]	--	1	0.00146735	60.892	2	K(1)QNDYLDK	-5.6688	1.069	1.022	1.079	0.853	0.757		1.02958	1.02239	1.01741	0.989363	0.974923	0.966329	1.038	1	1.061	0.862	0.776		1.261	0.0140143
AID39261.1	24	K	preprotein translocase subunit SecA [Staphylococcus aureus]	--	1	7.46221e-09	88.24	2	LADK(1)VIALEEK	-4.9441	1.173	1.168	1.007	0.982	0.879	0.692	1.02958	1.02239	1.01741	0.989363	0.974923	0.966329	1.139	1.142	0.99	0.993	0.902	0.716	1.253	0.097604
AID39261.1	381	K	preprotein translocase subunit SecA [Staphylococcus aureus]	--	1	6.68575e-14	106.47	2	LAGMTGTAK(1)TEEEEFR	-3.8298	1.435	1.068	0.491		0.847		1.02958	1.02239	1.01741	0.989363	0.974923	0.966329	1.394	1.045	0.483		0.869		1.121
AID39261.1	257	K	preprotein translocase subunit SecA [Staphylococcus aureus]	--	1	2.30377e-05	94.66	2	QDEDYK(1)YDEK	-3.9745	1.21	1.045		0.955	0.617		1.02958	1.02239	1.01741	0.989363	0.974923	0.966329	1.175	1.022		0.965	0.633		1.375	0.267446
AID39261.1	835	K	preprotein translocase subunit SecA [Staphylococcus aureus]	--	1	4.41377e-10	127.03	2	NDDCPCGSGK(1)K	-6.4087	1.104	1.055	1.136	0.708	0.866	1.145	1.02958	1.02239	1.01741	0.989363	0.974923	0.966329	1.072	1.032	1.117	0.716	0.888	1.185	1.155	0.326776
AID39261.1	409	K	preprotein translocase subunit SecA [Staphylococcus aureus]	--	1	3.38793e-06	91.939	2	NDK(1)SDLIYISQK	-3.9438	1.151	1.44			0.391	0.977	1.02958	1.02239	1.01741	0.989363	0.974923	0.966329	1.118	1.408			0.401	1.011	1.789	0.290613
AID39261.1	418	K	preprotein translocase subunit SecA [Staphylococcus aureus]	--	1	7.92781e-09	92.428	2	SDLIYISQK(1)GK	-5.8124	1.173	1.137	0.966	0.792	0.917	0.994	1.02958	1.02239	1.01741	0.989363	0.974923	0.966329	1.139	1.112	0.949	0.801	0.941	1.029	1.155	0.191464
AID39261.1	819	K	preprotein translocase subunit SecA [Staphylococcus aureus]	--	1	0.00019841	56.202	2	PIVK(1)GDQVGR	-4.1062	1.085	0.862		0.88			1.02958	1.02239	1.01741	0.989363	0.974923	0.966329	1.054	0.843		0.889			1.067
AID39261.1	20	K	preprotein translocase subunit SecA [Staphylococcus aureus]	--	1	0.000737184	76.605	2	QLGK(1)LADK	-4.2688	1.021						1.02958	1.02239	1.01741	0.989363	0.974923	0.966329	0.992
AID39261.1	263	K	preprotein translocase subunit SecA [Staphylococcus aureus]	--	1	0.000123662	72.327	2	TK(1)AVHLTEQGADK	-2.7489	0.865	0.963					1.02958	1.02239	1.01741	0.989363	0.974923	0.966329	0.84	0.942
AID39262.1	19	K	Peptide chain release factor 2 [Staphylococcus aureus]	--	1	1.18513e-05	79.889	2	AQDIIDK(1)NNALK	-5.1224		0.96	0.807				1.04142	0.947413	0.95169	1.02961	1.08447	0.945395		1.013	0.848
AID39262.1	276	K	Peptide chain release factor 2 [Staphylococcus aureus]	--	1	0.00013955	41.317	2	GEQK(1)EIGWGSQIR	-4.5062		0.835					1.04142	0.947413	0.95169	1.02961	1.08447	0.945395		0.881
AID39262.1	260	K	Peptide chain release factor 2 [Staphylococcus aureus]	--	1	3.45072e-05	68.49	2	LYQLK(1)LEEQAR	-3.6276		0.835					1.04142	0.947413	0.95169	1.02961	1.08447	0.945395		0.881
AID39264.1	89	K	HD superfamily hydrolase [Staphylococcus aureus]	--	1	0.00118237	65.313	2	YASSELK(1)K	-5.1232	1.25	0.893	0.984	0.994	0.685		1.01695	0.984968	1.04248	0.988302	0.945515	1.02178	1.229	0.907	0.944	1.006	0.724		1.187	0.386769
AID39267.1	182	K	Excinuclease ABC subunit A [Staphylococcus aureus]	--	1	0.000104178	63.212	2	LVVK(1)DGIETR	-4.7951	1.067	1.034			0.761		1.04239	1.01498	1.0367	0.989205	0.952299	0.964427	1.024	1.019			0.799		1.278
AID39267.1	630	K	Excinuclease ABC subunit A [Staphylococcus aureus]	--	1	0.00477637	53.878	2	SLAQK(1)INK	-3.6621		0.817	0.969				1.04239	1.01498	1.0367	0.989205	0.952299	0.964427		0.805	0.935
AID39267.1	119	K	Excinuclease ABC subunit A [Staphylococcus aureus]	--	1	9.92443e-06	77.358	3	TK(1)IQLLAPVIAHR	-1.8047	0.699	1.228		0.822			1.04239	1.01498	1.0367	0.989205	0.952299	0.964427	0.671	1.21		0.831			1.132
AID39268.1	75	K	HPr kinase/phosphorylase [Staphylococcus aureus]	--	1	1.06015e-05	50.314	3	K(1)LCRPETPAIIVTR	-5.3496	1.257				0.816		1.00466	1.08029	0.9995	0.95553	1.04186	0.918166	1.251				0.783		1.598
AID39268.1	303	K	HPr kinase/phosphorylase [Staphylococcus aureus]	--	1	4.0786e-05	51.531	2	LNEEIIK(1)NSHK	-3.2682	0.902	0.933					1.00466	1.08029	0.9995	0.95553	1.04186	0.918166	0.898	0.864
AID39268.1	235	K	HPr kinase/phosphorylase [Staphylococcus aureus]	--	1	6.37391e-13	110.88	2	LNINLENWNK(1)QK	-6.4169			1.162	0.753			1.00466	1.08029	0.9995	0.95553	1.04186	0.918166			1.163	0.788			1.476
AID39268.1	6	K	HPr kinase/phosphorylase [Staphylococcus aureus]	--	1	3.88288e-13	112.7	2	MLTTEK(1)LVETLK	-2.1669		1.426			0.311		1.00466	1.08029	0.9995	0.95553	1.04186	0.918166		1.32			0.299		4.415
AID39268.1	166	K	HPr kinase/phosphorylase [Staphylococcus aureus]	--	1	5.98045e-06	88.181	2	SETALELVK(1)R	-5.2253	1.154	1.28		0.72	0.634		1.00466	1.08029	0.9995	0.95553	1.04186	0.918166	1.149	1.185		0.754	0.609		1.712	0.0372277
AID39272.1	30	K	Thioredoxin reductase [Staphylococcus aureus]	--	1	5.29319e-06	108.93	2	ANLK(1)TVMIER	-8.017	1.072	1.036		0.791	0.952		0.917884	0.977297	1.01943	1.03232	1.01891	1.03417	1.168	1.06		0.766	0.934		1.311	0.130953
AID39272.1	116	K	Thioredoxin reductase [Staphylococcus aureus]	--	1	7.30582e-22	225.68	2	AVIIATGAEYK(1)K	-4.3269	1.129	1.073	1.035	0.853	0.871	1.027	0.917884	0.977297	1.01943	1.03232	1.01891	1.03417	1.23	1.098	1.015	0.826	0.855	0.993	1.25	0.0481247
AID39272.1	117	K	Thioredoxin reductase [Staphylococcus aureus]	--	1	0.00122197	47.334	2	K(1)IGVPGEQELGGR	-5.3917	0.903	0.931					0.917884	0.977297	1.01943	1.03232	1.01891	1.03417	0.984	0.953
AID39272.1	212	K	Thioredoxin reductase [Staphylococcus aureus]	--	1	2.41392e-08	91.939	2	DGK(1)VGSVTLTSTK	-4.5831	1.103	1.035	0.958	0.835	1.009	1.078	0.917884	0.977297	1.01943	1.03232	1.01891	1.03417	1.202	1.059	0.94	0.809	0.99	1.042	1.127	0.316177
AID39272.1	105	K	Thioredoxin reductase [Staphylococcus aureus]	--	1	6.80746e-08	79.235	2	ELTAK(1)AVIIATGAEYK	-4.6481		0.835					0.917884	0.977297	1.01943	1.03232	1.01891	1.03417		0.854
AID39272.1	169	K	Thioredoxin reductase [Staphylococcus aureus]	--	1	4.17599e-06	87.942	2	FADK(1)VTIVHR	-4.7155	0.977	1.107	1.09	0.858	0.893	1.058	0.917884	0.977297	1.01943	1.03232	1.01891	1.03417	1.064	1.133	1.069	0.831	0.876	1.023	1.196	0.0494329
AID39272.1	84	K	Thioredoxin reductase [Staphylococcus aureus]	--	1	4.39029e-10	69.327	2	FGAVYQYGDIK(1)SVEDK	-3.8948	1.037	1.29		0.708	0.756		0.917884	0.977297	1.01943	1.03232	1.01891	1.03417	1.13	1.32		0.686	0.742		1.716	0.0252345
AID39272.1	89	K	Thioredoxin reductase [Staphylococcus aureus]	--	1	0.000157194	112.8	2	SVEDK(1)GEYK	-4.8574	0.993	1.112	1.115	0.821	0.943	0.987	0.917884	0.977297	1.01943	1.03232	1.01891	1.03417	1.082	1.138	1.094	0.795	0.926	0.954	1.239	0.0206422
AID39272.1	93	K	Thioredoxin reductase [Staphylococcus aureus]	--	1	8.67911e-09	90.263	2	GEYK(1)VINFGNK	-6.3042		1.111	0.894	0.809		1.12	0.917884	0.977297	1.01943	1.03232	1.01891	1.03417		1.137	0.877	0.784		1.083	1.079	0.735516
AID39272.1	100	K	Thioredoxin reductase [Staphylococcus aureus]	--	1	9.0468e-15	162.21	2	VINFGNK(1)ELTAK	-4.84	1.051	1.125	1.005	0.891	0.883	1.022	0.917884	0.977297	1.01943	1.03232	1.01891	1.03417	1.145	1.151	0.986	0.863	0.867	0.988	1.208	0.0492757
AID39272.1	143	K	Thioredoxin reductase [Staphylococcus aureus]	--	1	8.70149e-20	130.99	2	GVSYCAVCDGAFFK(1)NK	-4.1665		1.136			1.568	0.206	0.917884	0.977297	1.01943	1.03232	1.01891	1.03417		1.162			1.539	0.199	1.337
AID39272.1	204	K	Thioredoxin reductase [Staphylococcus aureus]	--	1	4.96083e-06	44.045	3	IDFIWSHTLK(1)SINEK	-4.8618		0.835					0.917884	0.977297	1.01943	1.03232	1.01891	1.03417		0.854
AID39272.1	209	K	Thioredoxin reductase [Staphylococcus aureus]	--	1	0.000973511	76.572	2	SINEK(1)DGK	-5.2953		1.006				0.996	0.917884	0.977297	1.01943	1.03232	1.01891	1.03417		1.029				0.963	1.069
AID39272.1	73	K	Thioredoxin reductase [Staphylococcus aureus]	--	1	8.70181e-09	78.043	2	K(1)FGAVYQYGDIK	-4.3089	0.979	1.128	0.964	0.796	1.069	1.064	0.917884	0.977297	1.01943	1.03232	1.01891	1.03417	1.067	1.154	0.946	0.771	1.049	1.029	1.112	0.385494
AID39272.1	72	K	Thioredoxin reductase [Staphylococcus aureus]	--	1	0.00219384	78.178	2	MFEHAK(1)K	-4.217	1.053	1.076	1.102	0.811	0.852	1.105	0.917884	0.977297	1.01943	1.03232	1.01891	1.03417	1.147	1.101	1.081	0.786	0.836	1.068	1.238	0.0803761
AID39275.1	280	K	hypothetical protein SAXN108_0834 [Staphylococcus aureus]	--	1	2.08256e-06	69.276	2	AELEK(1)ESINVK	-4.5754	1.262	1.518	1.055	0.505	0.999	0.467	1.05311	1.0722	1.05291	0.869778	0.989947	0.962058	1.198	1.416	1.002	0.581	1.009	0.485	1.743	0.069402
AID39275.1	113	K	hypothetical protein SAXN108_0834 [Staphylococcus aureus]	--	1	0.000156583	105.36	2	ALSK(1)ILNIK	-4.609	1.352	1.165	1.097		0.699	0.583	1.05311	1.0722	1.05291	0.869778	0.989947	0.962058	1.284	1.087	1.042		0.706	0.606	1.734	0.0118889
AID39277.1	167	K	ATP-dependent Clp protease proteolytic subunit [Staphylococcus aureus]	--	1	6.03505e-10	82.716	3	IQK(1)DTDRDNFLTAEEAK	-2.8173	1.023	1.005	1.009	1.019	0.902	1.042	0.956804	0.972455	0.96556	1.0665	1.06629	0.972386	1.069	1.033	1.045	0.955	0.846	1.072	1.095	0.238437
AID39277.1	164	K	ATP-dependent Clp protease proteolytic subunit [Staphylococcus aureus]	--	1	2.64664e-10	151.22	2	TGQSIEK(1)IQK	-4.9226	1.014	0.93	1.073	0.936	0.908	1.182	0.956804	0.972455	0.96556	1.0665	1.06629	0.972386	1.06	0.956	1.111	0.878	0.852	1.216	1.061	0.592105
AID39278.1	42	K	epimerase [Staphylococcus aureus]	--	1	0.00100659	49.16	2	K(1)ISYVNWAK	-2.9734	0.781	1.031					1.00605	1.05777	1.0296	0.927615	1.02284	0.956118	0.776	0.975
AID39281.1	215	K	glyceraldehyde-3-phosphate dehydrogenase [Staphylococcus aureus]	--	1	2.34068e-39	182.09	2	AAAENIIPNSTGAAK(1)AIGK	-5.0235	0.906	1.256	1.161	0.746	0.897	0.968	0.949388	0.958022	0.965272	1.1132	1.01301	1.00111	0.954	1.311	1.203	0.67	0.885	0.967	1.375	0.0919379
AID39281.1	219	K	glyceraldehyde-3-phosphate dehydrogenase [Staphylococcus aureus]	--	1	2.40264e-09	128.97	2	AIGK(1)VIPEIDGK	-3.2827	1.019	1.034	1.065	0.899	0.873	1.12	0.949388	0.958022	0.965272	1.1132	1.01301	1.00111	1.073	1.079	1.103	0.808	0.862	1.119	1.167	0.174726
AID39281.1	227	K	glyceraldehyde-3-phosphate dehydrogenase [Staphylococcus aureus]	--	1	6.62094e-35	167.59	2	VIPEIDGK(1)LDGGAQR	-4.1739	1.017	1.154	0.951	0.891	0.938	1.024	0.949388	0.958022	0.965272	1.1132	1.01301	1.00111	1.071	1.205	0.985	0.8	0.926	1.023	1.186	0.13512
AID39281.1	115	K	glyceraldehyde-3-phosphate dehydrogenase [Staphylococcus aureus]	--	1	3.50721e-09	123.42	3	AQAHIEAGAK(1)K	-4.3257	1.032	0.979	0.978	1.025	0.842	1.175	0.949388	0.958022	0.965272	1.1132	1.01301	1.00111	1.087	1.022	1.013	0.921	0.831	1.174	1.067	0.513619
AID39281.1	116	K	glyceraldehyde-3-phosphate dehydrogenase [Staphylococcus aureus]	--	1	3.95093e-08	100.07	2	K(1)VLISAPATGDLK	-4.0353	0.971	0.999	1.032	0.946	1	1.064	0.949388	0.958022	0.965272	1.1132	1.01301	1.00111	1.023	1.043	1.069	0.85	0.987	1.063	1.081	0.287905
AID39281.1	4	K	glyceraldehyde-3-phosphate dehydrogenase [Staphylococcus aureus]	--	1	7.23272e-09	111.39	2	AVK(1)VAINGFGR	-8.513	1.062	0.926	0.956	0.961	1.011	1.131	0.949388	0.958022	0.965272	1.1132	1.01301	1.00111	1.119	0.967	0.99	0.863	0.998	1.13	1.028	0.740492
AID39281.1	105	K	glyceraldehyde-3-phosphate dehydrogenase [Staphylococcus aureus]	--	1	7.1162e-15	154.94	3	DK(1)AQAHIEAGAK	-5.7324	1.146	0.848	0.962	1.107	0.806	1.19	0.949388	0.958022	0.965272	1.1132	1.01301	1.00111	1.207	0.885	0.997	0.994	0.796	1.189	1.037	0.792606
AID39281.1	73	K	glyceraldehyde-3-phosphate dehydrogenase [Staphylococcus aureus]	--	1	1.49459e-29	224.09	2	EVK(1)SFSEPDASK	-3.6255	1.054	0.952	1.07	0.99	0.891	1.054	0.949388	0.958022	0.965272	1.1132	1.01301	1.00111	1.11	0.994	1.108	0.889	0.88	1.053	1.138	0.127958
AID39281.1	82	K	glyceraldehyde-3-phosphate dehydrogenase [Staphylococcus aureus]	--	1	3.5999e-48	219.93	2	SFSEPDASK(1)LPWK	-3.6648	0.978	1.258	0.935	0.92	0.88	0.97	0.949388	0.958022	0.965272	1.1132	1.01301	1.00111	1.03	1.313	0.969	0.826	0.869	0.969	1.243	0.112311
AID39281.1	70	K	glyceraldehyde-3-phosphate dehydrogenase [Staphylococcus aureus]	--	1	0.00120309	101.41	2	VNGK(1)EVK	-5.2326	1.015	0.881	1.027	1.123	0.953	1.022	0.949388	0.958022	0.965272	1.1132	1.01301	1.00111	1.069	0.92	1.064	1.009	0.941	1.021	1.028	0.669758
AID39282.1	27	K	Phosphoglycerate kinase [Staphylococcus aureus]	--	1	3.56218e-20	127.62	2	ADFNVPLK(1)DGEITNDNR	-4.1283	1.091	1.348	0.729	1.143	0.953	0.596	0.970671	0.911381	0.959001	1.17675	1.0069	0.975287	1.124	1.479	0.76	0.971	0.946	0.611	1.33	0.331088
AID39282.1	71	K	Phosphoglycerate kinase [Staphylococcus aureus]	--	1	1.56388e-06	75.5	3	AK(1)LTLRPVAEDLSK	-4.6616	0.932	0.994	1.033	0.969	0.862		0.970671	0.911381	0.959001	1.17675	1.0069	0.975287	0.96	1.091	1.077	0.823	0.856		1.242	0.0289318
AID39282.1	83	K	Phosphoglycerate kinase [Staphylococcus aureus]	--	1	8.437e-13	104.49	2	PVAEDLSK(1)K	-4.3858	0.995	1.014	1.124	1.117	0.793	0.913	0.970671	0.911381	0.959001	1.17675	1.0069	0.975287	1.025	1.113	1.172	0.949	0.788	0.936	1.238	0.0391227
AID39282.1	236	K	Phosphoglycerate kinase [Staphylococcus aureus]	--	1	2.16549e-09	91.032	2	AQGK(1)EIGISLLEEDK	-4.2341			0.187	1.584	1.248		0.970671	0.911381	0.959001	1.17675	1.0069	0.975287			0.195	1.346	1.239		0.151
AID39282.1	108	K	Phosphoglycerate kinase [Staphylococcus aureus]	--	1	1.76607e-18	144.51	2	DLK(1)EGDVLLVENTR	-3.8943	0.974	1.658	0.684	0.993	0.911	0.576	0.970671	0.911381	0.959001	1.17675	1.0069	0.975287	1.003	1.819	0.713	0.844	0.905	0.591	1.511	0.310126
AID39282.1	257	K	Phosphoglycerate kinase [Staphylococcus aureus]	--	1	0.000137935	92.428	2	DLLEK(1)HGDK	-4.5075	1.148	0.889	1.065	1.064	0.827	1.02	0.970671	0.911381	0.959001	1.17675	1.0069	0.975287	1.183	0.975	1.111	0.904	0.821	1.046	1.18	0.138823
AID39282.1	261	K	Phosphoglycerate kinase [Staphylococcus aureus]	--	1	4.70314e-06	59.67	2	HGDK(1)IVLPVDTK	-4.3955	1.137	0.855	0.932	1.013		1.048	0.970671	0.911381	0.959001	1.17675	1.0069	0.975287	1.171	0.938	0.972	0.861		1.075	1.061	0.652471
AID39282.1	181	K	Phosphoglycerate kinase [Staphylococcus aureus]	--	0.999915	1.0324e-05	41.188	3	EIK(1)FIGGVVNDPHKPVVAILGGAK	-3.7995				0.973			0.970671	0.911381	0.959001	1.17675	1.0069	0.975287				0.827
AID39282.1	202	K	Phosphoglycerate kinase [Staphylococcus aureus]	--	0.999995	7.3384e-27	66.002	3	FIGGVVNDPHKPVVAILGGAK(1)VSDK	-5.0345	0.574	1.258		0.905			0.970671	0.911381	0.959001	1.17675	1.0069	0.975287	0.591	1.38		0.769			1.282
AID39282.1	391	K	Phosphoglycerate kinase [Staphylococcus aureus]	--	1	4.81291e-24	236.03	2	ELPGIK(1)AINNK	-4.3722	1.047	0.852	1.205	0.976	0.761	1.205	0.970671	0.911381	0.959001	1.17675	1.0069	0.975287	1.079	0.935	1.257	0.829	0.756	1.236	1.16	0.396964
AID39282.1	130	K	Phosphoglycerate kinase [Staphylococcus aureus]	--	1	2.38045e-07	145.75	2	ESK(1)NDPELGK	-4.8741	1.166	0.916	1.064	1.018	0.832	1.013	0.970671	0.911381	0.959001	1.17675	1.0069	0.975287	1.201	1.005	1.109	0.865	0.826	1.039	1.214	0.0867262
AID39282.1	206	K	Phosphoglycerate kinase [Staphylococcus aureus]	--	1	9.23843e-05	105.36	2	VSDK(1)INVIK	-4.7048	1.131	0.979	1.076	1.023	0.904	0.853	0.970671	0.911381	0.959001	1.17675	1.0069	0.975287	1.165	1.074	1.122	0.869	0.898	0.875	1.272	0.000711511
AID39282.1	99	K	Phosphoglycerate kinase [Staphylococcus aureus]	--	1	0.000116161	134.66	2	GEK(1)LEAAIK	-5.3015	1.118	0.96	1.11	0.984	0.802	1.024	0.970671	0.911381	0.959001	1.17675	1.0069	0.975287	1.152	1.053	1.157	0.836	0.797	1.05	1.253	0.0622229
AID39282.1	105	K	Phosphoglycerate kinase [Staphylococcus aureus]	--	1	3.05206e-06	127.94	2	LEAAIK(1)DLK	-3.9045	1.106	0.986	1.14	1.018	0.805	0.912	0.970671	0.911381	0.959001	1.17675	1.0069	0.975287	1.139	1.082	1.189	0.865	0.799	0.935	1.312	0.00671894
AID39282.1	14	K	Phosphoglycerate kinase [Staphylococcus aureus]	--	1	0.000218898	121.31	2	GK(1)TVLVR	-5.2143	1.072	0.934	1.203	1.066	0.829	0.859	0.970671	0.911381	0.959001	1.17675	1.0069	0.975287	1.104	1.025	1.254	0.906	0.823	0.881	1.296	0.0171929
AID39282.1	269	K	Phosphoglycerate kinase [Staphylococcus aureus]	--	1	5.22331e-09	104.39	2	IVLPVDTK(1)VAK	-3.7356	1.087	0.985	0.981	0.932	0.811		0.970671	0.911381	0.959001	1.17675	1.0069	0.975287	1.12	1.081	1.023	0.792	0.805		1.346	0.0033336
AID39282.1	252	K	Phosphoglycerate kinase [Staphylococcus aureus]	--	1	6.36492e-06	106	2	IDFAK(1)DLLEK	-3.4932	1.038	1.224	0.773	1.061	0.65		0.970671	0.911381	0.959001	1.17675	1.0069	0.975287	1.069	1.343	0.806	0.902	0.646		1.386	0.256
AID39282.1	211	K	Phosphoglycerate kinase [Staphylococcus aureus]	--	1	9.59096e-21	189.56	2	INVIK(1)NLVNIADK	-4.8121	0.844	1.628	0.597	1.104	1.095	0.537	0.970671	0.911381	0.959001	1.17675	1.0069	0.975287	0.87	1.786	0.623	0.938	1.087	0.551	1.273	0.652237
AID39282.1	62	K	Phosphoglycerate kinase [Staphylococcus aureus]	--	1	2.09479e-10	135.63	2	IVLFSHLGK(1)VK	-4.925	1.119	1.063	1.222	0.909	0.796	0.824	0.970671	0.911381	0.959001	1.17675	1.0069	0.975287	1.153	1.166	1.274	0.772	0.791	0.845	1.492	0.000650384
AID39282.1	64	K	Phosphoglycerate kinase [Staphylococcus aureus]	--	1	0.0046768	52.591	2	VK(1)EESDK	-4.2765				0.973			0.970671	0.911381	0.959001	1.17675	1.0069	0.975287				0.827
AID39282.1	272	K	Phosphoglycerate kinase [Staphylococcus aureus]	--	1	3.38333e-06	144.47	2	VAK(1)EFSNDAK	-5.7264	1.031	0.996	1.132	0.956	0.829	1.051	0.970671	0.911381	0.959001	1.17675	1.0069	0.975287	1.062	1.093	1.18	0.812	0.823	1.078	1.229	0.0929965
AID39282.1	12	K	Phosphoglycerate kinase [Staphylococcus aureus]	--	1	8.9882e-06	92.732	2	IVSDLDLK(1)GK	-4.1434			1.065	1.415	0.448		0.970671	0.911381	0.959001	1.17675	1.0069	0.975287			1.111	1.202	0.445		1.349
AID39282.1	4	K	Phosphoglycerate kinase [Staphylococcus aureus]	--	1	0.000205679	98.009	2	K(1)IVSDLDLK	-5.0793	1.008	0.98	1.073	1.073	0.863	0.991	0.970671	0.911381	0.959001	1.17675	1.0069	0.975287	1.038	1.075	1.119	0.912	0.857	1.016	1.161	0.0497696
AID39282.1	87	K	Phosphoglycerate kinase [Staphylococcus aureus]	--	0.859558	0.000118547	70.195	2	K(0.14)LDK(0.86)EVVFVPETR	-3.3711	0.94	0.86		1.195	0.992	1.111	0.970671	0.911381	0.959001	1.17675	1.0069	0.975287	0.968	0.944		1.016	0.985	1.139	0.913	0.222318
AID39282.1	126	K	Phosphoglycerate kinase [Staphylococcus aureus]	--	1	0.000321424	88.921	2	YEDLDGK(1)K	-5.2767	1.131	0.937	1.029	1.005	0.793	1.133	0.970671	0.911381	0.959001	1.17675	1.0069	0.975287	1.165	1.028	1.073	0.854	0.788	1.162	1.165	0.25245
AID39283.1	120	K	Triosephosphate isomerase [Staphylococcus aureus]	--	1	1.67283e-05	42.977	4	AHAIFK(1)HGMTPIICVGETDEER	-3.3224	1.021						0.960151	0.929676	0.994844	1.17559	0.96663	0.973108	1.063
AID39283.1	150	K	Triosephosphate isomerase [Staphylococcus aureus]	--	1	1.58005e-23	199.59	2	ANDVVGEQVK(1)K	-5.1763	1.091	0.954	1.116	0.973	0.842	1.026	0.960151	0.929676	0.994844	1.17559	0.96663	0.973108	1.136	1.026	1.122	0.828	0.871	1.054	1.193	0.0870887
AID39283.1	151	K	Triosephosphate isomerase [Staphylococcus aureus]	--	1	8.5454e-13	115.41	2	K(1)AVAGLSEDQLK	-4.4099	0.986	1.026	1.063	0.972	0.912	1.034	0.960151	0.929676	0.994844	1.17559	0.96663	0.973108	1.027	1.104	1.069	0.827	0.943	1.063	1.13	0.168627
AID39283.1	113	K	Triosephosphate isomerase [Staphylococcus aureus]	--	1	1.47037e-20	160.98	3	ELFHETDEEINK(1)K	-4.269	1.05	1.071	1.044	0.97	0.938	0.886	0.960151	0.929676	0.994844	1.17559	0.96663	0.973108	1.094	1.152	1.049	0.825	0.97	0.91	1.218	0.0215952
AID39283.1	140	K	Triosephosphate isomerase [Staphylococcus aureus]	--	1	2.72606e-41	199.51	2	ESGK(1)ANDVVGEQVK	-4.3222	1.076	0.925	1.054	1.055	0.891	1.007	0.960151	0.929676	0.994844	1.17559	0.96663	0.973108	1.121	0.995	1.059	0.897	0.922	1.035	1.112	0.126452
AID39283.1	217	K	Triosephosphate isomerase [Staphylococcus aureus]	--	1	5.44165e-31	192.95	2	IQYGGSVK(1)PNNIK	-4.4251	1.006	1.069	1.153	0.915	0.867	0.954	0.960151	0.929676	0.994844	1.17559	0.96663	0.973108	1.048	1.15	1.159	0.778	0.897	0.98	1.264	0.033196
AID39283.1	14	K	Triosephosphate isomerase [Staphylococcus aureus]	--	1	0.000155291	117.3	2	MNK(1)TVQEAK	-5.8926	0.927	1.04	1.221	0.833	0.858	1.12	0.960151	0.929676	0.994844	1.17559	0.96663	0.973108	0.965	1.119	1.227	0.709	0.888	1.151	1.205	0.268065
AID39283.1	202	K	Triosephosphate isomerase [Staphylococcus aureus]	--	1	3.93734e-19	144.16	2	QTIADLSSK(1)EVSEATR	-3.8791	0.955	1.25	0.913	1.029	0.94	0.828	0.960151	0.929676	0.994844	1.17559	0.96663	0.973108	0.995	1.345	0.918	0.875	0.972	0.851	1.208	0.225191
AID39283.1	11	K	Triosephosphate isomerase [Staphylococcus aureus]	--	1	4.19555e-08	90.263	2	TPIIAGNWK(1)MNK	-4.5657	0.981	1.684	1.152	0.665	0.764	0.506	0.960151	0.929676	0.994844	1.17559	0.96663	0.973108	1.022	1.811	1.158	0.566	0.79	0.52	2.127	0.0264106
AID39284.1	277	K	2,3-bisphosphoglycerate-independent phosphoglycerate mutase [Staphylococcus aureus]	--	1	4.72568e-13	156.57	2	AFEGFK(1)VEQVK	-3.9602	0.808	1.037	0.846	1.575	1.079	0.553	0.978487	0.835103	1.05883	1.1299	0.979876	1.01781	0.826	1.242	0.799	1.394	1.101	0.543	0.944	0.986914
AID39284.1	158	K	2,3-bisphosphoglycerate-independent phosphoglycerate mutase [Staphylococcus aureus]	--	1	0.000126781	115.86	2	DVDQK(1)SALK	-4.4613	1.113	0.97	1.167	0.893	0.804	1.057	0.978487	0.835103	1.05883	1.1299	0.979876	1.01781	1.137	1.162	1.102	0.79	0.821	1.039	1.283	0.0419142
AID39284.1	162	K	2,3-bisphosphoglycerate-independent phosphoglycerate mutase [Staphylococcus aureus]	--	1	1.30717e-14	143.22	2	SALK(1)YIEETEAK	-4.5118	1.055	1.074	1.103	0.909	0.814	1.022	0.978487	0.835103	1.05883	1.1299	0.979876	1.01781	1.078	1.286	1.042	0.804	0.831	1.004	1.291	0.0547156
AID39284.1	200	K	2,3-bisphosphoglycerate-independent phosphoglycerate mutase [Staphylococcus aureus]	--	1	0.000117154	110.22	2	EEK(1)AYNAIR	-5.8759	1.027	0.981	1.147	0.966	0.864	1.004	0.978487	0.835103	1.05883	1.1299	0.979876	1.01781	1.05	1.175	1.083	0.855	0.882	0.986	1.215	0.0234185
AID39284.1	26	K	2,3-bisphosphoglycerate-independent phosphoglycerate mutase [Staphylococcus aureus]	--	0.999993	3.02891e-06	65.173	4	ESEHGNAVK(1)LANKPNFDR	-4.99	0.982	0.745	1.073	0.986			0.978487	0.835103	1.05883	1.1299	0.979876	1.01781	1.004	0.892	1.013	0.873			1.111
AID39284.1	30	K	2,3-bisphosphoglycerate-independent phosphoglycerate mutase [Staphylococcus aureus]	--	1	0.00153274	69.915	2	LANK(1)PNFDR	-5.6567	0.978		1.139			1.051	0.978487	0.835103	1.05883	1.1299	0.979876	1.01781	1		1.076			1.033	1.005
AID39284.1	347	K	2,3-bisphosphoglycerate-independent phosphoglycerate mutase [Staphylococcus aureus]	--	1	0.000705368	120.33	2	NEEFK(1)GER	-5.3989	1.167	0.939	1.051	1.017	0.897	0.918	0.978487	0.835103	1.05883	1.1299	0.979876	1.01781	1.193	1.124	0.993	0.9	0.915	0.902	1.218	0.0230957
AID39285.1	268	K	Enolase [Staphylococcus aureus]	--	1	2.93738e-06	171.75	2	FEGEHGAK(1)R	-4.4229	1.064	0.956	1.151	0.876	0.821	1.159	0.972953	0.956657	1.01458	1.08974	0.992848	0.973224	1.094	0.999	1.134	0.804	0.827	1.191	1.144	0.321391
AID39285.1	406	K	Enolase [Staphylococcus aureus]	--	1	0.000152067	105.81	2	IAK(1)YNQLLR	-5.24	0.965	1.005	1.34	0.769	0.728	1.204	0.972953	0.956657	1.01458	1.08974	0.992848	0.973224	0.992	1.051	1.321	0.706	0.733	1.237	1.257	0.27281
AID39285.1	422	K	Enolase [Staphylococcus aureus]	--	1	2.03832e-19	115.05	2	IEDELFETAK(1)YDGIK	-4.7176	0.345	2.043		0.635	0.598		0.972953	0.956657	1.01458	1.08974	0.992848	0.973224	0.355	2.136		0.583	0.602		2.102	0.709586
AID39285.1	427	K	Enolase [Staphylococcus aureus]	--	1	2.4885e-17	133.49	2	YDGIK(1)SFYNLDK	-2.9071	0.938	1.309	0.906	1.001	1.001	0.735	0.972953	0.956657	1.01458	1.08974	0.992848	0.973224	0.964	1.368	0.893	0.919	1.008	0.755	1.202	0.329365
AID39285.1	105	K	Enolase [Staphylococcus aureus]	--	1	4.56483e-06	74.849	2	MMIALDGTPNK(1)GK	-4.0231	0.699	1.085	1.336	0.834	0.91	1.117	0.972953	0.956657	1.01458	1.08974	0.992848	0.973224	0.718	1.134	1.317	0.765	0.917	1.148	1.12	0.682739
AID39285.1	62	K	Enolase [Staphylococcus aureus]	--	1	0.00073373	99.305	2	YLGK(1)GVTK	-3.8682	1.102	0.985	1.114	0.926	0.857	1.01	0.972953	0.956657	1.01458	1.08974	0.992848	0.973224	1.133	1.03	1.098	0.85	0.863	1.038	1.185	0.0685307
AID39289.1	277	K	VacB/RNase II family exoribonuclease [Staphylococcus aureus]	--	1	9.76347e-06	76.85	2	DLDDAISVK(1)K	-5.7006		0.835					1.1199	1.19602	1.01072	0.840702	0.964133	0.868528		0.698
AID39289.1	127	K	VacB/RNase II family exoribonuclease [Staphylococcus aureus]	--	1	0.0192412	42.075	2	GK(1)IEGEVK	-3.9017		0.835					1.1199	1.19602	1.01072	0.840702	0.964133	0.868528		0.698
AID39290.1	48	K	SsrA-binding protein [Staphylococcus aureus]	--	1	5.04786e-06	119.55	2	GSANLK(1)DSYAQVK	-2.8075			1.118	1.635	0.912	0.354	0.94359	1.12899	0.867366	1.03714	1.10861	0.914305			1.289	1.576	0.823	0.387	1.388
AID39297.1	345	K	Clumping factor ClfA, fibrinogen-binding protein [Staphylococcus aureus]	--	1	2.72477e-09	95.656	2	ATLTMPAYINPENVK(1)K	-1.6463	1.193		1.459		0.778	0.701	0.944382	0.966523	1.06973	1.05	1.02002	0.949345	1.263		1.364		0.763	0.738	1.75	0.00557384
AID39297.1	346	K	Clumping factor ClfA, fibrinogen-binding protein [Staphylococcus aureus]	--	1	1.00651e-10	98.895	2	K(1)TGNVTLATGIGSTTANK	-4.4267			1.211	1.032	0.918	0.999	0.944382	0.966523	1.06973	1.05	1.02002	0.949345			1.132	0.983	0.9	1.052	1.157
AID39297.1	276	K	Clumping factor ClfA, fibrinogen-binding protein [Staphylococcus aureus]	--	1	4.8143e-06	85.622	2	GDTFK(1)ITVPK	-4.5214	0.8	1.111	1.319	0.759	0.806	1.195	0.944382	0.966523	1.06973	1.05	1.02002	0.949345	0.847	1.149	1.233	0.723	0.79	1.259	1.165	0.456069
AID39297.1	389	K	Clumping factor ClfA, fibrinogen-binding protein [Staphylococcus aureus]	--	1	1.48718e-12	117.41	2	GTIDQIDK(1)TNNTYR	-4.6098	1.047	0.973	1.086			0.83	0.944382	0.966523	1.06973	1.05	1.02002	0.949345	1.109	1.007	1.015			0.874	1.194
AID39297.1	371	K	Clumping factor ClfA, fibrinogen-binding protein [Staphylococcus aureus]	--	1	9.21931e-09	92.428	2	TVLVDYEK(1)YGK	-4.8661	1.073	1.089	1.155	0.931	0.801	0.897	0.944382	0.966523	1.06973	1.05	1.02002	0.949345	1.136	1.127	1.08	0.887	0.785	0.945	1.277	0.0119781
AID39297.1	374	K	Clumping factor ClfA, fibrinogen-binding protein [Staphylococcus aureus]	--	1	0.000134799	54.584	2	YGK(1)FYNLSIK	-4.6718		0.835					0.944382	0.966523	1.06973	1.05	1.02002	0.949345		0.864
AID39302.1	65	K	Cold shock protein CspC [Staphylococcus aureus]	--	1	0.00012894	65.933	2	GEQAANVVK(1)M	-4.6219	1.075	1.194	1.235	0.663	0.687	1.11	0.851212	1.06596	1.12771	0.791289	1.08929	1.07454	1.263	1.12	1.095	0.838	0.631	1.033	1.39	0.080848
AID39302.1	7	K	Cold shock protein CspC [Staphylococcus aureus]	--	1	0.000240785	43.613	2	MNNGTVK(1)WFNAEK	-3.2881		0.835					0.851212	1.06596	1.12771	0.791289	1.08929	1.07454		0.783
AID39302.1	13	K	Cold shock protein CspC [Staphylococcus aureus]	--	1	7.43699e-06	71.219	2	WFNAEK(1)GFGFIER	-3.946		0.835					0.851212	1.06596	1.12771	0.791289	1.08929	1.07454		0.783
AID39311.1	80	K	hypothetical protein SAXN108_0870 [Staphylococcus aureus]	--	1	0.00139261	69.905	2	EHK(1)SLIK	-3.3273	1.195		1.12		0.688		0.876692	1.02724	0.957259	1.05143	0.911774	1.1756	1.363		1.17		0.755		1.677
AID39311.1	16	K	hypothetical protein SAXN108_0870 [Staphylococcus aureus]	--	1	0.000654317	51.531	2	TLTNNDFNEYK(1)R	-3.7377	0.758	1.167			0.915		0.876692	1.02724	0.957259	1.05143	0.911774	1.1756	0.865	1.136			1.004		0.997
AID39312.1	8	K	Organic hydroperoxide resistance protein [Staphylococcus aureus]	--	1	1.15957e-08	106	3	AIHYETK(1)ATNVGGR	-4.618	1.127	0.822	1.245	1.106	0.769	0.923	1.07425	0.908665	1.05814	1.16036	0.946474	0.852106	1.049	0.905	1.177	0.953	0.812	1.083	1.099	0.443213
AID39312.1	16	K	Organic hydroperoxide resistance protein [Staphylococcus aureus]	--	1	0.000222899	62.271	2	K(1)GHVYTDDR	-5.3801	1.122			1.18	0.731		1.07425	0.908665	1.05814	1.16036	0.946474	0.852106	1.044			1.017	0.772		1.167
AID39315.1	92	K	Thioredoxin [Staphylococcus aureus]	--	1	1.01111e-26	93.576	4	IAHLHSANAK(1)SPEQVESFLAETFK	-3.3218		0.835					1.04251	0.951427	1.07168	1.15352	0.884399	0.896465		0.878
AID39315.1	5	K	Thioredoxin [Staphylococcus aureus]	--	1	8.40826e-18	173.07	2	MQSIK(1)SNESFK	-4.618	1.128	1.047	1.306	0.86	0.7	0.902	1.04251	0.951427	1.07168	1.15352	0.884399	0.896465	1.082	1.1	1.219	0.746	0.791	1.006	1.337	0.0393485
AID39315.1	82	K	Thioredoxin [Staphylococcus aureus]	--	1	0.000165593	44.045	3	NGDK(1)IAHLHSANAK	-3.5884	1.021						1.04251	0.951427	1.07168	1.15352	0.884399	0.896465	0.979
AID39316.1	70	K	hypothetical protein SAXN108_0875 [Staphylococcus aureus]	--	1	0.000880801	108.92	2	ELDLK(1)NK	-4.42	0.985	0.818	0.961	1.014			0.980972	0.854462	0.957362	1.12701	1.04561	1.03459	1.004	0.957	1.004	0.9			1.098
AID39316.1	72	K	hypothetical protein SAXN108_0875 [Staphylococcus aureus]	--	1	7.50166e-09	124.46	2	NK(1)LQTLSDDEK	-4.2864	1.024	0.86	0.901	1.147	1.001	1.12	0.980972	0.854462	0.957362	1.12701	1.04561	1.03459	1.044	1.006	0.941	1.018	0.957	1.083	0.978	0.66619
AID39316.1	8	K	hypothetical protein SAXN108_0875 [Staphylococcus aureus]	--	1	1.71381e-10	117.99	2	FYQYK(1)NCTTCK	-3.9628	1.067	0.979	0.904	0.95	0.905		0.980972	0.854462	0.957362	1.12701	1.04561	1.03459	1.088	1.146	0.944	0.843	0.866		1.24	0.0676305
AID39316.1	108	K	hypothetical protein SAXN108_0875 [Staphylococcus aureus]	--	1	5.73017e-18	183.57	2	ITLGFK(1)EDQYK	-4.2099	1.118	0.944	1.004	1.086	0.939	0.894	0.980972	0.854462	0.957362	1.12701	1.04561	1.03459	1.14	1.105	1.049	0.964	0.898	0.864	1.208	0.00918932
AID39316.1	93	K	hypothetical protein SAXN108_0875 [Staphylococcus aureus]	--	1	5.44247e-13	81.799	2	LELLSSDGMLVK(1)R	-3.9284		1.029		0.747			0.980972	0.854462	0.957362	1.12701	1.04561	1.03459		1.204		0.663			1.816
AID39316.1	63	K	hypothetical protein SAXN108_0875 [Staphylococcus aureus]	--	1	4.39458e-05	67.464	3	LFNTHGAK(1)YR	-5.0233	1.635					0.498	0.980972	0.854462	0.957362	1.12701	1.04561	1.03459	1.667					0.481	3.466
AID39316.1	3	K	hypothetical protein SAXN108_0875 [Staphylococcus aureus]	--	1	0.000736858	78.178	2	MIK(1)FYQYK	-4.7208	1.197	1.145	1.239	0.962	0.567	0.784	0.980972	0.854462	0.957362	1.12701	1.04561	1.03459	1.22	1.34	1.294	0.854	0.542	0.758	1.789	0.0125092
AID39316.1	55	K	hypothetical protein SAXN108_0875 [Staphylococcus aureus]	--	1	1.72351e-08	49.967	3	TIIANTGVEINK(1)LFNTHGAK	-3.2403				0.973			0.980972	0.854462	0.957362	1.12701	1.04561	1.03459				0.863
AID39317.1	8	K	Glycine cleavage system H protein [Staphylococcus aureus]	--	1	0.00174262	57.888	2	AVPNELK(1)YSK	-3.3417			0.948				1.14228	0.93054	1.2053	0.967283	0.858533	0.896069			0.787
AID39317.1	11	K	Glycine cleavage system H protein [Staphylococcus aureus]	--	1	0.000144422	104.39	2	YSK(1)EHEWVK	-4.874	1.418	1.083	1.382	0.714	0.52	0.793	1.14228	0.93054	1.2053	0.967283	0.858533	0.896069	1.241	1.164	1.147	0.738	0.606	0.885	1.594	0.0130385
AID39322.1	146	K	hypothetical protein SAXN108_0881 [Staphylococcus aureus]	--	1	5.96805e-06	96.946	2	AYPSELSGGQK(1)QR	-4.9394	0.837	0.744	1.72		0.505		0.973739	1.13166	0.922217	0.883259	1.04932	1.0398	0.86	0.657	1.865		0.481		2.344
AID39322.1	135	K	hypothetical protein SAXN108_0881 [Staphylococcus aureus]	--	1	0.00166413	47.361	2	EK(1)AYPSELSGGQK	-3.4726			0.948				0.973739	1.13166	0.922217	0.883259	1.04932	1.0398			1.028
AID39322.1	326	K	hypothetical protein SAXN108_0881 [Staphylococcus aureus]	--	1	0.00280217	69.915	2	FEK(1)ELIER	-4.5653	1.188				0.888		0.973739	1.13166	0.922217	0.883259	1.04932	1.0398	1.22				0.846		1.442
AID39322.1	299	K	hypothetical protein SAXN108_0881 [Staphylococcus aureus]	--	1	0.000296129	48.701	2	INILEANIK(1)NTK	-4.8528		1.279				0.587	0.973739	1.13166	0.922217	0.883259	1.04932	1.0398		1.13				0.565	2
AID39324.1	174	K	Methionine ABC transporter substrate-binding protein [Staphylococcus aureus]	--	1	0.000304628	86.205	2	FSDITENK(1)K	-5.2765	1.108	1.084	1.171	0.504	0.864	1.315	0.937773	1.13419	0.838782	0.936238	1.19307	0.959948	1.182	0.956	1.396	0.538	0.724	1.37	1.343	0.290273
AID39324.1	124	K	Methionine ABC transporter substrate-binding protein [Staphylococcus aureus]	--	1	0.00668857	49.96	2	SLK(1)ELPK	-2.432		0.835					0.937773	1.13419	0.838782	0.936238	1.19307	0.959948		0.736
AID39324.1	73	K	Methionine ABC transporter substrate-binding protein [Staphylococcus aureus]	--	1	1.12267e-10	97.594	2	TINDYTTPNK(1)LLDK	-3.5107		1.514		0.632	0.874	0.894	0.937773	1.13419	0.838782	0.936238	1.19307	0.959948		1.335		0.675	0.733	0.931	1.712
AID39328.1	130	K	hypothetical protein SAXN108_0887 [Staphylococcus aureus]	--	1	9.40993e-05	85.622	2	IESDIFSNK(1)IK	-5.5383				0.975	1.06		1.02632	1.07284	0.973452	0.950499	0.990614	0.986272				1.026	1.07
AID39346.1	11	K	Pathogenicity island protein [Staphylococcus aureus]	--	1	6.61315e-06	78.864	2	IDK(1)DNTDNDGIILK	-2.8436		0.614	1.269			1.158	1.01968	1.13755	1.0132	0.983382	0.962345	0.883849		0.54	1.252			1.31	0.684
AID39346.1	73	K	Pathogenicity island protein [Staphylococcus aureus]	--	1	6.39328e-09	71.219	2	ILDDENDQNIIGK(1)LR	-5.8115		1.786		0.706	0.144		1.01968	1.13755	1.0132	0.983382	0.962345	0.883849		1.57		0.718	0.15		3.618
AID39346.1	106	K	Pathogenicity island protein [Staphylococcus aureus]	--	1	7.39676e-05	79.311	2	K(1)EVETLLSNMK	-3.7006	0.565	1.461	0.661				1.01968	1.13755	1.0132	0.983382	0.962345	0.883849	0.554	1.284	0.652
AID39346.1	56	K	Pathogenicity island protein [Staphylococcus aureus]	--	1	2.90694e-17	140.57	2	SVESNSWENEK(1)NK	-4.7751	1.254	1.159	0.965	0.555		0.996	1.01968	1.13755	1.0132	0.983382	0.962345	0.883849	1.23	1.019	0.952	0.564		1.127	1.262	0.377537
AID39348.1	6	K	hypothetical protein SAXN108_0907 [Staphylococcus aureus]	--	1	1.05629e-21	191.25	2	ADESK(1)FEQVK	-3.3252	1.095	1.054	1.088	0.91	0.924	0.893	0.938536	0.996854	0.945845	1.14216	1.01135	0.96526	1.167	1.057	1.15	0.797	0.914	0.925	1.28	0.0120313
AID39348.1	11	K	hypothetical protein SAXN108_0907 [Staphylococcus aureus]	--	1	3.96167e-06	154.28	2	FEQVK(1)GNVK	-4.0158	1.158	1.185	1.194	0.726	0.776	0.888	0.938536	0.996854	0.945845	1.14216	1.01135	0.96526	1.234	1.189	1.262	0.636	0.767	0.92	1.586	0.0119211
AID39348.1	41	K	hypothetical protein SAXN108_0907 [Staphylococcus aureus]	--	1	5.5792e-09	162.49	2	AK(1)EFVENAK	-3.9292	1.307	0.948	1.269	0.823	0.797	0.813	0.938536	0.996854	0.945845	1.14216	1.01135	0.96526	1.393	0.951	1.342	0.721	0.788	0.842	1.568	0.0278398
AID39348.1	48	K	hypothetical protein SAXN108_0907 [Staphylococcus aureus]	--	1	4.40227e-09	170.95	2	EFVENAK(1)EK	-4.9884	1.413	1.167	1.319	0.68	0.638	0.658	0.938536	0.996854	0.945845	1.14216	1.01135	0.96526	1.506	1.171	1.395	0.595	0.631	0.682	2.134	0.000863376
AID39348.1	57	K	hypothetical protein SAXN108_0907 [Staphylococcus aureus]	--	1	1.2489e-06	162.59	2	ATDFIDK(1)VK	-4.6786	1.217	1.028	1.099	0.946	0.862	0.793	0.938536	0.996854	0.945845	1.14216	1.01135	0.96526	1.297	1.031	1.162	0.828	0.852	0.822	1.395	0.00809626
AID39348.1	50	K	hypothetical protein SAXN108_0907 [Staphylococcus aureus]	--	1	1.33464e-06	155.57	2	EK(1)ATDFIDK	-3.8195	1.392	1.198	1.232	0.728	0.691	0.631	0.938536	0.996854	0.945845	1.14216	1.01135	0.96526	1.483	1.202	1.303	0.637	0.683	0.654	2.02	0.000408736
AID39348.1	25	K	hypothetical protein SAXN108_0907 [Staphylococcus aureus]	--	1	4.55034e-103	305.82	2	ETVGNVTDNK(1)NLENEGK	-3.7839	1.089	1.118	0.984	0.887	0.864	1.041	0.938536	0.996854	0.945845	1.14216	1.01135	0.96526	1.16	1.122	1.04	0.777	0.854	1.078	1.226	0.106781
AID39348.1	32	K	hypothetical protein SAXN108_0907 [Staphylococcus aureus]	--	1	2.79566e-29	207.6	2	NLENEGK(1)EDK	-3.4843	1.111	1.122	1.004	0.862	0.895	0.976	0.938536	0.996854	0.945845	1.14216	1.01135	0.96526	1.184	1.126	1.061	0.755	0.885	1.011	1.272	0.0523051
AID39348.1	35	K	hypothetical protein SAXN108_0907 [Staphylococcus aureus]	--	0.9996	4.65974e-12	119.79	2	NLENEGKEDK(1)ASGK	-3.1031	1.049	1.12	1.035	0.872	0.902	0.994	0.938536	0.996854	0.945845	1.14216	1.01135	0.96526	1.118	1.124	1.094	0.763	0.892	1.03	1.242	0.0613681
AID39348.1	15	K	hypothetical protein SAXN108_0907 [Staphylococcus aureus]	--	1	4.89012e-75	256.93	2	GNVK(1)ETVGNVTDNK	-2.9063	1.195	1.255	1.215	0.654	0.726	0.863	0.938536	0.996854	0.945845	1.14216	1.01135	0.96526	1.273	1.259	1.285	0.573	0.718	0.894	1.747	0.0111008
AID39350.1	216	K	ABC transporter ATP-binding protein [Staphylococcus aureus]	--	1	0.000130419	46.358	3	LLNYITPDK(1)VHVMYAGK	-1.8132		0.835					0.929048	1.21158	1.09346	0.798225	1.03754	0.93015		0.689
AID39350.1	224	K	ABC transporter ATP-binding protein [Staphylococcus aureus]	--	1	1.11624e-09	99.305	2	VHVMYAGK(1)VVK	-4.5639	1.109	1.225	1.106	0.712	0.872	0.91	0.929048	1.21158	1.09346	0.798225	1.03754	0.93015	1.194	1.011	1.011	0.892	0.84	0.978	1.187	0.074607
AID39350.1	123	K	ABC transporter ATP-binding protein [Staphylococcus aureus]	--	1	3.73815e-06	82.437	3	REEGQEINLMQFIK(1)K	-3.8696		1.306	0.414				0.929048	1.21158	1.09346	0.798225	1.03754	0.93015		1.078	0.379
AID39350.1	109	K	ABC transporter ATP-binding protein [Staphylococcus aureus]	--	1	0.00219401	58.286	2	SAINAK(1)R	-4.892	0.84	1.08	1.06			0.957	0.929048	1.21158	1.09346	0.798225	1.03754	0.93015	0.904	0.891	0.969			1.029	0.895
AID39350.1	235	K	ABC transporter ATP-binding protein [Staphylococcus aureus]	--	1	0.0001953	83.623	2	SGGPELAK(1)R	-4.8529	1.111	1.146	1.047	0.832	0.848	0.978	0.929048	1.21158	1.09346	0.798225	1.03754	0.93015	1.196	0.946	0.958	1.042	0.817	1.051	1.065	0.599649
AID39350.1	227	K	ABC transporter ATP-binding protein [Staphylococcus aureus]	--	1	4.9499e-09	101.48	2	VVK(1)SGGPELAK	-5.2456	1.125	1.111	1.121	0.79	0.905	0.903	0.929048	1.21158	1.09346	0.798225	1.03754	0.93015	1.211	0.917	1.025	0.99	0.872	0.971	1.113	0.320176
AID39350.1	187	K	ABC transporter ATP-binding protein [Staphylococcus aureus]	--	1	4.80114e-06	132.39	2	VVSK(1)GINQMR	-5.5451	1.034	1.098	1.085	0.775		0.916	0.929048	1.21158	1.09346	0.798225	1.03754	0.93015	1.113	0.906	0.992	0.971		0.985	1.026	0.790438
AID39350.1	152	K	ABC transporter ATP-binding protein [Staphylococcus aureus]	--	1	7.66419e-13	112.7	2	YLNEGFSGGEK(1)K	-4.0267	1.028	1.234	1.061	0.766	0.94	0.906	0.929048	1.21158	1.09346	0.798225	1.03754	0.93015	1.107	1.019	0.97	0.96	0.906	0.974	1.09	0.127332
AID39351.1	35	K	FeS assembly protein SufD [Staphylococcus aureus]	--	1	1.00525e-07	77.696	2	ALK(1)LTETLEMPKPDK	-2.916	0.694	1.102					1.01507	1.10823	1.01825	0.881905	1.05396	0.922584	0.684	0.994
AID39351.1	44	K	FeS assembly protein SufD [Staphylococcus aureus]	--	1	1.41043e-14	94.66	2	LTETLEMPK(1)PDK	-4.9469	1.355	1.441		0.771	0.746	0.565	1.01507	1.10823	1.01825	0.881905	1.05396	0.922584	1.335	1.3		0.874	0.708	0.612	1.802	0.0207896
AID39351.1	47	K	FeS assembly protein SufD [Staphylococcus aureus]	--	0.991863	2.07417e-08	82.437	2	LTETLEMPK(0.008)PDK(0.992)TK	-3.0829		1.191			0.61		1.01507	1.10823	1.01825	0.881905	1.05396	0.922584		1.075			0.579		1.857
AID39351.1	422	K	FeS assembly protein SufD [Staphylococcus aureus]	--	1	0.000219199	122.44	2	ELPIEDVK(1)R	-5.1333		1.035	0.915		0.846		1.01507	1.10823	1.01825	0.881905	1.05396	0.922584		0.934	0.899		0.803		1.141
AID39351.1	316	K	FeS assembly protein SufD [Staphylococcus aureus]	--	1	9.81614e-06	64.906	2	ETDGYILK(1)HGVMK	-3.8017					1.063		1.01507	1.10823	1.01825	0.881905	1.05396	0.922584					1.009
AID39351.1	302	K	FeS assembly protein SufD [Staphylococcus aureus]	--	1	9.29401e-22	180.81	2	INLTSK(1)IVQYGK	-5.279	0.98	1.55	0.93	0.704	0.968	0.712	1.01507	1.10823	1.01825	0.881905	1.05396	0.922584	0.965	1.399	0.913	0.798	0.918	0.772	1.317	0.145904
AID39351.1	308	K	FeS assembly protein SufD [Staphylococcus aureus]	--	1	1.02396e-12	117.21	2	IVQYGK(1)ETDGYILK	-4.8056	1.019	1.419	0.904	0.679	0.948	0.95	1.01507	1.10823	1.01825	0.881905	1.05396	0.922584	1.004	1.28	0.888	0.77	0.899	1.03	1.175	0.314429
AID39351.1	52	K	FeS assembly protein SufD [Staphylococcus aureus]	--	1	0.0152719	46.033	2	K(1)WDFDSFK	-4.8853			1.164		1.071	0.957	1.01507	1.10823	1.01825	0.881905	1.05396	0.922584			1.143		1.016	1.037	1.113
AID39351.1	59	K	FeS assembly protein SufD [Staphylococcus aureus]	--	0.999476	0.000908871	44.82	3	K(0.001)WDFDSFK(0.999)QHDVK	-3.6167			0.948				1.01507	1.10823	1.01825	0.881905	1.05396	0.922584			0.931
AID39351.1	286	K	FeS assembly protein SufD [Staphylococcus aureus]	--	1	1.4077e-14	102.26	2	STSSLK(1)SVVVGTGEQK	-3.5694	1.116	1.32	1.034	0.647	0.917	0.884	1.01507	1.10823	1.01825	0.881905	1.05396	0.922584	1.099	1.191	1.015	0.734	0.87	0.958	1.29	0.0461196
AID39351.1	296	K	FeS assembly protein SufD [Staphylococcus aureus]	--	1	3.53807e-41	193.62	2	SVVVGTGEQK(1)INLTSK	-3.4185	1.089	1.328	0.997	0.689	0.956	0.855	1.01507	1.10823	1.01825	0.881905	1.05396	0.922584	1.073	1.198	0.979	0.781	0.907	0.927	1.243	0.052425
AID39351.1	134	K	FeS assembly protein SufD [Staphylococcus aureus]	--	1	3.39911e-08	68.108	2	YFMK(1)DAVTVDEHR	-3.8881	0.951	1.433	0.621		0.742		1.01507	1.10823	1.01825	0.881905	1.05396	0.922584	0.937	1.293	0.61		0.704		1.345
AID39353.1	138	K	nitrogen fixation protein NifU [Staphylococcus aureus]	--	1	0.00811476	43.168	2	ALEK(1)GTVAK	-4.5953		0.835					1.02418	1.02671	1.01435	0.995505	1.00038	0.938877		0.813
AID39353.1	143	K	nitrogen fixation protein NifU [Staphylococcus aureus]	--	1	0.0191122	42.075	2	GTVAK(1)EGK	-3.7909		0.835					1.02418	1.02671	1.01435	0.995505	1.00038	0.938877		0.813
AID39353.1	127	K	nitrogen fixation protein NifU [Staphylococcus aureus]	--	1	0.0161271	44.82	2	IK(1)CATLAWK	-6.2119	1.021						1.02418	1.02671	1.01435	0.995505	1.00038	0.938877	0.997
AID39353.1	19	K	nitrogen fixation protein NifU [Staphylococcus aureus]	--	1	8.65434e-05	47.561	2	SVIMDHYK(1)NPR	-3.0351	1.083		0.89				1.02418	1.02671	1.01435	0.995505	1.00038	0.938877	1.057		0.877
AID39354.1	158	K	Iron-sulfur cluster assembly protein SufB [Staphylococcus aureus]	--	1	6.0955e-09	117.21	2	DTDSALQENEELFK(1)K	-5.7489		0.835					0.897728	0.988413	1.03421	1.06128	1.01862	0.999754		0.845
AID39354.1	159	K	Iron-sulfur cluster assembly protein SufB [Staphylococcus aureus]	--	1	2.457e-12	115.04	2	K(1)YFASVVPAADNK	-6.2877		1.206	1.052	0.658	1.062	0.965	0.897728	0.988413	1.03421	1.06128	1.01862	0.999754		1.22	1.017	0.62	1.043	0.965	1.277	0.314398
AID39354.1	139	K	Iron-sulfur cluster assembly protein SufB [Staphylococcus aureus]	--	1	4.98561e-06	120.33	2	ELEEK(1)GIIFK	-2.867		1.307	0.972	0.71	0.722		0.897728	0.988413	1.03421	1.06128	1.01862	0.999754		1.322	0.94	0.669	0.709		1.642	0.108423
AID39354.1	330	K	Iron-sulfur cluster assembly protein SufB [Staphylococcus aureus]	--	1	0.00563644	51.531	3	GQVQDAGAK(1)MIHK	-3.0402		0.835					0.897728	0.988413	1.03421	1.06128	1.01862	0.999754		0.845
AID39354.1	334	K	Iron-sulfur cluster assembly protein SufB [Staphylococcus aureus]	--	1	3.92606e-06	77.157	3	MIHK(1)APNTSSTIVSK	-4.1387	1.021						0.897728	0.988413	1.03421	1.06128	1.01862	0.999754	1.137
AID39354.1	4	K	Iron-sulfur cluster assembly protein SufB [Staphylococcus aureus]	--	1	0.0117711	50.297	2	K(1)APDVGDYK	-3.1558		0.835					0.897728	0.988413	1.03421	1.06128	1.01862	0.999754		0.845
AID39354.1	105	K	Iron-sulfur cluster assembly protein SufB [Staphylococcus aureus]	--	1	3.50344e-06	82.437	2	TFDK(1)LGIPEAEQK	-4.8181	1.02	0.915	1.259		0.88	0.937	0.897728	0.988413	1.03421	1.06128	1.01862	0.999754	1.136	0.926	1.217		0.864	0.937	1.214	0.186497
AID39362.1	91	K	hypothetical protein SAXN108_0921 [Staphylococcus aureus]	--	1	0.0137658	46.447	2	HLSK(1)QEVK	-5.8735			0.948				1.0254	1.10325	0.982675	0.973144	0.977301	0.938223			0.965
AID39364.1	86	K	hypothetical protein SAXN108_0923 [Staphylococcus aureus]	--	1	1.27428e-12	110.44	2	ETQQAINK(1)TVGIR	-4.2211	0.897	0.989	1.31	0.947	0.649	1.215	1.03476	0.969873	1.08674	0.990607	0.865503	1.05252	0.867	1.02	1.205	0.956	0.75	1.154	1.081	0.619212
AID39365.1	48	K	N-acetyl-glucosamine catabolism-like protein [Staphylococcus aureus]	--	1	4.17392e-18	77.347	3	GIPHLYVTNNSTK(1)TPEQVTEK	-2.8257	0.691		1.343	1.196		0.847	0.914514	1.0085	1.01175	1.0611	1.05645	0.947688	0.756		1.327	1.127		0.894	1.031	0.994999
AID39365.1	56	K	N-acetyl-glucosamine catabolism-like protein [Staphylococcus aureus]	--	1	9.57616e-05	70.389	2	TPEQVTEK(1)LR	-5.4879		1.092	0.952		0.732		0.914514	1.0085	1.01175	1.0611	1.05645	0.947688		1.083	0.941		0.693		1.46
AID39368.1	271	K	D-alanine--polyphosphoribitol ligase subunit1 [Staphylococcus aureus]	--	1	0.000803644	65.313	2	AAK(1)ALVNR	-5.3758	1.045	0.989	1.1	0.92	0.913	1.034	0.985029	0.996173	0.979401	0.98638	1.05463	0.998387	1.061	0.993	1.123	0.933	0.866	1.036	1.121	0.140975
AID39368.1	368	K	D-alanine--polyphosphoribitol ligase subunit1 [Staphylococcus aureus]	--	1	1.43064e-20	175.54	2	AK(1)FENGQWFIQGR	-4.5609		1.403		0.312			0.985029	0.996173	0.979401	0.98638	1.05463	0.998387		1.408		0.316			4.456
AID39368.1	416	K	D-alanine--polyphosphoribitol ligase subunit1 [Staphylococcus aureus]	--	1	0.000106318	54.584	2	EAIVVPVYK(1)NDK	-5.8129	1.126		1.077	0.89	0.899		0.985029	0.996173	0.979401	0.98638	1.05463	0.998387	1.143		1.1	0.902	0.852		1.279	0.0189362
AID39368.1	88	K	D-alanine--polyphosphoribitol ligase subunit1 [Staphylococcus aureus]	--	1	0.00137245	73.637	2	IK(1)MIINK	-4.4262	1.193	1.089	1.132	0.863	0.708	0.976	0.985029	0.996173	0.979401	0.98638	1.05463	0.998387	1.211	1.093	1.156	0.875	0.671	0.978	1.371	0.047547
AID39368.1	347	K	D-alanine--polyphosphoribitol ligase subunit1 [Staphylococcus aureus]	--	1	0.000373184	44.571	2	NDQK(1)TAEVFNFDDGIR	-2.434		0.835					0.985029	0.996173	0.979401	0.98638	1.05463	0.998387		0.838
AID39368.1	444	K	D-alanine--polyphosphoribitol ligase subunit1 [Staphylococcus aureus]	--	1	0.00142399	101.41	2	NIK(1)NDLK	-3.5235	1.049	0.885	1.076	0.853	0.957		0.985029	0.996173	0.979401	0.98638	1.05463	0.998387	1.065	0.888	1.099	0.865	0.907		1.148	0.223023
AID39368.1	215	K	D-alanine--polyphosphoribitol ligase subunit1 [Staphylococcus aureus]	--	1	0.00192432	69.093	2	NMINK(1)PK	-8.013	0.921	0.947	1.079			1.033	0.985029	0.996173	0.979401	0.98638	1.05463	0.998387	0.935	0.951	1.102			1.035	0.962
AID39368.1	407	K	D-alanine--polyphosphoribitol ligase subunit1 [Staphylococcus aureus]	--	1	7.37659e-13	98.167	2	QSEFVK(1)EAIVVPVYK	-3.0078		1.34		0.385			0.985029	0.996173	0.979401	0.98638	1.05463	0.998387		1.345		0.39			3.449
AID39369.1	186	K	D-alanyl transfer protein DltB [Staphylococcus aureus]	--	0.999815	0.0347609	58.286	2	FVK(1)DDKK	-4.7214	0.914	1.023		0.856			0.987363	0.994141	1.03291	0.949464	1.0544	0.981719	0.926	1.029		0.902			1.084
AID39371.1	255	K	Polyglycerophosphate chain D-alanine transfer protein DltD [Staphylococcus aureus]	--	1	7.56397e-10	126.29	2	ADTTSNK(1)FGIR	-5.1106	0.94	1.015		0.916	0.98		0.980573	1.01663	0.96933	1.00373	1.03726	0.992482	0.959	0.998		0.913	0.945		1.053	0.187825
AID39371.1	248	K	Polyglycerophosphate chain D-alanine transfer protein DltD [Staphylococcus aureus]	--	1	4.25124e-13	119.55	2	AVEIGK(1)ADTTSNK	-4.4387	0.938	1.049	1.099	0.891	1.036	0.97	0.980573	1.01663	0.96933	1.00373	1.03726	0.992482	0.957	1.032	1.134	0.888	0.999	0.977	1.09	0.233553
AID39371.1	264	K	Polyglycerophosphate chain D-alanine transfer protein DltD [Staphylococcus aureus]	--	1	0.000401274	40.861	2	DQYWK(1)LIQESK	-3.8357			0.948				0.980573	1.01663	0.96933	1.00373	1.03726	0.992482			0.978
AID39371.1	270	K	Polyglycerophosphate chain D-alanine transfer protein DltD [Staphylococcus aureus]	--	1	0.00408913	58.286	2	LIQESK(1)R	-5.7598	0.993		1.084			1.106	0.980573	1.01663	0.96933	1.00373	1.03726	0.992482	1.013		1.118			1.114	0.956
AID39371.1	202	K	Polyglycerophosphate chain D-alanine transfer protein DltD [Staphylococcus aureus]	--	1	0.000119785	47.57	2	DSYISGFK(1)ENQLIK	-3.3862		0.835					0.980573	1.01663	0.96933	1.00373	1.03726	0.992482		0.821
AID39371.1	208	K	Polyglycerophosphate chain D-alanine transfer protein DltD [Staphylococcus aureus]	--	1	1.31328e-06	40.533	2	ENQLIK(1)IEAIK	-0.95912			0.948				0.980573	1.01663	0.96933	1.00373	1.03726	0.992482			0.978
AID39371.1	213	K	Polyglycerophosphate chain D-alanine transfer protein DltD [Staphylococcus aureus]	--	1	4.92013e-06	59.731	2	IEAIK(1)SLFAMDK	-6.0289		0.835					0.980573	1.01663	0.96933	1.00373	1.03726	0.992482		0.821
AID39371.1	194	K	Polyglycerophosphate chain D-alanine transfer protein DltD [Staphylococcus aureus]	--	1	0.00157464	43.168	2	ETK(1)DSYISGFK	-3.8678				0.973			0.980573	1.01663	0.96933	1.00373	1.03726	0.992482				0.969
AID39371.1	184	K	Polyglycerophosphate chain D-alanine transfer protein DltD [Staphylococcus aureus]	--	1	0.000807275	72.038	2	EYLK(1)SYAK	-6.0847			1.093		1.086	1.033	0.980573	1.01663	0.96933	1.00373	1.03726	0.992482			1.128		1.047	1.041	1.08
AID39371.1	188	K	Polyglycerophosphate chain D-alanine transfer protein DltD [Staphylococcus aureus]	--	1	0.0062568	70.67	2	SYAK(1)NPK	-3.1722				1.141	1.247	0.819	0.980573	1.01663	0.96933	1.00373	1.03726	0.992482				1.137	1.202	0.825
AID39371.1	388	K	Polyglycerophosphate chain D-alanine transfer protein DltD [Staphylococcus aureus]	--	1	0.0180799	41.824	2	GEPQPEVDK(1)PK	-4.0809			0.948				0.980573	1.01663	0.96933	1.00373	1.03726	0.992482			0.978
AID39371.1	390	K	Polyglycerophosphate chain D-alanine transfer protein DltD [Staphylococcus aureus]	--	0.953533	0.000103712	63.212	2	GEPQPEVDK(0.046)PK(0.954)N	-5.0145				0.82	1.23		0.980573	1.01663	0.96933	1.00373	1.03726	0.992482				0.817	1.186
AID39371.1	56	K	Polyglycerophosphate chain D-alanine transfer protein DltD [Staphylococcus aureus]	--	1	3.17753e-24	175.54	2	GTLIQDK(1)LYESNK	-2.6192	0.943	1.247		0.952	0.963	0.873	0.980573	1.01663	0.96933	1.00373	1.03726	0.992482	0.962	1.227		0.948	0.928	0.88	1.191	0.174945
AID39371.1	349	K	Polyglycerophosphate chain D-alanine transfer protein DltD [Staphylococcus aureus]	--	1	5.27226e-06	74.849	2	IYDMTDK(1)DYEK	-4.9433	0.87		1.191	0.965		1.125	0.980573	1.01663	0.96933	1.00373	1.03726	0.992482	0.887		1.229	0.961		1.134	1.01	0.999381
AID39371.1	180	K	Polyglycerophosphate chain D-alanine transfer protein DltD [Staphylococcus aureus]	--	1	0.000897996	43.306	3	LLQFPHVHNK(1)EYLK	-3.5064			0.948				0.980573	1.01663	0.96933	1.00373	1.03726	0.992482			0.978
AID39371.1	164	K	Polyglycerophosphate chain D-alanine transfer protein DltD [Staphylococcus aureus]	--	1	0.00113127	91.783	2	NMSTELK(1)R	-4.5214	1.021						0.980573	1.01663	0.96933	1.00373	1.03726	0.992482	1.041
AID39377.1	75	K	NADH dehydrogenase [Staphylococcus aureus]	--	1	5.7158e-22	212.93	2	DK(1)VNFVQAEVTK	-4.1039	1.143	1.226	1.067	0.775	0.89	0.817	1.0559	1.05687	1.03456	0.997609	0.976833	0.878223	1.082	1.16	1.031	0.777	0.911	0.93	1.25	0.0273281
AID39377.1	85	K	NADH dehydrogenase [Staphylococcus aureus]	--	1	2.98366e-17	119.43	2	VNFVQAEVTK(1)IDR	-2.7158	0.809	1.836	0.591	0.739	0.666		1.0559	1.05687	1.03456	0.997609	0.976833	0.878223	0.766	1.737	0.571	0.741	0.682		1.44	0.602932
AID39377.1	152	K	NADH dehydrogenase [Staphylococcus aureus]	--	1	0.000116873	76.572	2	FANYAASK(1)EK	-5.5865	1.082	0.958	0.88	1.037	0.849		1.0559	1.05687	1.03456	0.997609	0.976833	0.878223	1.025	0.906	0.851	1.039	0.869		0.972	0.796128
AID39377.1	269	K	NADH dehydrogenase [Staphylococcus aureus]	--	1	1.26676e-24	178.52	2	GSK(1)LMEESFEGVK	-2.5832	1.217	1.229	1.053	0.746	0.805	0.876	1.0559	1.05687	1.03456	0.997609	0.976833	0.878223	1.153	1.163	1.018	0.748	0.824	0.997	1.298	0.048407
AID39377.1	279	K	NADH dehydrogenase [Staphylococcus aureus]	--	1	3.4298e-17	191.25	2	LMEESFEGVK(1)R	-4.0031	1.179	1.128	1.103	0.864	0.826	0.833	1.0559	1.05687	1.03456	0.997609	0.976833	0.878223	1.117	1.067	1.066	0.866	0.846	0.949	1.221	0.00631081
AID39377.1	368	K	NADH dehydrogenase [Staphylococcus aureus]	--	1	1.03476e-13	74.62	3	GTVCSLGSHDGVGMVFGK(1)PIAGK	-3.7016		0.835					1.0559	1.05687	1.03456	0.997609	0.976833	0.878223		0.79
AID39377.1	230	K	NADH dehydrogenase [Staphylococcus aureus]	--	1	2.39505e-19	126.63	2	GVEFK(1)IATPIVACNEK	-4.6766	1.113	1.789		1.023	0.367	0.464	1.0559	1.05687	1.03456	0.997609	0.976833	0.878223	1.054	1.693		1.025	0.376	0.528	2.136	0.145319
AID39377.1	187	K	NADH dehydrogenase [Staphylococcus aureus]	--	1	2.201e-08	79.235	2	IPELCSK(1)YGVDQNK	-4.306	1.054	1.086	0.931	0.875		0.982	1.0559	1.05687	1.03456	0.997609	0.976833	0.878223	0.998	1.028	0.9	0.877		1.118	0.978	0.882849
AID39377.1	194	K	NADH dehydrogenase [Staphylococcus aureus]	--	1	0.000153578	119.07	2	YGVDQNK(1)VK	-5.9449	1.335	0.925	1.051	0.979	0.765	0.939	1.0559	1.05687	1.03456	0.997609	0.976833	0.878223	1.264	0.875	1.016	0.981	0.783	1.069	1.114	0.500952
AID39377.1	7	K	NADH dehydrogenase [Staphylococcus aureus]	--	1	8.53853e-06	58.508	2	K(1)VLVLGAGYAGLQTVTK	-4.0543		0.835					1.0559	1.05687	1.03456	0.997609	0.976833	0.878223		0.79
AID39377.1	196	K	NADH dehydrogenase [Staphylococcus aureus]	--	1	8.8224e-09	90.306	2	VK(1)ITCVEAAPK	-4.9998	1.065	1.075	0.933	1.045	0.931	0.921	1.0559	1.05687	1.03456	0.997609	0.976833	0.878223	1.009	1.017	0.902	1.048	0.953	1.049	0.96	0.45646
AID39378.1	249	K	Cytosol aminopeptidase PepA [Staphylococcus aureus]	--	1	7.872e-09	82.437	2	DK(1)DEAPIALVGK	-4.8628	1.018	1.184	0.794			0.934	0.962009	0.992749	1.07001	1.05025	0.901672	1.02331	1.058	1.193	0.742			0.913	1.093
AID39378.1	53	K	Cytosol aminopeptidase PepA [Staphylococcus aureus]	--	1	0.000443147	51.872	3	HQHIIGSK(1)VGK	-4.2952		0.905	1.239		0.787	1.087	0.962009	0.992749	1.07001	1.05025	0.901672	1.02331		0.912	1.158		0.873	1.062	1.07	0.714306
AID39378.1	80	K	Cytosol aminopeptidase PepA [Staphylococcus aureus]	--	1	6.5358e-15	124.46	2	LITVGLGNLK(1)TR	-4.9472	1	1.205	1.125	0.883	0.728	0.998	0.962009	0.992749	1.07001	1.05025	0.901672	1.02331	1.039	1.214	1.051	0.841	0.807	0.975	1.26	0.0383981
AID39389.1	63	K	hypothetical protein SAXN108_0948 [Staphylococcus aureus]	--	1	0.00458815	49.96	2	ALSHFEK(1)R	-5.1189	1.169		1.001			0.999	0.921032	0.957546	0.893348	1.10898	1.09611	1.02299	1.269		1.121			0.977	1.223
AID39389.1	37	K	hypothetical protein SAXN108_0948 [Staphylococcus aureus]	--	1	8.69409e-09	61.211	4	HPK(1)QGDLHNPTETEGVFFHDR	-2.8898				0.973			0.921032	0.957546	0.893348	1.10898	1.09611	1.02299				0.877
AID39389.1	115	K	hypothetical protein SAXN108_0948 [Staphylococcus aureus]	--	1	0.000641057	58.889	2	LK(1)EDYSLQYK	-5.9791		0.835					0.921032	0.957546	0.893348	1.10898	1.09611	1.02299		0.872
AID39389.1	34	K	hypothetical protein SAXN108_0948 [Staphylococcus aureus]	--	1	0.000294844	63.397	2	VEQVIK(1)HPK	-4.8875	1.093	0.954	0.995	0.908	0.853		0.921032	0.957546	0.893348	1.10898	1.09611	1.02299	1.187	0.996	1.114	0.819	0.778		1.376	0.0192942
AID39390.1	9	K	Peptidyl-prolyl cis-trans isomerase [Staphylococcus aureus]	--	1	1.75462e-06	62.454	2	ANYPQLNK(1)EVQQGEIK	-5.0386	0.883	1.393		0.894	0.927	0.847	1.01128	0.860854	1.06112	1.0027	1.00655	1.0575	0.873	1.618		0.892	0.921	0.801	1.429	0.278223
AID39390.1	17	K	Peptidyl-prolyl cis-trans isomerase [Staphylococcus aureus]	--	1	6.9417e-13	75.012	3	EVQQGEIK(1)VVMHTNK	-4.519	1.013	1.055	1.127		0.792	1.013	1.01128	0.860854	1.06112	1.0027	1.00655	1.0575	1.002	1.226	1.062		0.787	0.958	1.257	0.119975
AID39390.1	24	K	Peptidyl-prolyl cis-trans isomerase [Staphylococcus aureus]	--	1	8.30353e-06	74.524	3	VVMHTNK(1)GDMTFK	-4.0434		0.965	1.135	0.857	0.814		1.01128	0.860854	1.06112	1.0027	1.00655	1.0575		1.121	1.07	0.855	0.809		1.317	0.016813
AID39391.1	58	K	RNA binding protein, contains ribosomal protein S1 domain [Staphylococcus aureus]	--	1	4.25462e-07	99.855	2	FLSEGQIVK(1)AK	-5.7291	1.438	0.607		1.005	0.883		1.01956	0.944648	0.926137	1.07579	1.05799	0.975878	1.41	0.643		0.934	0.835		1.161	0.866948
AID39392.1	220	K	Oye family NADH-dependent flavin oxidoreductase [Staphylococcus aureus]	--	1	3.76894e-05	60	2	EAYGNK(1)DFIVGYR	-4.4244				0.973			0.901347	0.932501	0.96418	1.06875	0.994583	1.13864				0.91
AID39392.1	273	K	Oye family NADH-dependent flavin oxidoreductase [Staphylococcus aureus]	--	1	0.000227847	76.85	2	EGK(1)YAGQER	-4.1686	1.026	0.899		1.048	0.996	1.131	0.901347	0.932501	0.96418	1.06875	0.994583	1.13864	1.138	0.964		0.981	1.001	0.993	1.06	0.444546
AID39392.1	136	K	Oye family NADH-dependent flavin oxidoreductase [Staphylococcus aureus]	--	1	7.68292e-09	75.474	3	SFGQK(1)QEHSAR	-3.5552	1.025	0.92	1.143	0.843	0.946	1.165	0.901347	0.932501	0.96418	1.06875	0.994583	1.13864	1.137	0.987	1.185	0.789	0.951	1.023	1.198	0.126385
AID39392.1	4	K	Oye family NADH-dependent flavin oxidoreductase [Staphylococcus aureus]	--	1	0.000189222	56.202	2	SK(1)YEPLFDK	-4.3833	1.033	1.048	1.098	0.969	0.685	1.169	0.901347	0.932501	0.96418	1.06875	0.994583	1.13864	1.146	1.124	1.139	0.907	0.689	1.027	1.3	0.0798793
AID39393.1	71	K	Ornithine aminotransferase [Staphylococcus aureus]	--	1	8.19931e-06	63.908	2	DQADK(1)VTLVSR	-3.8474			0.948				1.21935	1.05237	1.06135	0.923826	0.922304	0.820792			0.893
AID39393.1	390	K	Ornithine aminotransferase [Staphylococcus aureus]	--	1	3.84424e-11	152.17	2	EELDLALEK(1)IR	-4.2582		0.835					1.21935	1.05237	1.06135	0.923826	0.922304	0.820792		0.793
AID39393.1	324	K	Ornithine aminotransferase [Staphylococcus aureus]	--	1	8.06791e-05	51.454	2	EQLK(1)QIDHPSIK	-4.5548	1.193		1.043	0.71			1.21935	1.05237	1.06135	0.923826	0.922304	0.820792	0.978		0.983	0.769			1.275
AID39393.1	66	K	Ornithine aminotransferase [Staphylococcus aureus]	--	1	1.5317e-09	99.174	2	IIQALK(1)DQADK	-6.1965	1.142	1.077	1.137	0.947	0.956	0.65	1.21935	1.05237	1.06135	0.923826	0.922304	0.820792	0.937	1.023	1.071	1.025	1.037	0.792	1.062	0.529973
AID39393.1	320	K	Ornithine aminotransferase [Staphylococcus aureus]	--	1	4.00533e-09	108.2	2	SLELGDYFK(1)EQLK	-5.753		0.835					1.21935	1.05237	1.06135	0.923826	0.922304	0.820792		0.793
AID39394.1	70	K	NAD-specific glutamate dehydrogenase [Staphylococcus aureus]	--	1	0.000141012	57.003	3	AQHNDAVGPTK(1)GGVR	-3.7832	1.163	0.847	0.98	0.79			1.2089	1.08514	1.01855	0.933468	0.928928	0.825015	0.962	0.781	0.962	0.846			1.066
AID39394.1	176	K	NAD-specific glutamate dehydrogenase [Staphylococcus aureus]	--	1	4.24158e-08	51.128	3	FNSPGFITGK(1)PIVLGGSHGR	-3.7944		0.835					1.2089	1.08514	1.01855	0.933468	0.928928	0.825015		0.769
AID39394.1	402	K	NAD-specific glutamate dehydrogenase [Staphylococcus aureus]	--	1	1.14809e-05	79.809	2	LAAYIIGIK(1)R	-4.7387	1.2		1.229		0.561		1.2089	1.08514	1.01855	0.933468	0.928928	0.825015	0.993		1.207		0.604		1.821
AID39394.1	53	K	NAD-specific glutamate dehydrogenase [Staphylococcus aureus]	--	1	1.16066e-08	110.44	2	MDDGTVK(1)TFTGYR	-4.0279	1.479		1.454	0.498	0.537		1.2089	1.08514	1.01855	0.933468	0.928928	0.825015	1.223		1.428	0.533	0.578		2.386	0.010008
AID39394.1	16	K	NAD-specific glutamate dehydrogenase [Staphylococcus aureus]	--	1	4.04273e-08	49.967	3	TENNNLVTSTQGIIK(1)EALHK	0.70433		0.835					1.2089	1.08514	1.01855	0.933468	0.928928	0.825015		0.769
AID39398.1	176	K	Glucose-6-phosphate isomerase [Staphylococcus aureus]	--	1	4.82428e-05	137.84	2	IFATTDK(1)EK	-5.6609	1.074	0.993	1.103	0.928	0.874	1.025	0.955786	0.956241	1.03479	1.07416	0.984156	0.994863	1.124	1.038	1.066	0.864	0.888	1.03	1.16	0.0636211
AID39398.1	178	K	Glucose-6-phosphate isomerase [Staphylococcus aureus]	--	0.964929	0.000384566	76.255	2	IFATTDK(0.035)EK(0.965)GALK	-3.5835	1.015		1.337	0.785	0.837		0.955786	0.956241	1.03479	1.07416	0.984156	0.994863	1.062		1.292	0.731	0.85		1.489	0.0852069
AID39398.1	67	K	Glucose-6-phosphate isomerase [Staphylococcus aureus]	--	1	0.00155073	108.92	2	IVEASK(1)R	-5.1526	1.027	0.938	1.054	0.945	0.837		0.955786	0.956241	1.03479	1.07416	0.984156	0.994863	1.075	0.981	1.019	0.88	0.85		1.185	0.0190958
AID39398.1	154	K	Glucose-6-phosphate isomerase [Staphylococcus aureus]	--	1	0.000149679	105.36	2	LFK(1)QLVEER	-7.5983	0.836	0.687	0.921	1.124	1.309		0.955786	0.956241	1.03479	1.07416	0.984156	0.994863	0.875	0.718	0.89	1.046	1.33		0.697	0.0654787
AID39398.1	436	K	Glucose-6-phosphate isomerase [Staphylococcus aureus]	--	1	0.00682227	65.156	2	PGFEDLK(1)K	-3.9849	1.152				0.926		0.955786	0.956241	1.03479	1.07416	0.984156	0.994863	1.205				0.941		1.281
AID39398.1	28	K	Glucose-6-phosphate isomerase [Staphylococcus aureus]	--	1	1.83559e-10	171.34	3	QQQEIVK(1)SIHK	-4.4413	1.017	0.977	1.158	0.923	0.835	1.099	0.955786	0.956241	1.03479	1.07416	0.984156	0.994863	1.064	1.022	1.119	0.859	0.848	1.105	1.14	0.200934
AID39398.1	21	K	Glucose-6-phosphate isomerase [Staphylococcus aureus]	--	1	2.07586e-28	111.75	3	TLEFFGEHELK(1)QQQEIVK	-2.5533	0.394	1.867		0.967	0.409		0.955786	0.956241	1.03479	1.07416	0.984156	0.994863	0.412	1.952		0.9	0.416		1.796	0.702743
AID39398.1	330	K	Glucose-6-phosphate isomerase [Staphylococcus aureus]	--	1	9.5612e-07	61.194	3	VNHPK(1)YDITIEK	-4.3753	0.872	0.563		1.829	0.982	0.835	0.955786	0.956241	1.03479	1.07416	0.984156	0.994863	0.912	0.589		1.703	0.998	0.839	0.636	0.272112
AID39398.1	163	K	Glucose-6-phosphate isomerase [Staphylococcus aureus]	--	1	0.00395247	50.834	2	YGK(1)EEAQK	-2.9269	1.15		0.908		0.973		0.955786	0.956241	1.03479	1.07416	0.984156	0.994863	1.203		0.877		0.989		1.052
AID39401.1	133	K	Signal peptidase IB [Staphylococcus aureus]	--	1	1.06281e-05	78.157	2	DLPNANPK(1)SNVIPK	-3.2856		1.042	0.85	1.067	0.765	1.3	0.937053	1.013	0.940344	1.01415	1.09911	0.996335		1.029	0.904	1.052	0.696	1.305	0.95	0.936563
AID39401.1	153	K	Signal peptidase IB [Staphylococcus aureus]	--	1	0.0344492	41.025	2	EVSK(1)DSR	-6.1089	1.021						0.937053	1.013	0.940344	1.01415	1.09911	0.996335	1.09
AID39401.1	190	K	Signal peptidase IB [Staphylococcus aureus]	--	1	0.0120349	49.16	2	HNFNPENTK(1)N	-5.5078			0.948				0.937053	1.013	0.940344	1.01415	1.09911	0.996335			1.008
AID39401.1	100	K	Signal peptidase IB [Staphylococcus aureus]	--	1	1.76754e-06	94.791	2	K(1)QDEPYLNYNLK	-4.8826	0.687	1.165	1.218	0.793	0.883		0.937053	1.013	0.940344	1.01415	1.09911	0.996335	0.733	1.15	1.295	0.782	0.803		1.337	0.326812
AID39401.1	111	K	Signal peptidase IB [Staphylococcus aureus]	--	0.999965	0.00033883	44.82	3	KQDEPYLNYNLK(1)HK	-3.3988			0.948				0.937053	1.013	0.940344	1.01415	1.09911	0.996335			1.008
AID39401.1	61	K	Signal peptidase IB [Staphylococcus aureus]	--	1	0.00583576	51.569	3	TGGLEK(1)GNVVVFHANK	-3.7059		0.835					0.937053	1.013	0.940344	1.01415	1.09911	0.996335		0.824
AID39401.1	55	K	Signal peptidase IB [Staphylococcus aureus]	--	1	0.000367183	69.327	2	VAVNIVGYK(1)TGGLEK	-2.3757		0.835					0.937053	1.013	0.940344	1.01415	1.09911	0.996335		0.824
AID39403.1	412	K	ATP-dependent nuclease, subunit A [Staphylococcus aureus]	--	1	0.000104178	51.531	2	VQEK(1)ILSCIK	-5.0204			1.067	0.748	1.175		0.940099	0.933412	0.990787	1.05393	1.00014	1.08163			1.077	0.71	1.175		1.143
AID39404.1	72	K	Fumarylacetoacetate hydrolase family protein [Staphylococcus aureus]	--	1	6.43686e-35	175.68	2	AVVAAEDSGK(1)AEDYK	-4.1311	1.014	0.96	1.025	1.004	0.956	1.057	0.943026	0.918082	0.995363	1.08849	1.02827	1.02676	1.075	1.046	1.03	0.922	0.93	1.029	1.094	0.072396
AID39404.1	7	K	Fumarylacetoacetate hydrolase family protein [Staphylococcus aureus]	--	1	6.359e-05	105.36	2	FLSFK(1)YNDK	-4.7629	1.036	1.127	1.054	0.921	0.92	0.891	0.943026	0.918082	0.995363	1.08849	1.02827	1.02676	1.099	1.228	1.059	0.846	0.895	0.868	1.298	0.00544488
AID39404.1	11	K	Fumarylacetoacetate hydrolase family protein [Staphylococcus aureus]	--	1	3.63205e-06	126.29	2	YNDK(1)TSYGVK	-4.7253	1.068	0.962	1.033	0.913	0.936	1.117	0.943026	0.918082	0.995363	1.08849	1.02827	1.02676	1.133	1.048	1.038	0.839	0.91	1.088	1.135	0.182368
AID39404.1	182	K	Fumarylacetoacetate hydrolase family protein [Staphylococcus aureus]	--	1	3.12969e-17	144.51	2	K(1)AQSEQDQAFLSK	-3.9175	0.936	0.972	0.968	1.038	0.998	1.115	0.943026	0.918082	0.995363	1.08849	1.02827	1.02676	0.993	1.059	0.973	0.954	0.971	1.086	1.005	0.911865
AID39404.1	121	K	Fumarylacetoacetate hydrolase family protein [Staphylococcus aureus]	--	1	1.23211e-18	105.19	3	LYVFTK(1)AASSLTGDNATIPNHK	-2.5129		0.835					0.943026	0.918082	0.995363	1.08849	1.02827	1.02676		0.91
AID39404.1	2	K	Fumarylacetoacetate hydrolase family protein [Staphylococcus aureus]	--	1	0.00177241	77.072	2	MK(1)FLSFK	-5.1587	1.026	1.115		0.925		0.887	0.943026	0.918082	0.995363	1.08849	1.02827	1.02676	1.088	1.214		0.85		0.864	1.343	0.0338298
AID39404.1	103	K	Fumarylacetoacetate hydrolase family protein [Staphylococcus aureus]	--	1	9.53796e-07	76.196	3	NYK(1)DHANELNHEVEK	-4.8001	1.037	0.957	1.007		0.937	1.118	0.943026	0.918082	0.995363	1.08849	1.02827	1.02676	1.1	1.042	1.012		0.911	1.089	1.051	0.520382
AID39404.1	159	K	Fumarylacetoacetate hydrolase family protein [Staphylococcus aureus]	--	1	0.0015973	72.492	2	SGEK(1)IPK	-3.307	0.855	0.823	0.949	1.177	1.026		0.943026	0.918082	0.995363	1.08849	1.02827	1.02676	0.907	0.896	0.953	1.081	0.998		0.884	0.0492672
AID39404.1	17	K	Fumarylacetoacetate hydrolase family protein [Staphylococcus aureus]	--	1	0.00267674	53.878	2	TSYGVK(1)VK	-5.681	0.953	1.151	1.148	0.281		1.488	0.943026	0.918082	0.995363	1.08849	1.02827	1.02676	1.011	1.254	1.153	0.258		1.449	1.335	0.410373
AID39406.1	389	K	CoA-disulfide reductase [Staphylococcus aureus]	--	1	0.000263572	47.334	2	AAAVGK(1)EGADK	-6.4117		1.123			0.696		1.01216	1.01399	0.98073	1.00156	0.997815	0.993735		1.108			0.698		1.587
AID39406.1	252	K	CoA-disulfide reductase [Staphylococcus aureus]	--	1	2.45538e-07	106	2	FIESSNIK(1)LDR	-4.6966	0.923	1.041	1.003	1.051	1.023	0.936	1.01216	1.01399	0.98073	1.00156	0.997815	0.993735	0.912	1.027	1.023	1.049	1.025	0.942	0.982	0.73437
AID39406.1	97	K	CoA-disulfide reductase [Staphylococcus aureus]	--	1	7.95089e-05	59.731	2	K(1)TNEQFEESYDK	-5.5571		1.124		0.636			1.01216	1.01399	0.98073	1.00156	0.997815	0.993735		1.108		0.635			1.745
AID39406.1	66	K	CoA-disulfide reductase [Staphylococcus aureus]	--	1	1.06638e-05	62.271	2	YALAYTPEK(1)FYDR	-6.9179		0.651				1.527	1.01216	1.01399	0.98073	1.00156	0.997815	0.993735		0.642				1.537	0.418
AID39410.1	467	K	ClpB protein [Staphylococcus aureus]	--	1	0.000246185	72.365	2	EK(1)IANLQEK	-6.2466		0.835					1.02935	1.06871	1.0065	0.981782	0.978402	0.935255		0.781
AID39410.1	451	K	ClpB protein [Staphylococcus aureus]	--	1	2.201e-08	65.12	2	LQELQEELANEK(1)EK	-1.8318		0.835					1.02935	1.06871	1.0065	0.981782	0.978402	0.935255		0.781
AID39416.1	35	K	surface protein [Staphylococcus aureus]	--	1	0.00105732	86.205	2	DK(1)LPATQK	-5.6096			0.789	1.231	0.83	1.403	0.629763	0.84245	0.841382	1.24343	1.26963	1.17335			0.938	0.99	0.654	1.196	0.991
AID39418.1	208	K	3-oxoacyl-acyl-carrier-protein synthase, KASIII [Staphylococcus aureus]	--	1	0.00124114	65.313	2	EVFK(1)FAVR	-5.2482			1.25		1.063	0.852	0.940887	1.05754	1.03177	0.963472	1.00408	1.00225			1.212		1.059	0.85	1.27
AID39418.1	194	K	3-oxoacyl-acyl-carrier-protein synthase, KASIII [Staphylococcus aureus]	--	1	0.00383753	46.033	2	HLYLDK(1)DTGK	-5.6889						1.252	0.940887	1.05754	1.03177	0.963472	1.00408	1.00225						1.249
AID39419.1	88	K	3-oxoacyl-acyl-carrier-protein synthase, KASII [Staphylococcus aureus]	--	1	3.45033e-20	112.68	2	EAVK(1)DAQLDINENTADR	-4.0782	1.03	1.493	0.654	0.989	1.097	0.58	1.02216	1.01978	0.977964	0.991827	1.01933	0.968946	1.008	1.464	0.669	0.997	1.076	0.599	1.176	0.64908
AID39419.1	38	K	3-oxoacyl-acyl-carrier-protein synthase, KASII [Staphylococcus aureus]	--	1	0.000147161	57.888	2	GVNGIDK(1)ITR	-3.5085	1.013	1.036	1.098	0.951	0.671		1.02216	1.01978	0.977964	0.991827	1.01933	0.968946	0.991	1.016	1.123	0.959	0.658		1.29	0.165942
AID39419.1	331	K	3-oxoacyl-acyl-carrier-protein synthase, KASII [Staphylococcus aureus]	--	1	0.00141704	55.235	2	HLK(1)VSSTK	-4.2213		0.944		0.846			1.02216	1.01978	0.977964	0.991827	1.01933	0.968946		0.926		0.853			1.086
AID39419.1	66	K	3-oxoacyl-acyl-carrier-protein synthase, KASII [Staphylococcus aureus]	--	1	1.25551e-08	81.799	2	NFNIEDHIDK(1)K	-3.3659	1.037	1.097	1.049	0.99	0.888	0.888	1.02216	1.01978	0.977964	0.991827	1.01933	0.968946	1.015	1.076	1.073	0.998	0.871	0.916	1.136	0.0430371
AID39419.1	328	K	3-oxoacyl-acyl-carrier-protein synthase, KASII [Staphylococcus aureus]	--	1	6.72829e-09	125.17	2	NTFGEAAK(1)HLK	-3.5812	1.028	1.008	0.948	0.892	0.922		1.02216	1.01978	0.977964	0.991827	1.01933	0.968946	1.006	0.988	0.969	0.899	0.905		1.095	0.00776956
AID39419.1	126	K	3-oxoacyl-acyl-carrier-protein synthase, KASII [Staphylococcus aureus]	--	1	0.000732407	98.009	2	QLMDK(1)GPR	-4.1602	1.021						1.02216	1.01978	0.977964	0.991827	1.01933	0.968946	0.999
AID39425.1	473	K	oligopeptide ABC transporter oligopeptide-binding protein [Staphylococcus aureus]	--	1	0.00197078	43.272	2	EYDQLLK(1)VAR	-4.3382			0.948				1.01312	1.0441	0.875156	0.960132	1.13059	0.976907			1.083
AID39433.1	310	K	Tryptophanyl-tRNA synthetase [Staphylococcus aureus]	--	1	0.00804918	58.286	2	AHK(1)VSFK	-5.1014				0.973			1.01722	0.924704	0.98301	1.13171	0.999131	0.944224				0.86
AID39433.1	314	K	Tryptophanyl-tRNA synthetase [Staphylococcus aureus]	--	1	0.00456564	53.878	2	VSFK(1)TVK	-3.5612	1.144	0.937	1.043			0.821	1.01722	0.924704	0.98301	1.13171	0.999131	0.944224	1.125	1.013	1.061			0.869	1.227
AID39433.1	260	K	Tryptophanyl-tRNA synthetase [Staphylococcus aureus]	--	1	7.08645e-09	110.44	2	DIEAK(1)YEGEGYGK	-3.4348	1.316	1.205		0.746		0.627	1.01722	0.924704	0.98301	1.13171	0.999131	0.944224	1.294	1.303		0.659		0.664	1.963	5.77961e-05
AID39433.1	268	K	Tryptophanyl-tRNA synthetase [Staphylococcus aureus]	--	1	5.61753e-05	76.572	2	YEGEGYGK(1)FK	-2.0454	1.122		0.997	1.005	0.866		1.01722	0.924704	0.98301	1.13171	0.999131	0.944224	1.103		1.014	0.888	0.867		1.206	0.050724
AID39433.1	270	K	Tryptophanyl-tRNA synthetase [Staphylococcus aureus]	--	1	5.7417e-06	99.34	2	FK(1)GDLAEIVK	-5.4501	1.17	1.207	1.073	0.855	0.854	0.742	1.01722	0.924704	0.98301	1.13171	0.999131	0.944224	1.15	1.305	1.092	0.755	0.855	0.786	1.48	0.00371797
AID39433.1	219	K	Tryptophanyl-tRNA synthetase [Staphylococcus aureus]	--	1	1.6734e-12	112.73	2	IK(1)SAVTDSDGIIK	-4.1336	1.235	1.047	0.991	0.9	0.878	0.927	1.01722	0.924704	0.98301	1.13171	0.999131	0.944224	1.214	1.132	1.008	0.795	0.879	0.982	1.263	0.0455349
AID39433.1	230	K	Tryptophanyl-tRNA synthetase [Staphylococcus aureus]	--	1	1.72922e-18	112.73	2	SAVTDSDGIIK(1)FDR	-3.3291	1.339	1.431	1.098	0.922	0.093	0.978	1.01722	0.924704	0.98301	1.13171	0.999131	0.944224	1.316	1.548	1.117	0.815	0.093	1.036	2.048	0.219928
AID39433.1	321	K	Tryptophanyl-tRNA synthetase [Staphylococcus aureus]	--	1	0.000152029	74.269	2	MEK(1)AMGLGR	-4.5303	1.22	0.889	1.124	0.933	0.633		1.01722	0.924704	0.98301	1.13171	0.999131	0.944224	1.199	0.961	1.143	0.824	0.634		1.51	0.0498236
AID39433.1	109	K	Tryptophanyl-tRNA synthetase [Staphylococcus aureus]	--	1	0.00161574	56.014	2	MTQYK(1)DK	-4.5802		1.016		0.762			1.01722	0.924704	0.98301	1.13171	0.999131	0.944224		1.099		0.673			1.633
AID39433.1	216	K	Tryptophanyl-tRNA synthetase [Staphylococcus aureus]	--	1	1.41095e-26	161.23	2	NFISLLDEPNVAAK(1)K	-4.3236	1.061	1.568	0.774			0.334	1.01722	0.924704	0.98301	1.13171	0.999131	0.944224	1.043	1.696	0.787			0.354	3.32
AID39433.1	172	K	Tryptophanyl-tRNA synthetase [Staphylococcus aureus]	--	1	8.86736e-07	69.276	2	YNDVLVK(1)PEIR	-3.3114	0.717	1.175	1.234			0.738	1.01722	0.924704	0.98301	1.13171	0.999131	0.944224	0.705	1.271	1.255			0.782	1.377
AID39438.1	277	K	Oligoendopeptidase F [Staphylococcus aureus]	--	1	0.000349337	42.072	4	ALSNNHIPENVYDNLVK(1)TVHK	-3.3437					1.063		0.982487	0.975204	1.0001	1.07023	1.00581	0.966175					1.057
AID39438.1	281	K	Oligoendopeptidase F [Staphylococcus aureus]	--	1	2.56531e-07	85.622	3	TVHK(1)YLPLLHR	-3.9187	1.029	1.044	1.183	0.986	0.784	0.93	0.982487	0.975204	1.0001	1.07023	1.00581	0.966175	1.047	1.071	1.183	0.921	0.779	0.963	1.24	0.0435588
AID39438.1	243	K	Oligoendopeptidase F [Staphylococcus aureus]	--	1	2.03163e-12	63.025	3	AYGAHNNTLGATLAGEVK(1)K	-4.4314	0.948	1.212	0.977		0.831	1.009	0.982487	0.975204	1.0001	1.07023	1.00581	0.966175	0.965	1.243	0.977		0.826	1.044	1.135	0.424359
AID39438.1	244	K	Oligoendopeptidase F [Staphylococcus aureus]	--	1	0.00748486	46.835	2	K(1)NVFNAR	-2.3053	1.021						0.982487	0.975204	1.0001	1.07023	1.00581	0.966175	1.039
AID39438.1	316	K	Oligoendopeptidase F [Staphylococcus aureus]	--	1	4.70491e-09	82.437	2	DIK(1)FEMPYEEAK	-3.2552	0.986	1.391	1.306	0.574	0.834	0.77	0.982487	0.975204	1.0001	1.07023	1.00581	0.966175	1.004	1.426	1.306	0.536	0.829	0.797	1.728	0.0336803
AID39438.1	260	K	Oligoendopeptidase F [Staphylococcus aureus]	--	1	6.971e-10	66.509	3	EK(1)ALSNNHIPENVYDNLVK	-3.2343	0.832	1.207		0.719			0.982487	0.975204	1.0001	1.07023	1.00581	0.966175	0.847	1.238		0.672			1.551
AID39438.1	44	K	Oligoendopeptidase F [Staphylococcus aureus]	--	1	7.93278e-59	240.52	2	EVENELGK(1)EEQFK	-3.2723	1.034	1.093	1.021	0.955	0.889	0.98	0.982487	0.975204	1.0001	1.07023	1.00581	0.966175	1.052	1.121	1.021	0.892	0.884	1.014	1.145	0.059081
AID39438.1	442	K	Oligoendopeptidase F [Staphylococcus aureus]	--	1	0.000587499	93.561	2	HLDDEK(1)R	-5.1197	1.157	0.913	1.082	0.95	0.956	0.946	0.982487	0.975204	1.0001	1.07023	1.00581	0.966175	1.178	0.936	1.082	0.888	0.95	0.979	1.135	0.168671
AID39438.1	135	K	Oligoendopeptidase F [Staphylococcus aureus]	--	1	1.67468e-08	121.71	2	IQSFVNSYDK(1)LQK	-3.6511	1.196	1.104	0.932	0.96	0.976	0.774	0.982487	0.975204	1.0001	1.07023	1.00581	0.966175	1.217	1.132	0.932	0.897	0.97	0.801	1.23	0.104014
AID39438.1	138	K	Oligoendopeptidase F [Staphylococcus aureus]	--	1	0.000129728	76.572	2	LQK(1)FAFDLK	-4.6558	0.799	1.577		0.491		1.032	0.982487	0.975204	1.0001	1.07023	1.00581	0.966175	0.813	1.617		0.459		1.068	1.591	0.460636
AID39438.1	294	K	Oligoendopeptidase F [Staphylococcus aureus]	--	1	1.15003e-05	63.212	2	K(1)ELLGLDDLK	-5.564	0.712	1.505		0.92	0.897	0.89	0.982487	0.975204	1.0001	1.07023	1.00581	0.966175	0.725	1.543		0.86	0.892	0.921	1.273	0.586073
AID39438.1	559	K	Oligoendopeptidase F [Staphylococcus aureus]	--	1	1.52234e-08	110.44	2	K(1)GSSNYPIEILK	-5.3581	1.207	0.892	0.925		1.018	1.022	0.982487	0.975204	1.0001	1.07023	1.00581	0.966175	1.229	0.915	0.925		1.012	1.058	0.988	0.877921
AID39438.1	598	K	Oligoendopeptidase F [Staphylococcus aureus]	--	1	2.13123e-05	120.33	2	LNAFEK(1)LMK	-3.6948	1.165	1.058	1.1	0.876	0.874	0.887	0.982487	0.975204	1.0001	1.07023	1.00581	0.966175	1.186	1.085	1.1	0.819	0.869	0.918	1.294	0.00390688
AID39438.1	492	K	Oligoendopeptidase F [Staphylococcus aureus]	--	1	5.21971e-06	97.277	2	MNEEYAK(1)LNK	-5.0823	1.094	1.06	1.159	0.86	0.894	0.889	0.982487	0.975204	1.0001	1.07023	1.00581	0.966175	1.114	1.087	1.159	0.804	0.889	0.92	1.286	0.0047641
AID39438.1	225	K	Oligoendopeptidase F [Staphylococcus aureus]	--	1	3.22193e-05	50.131	3	NVYK(1)AYGAHNNTLGATLAGEVK	-3.0441		0.835					0.982487	0.975204	1.0001	1.07023	1.00581	0.966175		0.856
AID39438.1	358	K	Oligoendopeptidase F [Staphylococcus aureus]	--	1	8.73911e-06	68.49	2	WVDVYENK(1)GK	-5.1842	1.153		1.26	0.824	0.875	1.09	0.982487	0.975204	1.0001	1.07023	1.00581	0.966175	1.174		1.26	0.77	0.87	1.128	1.319	0.145189
AID39438.1	558	K	Oligoendopeptidase F [Staphylococcus aureus]	--	1	0.000850336	102.46	2	YINEFLK(1)K	-3.6127	1.131	1.075	1.035	0.824	0.708		0.982487	0.975204	1.0001	1.07023	1.00581	0.966175	1.151	1.102	1.035	0.77	0.704		1.487	0.00465884
AID39441.1	27	K	Adenylate cyclase [Staphylococcus aureus]	--	1	0.00230945	43.272	2	YFK(1)DSVLFK	-5.3863		0.835					0.984494	1.0299	0.998763	1.03415	0.991556	0.961144		0.811
AID39442.1	9	K	hypothetical protein SAXN108_1001 [Staphylococcus aureus]	--	1	0.000138606	108.3	2	LYINEIK(1)IK	-4.5223	1.416	1.123	1.206	0.805	0.597	0.761	1.18514	1.06335	1.23044	0.918786	0.765655	0.836622	1.195	1.056	0.98	0.876	0.78	0.91	1.259	0.0364998
AID39443.1	111	K	GTP pyrophosphokinase [Staphylococcus aureus]	--	1	0.000753284	74.486	2	NTK(1)ESGYR	-5.0643	0.809	1.008					1.03617	1.06125	1.00749	0.91047	0.950855	1.03377	0.781	0.95
AID39443.1	19	K	GTP pyrophosphokinase [Staphylococcus aureus]	--	1	0.000149679	105.36	2	QAVDELK(1)VK	-5.3471			0.948				1.03617	1.06125	1.00749	0.91047	0.950855	1.03377			0.941
AID39443.1	159	K	GTP pyrophosphokinase [Staphylococcus aureus]	--	1	0.000403674	56.938	3	YK(1)YDGAYPDEIQHR	-6.3932	1.354			0.904		0.931	1.03617	1.06125	1.00749	0.91047	0.950855	1.03377	1.307			0.993		0.901	1.38
AID39444.1	228	K	inorganic polyphosphate/ATP-NAD kinase [Staphylococcus aureus]	--	1	0.000111111	56.202	3	MTIDHVSIK(1)HK	-5.0658		0.835					0.969619	1.05668	0.940305	0.947586	1.0413	1.0445		0.79
AID39444.1	8	K	inorganic polyphosphate/ATP-NAD kinase [Staphylococcus aureus]	--	1	0.00014012	61.48	2	YTILTK(1)GDSK	-5.0511					1.063		0.969619	1.05668	0.940305	0.947586	1.0413	1.0445					1.021
AID39448.1	209	K	Enoyl-[acyl-carrier-protein] reductase NADH [Staphylococcus aureus]	--	1	8.84789e-10	83.474	2	GVGGFNTILK(1)EIEER	-1.1252		0.835					0.913969	1.03615	0.98852	0.969882	1.08339	1.00809		0.806
AID39448.1	26	K	Enoyl-[acyl-carrier-protein] reductase NADH [Staphylococcus aureus]	--	1	0.000205712	66.485	2	SIAFGVAK(1)VLDQLGAK	-4.3402		0.835					0.913969	1.03615	0.98852	0.969882	1.08339	1.00809		0.806
AID39448.1	199	K	Enoyl-[acyl-carrier-protein] reductase NADH [Staphylococcus aureus]	--	1	2.72418e-19	169.52	2	TLSAK(1)GVGGFNTILK	-3.0826	0.954	1.545	0.885	0.803	0.935	0.72	0.913969	1.03615	0.98852	0.969882	1.08339	1.00809	1.044	1.491	0.895	0.828	0.863	0.714	1.426	0.107176
AID39448.1	17	K	Enoyl-[acyl-carrier-protein] reductase NADH [Staphylococcus aureus]	--	1	2.00233e-10	134.66	2	TYVIMGIANK(1)R	-4.4664	1.054	1.225	1.167	0.824	0.844	0.786	0.913969	1.03615	0.98852	0.969882	1.08339	1.00809	1.153	1.182	1.181	0.85	0.779	0.78	1.46	0.000226
AID39452.1	76	K	hypothetical protein SAXN108_1011 [Staphylococcus aureus]	--	1	5.21725e-06	81.48	2	ASSFK(1)PTNNVIYFK	-3.2048		1.437			0.931	0.505	1.19194	1.0717	0.968888	0.892801	1.07085	0.80382		1.341			0.869	0.628	1.792
AID39452.1	85	K	hypothetical protein SAXN108_1011 [Staphylococcus aureus]	--	1	3.28471e-06	85.821	2	PTNNVIYFK(1)VAK	-6.7012	1.305	1.246			0.861	0.525	1.19194	1.0717	0.968888	0.892801	1.07085	0.80382	1.095	1.163			0.804	0.653	1.55	0.054867
AID39452.1	159	K	hypothetical protein SAXN108_1011 [Staphylococcus aureus]	--	1	0.000183956	72.042	2	FDDDEDK(1)WK	-1.1978		1.165	0.947	0.589			1.19194	1.0717	0.968888	0.892801	1.07085	0.80382		1.087	0.977	0.66			1.564
AID39452.1	32	K	hypothetical protein SAXN108_1011 [Staphylococcus aureus]	--	1	0.00649132	47.349	2	IK(1)PHVTIK	-4.6907		1.077	0.976		0.723		1.19194	1.0717	0.968888	0.892801	1.07085	0.80382		1.005	1.007		0.675		1.49
AID39452.1	38	K	hypothetical protein SAXN108_1011 [Staphylococcus aureus]	--	0.999514	0.000221582	43.613	3	IKPHVTIK(1)APFEIK	-5.4009		0.962	0.804				1.19194	1.0717	0.968888	0.892801	1.07085	0.80382		0.898	0.83
AID39452.1	88	K	hypothetical protein SAXN108_1011 [Staphylococcus aureus]	--	1	1.4429e-17	126.21	2	VAK(1)TDDLEELFNR	-2.6607		0.835					1.19194	1.0717	0.968888	0.892801	1.07085	0.80382		0.779
AID39452.1	26	K	hypothetical protein SAXN108_1011 [Staphylococcus aureus]	--	1	0.00158935	74.486	2	YDK(1)QYSR	-5.7133	1.341	1.244	1.094	0.643	0.828	0.752	1.19194	1.0717	0.968888	0.892801	1.07085	0.80382	1.125	1.161	1.129	0.72	0.773	0.936	1.406	0.011768
AID39456.1	8	K	UDP-N-acetylmuramoylalanyl-D-glutamate--L-lysine ligase [Staphylococcus aureus]	--	1	0.00301386	60.892	2	MDASTLFK(1)K	-3.8362	1.021						1.0179	1.03074	1.0321	0.97493	0.966387	0.977936	1.003
AID39456.1	148	K	UDP-N-acetylmuramoylalanyl-D-glutamate--L-lysine ligase [Staphylococcus aureus]	--	1	4.69551e-05	54.309	2	TK(1)GANTTPETVSLTK	-3.2362			1.162		0.823		1.0179	1.03074	1.0321	0.97493	0.966387	0.977936			1.126		0.852		1.322
AID39458.1	122	K	Peptide chain release factor 3 [Staphylococcus aureus]	--	1	4.31789e-05	57.888	2	GIEPQTLK(1)LFK	-3.4333	0.927	1.386	0.889			0.619	0.977057	1.02388	0.998179	0.955414	1.02607	1.0194	0.949	1.354	0.891			0.607	1.754
AID39458.1	4	K	Peptide chain release factor 3 [Staphylococcus aureus]	--	1	4.86285e-05	61.48	2	MNLK(1)QEVESR	-1.6153	1.021						0.977057	1.02388	0.998179	0.955414	1.02607	1.0194	1.045
AID39458.1	399	K	Peptide chain release factor 3 [Staphylococcus aureus]	--	1	0.00753062	43.734	2	VSAK(1)NVMK	-2.5917	1.021						0.977057	1.02388	0.998179	0.955414	1.02607	1.0194	1.045
AID39460.1	82	K	Serine protease, DegP/HtrA, do-like [Staphylococcus aureus]	--	1	6.44488e-05	57.293	2	DVNENK(1)AEESK	-2.9582		0.935	0.834				1.07831	1.01509	1.01739	0.986129	0.963123	0.939957		0.921	0.82
AID39460.1	216	K	Serine protease, DegP/HtrA, do-like [Staphylococcus aureus]	--	1	0.000631708	46.068	2	SEVISDK(1)SNTVPK	-0.82953	1.021						1.07831	1.01509	1.01739	0.986129	0.963123	0.939957	0.947
AID39460.1	93	K	Serine protease, DegP/HtrA, do-like [Staphylococcus aureus]	--	1	0.000826574	63.212	2	SNQDSK(1)SAYNR	-5.0563		0.835					1.07831	1.01509	1.01739	0.986129	0.963123	0.939957		0.823
AID39460.1	209	K	Serine protease, DegP/HtrA, do-like [Staphylococcus aureus]	--	1	4.30653e-06	83.214	2	SSNLK(1)SEVISDK	-4.4065	1.44		1.244	0.419		1.059	1.07831	1.01509	1.01739	0.986129	0.963123	0.939957	1.335		1.223	0.425		1.127	1.648	0.337005
AID39460.1	141	K	Serine protease, DegP/HtrA, do-like [Staphylococcus aureus]	--	1	2.45538e-07	57.003	2	STDK(1)VESTEMR	-5.3315		0.549	1.273				1.07831	1.01509	1.01739	0.986129	0.963123	0.939957		0.541	1.251
AID39460.1	194	K	Serine protease, DegP/HtrA, do-like [Staphylococcus aureus]	--	1	1.21419e-12	97.175	2	TDSDSSMQTEK(1)IK	-4.0707		1.144	0.597				1.07831	1.01509	1.01739	0.986129	0.963123	0.939957		1.127	0.587
AID39465.1	120	K	Lipoate-protein ligase A [Staphylococcus aureus]	--	1	0.00014327	105.36	2	FEK(1)GFVQIK	-6.4417	1.317		1.203	1.045	0.701	0.886	1.1031	1.00517	1.02844	0.962768	0.83469	1.06584	1.194		1.17	1.085	0.84	0.831	1.287	0.104651
AID39465.1	96	K	Lipoate-protein ligase A [Staphylococcus aureus]	--	1	0.00274385	60.589	2	LSNDK(1)YR	-4.6803				0.973			1.1031	1.00517	1.02844	0.962768	0.83469	1.06584				1.011
AID39465.1	109	K	Lipoate-protein ligase A [Staphylococcus aureus]	--	1	0.00136683	58.426	2	NPK(1)YNFER	-4.2938		0.835					1.1031	1.00517	1.02844	0.962768	0.83469	1.06584		0.831
AID39465.1	33	K	Lipoate-protein ligase A [Staphylococcus aureus]	--	1	0.0114131	51.456	2	VNPAK(1)IK	-5.9082		1.033				0.955	1.1031	1.00517	1.02844	0.962768	0.83469	1.06584		1.028				0.896	1.147
AID39466.1	52	K	hypothetical protein SAXN108_1025 [Staphylococcus aureus]	--	1	0.00214763	97.033	2	TVINHK(1)R	-3.2718	0.964	1.053	1.174	0.788	0.889	1.138	0.826883	0.989217	0.986583	0.942298	0.950984	1.30403	1.166	1.064	1.19	0.836	0.935	0.873	1.293	0.00558788
AID39476.1	36	K	hypothetical protein SAXN108_1035 [Staphylococcus aureus]	--	1	0.00177377	51.872	2	SSHPTDNK(1)HN	-5.2066			0.948									1
AID39480.1	268	K	Menaquinone-specific isochorismate synthase [Staphylococcus aureus]	--	1	0.00105527	42.061	2	ILSTK(1)AVAGTIK	-5.9286			0.948				0.996146	0.980642	1.01446	1.05783	0.978637	0.972288			0.934
AID39481.1	201	K	2-succinyl-5-enolpyruvyl-6-hydroxy-3-cyclohexene-1-carboxylic-acid synthase [Staphylococcus aureus]	--	1	8.52104e-09	73.891	3	ILPHYQK(1)SIDASALR	-2.7858	1.188	1.175	1.257	0.865	0.761	0.622	0.982714	1.05807	0.994078	1.01341	0.98391	0.967813	1.209	1.111	1.264	0.854	0.773	0.643	1.579	0.00718326
AID39481.1	289	K	2-succinyl-5-enolpyruvyl-6-hydroxy-3-cyclohexene-1-carboxylic-acid synthase [Staphylococcus aureus]	--	1	0.00919076	49.058	2	K(1)LNQWLK	-7.2973						1.252	0.982714	1.05807	0.994078	1.01341	0.98391	0.967813						1.294
AID39481.1	288	K	2-succinyl-5-enolpyruvyl-6-hydroxy-3-cyclohexene-1-carboxylic-acid synthase [Staphylococcus aureus]	--	0.999969	0.00106131	63.397	2	VGKPVISK(1)K	-4.968		0.835					0.982714	1.05807	0.994078	1.01341	0.98391	0.967813		0.789
AID39484.1	211	K	Naphthoate synthase [Staphylococcus aureus]	--	1	2.02066e-05	90.263	3	EIMK(1)HSPTALR	-4.7736	1.162		1.157		0.875	1.024	0.998192	1.01223	1.04211	1.01845	0.960395	0.968623	1.164		1.11		0.911	1.057	1.155	0.20025
AID39484.1	261	K	Naphthoate synthase [Staphylococcus aureus]	--	1	3.22913e-13	61.577	3	EK(1)RDPDFDQFPK	-4.3725	1.158			1.006	1	1.115	0.998192	1.01223	1.04211	1.01845	0.960395	0.968623	1.16			0.988	1.041	1.151	1.094
AID39484.1	207	K	Naphthoate synthase [Staphylococcus aureus]	--	1	2.72685e-09	83.214	2	VEDETVQWCK(1)EIMK	-2.4564	0.572	2.137		0.406	0.492		0.998192	1.01223	1.04211	1.01845	0.960395	0.968623	0.573	2.111		0.399	0.512		2.946	0.312308
AID39488.1	79	K	N-acetyl-L,L-diaminopimelate aminotransferase [Staphylococcus aureus]	--	1	9.23008e-06	92.732	2	EAISQYFK(1)NR	-4.8868	1.058	0.956	1.019	0.723			0.930209	0.904511	0.873305	1.10613	1.0978	1.08805	1.137	1.057	1.167	0.654			1.713
AID39488.1	379	K	N-acetyl-L,L-diaminopimelate aminotransferase [Staphylococcus aureus]	--	1	0.00664051	49.96	2	LAK(1)YLNTK	-2.0443		0.688	1.114				0.930209	0.904511	0.873305	1.10613	1.0978	1.08805		0.761	1.276
AID39488.1	10	K	N-acetyl-L,L-diaminopimelate aminotransferase [Staphylococcus aureus]	--	1	1.37411e-06	64.906	2	LSLNSNSK(1)YLR	-6.7575	1.248	1.127				0.535	0.930209	0.904511	0.873305	1.10613	1.0978	1.08805	1.342	1.246				0.492	2.63
AID39491.1	185	K	mannosyl-glycoprotein endo-beta-N-acetylglucosamidase [Staphylococcus aureus]	--	1	0.00165738	46.447	2	AATTSAPK(1)AK	-5.4927			0.948				0.960112	1.02333	1.09288	0.940574	0.978783	1.00432			0.867
AID39491.1	562	K	mannosyl-glycoprotein endo-beta-N-acetylglucosamidase [Staphylococcus aureus]	--	1	0.00171418	72.365	2	ASK(1)QQQIDK	-5.6389		0.97	0.942			1.058	0.960112	1.02333	1.09288	0.940574	0.978783	1.00432		0.948	0.862			1.053	0.859
AID39491.1	731	K	mannosyl-glycoprotein endo-beta-N-acetylglucosamidase [Staphylococcus aureus]	--	1	0.000144381	72.365	2	ATK(1)QQQIDK	-5.9233			1.089	0.973	0.958	1.188	0.960112	1.02333	1.09288	0.940574	0.978783	1.00432			0.996	1.034	0.979	1.183	0.935
AID39491.1	477	K	mannosyl-glycoprotein endo-beta-N-acetylglucosamidase [Staphylococcus aureus]	--	1	3.44009e-20	149.02	2	ATNEVQK(1)TFAVSK	-0.76438	0.951	0.998	0.819			1.264	0.960112	1.02333	1.09288	0.940574	0.978783	1.00432	0.991	0.975	0.749			1.259	0.719
AID39491.1	483	K	mannosyl-glycoprotein endo-beta-N-acetylglucosamidase [Staphylococcus aureus]	--	1	1.6404e-18	117.21	2	TFAVSK(1)TATLGNQK	-3.181	0.876				0.935	1.579	0.960112	1.02333	1.09288	0.940574	0.978783	1.00432	0.912				0.955	1.572	0.722
AID39491.1	56	K	mannosyl-glycoprotein endo-beta-N-acetylglucosamidase [Staphylococcus aureus]	--	1	8.07417e-09	96.946	2	ATTEQAK(1)AEVK	-6.2687		1.217	1.146		0.805	0.721	0.960112	1.02333	1.09288	0.940574	0.978783	1.00432		1.189	1.049		0.822	0.718	1.453	0.05569
AID39491.1	764	K	mannosyl-glycoprotein endo-beta-N-acetylglucosamidase [Staphylococcus aureus]	--	1	0.00149886	45.489	2	AYLAVPAAPK(1)K	-6.5843	0.958		1.006				0.960112	1.02333	1.09288	0.940574	0.978783	1.00432	0.998		0.921
AID39491.1	861	K	mannosyl-glycoprotein endo-beta-N-acetylglucosamidase [Staphylococcus aureus]	--	1	3.97615e-06	74.524	2	DLNVQNLGK(1)EVK	-4.6818			1.772	0.598		0.646	0.960112	1.02333	1.09288	0.940574	0.978783	1.00432			1.621	0.636		0.643	2.535
AID39491.1	938	K	mannosyl-glycoprotein endo-beta-N-acetylglucosamidase [Staphylococcus aureus]	--	1	1.35302e-13	115.35	2	DLTAPTAVK(1)PTTSAAK	-3.7963	0.826		1.418		0.627	1.383	0.960112	1.02333	1.09288	0.940574	0.978783	1.00432	0.86		1.297		0.641	1.377	1.069	0.812715
AID39491.1	646	K	mannosyl-glycoprotein endo-beta-N-acetylglucosamidase [Staphylococcus aureus]	--	1	6.26911e-06	99.34	2	EVQK(1)TFAVTK	-5.7059			1.175			0.951	0.960112	1.02333	1.09288	0.940574	0.978783	1.00432			1.075			0.947	1.135
AID39491.1	652	K	mannosyl-glycoprotein endo-beta-N-acetylglucosamidase [Staphylococcus aureus]	--	1	1.12267e-10	97.594	2	TFAVTK(1)EASLGGNK	-5.2319			0.905			1.308	0.960112	1.02333	1.09288	0.940574	0.978783	1.00432			0.828			1.302	0.636
AID39491.1	1146	K	mannosyl-glycoprotein endo-beta-N-acetylglucosamidase [Staphylococcus aureus]	--	1	1.56667e-13	97.084	2	GADVVNNK(1)VVTNSNTK	-5.1135	0.416	1.153		1.24		1.173	0.960112	1.02333	1.09288	0.940574	0.978783	1.00432	0.433	1.127		1.318		1.168	0.628	0.355663
AID39491.1	1095	K	mannosyl-glycoprotein endo-beta-N-acetylglucosamidase [Staphylococcus aureus]	--	1	0.00168047	82.716	2	INQFLK(1)GK	-18.512		1.496			0.281	1.182	0.960112	1.02333	1.09288	0.940574	0.978783	1.00432		1.462			0.287	1.177	1.997
AID39491.1	1008	K	mannosyl-glycoprotein endo-beta-N-acetylglucosamidase [Staphylococcus aureus]	--	1	0.00166455	54.584	2	LAWIK(1)STDLAK	-4.4308						1.252	0.960112	1.02333	1.09288	0.940574	0.978783	1.00432						1.247
AID39491.1	1014	K	mannosyl-glycoprotein endo-beta-N-acetylglucosamidase [Staphylococcus aureus]	--	1	6.36265e-05	68.49	2	STDLAK(1)ELIK	-4.1252	1.025				1.059		0.960112	1.02333	1.09288	0.940574	0.978783	1.00432	1.068				1.082		0.987
AID39491.1	47	K	mannosyl-glycoprotein endo-beta-N-acetylglucosamidase [Staphylococcus aureus]	--	1	0.00141174	50.834	2	NVLDSNK(1)VK	-4.9155		0.835					0.960112	1.02333	1.09288	0.940574	0.978783	1.00432		0.816
AID39491.1	172	K	mannosyl-glycoprotein endo-beta-N-acetylglucosamidase [Staphylococcus aureus]	--	1	4.72338e-06	84.102	2	PAALETQYK(1)TAAPK	-3.1573	1.084		1.592		0.697	0.754	0.960112	1.02333	1.09288	0.940574	0.978783	1.00432	1.129		1.457		0.712	0.751	1.768	0.0497836
AID39491.1	728	K	mannosyl-glycoprotein endo-beta-N-acetylglucosamidase [Staphylococcus aureus]	--	1	5.6783e-06	41.499	2	QEAGAVSGTGNQTFK(1)ATK	-5.4905			0.948				0.960112	1.02333	1.09288	0.940574	0.978783	1.00432			0.867
AID39491.1	86	K	mannosyl-glycoprotein endo-beta-N-acetylglucosamidase [Staphylococcus aureus]	--	1	5.86108e-06	77.157	2	TANNK(1)TGNAQVSQK	-7.3642		1.235			1.058	0.657	0.960112	1.02333	1.09288	0.940574	0.978783	1.00432		1.207			1.081	0.654	1.391
AID39491.1	470	K	mannosyl-glycoprotein endo-beta-N-acetylglucosamidase [Staphylococcus aureus]	--	1	0.00121921	54.584	2	TGK(1)ATNEVQK	-5.9596		0.978		0.806			0.960112	1.02333	1.09288	0.940574	0.978783	1.00432		0.956		0.857			1.116
AID39491.1	868	K	mannosyl-glycoprotein endo-beta-N-acetylglucosamidase [Staphylococcus aureus]	--	1	0.000227889	74.424	2	TTQK(1)YTVNK	-6.3939		1.113				0.835	0.960112	1.02333	1.09288	0.940574	0.978783	1.00432		1.088				0.831	1.309
AID39494.1	309	K	hypothetical protein SAXN108_1053 [Staphylococcus aureus]	--	1	5.85885e-05	55.578	2	K(1)DLELSPINDK	-5.2268		1.167	0.571				0.954352	1.04749	0.956951	0.949244	0.99656	1.0954		1.114	0.597
AID39495.1	59	K	FmtA protein involved in methicillin resistance [Staphylococcus aureus]	--	1	0.014378	45.489	2	EK(1)VAPSK	7.1852		0.835					0.901309	0.892845	0.903937	1.10318	1.13351	1.06522		0.935
AID39495.1	194	K	FmtA protein involved in methicillin resistance [Staphylococcus aureus]	--	1	4.54935e-05	69.276	2	NLDQAVK(1)AIQK	-7.0923			0.898	0.871	1.23		0.901309	0.892845	0.903937	1.10318	1.13351	1.06522			0.993	0.79	1.085		1.059
AID39497.1	165	K	quinol oxidase polypeptide III QoxC [Staphylococcus aureus]	--	1	0.00787117	50.834	2	GLDK(1)YNAPK	-2.6233		1.207	0.526				1.23879	1.06156	1.19772	0.720746	0.749828	1.03136		1.137	0.439
AID39499.1	317	K	quinol oxidase polypeptide II QoxA [Staphylococcus aureus]	--	1	8.64256e-06	85.622	2	AQITNANYK(1)R	-5.2376	1.078	1.018	1.054	0.848	0.786		1.04985	1.04253	0.967773	1.01474	0.97451	0.950607	1.027	0.976	1.089	0.836	0.807		1.255	0.0133576
AID39499.1	301	K	quinol oxidase polypeptide II QoxA [Staphylococcus aureus]	--	1	1.16494e-07	76.85	2	DVSDK(1)PLIPAR	-4.9927	1.111	1.115		0.931	0.752	1.142	1.04985	1.04253	0.967773	1.01474	0.97451	0.950607	1.058	1.07		0.917	0.772	1.201	1.104	0.534824
AID39499.1	308	K	quinol oxidase polypeptide II QoxA [Staphylococcus aureus]	--	1	1.01373e-05	81.099	2	K(1)AQITNANYK	-5.5305	1.041	1.147	1.173	0.91	0.692	0.978	1.04985	1.04253	0.967773	1.01474	0.97451	0.950607	0.992	1.1	1.212	0.897	0.71	1.029	1.253	0.129333
AID39499.1	233	K	quinol oxidase polypeptide II QoxA [Staphylococcus aureus]	--	1	2.63693e-06	133.76	2	K(1)TLDQDTFDK	-4.9332		0.988	0.995	0.909		1.043	1.04985	1.04253	0.967773	1.01474	0.97451	0.950607		0.948	1.028	0.896		1.097	0.991	0.972279
AID39499.1	213	K	quinol oxidase polypeptide II QoxA [Staphylococcus aureus]	--	1	8.86736e-07	85.821	2	QTFK(1)VNAVSQK	-4.84		0.969	1.077		0.888	1.088	1.04985	1.04253	0.967773	1.01474	0.97451	0.950607		0.929	1.113		0.911	1.145	0.993	0.978701
AID39499.1	220	K	quinol oxidase polypeptide II QoxA [Staphylococcus aureus]	--	1	1.29771e-17	136.94	2	VNAVSQK(1)DYDK	-7.3463	1.068	1	1.044	1.003	0.78	1.113	1.04985	1.04253	0.967773	1.01474	0.97451	0.950607	1.017	0.959	1.079	0.988	0.8	1.171	1.032	0.729416
AID39499.1	116	K	quinol oxidase polypeptide II QoxA [Staphylococcus aureus]	--	1	0.000244368	54.912	2	SEK(1)DPMVVYAVSAGYK	-2.6419		0.835					1.04985	1.04253	0.967773	1.01474	0.97451	0.950607		0.801
AID39499.1	110	K	quinol oxidase polypeptide II QoxA [Staphylococcus aureus]	--	1	0.000587761	53.517	2	TLYDYEK(1)PPK	-6.3027	1.104			1.649		0.28	1.04985	1.04253	0.967773	1.01474	0.97451	0.950607	1.052			1.625		0.295	1.096
AID39501.1	211	K	bifunctional 5,10-methylene-tetrahydrofolate dehydrogenase/ 5,10-methylene-tetrahydrofolate cyclohydrolase [Staphylococcus aureus]	--	1	1.69265e-14	89.359	2	DADVIVSAVGK(1)PGLVTK	-3.4696		0.835					1.18986	1.03556	1.01935	0.896761	1.06024	0.798226		0.806
AID39501.1	217	K	bifunctional 5,10-methylene-tetrahydrofolate dehydrogenase/ 5,10-methylene-tetrahydrofolate cyclohydrolase [Staphylococcus aureus]	--	1	0.000114147	70.389	2	PGLVTK(1)DVVK	-4.8608	1.402	1.008	1.107	0.822	0.898	0.703	1.18986	1.03556	1.01935	0.896761	1.06024	0.798226	1.178	0.973	1.086	0.917	0.847	0.881	1.224	0.029192
AID39501.1	29	K	bifunctional 5,10-methylene-tetrahydrofolate dehydrogenase/ 5,10-methylene-tetrahydrofolate cyclohydrolase [Staphylococcus aureus]	--	1	0.00170339	60.589	2	EK(1)GFTPK	-7.7582	1.281	1.056	0.871			0.703	1.18986	1.03556	1.01935	0.896761	1.06024	0.798226	1.077	1.02	0.854			0.881	1.117
AID39501.1	159	K	bifunctional 5,10-methylene-tetrahydrofolate dehydrogenase/ 5,10-methylene-tetrahydrofolate cyclohydrolase [Staphylococcus aureus]	--	1	2.00583e-13	124.06	3	HADIDLEGK(1)NAVVIGR	-3.6163	0.565	1.208					1.18986	1.03556	1.01935	0.896761	1.06024	0.798226	0.475	1.167
AID39501.1	9	K	bifunctional 5,10-methylene-tetrahydrofolate dehydrogenase/ 5,10-methylene-tetrahydrofolate cyclohydrolase [Staphylococcus aureus]	--	1	0.000147092	86.205	2	ILDGK(1)QIAK	-5.3598	1.421	1.051	0.971	0.756	0.881	0.899	1.18986	1.03556	1.01935	0.896761	1.06024	0.798226	1.194	1.015	0.953	0.843	0.831	1.126	1.129	0.347808
AID39501.1	13	K	bifunctional 5,10-methylene-tetrahydrofolate dehydrogenase/ 5,10-methylene-tetrahydrofolate cyclohydrolase [Staphylococcus aureus]	--	1	0.0018627	72.492	2	QIAK(1)DYR	-4.1656		0.984	0.937	0.811			1.18986	1.03556	1.01935	0.896761	1.06024	0.798226		0.95	0.919	0.904			1.034
AID39501.1	240	K	bifunctional 5,10-methylene-tetrahydrofolate dehydrogenase/ 5,10-methylene-tetrahydrofolate cyclohydrolase [Staphylococcus aureus]	--	1	8.05918e-06	84.309	2	LK(1)GDVDYDAVK	-3.7453		0.835					1.18986	1.03556	1.01935	0.896761	1.06024	0.798226		0.806
AID39501.1	181	K	bifunctional 5,10-methylene-tetrahydrofolate dehydrogenase/ 5,10-methylene-tetrahydrofolate cyclohydrolase [Staphylococcus aureus]	--	1	0.000141973	88.42	3	LLLQK(1)NASVTILHSR	-4.3627	1.021						1.18986	1.03556	1.01935	0.896761	1.06024	0.798226	0.858
AID39501.1	27	K	bifunctional 5,10-methylene-tetrahydrofolate dehydrogenase/ 5,10-methylene-tetrahydrofolate cyclohydrolase [Staphylococcus aureus]	--	1	0.000742182	65.408	2	QGLQDQVEALK(1)EK	-3.4449		0.835					1.18986	1.03556	1.01935	0.896761	1.06024	0.798226		0.806
AID39501.1	176	K	bifunctional 5,10-methylene-tetrahydrofolate dehydrogenase/ 5,10-methylene-tetrahydrofolate cyclohydrolase [Staphylococcus aureus]	--	1	1.25745e-08	78.157	3	SHIVGQPVSK(1)LLLQK	-4.6021	1.328	1.283		0.52	0.668		1.18986	1.03556	1.01935	0.896761	1.06024	0.798226	1.116	1.239		0.58	0.63		1.946	0.00988459
AID39501.1	193	K	bifunctional 5,10-methylene-tetrahydrofolate dehydrogenase/ 5,10-methylene-tetrahydrofolate cyclohydrolase [Staphylococcus aureus]	--	1	0.00155158	49.16	2	SK(1)DMASYLK	-5.9429			1.478	1.011		0.503	1.18986	1.03556	1.01935	0.896761	1.06024	0.798226			1.45	1.127		0.63	1.651
AID39503.1	235	K	Phosphoribosylaminoimidazole carboxylase ATPase subunit [Staphylococcus aureus]	--	1	0.000108042	68.49	2	TAEAK(1)EQVNK	-5.9853					1.063		1.19199	1.04807	0.777369	0.660167	1.48409	0.838309					0.716
AID39504.1	154	K	Phosphoribosylaminoimidazole-succinocarboxamide synthase, PurS subunit [Staphylococcus aureus]	--	1	0.000223277	69.905	2	ALK(1)INNVLK	-6.1068			0.807		1.221		1.29712	1.27751	0.802653	0.505342	1.37472	0.74266			1.005		0.888		1.132
AID39504.1	209	K	Phosphoribosylaminoimidazole-succinocarboxamide synthase, PurS subunit [Staphylococcus aureus]	--	1	1.09969e-13	112.7	2	ATNANFDK(1)DVYR	-4.2797	1.612	1.206	0.589	0.301	1.111		1.29712	1.27751	0.802653	0.505342	1.37472	0.74266	1.243	0.944	0.734	0.596	0.808		1.387	0.258294
AID39504.1	100	K	Phosphoribosylaminoimidazole-succinocarboxamide synthase, PurS subunit [Staphylococcus aureus]	--	1	0.000160682	65.933	2	NIASGSITK(1)R	-4.8985	1.091	0.991	0.705				1.29712	1.27751	0.802653	0.505342	1.37472	0.74266	0.841	0.776	0.878
AID39507.1	145	K	phosphoribosylformylglycinamidine synthase II [Staphylococcus aureus]	--	1	3.18652e-05	81.335	2	FGELDNK(1)QNQR	-5.2786		1.045			0.795		1.22637	1.20416	0.79706	0.54787	1.4282	0.796337		0.868			0.557		1.558
AID39507.1	617	K	phosphoribosylformylglycinamidine synthase II [Staphylococcus aureus]	--	1	0.00965881	43.272	2	GESIK(1)TAIR	-3.4451	1.021						1.22637	1.20416	0.79706	0.54787	1.4282	0.796337	0.833
AID39508.1	379	K	Amidophosphoribosyltransferase [Staphylococcus aureus]	--	1	0.00365779	63.397	2	DSGANK(1)VHVR	-6.2751					1.063		1.25109	1.23652	0.761085	0.46922	1.48506	0.797029					0.716
AID39509.1	227	K	Phosphoribosylformylglycinamidine cyclo-ligase [Staphylococcus aureus]	--	1	0.000408929	51.864	2	LYVK(1)PVLALK	-4.8253		0.835					1.26123	1.2948	0.721733	0.448195	1.55231	0.721733		0.645
AID39511.1	11	K	IMP cyclohydrolase / Phosphoribosylaminoimidazolecarboxamide formyltransferase [Staphylococcus aureus]	--	1	2.94211e-09	76.196	2	AILSVSNK(1)TGIVEFAK	-2.703		0.835					1.24035	1.28329	0.688822	0.521266	1.52912	0.737154		0.651
AID39511.1	244	K	IMP cyclohydrolase / Phosphoribosylaminoimidazolecarboxamide formyltransferase [Staphylococcus aureus]	--	1	1.22957e-06	78.932	2	DADATLALVK(1)K	-2.4111	1.326		0.664				1.24035	1.28329	0.688822	0.521266	1.52912	0.737154	1.069		0.964
AID39511.1	245	K	IMP cyclohydrolase / Phosphoribosylaminoimidazolecarboxamide formyltransferase [Staphylococcus aureus]	--	1	0.00171769	41.824	2	K(1)FDTPATVAVK	-6.2899		0.835					1.24035	1.28329	0.688822	0.521266	1.52912	0.737154		0.651
AID39511.1	324	K	IMP cyclohydrolase / Phosphoribosylaminoimidazolecarboxamide formyltransferase [Staphylococcus aureus]	--	1	3.04447e-09	126.29	2	FTDEALDILK(1)QK	-3.1377		0.835					1.24035	1.28329	0.688822	0.521266	1.52912	0.737154		0.651
AID39511.1	192	K	IMP cyclohydrolase / Phosphoribosylaminoimidazolecarboxamide formyltransferase [Staphylococcus aureus]	--	1	0.00172	74.486	2	GDK(1)ETLR	-5.0931		1.055			0.783		1.24035	1.28329	0.688822	0.521266	1.52912	0.737154		0.822			0.512		1.605
AID39511.1	221	K	IMP cyclohydrolase / Phosphoribosylaminoimidazolecarboxamide formyltransferase [Staphylococcus aureus]	--	1	8.13289e-09	83.438	3	HTIAGAK(1)QLHGK	-4.8635	1.32	1.105	0.782			0.699	1.24035	1.28329	0.688822	0.521266	1.52912	0.737154	1.064	0.861	1.135			0.948	1.076
AID39511.1	226	K	IMP cyclohydrolase / Phosphoribosylaminoimidazolecarboxamide formyltransferase [Staphylococcus aureus]	--	1	0.0110309	47.334	3	QLHGK(1)QLSYNNIK	-4.9654	1.021						1.24035	1.28329	0.688822	0.521266	1.52912	0.737154	0.823
AID39511.1	214	K	IMP cyclohydrolase / Phosphoribosylaminoimidazolecarboxamide formyltransferase [Staphylococcus aureus]	--	1	6.62703e-05	61.194	2	TSNAK(1)HTIAGAK	-5.5324	0.857	1.021			0.997		1.24035	1.28329	0.688822	0.521266	1.52912	0.737154	0.691	0.796			0.652		1.14
AID39511.1	421	K	IMP cyclohydrolase / Phosphoribosylaminoimidazolecarboxamide formyltransferase [Staphylococcus aureus]	--	1	0.000114663	56.202	2	VGAAK(1)IALER	-4.318	1.148				0.93		1.24035	1.28329	0.688822	0.521266	1.52912	0.737154	0.926				0.608		1.523
AID39511.1	63	K	IMP cyclohydrolase / Phosphoribosylaminoimidazolecarboxamide formyltransferase [Staphylococcus aureus]	--	1	8.08994e-14	113.48	4	VK(1)TLHPAVHGGILADR	-3.7752	1.525	1.447	0.625	0.433	1.219	0.652	1.24035	1.28329	0.688822	0.521266	1.52912	0.737154	1.229	1.128	0.907	0.831	0.797	0.884	1.299	0.0556163
AID39512.1	378	K	Phosphoribosylamine--glycine ligase [Staphylococcus aureus]	--	1	0.000260354	42.941	2	VILAIGK(1)GDNVQDAQR	-3.0009		0.835					1.18582	1.28893	0.706012	0.565671	1.48187	0.771695		0.648
AID39516.1	15	K	hypothetical protein SAXN108_1075 [Staphylococcus aureus]	--	1	2.25604e-05	133.68	2	AK(1)EVEEK	-3.7539	1.04	1.172	1.202	0.653	0.867	1.029	0.588481	1.46616	0.745043	0.763139	1.76374	0.673434	1.767	0.799	1.613	0.856	0.492	1.528	1.453	0.364568
AID39516.1	20	K	hypothetical protein SAXN108_1075 [Staphylococcus aureus]	--	1	6.07426e-06	154.81	2	EVEEK(1)LK	-4.3378	1.052	1.157	1.095	0.717	0.928	1.025	0.588481	1.46616	0.745043	0.763139	1.76374	0.673434	1.788	0.789	1.47	0.94	0.526	1.522	1.354	0.439366
AID39516.1	24	K	hypothetical protein SAXN108_1075 [Staphylococcus aureus]	--	0.980224	0.00160582	74.269	3	LK(0.001)DK(0.98)K(0.019)EEK	-2.708		0.732	1.065				0.588481	1.46616	0.745043	0.763139	1.76374	0.673434		0.499	1.429
AID39516.1	25	K	hypothetical protein SAXN108_1075 [Staphylococcus aureus]	--	0.869466	7.2863e-09	121.71	2	LK(0.012)DK(0.118)K(0.869)EEK	-6.0579		1.394	1.538	0.431	0.716	0.742	0.588481	1.46616	0.745043	0.763139	1.76374	0.673434		0.951	2.064	0.565	0.406	1.102	2.182	0.193647
AID39516.1	28	K	hypothetical protein SAXN108_1075 [Staphylococcus aureus]	--	1	1.26625e-52	224.13	2	EEK(1)TEDINQTK	-4.6091	1.135	1.106	1.05	0.729	0.892	1.087	0.588481	1.46616	0.745043	0.763139	1.76374	0.673434	1.929	0.754	1.409	0.955	0.506	1.614	1.331	0.499648
AID39516.1	36	K	hypothetical protein SAXN108_1075 [Staphylococcus aureus]	--	1	4.00189e-96	289.34	2	TEDINQTK(1)QDIQDTLN	-4.1347		1.946		0.104	0.599		0.588481	1.46616	0.745043	0.763139	1.76374	0.673434		1.327		0.136	0.34		5.576
AID39517.1	247	K	hypothetical protein SAXN108_1076 [Staphylococcus aureus]	--	1	2.74947e-06	71.896	2	GNVTNQTK(1)IHLK	-8.023		1.034	0.722				1.07538	1.08509	0.9618	0.985038	0.942162	0.950529		0.953	0.751
AID39517.1	251	K	hypothetical protein SAXN108_1076 [Staphylococcus aureus]	--	1	0.00155158	62.969	2	IHLK(1)QLQDK	-3.1412	0.835	0.905	1.04				1.07538	1.08509	0.9618	0.985038	0.942162	0.950529	0.776	0.834	1.081
AID39517.1	256	K	hypothetical protein SAXN108_1076 [Staphylococcus aureus]	--	1	0.000141203	57.888	2	QLQDK(1)TTEYAR	-4.4209	1.021						1.07538	1.08509	0.9618	0.985038	0.942162	0.950529	0.949
AID39517.1	239	K	hypothetical protein SAXN108_1076 [Staphylococcus aureus]	--	1	1.19993e-06	73.655	2	TSK(1)GNVTNQTK	-6.5306	0.932	1.227	0.799	0.754			1.07538	1.08509	0.9618	0.985038	0.942162	0.950529	0.867	1.131	0.831	0.765			1.233
AID39518.1	309	K	hypothetical protein SAXN108_1077 [Staphylococcus aureus]	--	1	0.000790941	44.57	2	TFSVQK(1)DYDK	-3.714				0.973			0.988937	0.948055	1.01222	0.989622	1.02752	1.03364				0.983
AID39519.1	50	K	hypothetical protein SAXN108_1078 [Staphylococcus aureus]	--	1	0.00465451	53.679	2	AEAIVK(1)R	-3.4474	0.982		1.313		0.693		1.05291	1.07442	1.029	0.968616	1.05933	0.815735	0.933		1.276		0.654		1.689
AID39519.1	171	K	hypothetical protein SAXN108_1078 [Staphylococcus aureus]	--	1	2.98272e-09	101.82	2	DHIQK(1)CENVIK	-5.0783	1.198		1.091	0.923	0.772		1.05291	1.07442	1.029	0.968616	1.05933	0.815735	1.138		1.06	0.953	0.729		1.307	0.184794
AID39519.1	4	K	hypothetical protein SAXN108_1078 [Staphylococcus aureus]	--	1	5.63045e-06	110.44	2	GFK(1)NNLTSNLTNK	-4.783	1.088	1.214	0.993	0.899		0.637	1.05291	1.07442	1.029	0.968616	1.05933	0.815735	1.033	1.13	0.965	0.928		0.781	1.22	0.105034
AID39519.1	166	K	hypothetical protein SAXN108_1078 [Staphylococcus aureus]	--	1	0.00474588	56.378	2	IGK(1)DHIQK	-5.907		1.054	0.833		0.913		1.05291	1.07442	1.029	0.968616	1.05933	0.815735		0.981	0.81		0.862		1.039
AID39519.1	21	K	hypothetical protein SAXN108_1078 [Staphylococcus aureus]	--	1	1.08484e-08	88.42	2	IGNSVFK(1)IENVDGK	-2.0229	1.563		0.444				1.05291	1.07442	1.029	0.968616	1.05933	0.815735	1.484		0.431
AID39519.1	119	K	hypothetical protein SAXN108_1078 [Staphylococcus aureus]	--	1	3.93247e-05	73.502	2	IMSAAAIQGSQFIGK(1)R	-3.7142			0.948				1.05291	1.07442	1.029	0.968616	1.05933	0.815735			0.921
AID39519.1	92	K	hypothetical protein SAXN108_1078 [Staphylococcus aureus]	--	1	5.17656e-06	59.77	3	IYGLDHK(1)QVNSLGDDVK	-2.8375	0.977	1.367				0.508	1.05291	1.07442	1.029	0.968616	1.05933	0.815735	0.928	1.272				0.623	1.766
AID39519.1	102	K	hypothetical protein SAXN108_1078 [Staphylococcus aureus]	--	1	1.40316e-05	58.313	2	QVNSLGDDVK(1)ER	-3.3136			0.948				1.05291	1.07442	1.029	0.968616	1.05933	0.815735			0.921
AID39519.1	77	K	hypothetical protein SAXN108_1078 [Staphylococcus aureus]	--	1	6.95946e-09	115.41	2	LMK(1)DIIEDVNK	-4.7512		1.59		0.612	0.496		1.05291	1.07442	1.029	0.968616	1.05933	0.815735		1.48		0.632	0.468		2.691
AID39520.1	40	K	Phosphotransferase system, phosphocarrier protein HPr [Staphylococcus aureus]	--	1	6.30927e-72	257.01	2	FDSDIQLEYNGK(1)K	-3.6806	0.869	1.773	0.677	0.813	1.028	0.637	0.980674	1.0382	1.24029	0.871453	0.850685	1.01869	0.886	1.708	0.546	0.933	1.208	0.625	1.135	0.896024
AID39520.1	45	K	Phosphotransferase system, phosphocarrier protein HPr [Staphylococcus aureus]	--	1	3.23511e-20	119.79	2	VNLK(1)SIMGVMSLGVGK	-4.4336		0.835					0.980674	1.0382	1.24029	0.871453	0.850685	1.01869		0.804
AID39521.1	412	K	Phosphoenolpyruvate-protein phosphotransferase of PTS system [Staphylococcus aureus]	--	1	3.42789e-09	127.93	2	AILLEEK(1)ENLK	-4.8539	1.043	1.07	0.854	0.909	0.915		0.940091	0.995968	1.0053	1.03109	1.04746	0.980101	1.109	1.074	0.85	0.882	0.874		1.151	0.303215
AID39521.1	405	K	Phosphoenolpyruvate-protein phosphotransferase of PTS system [Staphylococcus aureus]	--	1	5.85234e-06	90.142	2	EAK(1)AILLEEK	-4.8711	1.174	1.254	1.125	0.608	0.878	0.889	0.940091	0.995968	1.0053	1.03109	1.04746	0.980101	1.249	1.259	1.119	0.59	0.838	0.907	1.553	0.0295445
AID39521.1	329	K	Phosphoenolpyruvate-protein phosphotransferase of PTS system [Staphylococcus aureus]	--	1	3.02621e-07	130.31	2	EVLEAMGGK(1)R	-4.219	1.166	1.016	1.061		0.819	0.939	0.940091	0.995968	1.0053	1.03109	1.04746	0.980101	1.24	1.02	1.055		0.782	0.958	1.27	0.113402
AID39521.1	53	K	Phosphoenolpyruvate-protein phosphotransferase of PTS system [Staphylococcus aureus]	--	1	3.20073e-13	128.46	2	FNSAIEASK(1)VELTK	-7.5735	0.992	1.433			0.9	0.582	0.940091	0.995968	1.0053	1.03109	1.04746	0.980101	1.055	1.439			0.859	0.594	1.716	0.152121
AID39521.1	58	K	Phosphoenolpyruvate-protein phosphotransferase of PTS system [Staphylococcus aureus]	--	1	0.000617223	101.41	2	VELTK(1)IR	-5.0828	0.966	1.034	1.108	1.024	0.89	0.948	0.940091	0.995968	1.0053	1.03109	1.04746	0.980101	1.028	1.038	1.102	0.993	0.85	0.967	1.127	0.0821317
AID39521.1	6	K	Phosphoenolpyruvate-protein phosphotransferase of PTS system [Staphylococcus aureus]	--	1	8.30676e-06	69.327	2	LIK(1)GIAASDGVAIAK	-3.6627		1.054			0.709	1.342	0.940091	0.995968	1.0053	1.03109	1.04746	0.980101		1.058			0.677	1.369	1.034
AID39521.1	488	K	Phosphoenolpyruvate-protein phosphotransferase of PTS system [Staphylococcus aureus]	--	1	6.91891e-09	108.4	3	LVK(1)QVIEASHK	-2.9624	0.887	1.006	1.079			0.987	0.940091	0.995968	1.0053	1.03109	1.04746	0.980101	0.944	1.01	1.073			1.007	1.002
AID39521.1	496	K	Phosphoenolpyruvate-protein phosphotransferase of PTS system [Staphylococcus aureus]	--	1	5.50839e-09	129.69	2	QVIEASHK(1)EGK	-5.0947	0.972	1.042	0.861	0.925	1.132	1.098	0.940091	0.995968	1.0053	1.03109	1.04746	0.980101	1.034	1.046	0.856	0.897	1.081	1.12	0.948	0.604216
AID39521.1	34	K	Phosphoenolpyruvate-protein phosphotransferase of PTS system [Staphylococcus aureus]	--	1	0.00010686	73.891	2	NEK(1)VTDVEGEVAK	-1.6925	1.07				1.011		0.940091	0.995968	1.0053	1.03109	1.04746	0.980101	1.138				0.965		1.179
AID39523.1	217	K	Cytochrome d ubiquinol oxidase subunit I [Staphylococcus aureus]	--	1	0.00555141	60.709	2	DTVYHK(1)K	-4.6211		0.968				1.052	0.867418	0.845464	0.723484	1.19534	1.1485	1.2198		1.145				0.862	1.328
AID39525.1	215	K	pottasium uptake protein KtrA [Staphylococcus aureus]	--	1	0.000648033	86.205	2	FEK(1)NIATR	-8.0748				0.836	1.212		0.982026	0.963063	0.925267	1.01115	1.08427	1.03422				0.827	1.118
AID39525.1	111	K	pottasium uptake protein KtrA [Staphylococcus aureus]	--	1	0.000148509	49.097	3	ILNK(1)IGADTVVHPER	-4.0917	0.934	1.066		0.877	0.964		0.982026	0.963063	0.925267	1.01115	1.08427	1.03422	0.951	1.107		0.867	0.889		1.172	0.180107
AID39526.1	217	K	hypothetical protein SAXN108_1085 [Staphylococcus aureus]	--	1	6.57387e-05	64.906	2	EVGQNVDK(1)IFR	-4.3924	1.226			0.893	0.936		0.97328	1.06949	1.02349	0.934604	1.04161	0.957525	1.26			0.955	0.899		1.359
AID39526.1	174	K	hypothetical protein SAXN108_1085 [Staphylococcus aureus]	--	1	1.1675e-09	103.69	2	FDFTPVGK(1)PANIAK	-4.6351	0.721	1.575	0.891	0.454			0.97328	1.06949	1.02349	0.934604	1.04161	0.957525	0.741	1.473	0.871	0.486			2.116
AID39526.1	317	K	hypothetical protein SAXN108_1085 [Staphylococcus aureus]	--	1	0.00019841	56.202	2	IANGTHK(1)QIK	-7.5486		0.835					0.97328	1.06949	1.02349	0.934604	1.04161	0.957525		0.781
AID39526.1	509	K	hypothetical protein SAXN108_1085 [Staphylococcus aureus]	--	1	0.00114978	53.517	2	IK(1)TDVISK	-3.7598	1.107	0.871	1.052	0.81	0.989		0.97328	1.06949	1.02349	0.934604	1.04161	0.957525	1.137	0.814	1.028	0.867	0.949		1.094	0.583498
AID39526.1	515	K	hypothetical protein SAXN108_1085 [Staphylococcus aureus]	--	1	1.66254e-09	129.28	2	TDVISK(1)LNQNK	-4.896	1.392	1.06	1.016	0.697	1.071	0.714	0.97328	1.06949	1.02349	0.934604	1.04161	0.957525	1.43	0.991	0.993	0.746	1.028	0.746	1.355	0.137902
AID39526.1	129	K	hypothetical protein SAXN108_1085 [Staphylococcus aureus]	--	1	1.48033e-17	132.9	2	LNEINEDSVIK(1)SK	-4.3124	1.123	1.229	1.09	0.689	0.975	0.818	0.97328	1.06949	1.02349	0.934604	1.04161	0.957525	1.154	1.149	1.065	0.737	0.936	0.854	1.333	0.0172476
AID39526.1	520	K	hypothetical protein SAXN108_1085 [Staphylococcus aureus]	--	1	0.000643508	57.293	3	LNQNK(1)DIQWHQIK	-5.4724					1.129	1.174	0.97328	1.06949	1.02349	0.934604	1.04161	0.957525					1.084	1.226
AID39526.1	107	K	hypothetical protein SAXN108_1085 [Staphylococcus aureus]	--	1	0.00140939	50.297	3	NK(1)LEEHHLLR	-7.5152					1.093	1.216	0.97328	1.06949	1.02349	0.934604	1.04161	0.957525					1.049	1.27
AID39526.1	118	K	hypothetical protein SAXN108_1085 [Staphylococcus aureus]	--	1	3.94663e-19	96.313	2	TAK(1)LNEINEDSVIK	-4.2783	1.175	1.48	0.827	0.258	0.968	1.288	0.97328	1.06949	1.02349	0.934604	1.04161	0.957525	1.207	1.384	0.808	0.276	0.929	1.345	1.333	0.418556
AID39526.1	350	K	hypothetical protein SAXN108_1085 [Staphylococcus aureus]	--	1	6.35378e-08	71.912	3	TINSLYK(1)AGADVIHSK	-5.2793	0.905	1.296	0.851	0.72	0.981		0.97328	1.06949	1.02349	0.934604	1.04161	0.957525	0.93	1.212	0.831	0.77	0.942		1.158	0.456677
AID39526.1	247	K	hypothetical protein SAXN108_1085 [Staphylococcus aureus]	--	1	1.14458e-12	119.55	2	VQQAVEAAIK(1)NNR	-4.0716	0.997	0.837	1.118		0.895		0.97328	1.06949	1.02349	0.934604	1.04161	0.957525	1.024	0.783	1.092		0.859		1.125
AID39527.1	5	K	hypothetical protein SAXN108_1086 [Staphylococcus aureus]	--	1	0.00839155	52.591	2	AVFK(1)VFYQHNR	-5.3711		0.835					1.04413	0.980796	1.2055	0.917158	0.914535	0.937883		0.851
AID39528.1	28	K	Peptide deformylase [Staphylococcus aureus]	--	1	1.14458e-12	105.94	2	AAELELPLTK(1)EEK	-3.5861	0.949	1.183	1.015	0.825	0.975	1.022	0.987854	0.865823	0.908086	1.08806	1.16127	0.988913	0.961	1.366	1.118	0.758	0.84	1.033	1.309	0.12175
AID39528.1	31	K	Peptide deformylase [Staphylococcus aureus]	--	1	5.27834e-06	99.855	2	EEK(1)ETLIAMR	-5.0804	0.941	1.126	0.995	0.661			0.987854	0.865823	0.908086	1.08806	1.16127	0.988913	0.953	1.3	1.096	0.608			1.836
AID39528.1	133	K	Peptide deformylase [Staphylococcus aureus]	--	1	7.8111e-09	108.2	2	AK(1)DIEGNDIQLR	-4.2426		1.048	1.047	0.834	0.833		0.987854	0.865823	0.908086	1.08806	1.16127	0.988913		1.21	1.153	0.767	0.717		1.592	0.00783706
AID39528.1	51	K	Peptide deformylase [Staphylococcus aureus]	--	1	1.89931e-24	147.72	2	EFLVNSQDEEIAK(1)R	-6.4769	1.026	1.389	0.858	0.658		0.939	0.987854	0.865823	0.908086	1.08806	1.16127	0.988913	1.039	1.604	0.945	0.605		0.95	1.538	0.209884
AID39528.1	5	K	Peptide deformylase [Staphylococcus aureus]	--	1	0.000193244	78.816	2	MLTMK(1)DIIR	-4.7829		1.096		0.668			0.987854	0.865823	0.908086	1.08806	1.16127	0.988913		1.266		0.614			2.062
AID39528.1	18	K	Peptide deformylase [Staphylococcus aureus]	--	1	1.87235e-06	90.306	2	QK(1)AAELELPLTK	-4.3388	1.154		1.086	0.874	0.988	1.121	0.987854	0.865823	0.908086	1.08806	1.16127	0.988913	1.168		1.196	0.803	0.851	1.134	1.272	0.165218
AID39529.1	181	K	hypothetical protein SAXN108_1088 [Staphylococcus aureus]	--	1	0.000773556	82.716	2	AIEQNYK(1)K	-5.2779	1.032	0.942	1.113	1.035	0.79	1.102	0.947161	0.858413	0.889976	1.13596	1.15595	1.01254	1.09	1.097	1.251	0.911	0.683	1.088	1.282	0.138084
AID39529.1	109	K	hypothetical protein SAXN108_1088 [Staphylococcus aureus]	--	1	4.83617e-05	59.731	3	AK(1)SHVDNIDNDVK	-5.5135			0.948				0.947161	0.858413	0.889976	1.13596	1.15595	1.01254			1.065
AID39529.1	120	K	hypothetical protein SAXN108_1088 [Staphylococcus aureus]	--	1	0.00190422	42.061	2	SHVDNIDNDVK(1)R	-4.4083					1.063		0.947161	0.858413	0.889976	1.13596	1.15595	1.01254					0.92
AID39529.1	125	K	hypothetical protein SAXN108_1088 [Staphylococcus aureus]	--	1	0.00163062	51.872	2	AVK(1)QLDDVLK	-6.0986		1.006			0.846		0.947161	0.858413	0.889976	1.13596	1.15595	1.01254		1.172			0.732		1.601
AID39529.1	153	K	hypothetical protein SAXN108_1088 [Staphylococcus aureus]	--	1	6.94365e-06	87.942	2	AVNSEK(1)TLFK	-5.2776			0.948				0.947161	0.858413	0.889976	1.13596	1.15595	1.01254			1.065
AID39529.1	32	K	hypothetical protein SAXN108_1088 [Staphylococcus aureus]	--	1	0.00208157	65.156	2	AYLK(1)QVDK	-4.4325	0.986		1.027	1.008	0.859	1.384	0.947161	0.858413	0.889976	1.13596	1.15595	1.01254	1.041		1.154	0.887	0.743	1.367	1.099	0.630407
AID39529.1	82	K	hypothetical protein SAXN108_1088 [Staphylococcus aureus]	--	1	0.000145706	81.335	2	DLIK(1)NADDR	-4.8821	1.093	1.133	0.753		0.836	1.242	0.947161	0.858413	0.889976	1.13596	1.15595	1.01254	1.154	1.32	0.846		0.723	1.227	1.135	0.617728
AID39529.1	28	K	hypothetical protein SAXN108_1088 [Staphylococcus aureus]	--	1	0.0139521	56.091	2	EIK(1)AYLK	-4.1528				0.973			0.947161	0.858413	0.889976	1.13596	1.15595	1.01254				0.857
AID39529.1	201	K	hypothetical protein SAXN108_1088 [Staphylococcus aureus]	--	1	0.000146296	120.33	2	EK(1)QDVDQFK	-4.8329		0.882		1.069	0.962	1.178	0.947161	0.858413	0.889976	1.13596	1.15595	1.01254		1.027		0.941	0.832	1.163	1.049
AID39529.1	189	K	hypothetical protein SAXN108_1088 [Staphylococcus aureus]	--	1	0.000952441	58.426	2	EVSDK(1)YTK	-5.2474			0.945	1.224	1.087	0.903	0.947161	0.858413	0.889976	1.13596	1.15595	1.01254			1.062	1.077	0.94	0.892	1.095
AID39529.1	192	K	hypothetical protein SAXN108_1088 [Staphylococcus aureus]	--	1	0.00126017	97.033	2	YTK(1)VLNK	-5.087	1.006	0.904	0.957	1.24	0.87	1.038	0.947161	0.858413	0.889976	1.13596	1.15595	1.01254	1.062	1.053	1.075	1.092	0.753	1.025	1.111	0.361392
AID39529.1	38	K	hypothetical protein SAXN108_1088 [Staphylococcus aureus]	--	1	0.000150372	78.932	2	IK(1)DDEEPIK	-4.2452	1.048				0.966	1.332	0.947161	0.858413	0.889976	1.13596	1.15595	1.01254	1.106				0.836	1.316	1.028
AID39529.1	50	K	hypothetical protein SAXN108_1088 [Staphylococcus aureus]	--	1	0.00103093	81.163	2	K(1)IAELDEK	-3.1767				0.973			0.947161	0.858413	0.889976	1.13596	1.15595	1.01254				0.857
AID39529.1	68	K	hypothetical protein SAXN108_1088 [Staphylococcus aureus]	--	1	2.26064e-08	98.167	2	LTEDVNSK(1)DTAVR	-3.1384	0.975	0.814	0.99	1.084	0.923	1.306	0.947161	0.858413	0.889976	1.13596	1.15595	1.01254	1.029	0.948	1.112	0.954	0.798	1.29	1.015	0.833242
AID39529.1	100	K	hypothetical protein SAXN108_1088 [Staphylococcus aureus]	--	1	0.0284389	56.014	2	K(1)SEQDFK	-1.6161		0.835					0.947161	0.858413	0.889976	1.13596	1.15595	1.01254		0.973
AID39529.1	106	K	hypothetical protein SAXN108_1088 [Staphylococcus aureus]	--	1	0.00215929	84.368	2	SEQDFK(1)K	-7.1078		0.997				1.01	0.947161	0.858413	0.889976	1.13596	1.15595	1.01254		1.161				0.997	1.164
AID39529.1	174	K	hypothetical protein SAXN108_1088 [Staphylococcus aureus]	--	1	0.000293131	76.572	2	SK(1)AIEQNYK	-5.2072		0.772	1.122	1.086	1.01	1.032	0.947161	0.858413	0.889976	1.13596	1.15595	1.01254		0.899	1.261	0.956	0.874	1.019	1.137	0.46285
AID39529.1	196	K	hypothetical protein SAXN108_1088 [Staphylococcus aureus]	--	1	0.00777071	61.494	2	VLNK(1)VGK	-3.5678			0.79	1.135			0.947161	0.858413	0.889976	1.13596	1.15595	1.01254			0.888	0.999			0.889
AID39529.1	136	K	hypothetical protein SAXN108_1088 [Staphylococcus aureus]	--	1	0.0163732	49.16	2	YK(1)LHSDYAK	-5.7186			0.935		1.077		0.947161	0.858413	0.889976	1.13596	1.15595	1.01254			1.051		0.932		1.128
AID39529.1	172	K	hypothetical protein SAXN108_1088 [Staphylococcus aureus]	--	1	1.04533e-05	48.363	2	YLNQNDATQQGVNEK(1)SK	-4.9461	0.632	1.153					0.947161	0.858413	0.889976	1.13596	1.15595	1.01254	0.667	1.343
AID39530.1	4	K	Pyruvate dehydrogenase E1 component alpha subunit [Staphylococcus aureus]	--	1	1.13288e-08	79.889	2	APK(1)LQAQFDAVK	-4.2058	1.081	1.016	1.117	0.907	0.852	1.017	0.961429	0.943292	0.950728	0.987093	1.02464	1.13282	1.124	1.077	1.175	0.919	0.832	0.898	1.274	0.00344916
AID39530.1	13	K	Pyruvate dehydrogenase E1 component alpha subunit [Staphylococcus aureus]	--	1	3.38208e-06	52.201	3	LQAQFDAVK(1)VLNDTQSK	-2.3095		0.835					0.961429	0.943292	0.950728	0.987093	1.02464	1.13282		0.885
AID39531.1	175	K	Pyruvate dehydrogenase E1 component alpha subunit [Staphylococcus aureus]	--	1	4.90515e-12	176.45	2	AAIK(1)EADNTEK	-5.1031	1.099	1.08	1.043	0.869	0.891	0.999	0.976982	1.03419	1.0196	0.972359	1.02491	0.971962	1.125	1.044	1.023	0.894	0.869	1.028	1.144	0.0837806
AID39531.1	171	K	Pyruvate dehydrogenase E1 component alpha subunit [Staphylococcus aureus]	--	1	0.00073373	102.46	2	ADIK(1)AAIK	-4.3655	1.074	0.975	1.028	0.982	0.942	1.002	0.976982	1.03419	1.0196	0.972359	1.02491	0.971962	1.099	0.943	1.008	1.01	0.919	1.031	1.03	0.633579
AID39531.1	158	K	Pyruvate dehydrogenase E1 component alpha subunit [Staphylococcus aureus]	--	1	7.2649e-13	128.46	2	GLWNEDK(1)ENEVIER	-3.9238	1.157	1.824	0.689	0.609	1.066	0.407	0.976982	1.03419	1.0196	0.972359	1.02491	0.971962	1.184	1.764	0.676	0.626	1.04	0.419	1.738	0.225582
AID39531.1	57	K	Pyruvate dehydrogenase E1 component alpha subunit [Staphylococcus aureus]	--	1	2.81888e-28	208.03	2	SK(1)QTAAETLAQK	-5.5009	1.063	1.051	1.063	0.891	0.907	1.013	0.976982	1.03419	1.0196	0.972359	1.02491	0.971962	1.088	1.016	1.043	0.916	0.885	1.042	1.107	0.124919
AID39531.1	137	K	Pyruvate dehydrogenase E1 component alpha subunit [Staphylococcus aureus]	--	1	5.60295e-10	138.23	2	TSDEDAEWEK(1)K	-3.6871	1.255	0.978	0.751	0.923	1.007	1.14	0.976982	1.03419	1.0196	0.972359	1.02491	0.971962	1.285	0.946	0.737	0.949	0.983	1.173	0.956	0.720532
AID39532.1	318	K	Pyruvate dehydrogenase E1 component beta subunit [Staphylococcus aureus]	--	1	0.000921834	90.761	2	NDIIEK(1)AK	-4.0304	1.007	0.903	1.152	0.949	0.822	1.209	0.968561	0.970057	1.00238	0.991794	1.01762	1.04959	1.04	0.931	1.149	0.957	0.808	1.152	1.07	0.567583
AID39532.1	109	K	Pyruvate dehydrogenase E1 component beta subunit [Staphylococcus aureus]	--	1	5.49295e-09	91.245	2	SGGTK(1)TAPVTIR	-5.2775	0.996	0.979	1.023	0.947	0.915	1.173	0.968561	0.970057	1.00238	0.991794	1.01762	1.04959	1.028	1.009	1.021	0.955	0.899	1.118	1.029	0.641642
AID39532.1	46	K	Pyruvate dehydrogenase E1 component beta subunit [Staphylococcus aureus]	--	1	1.07511e-30	174.05	2	VTEGLQK(1)EFGEDR	-3.7414	1.05	1.14	1.046	0.859	0.932	0.93	0.968561	0.970057	1.00238	0.991794	1.01762	1.04959	1.084	1.175	1.044	0.866	0.916	0.886	1.238	0.00525137
AID39533.1	214	K	branched-chain alpha-keto acid dehydrogenase subunit E2 [Staphylococcus aureus]	--	1	3.79459e-06	114.39	2	AIAK(1)AMVNSK	-4.9614	1.092	1.004	1.227	0.873	0.804	0.976	1.01565	1.02718	0.957471	1.01177	1.02291	0.965021	1.075	0.977	1.282	0.863	0.786	1.011	1.253	0.106439
AID39533.1	270	K	branched-chain alpha-keto acid dehydrogenase subunit E2 [Staphylococcus aureus]	--	1	0.00150761	67.464	2	ALVSALK(1)K	-5.4285	0.993	1.074		1.003	0.924	1.052	1.01565	1.02718	0.957471	1.01177	1.02291	0.965021	0.978	1.046		0.991	0.903	1.09	1.017	0.808885
AID39533.1	271	K	branched-chain alpha-keto acid dehydrogenase subunit E2 [Staphylococcus aureus]	--	1	1.52329e-30	119.58	3	K(1)YPALNTSFNEEAGEIVHK	-3.3994	0.48	2.157	0.358	0.744	1.409	0.601	1.01565	1.02718	0.957471	1.01177	1.02291	0.965021	0.473	2.1	0.374	0.735	1.377	0.623	1.078	0.780564
AID39533.1	335	K	branched-chain alpha-keto acid dehydrogenase subunit E2 [Staphylococcus aureus]	--	1	1.03758e-07	125.17	2	DGK(1)LTADEMK	-5.7222	1.22	0.943	1.05	0.803	0.91	1.109	1.01565	1.02718	0.957471	1.01177	1.02291	0.965021	1.201	0.918	1.097	0.794	0.89	1.149	1.135	0.380164
AID39533.1	101	K	branched-chain alpha-keto acid dehydrogenase subunit E2 [Staphylococcus aureus]	--	1	3.90996e-30	88.714	3	EEPAK(1)EEAPAEQAPVATQTEEVDENR	-4.4856		1.128			0.691		1.01565	1.02718	0.957471	1.01177	1.02291	0.965021		1.098			0.676		1.624
AID39533.1	137	K	branched-chain alpha-keto acid dehydrogenase subunit E2 [Staphylococcus aureus]	--	1	0.00120362	105.04	2	EK(1)GVNIK	-4.8138	1.092	0.964	1.103	0.946	0.833	1.072	1.01565	1.02718	0.957471	1.01177	1.02291	0.965021	1.075	0.938	1.152	0.935	0.814	1.111	1.107	0.383906
AID39533.1	142	K	branched-chain alpha-keto acid dehydrogenase subunit E2 [Staphylococcus aureus]	--	1	5.09598e-15	166.65	2	GVNIK(1)AVSGSGK	-5.0458		1.039	1.1	0.8		0.969	1.01565	1.02718	0.957471	1.01177	1.02291	0.965021		1.012	1.149	0.791		1.004	1.204	0.293593
AID39533.1	245	K	branched-chain alpha-keto acid dehydrogenase subunit E2 [Staphylococcus aureus]	--	1	3.96208e-10	129.69	2	FK(1)EIAAEQGTK	-4.8059	1.09	1.006	1.077	0.965	0.973	0.856	1.01565	1.02718	0.957471	1.01177	1.02291	0.965021	1.073	0.979	1.125	0.954	0.951	0.887	1.138	0.0533944
AID39533.1	310	K	branched-chain alpha-keto acid dehydrogenase subunit E2 [Staphylococcus aureus]	--	1	1.06905e-08	94.66	2	GLLVPVVK(1)HADR	-4.1418	1.079	1.074	1.038	0.853	0.897	1.052	1.01565	1.02718	0.957471	1.01177	1.02291	0.965021	1.062	1.046	1.084	0.843	0.877	1.09	1.136	0.171835
AID39533.1	379	K	branched-chain alpha-keto acid dehydrogenase subunit E2 [Staphylococcus aureus]	--	1	0.000994801	51.43	2	IAQK(1)PIVK	-4.1774	1.116	1.188	1.237	0.153	1.087		1.01565	1.02718	0.957471	1.01177	1.02291	0.965021	1.099	1.157	1.292	0.151	1.063		1.948	0.235476
AID39533.1	87	K	branched-chain alpha-keto acid dehydrogenase subunit E2 [Staphylococcus aureus]	--	1	2.01492e-16	73.345	3	IDAPDAEDMQFK(1)GHDDDSSSK	-1.1732	0.873	1.164	0.907			0.995	1.01565	1.02718	0.957471	1.01177	1.02291	0.965021	0.86	1.133	0.947			1.031	0.951
AID39533.1	243	K	branched-chain alpha-keto acid dehydrogenase subunit E2 [Staphylococcus aureus]	--	0.803167	6.50938e-05	73.655	3	K(0.803)FK(0.197)EIAAEQGTK	-3.6907	1.087	0.868	1.113	0.968		0.909	1.01565	1.02718	0.957471	1.01177	1.02291	0.965021	1.07	0.845	1.162	0.957		0.942	1.08	0.618383
AID39533.1	417	K	branched-chain alpha-keto acid dehydrogenase subunit E2 [Staphylococcus aureus]	--	1	0.000120529	50.116	3	QIDGATGQNAMNHIK(1)R	-3.1147			0.948				1.01565	1.02718	0.957471	1.01177	1.02291	0.965021			0.99
AID39533.1	125	K	branched-chain alpha-keto acid dehydrogenase subunit E2 [Staphylococcus aureus]	--	1	0.00118246	61.48	2	TVK(1)AMPSVR	-5.5082		0.97	0.998			0.983	1.01565	1.02718	0.957471	1.01177	1.02291	0.965021		0.944	1.042			1.019	0.974
AID39534.1	34	K	Dihydrolipoamide dehydrogenase [Staphylococcus aureus]	--	1	3.60417e-24	175.54	2	AAQLGQK(1)VTIVEK	-4.4793	1.031	1.105	1.017	0.864	0.962	1.002	0.966353	1.07977	0.97424	0.999548	1.03179	0.948306	1.067	1.023	1.044	0.864	0.932	1.057	1.098	0.180527
AID39534.1	217	K	Dihydrolipoamide dehydrogenase [Staphylococcus aureus]	--	1	4.26307e-19	132.9	2	DILGGFEK(1)QMTQPVK	-3.515	0.741	1.906	0.401	0.975	1.156	0.599	0.966353	1.07977	0.97424	0.999548	1.03179	0.948306	0.767	1.765	0.412	0.975	1.12	0.632	1.08	0.883647
AID39534.1	224	K	Dihydrolipoamide dehydrogenase [Staphylococcus aureus]	--	1	2.20518e-08	146.27	2	QMTQPVK(1)K	-6.7919	1.065	1.037	1.156	0.918	0.834	0.959	0.966353	1.07977	0.97424	0.999548	1.03179	0.948306	1.102	0.96	1.187	0.918	0.808	1.011	1.187	0.128481
AID39534.1	376	K	Dihydrolipoamide dehydrogenase [Staphylococcus aureus]	--	1	3.68282e-21	187.1	2	EEGLAIK(1)ASK	-5.1189	1.022	1.087	1.193	0.83	0.827	1.011	0.966353	1.07977	0.97424	0.999548	1.03179	0.948306	1.058	1.007	1.225	0.83	0.802	1.066	1.219	0.131195
AID39534.1	230	K	Dihydrolipoamide dehydrogenase [Staphylococcus aureus]	--	1	2.65078e-17	133.49	2	EK(1)GVEIVTEAMAK	-3.8614	0.769	1.504	0.893	0.861	0.822	1.056	0.966353	1.07977	0.97424	0.999548	1.03179	0.948306	0.796	1.393	0.917	0.861	0.797	1.114	1.12	0.653176
AID39534.1	300	K	Dihydrolipoamide dehydrogenase [Staphylococcus aureus]	--	1	1.76088e-06	126.29	2	GLLEVDK(1)QSR	-4.7753	1.099		1.124	0.947	0.99	1.042	0.966353	1.07977	0.97424	0.999548	1.03179	0.948306	1.137		1.154	0.947	0.959	1.099	1.144	0.114224
AID39534.1	111	K	Dihydrolipoamide dehydrogenase [Staphylococcus aureus]	--	1	0.000489294	134.85	2	GNK(1)VNIVK	-5.328	1.065	0.988	1.088	0.943	0.89	1.024	0.966353	1.07977	0.97424	0.999548	1.03179	0.948306	1.102	0.915	1.117	0.943	0.863	1.08	1.086	0.417953
AID39534.1	56	K	Dihydrolipoamide dehydrogenase [Staphylococcus aureus]	--	1	6.47267e-14	69.369	4	GNLGGVCLNVGCIPSK(1)ALLHASHR	-2.5348		1.479	0.217				0.966353	1.07977	0.97424	0.999548	1.03179	0.948306		1.37	0.223
AID39534.1	108	K	Dihydrolipoamide dehydrogenase [Staphylococcus aureus]	--	1	1.4569e-30	187.85	2	LTGGVEGLLK(1)GNK	-4.5755	1.018	1.133	1.021	0.884	0.913	1.002	0.966353	1.07977	0.97424	0.999548	1.03179	0.948306	1.053	1.049	1.048	0.884	0.885	1.057	1.115	0.132133
AID39534.1	158	K	Dihydrolipoamide dehydrogenase [Staphylococcus aureus]	--	1	8.28231e-09	90.142	2	PIEIPNFK(1)FGK	-4.0037	1.061	1.29	0.957	0.928	0.877	0.784	0.966353	1.07977	0.97424	0.999548	1.03179	0.948306	1.098	1.195	0.982	0.928	0.85	0.827	1.257	0.0271453
AID39534.1	289	K	Dihydrolipoamide dehydrogenase [Staphylococcus aureus]	--	1	2.52393e-10	81.373	3	RPNTDELGLEELGVK(1)FADR	-2.7818		0.835					0.966353	1.07977	0.97424	0.999548	1.03179	0.948306		0.773
AID39534.1	251	K	Dihydrolipoamide dehydrogenase [Staphylococcus aureus]	--	1	9.71402e-69	262.3	2	SAEETDNGVK(1)VTYEAK	-3.2391	0.99	1.107	1.024	0.806	0.929	1.154	0.966353	1.07977	0.97424	0.999548	1.03179	0.948306	1.024	1.025	1.051	0.806	0.9	1.217	1.061	0.579889
AID39534.1	257	K	Dihydrolipoamide dehydrogenase [Staphylococcus aureus]	--	1	3.39524e-10	171.34	2	VTYEAK(1)GEEK	-5.6339	1.085	1.048	1.085	0.836	0.859	1.088	0.966353	1.07977	0.97424	0.999548	1.03179	0.948306	1.123	0.971	1.114	0.836	0.833	1.147	1.139	0.294936
AID39534.1	141	K	Dihydrolipoamide dehydrogenase [Staphylococcus aureus]	--	1	1.03807e-56	162	2	SAQTYNFK(1)NAIIATGSR	-4.6625	0.885	1.616	0.935	0.859	0.865	0.645	0.966353	1.07977	0.97424	0.999548	1.03179	0.948306	0.916	1.497	0.96	0.859	0.838	0.68	1.419	0.129587
AID39534.1	98	K	Dihydrolipoamide dehydrogenase [Staphylococcus aureus]	--	1	1.87076e-19	115.35	2	SSVVNK(1)LTGGVEGLLK	-3.333		0.835					0.966353	1.07977	0.97424	0.999548	1.03179	0.948306		0.773
AID39534.1	133	K	Dihydrolipoamide dehydrogenase [Staphylococcus aureus]	--	1	1.26202e-30	197.3	2	VMDEK(1)SAQTYNFK	-3.9103	1.066	1.086	1.1	0.811	0.891	1.029	0.966353	1.07977	0.97424	0.999548	1.03179	0.948306	1.103	1.006	1.129	0.811	0.864	1.085	1.173	0.155042
AID39534.1	92	K	Dihydrolipoamide dehydrogenase [Staphylococcus aureus]	--	1	5.57654e-13	136.94	2	VQEFK(1)SSVVNK	-4.6632	1.013	1.013	1.063	0.955	0.932	1.017	0.966353	1.07977	0.97424	0.999548	1.03179	0.948306	1.048	0.938	1.091	0.955	0.903	1.072	1.05	0.50555
AID39535.1	57	K	hypothetical protein SAXN108_1094 [Staphylococcus aureus]	--	1	1.84368e-22	175.54	2	AEEK(1)QIFNTFEK	-3.4392	1.232	1.308	1.163	0.645	0.833	0.694				1						0.645
AID39535.1	79	K	hypothetical protein SAXN108_1094 [Staphylococcus aureus]	--	1	3.36424e-05	61.194	2	AVQDVK(1)THSEEQR	-5.435			1.389			0.669				1
AID39535.1	53	K	hypothetical protein SAXN108_1094 [Staphylococcus aureus]	--	1	0.00103995	47.561	2	EIVPAK(1)AEEK	-4.5409		1.171				0.748				1
AID39535.1	73	K	hypothetical protein SAXN108_1094 [Staphylococcus aureus]	--	1	0.000551499	46.768	2	SSGYNSYK(1)AVQDVK	-2.1295			0.948							1
AID39541.1	190	K	hypothetical protein SAXN108_1100 [Staphylococcus aureus]	--	1	4.82163e-07	68.49	2	DDYYDVPK(1)YEK	-4.6721	1.171		0.808				1.04379	1.00154	0.964928	0.988445	1.01886	0.98243	1.122		0.837
AID39541.1	193	K	hypothetical protein SAXN108_1100 [Staphylococcus aureus]	--	1	0.00154295	74.486	2	YEK(1)ELDK	-4.9608	1.18	1.151	1.34	0.782	0.482	0.994	1.04379	1.00154	0.964928	0.988445	1.01886	0.98243	1.13	1.149	1.389	0.791	0.473	1.012	1.612	0.0899054
AID39541.1	210	K	hypothetical protein SAXN108_1100 [Staphylococcus aureus]	--	1	0.0004751	103.8	2	DK(1)YDQFPK	-5.1735	1.259	1.067	0.794	0.877	0.91	1.119	1.04379	1.00154	0.964928	0.988445	1.01886	0.98243	1.206	1.065	0.823	0.887	0.893	1.139	1.06	0.724053
AID39541.1	197	K	hypothetical protein SAXN108_1100 [Staphylococcus aureus]	--	1	4.49764e-05	58.338	2	ELDK(1)SNTVYDQEQER	-3.8887		1.438	0.263				1.04379	1.00154	0.964928	0.988445	1.01886	0.98243		1.436	0.273
AID39541.1	269	K	hypothetical protein SAXN108_1100 [Staphylococcus aureus]	--	1	0.00126184	92.677	2	ELK(1)AQQK	-7.6938	1.095			0.912		1.239	1.04379	1.00154	0.964928	0.988445	1.01886	0.98243	1.049			0.923		1.261	0.961
AID39541.1	299	K	hypothetical protein SAXN108_1100 [Staphylococcus aureus]	--	1	0.000206223	74.424	2	K(1)NQPSAVSQR	-4.524	1.344	1.031	0.93	0.871	0.609		1.04379	1.00154	0.964928	0.988445	1.01886	0.98243	1.288	1.029	0.964	0.881	0.598		1.479	0.116164
AID39542.1	132	K	hypothetical protein SAXN108_1101 [Staphylococcus aureus]	--	1	4.65279e-09	99.34	3	ETTHK(1)DDEYIYH	-4.9402	1.092	0.879		0.854			1.12073	0.805671	1.1832	0.940146	0.871259	1.07899	0.974	1.091		0.908			1.137
AID39543.1	250	K	Manganese transport protein MntH [Staphylococcus aureus]	--	1	0.00126229	64.906	2	HNNEEK(1)AQAIK	-4.3892	1.069	0.795					0.84735	0.974768	0.894926	1.16325	1.15906	0.960642	1.262	0.816
AID39544.1	179	K	hypothetical protein SAXN108_1103 [Staphylococcus aureus]	--	1	0.00152071	62.88	2	AITPQDK(1)R	-5.2932	1.093	0.987		0.868	0.909		0.989767	0.959133	1.00337	1.02345	1.0223	1.00198	1.104	1.029		0.848	0.889		1.228	0.0401404
AID39544.1	12	K	hypothetical protein SAXN108_1103 [Staphylococcus aureus]	--	1	1.18386e-12	117.21	2	DFK(1)AFNVEGLDAR	-4.7296	0.648	1.713	0.412	1.076	0.823		0.989767	0.959133	1.00337	1.02345	1.0223	1.00198	0.655	1.786	0.411	1.051	0.805		1.024	0.795977
AID39544.1	122	K	hypothetical protein SAXN108_1103 [Staphylococcus aureus]	--	1	6.70394e-05	67.548	2	FK(1)AIQQLPDDYR	-1.8919	1.061	1.246	0.733	0.903		0.96	0.989767	0.959133	1.00337	1.02345	1.0223	1.00198	1.072	1.299	0.731	0.882		0.958	1.124	0.709843
AID39544.1	165	K	hypothetical protein SAXN108_1103 [Staphylococcus aureus]	--	1	0.00130498	65.404	2	K(1)GEFFIAR	-5.1304		1.221				0.674	0.989767	0.959133	1.00337	1.02345	1.0223	1.00198		1.273				0.673	1.892
AID39544.1	3	K	hypothetical protein SAXN108_1103 [Staphylococcus aureus]	--	0.999997	0.00656125	63.397	2	TK(1)YTFKPK	-5.223		0.951			0.916		0.989767	0.959133	1.00337	1.02345	1.0223	1.00198		0.992			0.896		1.107
AID39544.1	139	K	hypothetical protein SAXN108_1103 [Staphylococcus aureus]	--	0.981558	0.000134496	51.454	3	VCLDHMK(0.982)PDK(0.018)PFIK	-5.6153	0.794	1.02					0.989767	0.959133	1.00337	1.02345	1.0223	1.00198	0.802	1.063
AID39545.1	140	K	Inositol-1-monophosphatase [Staphylococcus aureus]	--	1	0.000180191	50.314	2	GSQPLK(1)PLNDSNLR	-4.7302		1.057				0.919	1.03518	1.08207	1.09149	0.897187	0.893886	1.00019		0.977				0.919	1.063
AID39546.1	125	K	GTP-binding protein TypA/BipA [Staphylococcus aureus]	--	1	1.027e-23	144.27	2	ALEQNLK(1)PVVVVNK	-2.9765		1.734		0.421	0.76	0.971	1.03444	1.07007	1.03285	0.937354	0.976966	0.948318		1.62		0.449	0.778	1.024	2.159
AID39546.1	542	K	GTP-binding protein TypA/BipA [Staphylococcus aureus]	--	1	2.92844e-17	171.09	2	ENDLTVNITK(1)TK	-4.4176	1.072	1.33	0.882	0.836	0.998	0.786	1.03444	1.07007	1.03285	0.937354	0.976966	0.948318	1.036	1.243	0.854	0.892	1.022	0.829	1.142	0.372081
AID39546.1	62	K	GTP-binding protein TypA/BipA [Staphylococcus aureus]	--	1	7.54687e-20	133.07	2	GITILAK(1)NTAVDYK	-3.204	0.581	1.645	0.687	0.716			1.03444	1.07007	1.03285	0.937354	0.976966	0.948318	0.562	1.537	0.665	0.764			1.206
AID39546.1	69	K	GTP-binding protein TypA/BipA [Staphylococcus aureus]	--	1	0.000144387	47.361	2	NTAVDYK(1)GTR	-7.5362	1.139		1.137	0.666			1.03444	1.07007	1.03285	0.937354	0.976966	0.948318	1.101		1.101	0.711			1.549
AID39546.1	264	K	GTP-binding protein TypA/BipA [Staphylococcus aureus]	--	1	0.000203891	63.301	2	IFGYFGLK(1)R	-5.2021		1.122	0.904		0.747		1.03444	1.07007	1.03285	0.937354	0.976966	0.948318		1.049	0.875		0.765		1.258
AID39546.1	480	K	GTP-binding protein TypA/BipA [Staphylococcus aureus]	--	1	0.00231434	51.43	2	IK(1)AQIGGR	-6.3983	1.213				0.786	1.342	1.03444	1.07007	1.03285	0.937354	0.976966	0.948318	1.173				0.805	1.415	1.057
AID39546.1	608	K	GTP-binding protein TypA/BipA [Staphylococcus aureus]	--	1	0.000158377	119.07	2	IK(1)QMMQENE	-2.4025	0.954	0.89					1.03444	1.07007	1.03285	0.937354	0.976966	0.948318	0.922	0.832
AID39546.1	597	K	GTP-binding protein TypA/BipA [Staphylococcus aureus]	--	1	0.00144962	80.294	2	ILNK(1)NVR	-5.56	1.19		1.091	0.899		0.95	1.03444	1.07007	1.03285	0.937354	0.976966	0.948318	1.15		1.056	0.959		1.002	1.125	0.13469
AID39546.1	250	K	GTP-binding protein TypA/BipA [Staphylococcus aureus]	--	1	0.000106694	119.07	2	LDGTVK(1)NFR	-4.6363		1.117				0.829	1.03444	1.07007	1.03285	0.937354	0.976966	0.948318		1.044				0.874	1.195
AID39548.1	25	K	hypothetical protein SAXN108_1107 [Staphylococcus aureus]	--	1	0.00209717	62.271	2	K(1)VSIEDLEK	-2.8892		0.835					1.09096	1.08369	1.04089	0.893617	0.948813	0.942029		0.771
AID39548.1	5	K	hypothetical protein SAXN108_1107 [Staphylococcus aureus]	--	1	0.000313564	65.313	2	MIQIK(1)GAVK	-6.7096	0.925	0.889	0.976				1.09096	1.08369	1.04089	0.893617	0.948813	0.942029	0.848	0.82	0.938
AID39549.1	13	K	hypothetical protein SAXN108_1108 [Staphylococcus aureus]	--	1	0.000260153	83.358	2	NAALK(1)QLTK	-6.9092		0.619	0.926	1.123	1.353	1.071	0.701583	0.822453	0.760153	1.04043	1.40407	1.27131		0.753	1.218	1.079	0.964	0.842	1.025	0.996496
AID39551.1	859	K	Pyruvate carboxylase [Staphylococcus aureus]	--	1	0.000312554	56.202	2	FDEVK(1)DMYR	-4.1687	0.974	0.873					0.9527	0.945647	0.887734	1.08397	1.06597	1.06398	1.022	0.923
AID39551.1	439	K	Pyruvate carboxylase [Staphylococcus aureus]	--	1	0.00244201	50.297	2	K(1)FTSGDYTTK	-3.9654		0.835					0.9527	0.945647	0.887734	1.08397	1.06597	1.06398		0.883
AID39551.1	406	K	Pyruvate carboxylase [Staphylococcus aureus]	--	1	0.000822101	54.27	3	LSTHAISFK(1)QAEEK	-3.0131		0.835					0.9527	0.945647	0.887734	1.08397	1.06597	1.06398		0.883
AID39551.1	957	K	Pyruvate carboxylase [Staphylococcus aureus]	--	1	0.00101338	40.861	2	PGEYLEPVDFEK(1)VR	-4.0756		0.835					0.9527	0.945647	0.887734	1.08397	1.06597	1.06398		0.883
AID39551.1	193	K	Pyruvate carboxylase [Staphylococcus aureus]	--	1	2.50777e-09	86.135	2	SEAEK(1)SFGNSEVYIER	-2.9687	0.639	1.801	0.645	0.522			0.9527	0.945647	0.887734	1.08397	1.06597	1.06398	0.671	1.905	0.727	0.482			2.284
AID39551.1	555	K	Pyruvate carboxylase [Staphylococcus aureus]	--	1	0.000140983	68.49	2	TK(1)DMINIASK	-2.4594	1.488	0.906	0.964	0.81		0.761	0.9527	0.945647	0.887734	1.08397	1.06597	1.06398	1.562	0.958	1.086	0.747		0.715	1.644	0.0874874
AID39557.1	117	K	Glycerophosphoryl diester phosphodiesterase [Staphylococcus aureus]	--	1	0.000245137	78.816	2	K(1)LDAAYHFK	-4.421	1.369	1.169	1.162	0.822	0.781	0.567	0.997955	1.01211	1.02241	0.940577	1.06441	0.96253	1.372	1.155	1.137	0.874	0.734	0.589	1.668	0.0156802
AID39563.1	176	K	hypothetical protein SAXN108_1122 [Staphylococcus aureus]	--	1	1.38908e-05	95.138	2	LQK(1)LQQLYDKEQ	-2.4063	0.996	1.526	1.282	0.288	0.583		0.998199	1.0377	1.14169	0.906665	0.951043	0.964709	0.998	1.471	1.123	0.318	0.613		2.572	0.0411997
AID39563.1	183	K	hypothetical protein SAXN108_1122 [Staphylococcus aureus]	--	1	9.23843e-05	120.33	2	LQQLYDK(1)EQ	-3.918	0.689	1.032	1.032				0.998199	1.0377	1.14169	0.906665	0.951043	0.964709	0.69	0.995	0.904
AID39564.1	44	K	50S ribosomal protein L32 [Staphylococcus aureus]	--	1	1.39078e-19	108.34	2	VCK(1)NCGSYNGEEVAAK	-3.6214	1.151	1.333	1.13	0.666		0.5	1.04522	1.17046	1.06669	0.905201	0.925327	0.887106	1.101	1.139	1.059	0.736		0.564	1.692	0.0138642
AID39574.1	31	K	Phenylalanyl-tRNA synthetase alpha chain [Staphylococcus aureus]	--	1	0.000732331	67.464	2	ALQEVK(1)VK	-5.2105	1.101	1.064			0.914	0.987	1.06645	0.958439	1.04266	1.02219	0.963574	0.946687	1.032	1.11			0.949	1.043	1.075	0.345323
AID39574.1	197	K	Phenylalanyl-tRNA synthetase alpha chain [Staphylococcus aureus]	--	1	0.0046872	42.835	2	IICPGK(1)VYR	-6.5221				0.973			1.06645	0.958439	1.04266	1.02219	0.963574	0.946687				0.952
AID39575.1	617	K	Phenylalanyl-tRNA synthetase beta chain [Staphylococcus aureus]	--	1	0.000190698	74.424	2	K(1)ETVDFYLAK	-5.119		1.25			0.535		1.03335	1.05573	1.10269	0.921695	0.922443	0.964087		1.184			0.58		2.041
AID39575.1	51	K	Phenylalanyl-tRNA synthetase beta chain [Staphylococcus aureus]	--	1	7.00534e-06	85.716	2	NLVVGFVK(1)SK	-5.7649	1.136	1.25			0.709	0.906	1.03335	1.05573	1.10269	0.921695	0.922443	0.964087	1.099	1.184			0.769	0.94	1.336	0.111054
AID39580.1	646	K	Recombination inhibitory protein MutS2 [Staphylococcus aureus]	--	1	0.00029071	40.224	2	IVAGDEVK(1)VLSYGQK	-4.5481		0.835					1.02704	1.02162	0.951726	0.996043	1.05156	0.952007		0.817
AID39581.1	54	K	Thioredoxin [Staphylococcus aureus]	--	1	2.19786e-76	267.46	2	ADILK(1)LDVDENPSTAAK	-3.0119	0.969	1.576	0.727	0.918	0.957	0.691	0.793549	1.00012	1.29542	1.16314	0.842029	0.905741	1.221	1.576	0.561	0.789	1.137	0.763	1.249	0.674583
AID39581.1	5	K	Thioredoxin [Staphylococcus aureus]	--	1	6.27726e-20	154.94	2	AIVK(1)VTDADFDSK	-2.182	1.286	1.16	1.305	1.005	0.022	1.151	0.793549	1.00012	1.29542	1.16314	0.842029	0.905741	1.621	1.16	1.007	0.864	0.026	1.271	1.753	0.324346
AID39581.1	86	K	Thioredoxin [Staphylococcus aureus]	--	1	8.09009e-63	240.94	2	DGQPVDK(1)VVGFQPK	-3.3432	1.162	1.037	1.129	0.828	0.795	1.036	0.793549	1.00012	1.29542	1.16314	0.842029	0.905741	1.464	1.037	0.872	0.712	0.944	1.144	1.205	0.427548
AID39581.1	93	K	Thioredoxin [Staphylococcus aureus]	--	1	3.15537e-19	120.75	2	VVGFQPK(1)ENLAEVLDK	-4.2226	0.937	1.5	0.6	1.182	0.988	0.637	0.793549	1.00012	1.29542	1.16314	0.842029	0.905741	1.181	1.5	0.463	1.016	1.173	0.703	1.087	0.986376
AID39581.1	102	K	Thioredoxin [Staphylococcus aureus]	--	1	2.41942e-32	224.13	2	ENLAEVLDK(1)HL	-4.1745	0.932	1.536	0.76	1.129	0.846	0.613	0.793549	1.00012	1.29542	1.16314	0.842029	0.905741	1.174	1.536	0.587	0.971	1.005	0.677	1.243	0.642201
AID39584.1	450	K	Succinate dehydrogenase flavoprotein subunit [Staphylococcus aureus]	--	1	0.00912255	43.272	2	GTENAYK(1)LHR	-3.3159				0.973			1.13387	1.03939	1.06182	0.983065	0.870185	0.911671				0.99
AID39584.1	477	K	Succinate dehydrogenase flavoprotein subunit [Staphylococcus aureus]	--	1	0.00211947	67.903	2	LLETDK(1)K	-4.644	1.444	1.18	1.131	0.654	0.622	0.902	1.13387	1.03939	1.06182	0.983065	0.870185	0.911671	1.274	1.135	1.065	0.665	0.715	0.989	1.466	0.0408545
AID39587.1	13	K	nucleoside-triphosphatase [Staphylococcus aureus]	--	1	1.5646e-19	139.61	2	EIVIASNNQGK(1)INDFK	-6.2169	0.767	1.389	0.871	0.838	0.856		0.939538	1.0089	1.06652	1.02375	0.886203	1.07509	0.816	1.377	0.817	0.819	0.966		1.124	0.729223
AID39587.1	172	K	nucleoside-triphosphatase [Staphylococcus aureus]	--	1	0.000290065	65.404	2	EQK(1)GQISHR	-4.2821	0.951	0.95		0.905			0.939538	1.0089	1.06652	1.02375	0.886203	1.07509	1.012	0.942		0.884			1.105
AID39587.1	162	K	nucleoside-triphosphatase [Staphylococcus aureus]	--	1	6.94365e-06	79.311	2	LDK(1)TMAQLSK	-4.0026		0.921	1.188		0.685		0.939538	1.0089	1.06652	1.02375	0.886203	1.07509		0.913	1.114		0.773		1.311
AID39587.1	169	K	nucleoside-triphosphatase [Staphylococcus aureus]	--	1	7.46558e-06	90.263	2	TMAQLSK(1)EQK	-5.9572		1.083	1.167	0.923	0.798	0.968	0.939538	1.0089	1.06652	1.02375	0.886203	1.07509		1.073	1.094	0.902	0.9	0.9	1.203	0.00013448
AID39587.1	104	K	nucleoside-triphosphatase [Staphylococcus aureus]	--	1	9.21931e-09	96.957	2	LLNK(1)LGNTTDR	-4.0535	0.955	1.036	1.035	0.933		0.966	0.939538	1.0089	1.06652	1.02375	0.886203	1.07509	1.016	1.027	0.97	0.911		0.899	1.11	0.0206524
AID39587.1	2	K	nucleoside-triphosphatase [Staphylococcus aureus]	--	1	1.3399e-08	91.939	2	MK(1)EIVIASNNQGK	-2.5402	0.928	1.103	1.164		0.576		0.939538	1.0089	1.06652	1.02375	0.886203	1.07509	0.988	1.093	1.091		0.65		1.627
AID39587.1	100	K	nucleoside-triphosphatase [Staphylococcus aureus]	--	1	3.81999e-57	236.42	2	SDEANIEK(1)LLNK	-5.2342	1.066	1.306	1.027	0.808	0.926	0.76	0.939538	1.0089	1.06652	1.02375	0.886203	1.07509	1.135	1.294	0.963	0.789	1.045	0.707	1.335	0.110124
AID39587.1	58	K	nucleoside-triphosphatase [Staphylococcus aureus]	--	1	3.91303e-06	117.3	2	SEAAAK(1)ALNK	-5.3947	0.901	1.256	1.018		0.76	1.032	0.939538	1.0089	1.06652	1.02375	0.886203	1.07509	0.959	1.245	0.955		0.858	0.96	1.158	0.327964
AID39587.1	132	K	nucleoside-triphosphatase [Staphylococcus aureus]	--	1	1.34008e-12	84.102	2	VFK(1)GTVSGEIADGK	-4.0681	1.003	1.088	0.902		0.948	1.089	0.939538	1.0089	1.06652	1.02375	0.886203	1.07509	1.068	1.078	0.846		1.07	1.013	0.958	0.670284
AID39587.1	92	K	nucleoside-triphosphatase [Staphylococcus aureus]	--	1	5.71341e-13	128.68	2	YAGENK(1)SDEANIEK	-3.8785	1.183	1.087	1.026	0.853	0.848	0.98	0.939538	1.0089	1.06652	1.02375	0.886203	1.07509	1.259	1.077	0.962	0.833	0.957	0.912	1.221	0.0911332
AID39590.1	66	K	hypothetical protein SAXN108_1149 [Staphylococcus aureus]	--	1	0.00233612	66.087	2	AVNFFK(1)R	-5.1249	0.796	1.012	1.258	1.007		0.809	0.833383	0.958872	1.08364	1.26573	0.583641	1.27474	0.955	1.055	1.161	0.796		0.635	1.477	0.0385281
AID39590.1	54	K	hypothetical protein SAXN108_1149 [Staphylococcus aureus]	--	1	0.00248376	79.809	2	K(1)VVDAQK	-4.9349	0.892	0.95	0.917	1.22	0.53	1.586	0.833383	0.958872	1.08364	1.26573	0.583641	1.27474	1.07	0.991	0.846	0.964	0.908	1.244	0.933	0.615379
AID39590.1	60	K	hypothetical protein SAXN108_1149 [Staphylococcus aureus]	--	1	3.25883e-17	179.95	2	VVDAQK(1)AVNFFK	-3.9545	0.822	1.306	0.976	1.215	0.503	1.099	0.833383	0.958872	1.08364	1.26573	0.583641	1.27474	0.986	1.362	0.901	0.96	0.862	0.862	1.211	0.248342
AID39590.1	39	K	hypothetical protein SAXN108_1149 [Staphylococcus aureus]	--	1	1.10123e-14	191.24	2	K(1)YDQYQTNFK	-4.9416	0.783	0.971	1.156	1.229	0.526	1.368	0.833383	0.958872	1.08364	1.26573	0.583641	1.27474	0.94	1.013	1.067	0.971	0.901	1.073	1.025	0.69504
AID39590.1	48	K	hypothetical protein SAXN108_1149 [Staphylococcus aureus]	--	1	1.16796e-05	90.142	2	YDQYQTNFK(1)K	-3.5284	0.656	0.617	1.553	1.037		1.144	0.833383	0.958872	1.08364	1.26573	0.583641	1.27474	0.787	0.643	1.433	0.819		0.897	1.112	0.889843
AID39590.1	38	K	hypothetical protein SAXN108_1149 [Staphylococcus aureus]	--	1	0.00465451	44.767	2	NVEAAK(1)K	-5.4306			1.033			1.14	0.833383	0.958872	1.08364	1.26573	0.583641	1.27474			0.953			0.894	1.066
AID39590.1	104	K	hypothetical protein SAXN108_1149 [Staphylococcus aureus]	--	1	4.09023e-05	70.195	2	QIDLVLK(1)YNTLK	-2.7966		0.835					0.833383	0.958872	1.08364	1.26573	0.583641	1.27474		0.871
AID39594.1	135	K	fibrinogen-binding protein [Staphylococcus aureus]	--	1	2.02264e-08	93.772	2	AQK(1)AVNLVSFEYK	-4.515	0.453	1.113		1.149	0.59	1.863	0.786927	0.922766	0.748378	1.24665	0.647822	1.64745	0.576	1.206		0.922	0.911	1.131	0.902	0.608963
AID39594.1	123	K	fibrinogen-binding protein [Staphylococcus aureus]	--	1	7.92034e-05	43.168	3	EFEK(1)THTVSAHR	-4.264			0.754			1.507	0.786927	0.922766	0.748378	1.24665	0.647822	1.64745			1.008			0.915	1.102
AID39594.1	110	K	fibrinogen-binding protein [Staphylococcus aureus]	--	1	8.56321e-15	124.81	2	EQK(1)LIQAQNLVR	-4.5146		0.885		1.002		1.14	0.786927	0.922766	0.748378	1.24665	0.647822	1.64745		0.959		0.804		0.692	1.282
AID39594.1	68	K	fibrinogen-binding protein [Staphylococcus aureus]	--	1	0.0013429	60.892	2	FNSTPK(1)YIK	-5.0484						1.252	0.786927	0.922766	0.748378	1.24665	0.647822	1.64745						0.76
AID39594.1	160	K	fibrinogen-binding protein [Staphylococcus aureus]	--	1	2.13324e-05	64.906	2	IDNVLK(1)QGLVK	-4.6343	0.428	0.817		1.095		1.85	0.786927	0.922766	0.748378	1.24665	0.647822	1.64745	0.544	0.885		0.878		1.123	0.714	0.319173
AID39614.1	62	K	5'-nucleotidase YjjG [Staphylococcus aureus]	--	1	0.0087578	41.824	2	LTK(1)SEVLSER	-1.0698					1.063		1.13719	1.02075	1.04816	0.919975	0.842041	1.03188					1.262
AID39615.1	90	K	hypothetical protein SAXN108_1174 [Staphylococcus aureus]	--	1	6.93413e-06	74.424	2	LEVLPK(1)YQNR	-3.7306	1.304		1.182		0.903	0.783	1.1593	1.29553	1.02799	0.788159	0.964575	0.764447	1.125		1.15		0.936	1.024	1.161	0.0833789
AID39615.1	145	K	hypothetical protein SAXN108_1174 [Staphylococcus aureus]	--	1	0.0003384	41.824	2	NIEGHDVLLWK(1)P	-4.1335		0.835					1.1593	1.29553	1.02799	0.788159	0.964575	0.764447		0.645
AID39615.1	112	K	hypothetical protein SAXN108_1174 [Staphylococcus aureus]	--	1	3.98047e-07	81.335	2	SFNMPIK(1)AIGR	-4.9962	1.105	1.377	0.91		0.764	0.739	1.1593	1.29553	1.02799	0.788159	0.964575	0.764447	0.953	1.063	0.885		0.792	0.967	1.099	0.408967
AID39616.1	251	K	hypothetical protein SAXN108_1175 [Staphylococcus aureus]	--	1	7.59674e-05	59.645	3	K(1)HQLLDDAFR	-4.9667		0.835					1.03164	1.00174	0.987291	1.00988	0.992063	0.977385		0.834
AID39616.1	392	K	hypothetical protein SAXN108_1175 [Staphylococcus aureus]	--	1	0.000236886	61.577	2	LLSK(1)YNIPLEK	-4.7859			0.948				1.03164	1.00174	0.987291	1.00988	0.992063	0.977385			0.96
AID39617.1	101	K	Cell division protein MraZ [Staphylococcus aureus]	--	1	5.76174e-06	54.309	2	YANLTK(1)ECTVIGVSNR	-2.8842		0.835					0.816782	0.881224	0.759224	1.20337	1.22535	1.11405		0.948
AID39618.1	161	K	S-adenosyl-methyltransferase MraW [Staphylococcus aureus]	--	1	0.00291801	67.903	2	FSK(1)QIAR	-5.8122	1.584		0.425				0.971233	0.984401	0.907166	1.0601	1.0725	1.0046	1.631		0.468
AID39618.1	251	K	S-adenosyl-methyltransferase MraW [Staphylococcus aureus]	--	1	1.14798e-06	63.212	2	LCK(1)QVFQEYEK	-3.1358	0.727	1.057		0.994			0.971233	0.984401	0.907166	1.0601	1.0725	1.0046	0.749	1.074		0.938			0.972
AID39621.1	28	K	Phospho-N-acetylmuramoyl-pentapeptide-transferase [Staphylococcus aureus]	--	1	0.00106922	74.486	2	MK(1)FGQSIR	-5.129				0.922	1.118
AID39622.1	379	K	UDP-N-acetylmuramoylalanine--D-glutamate ligase [Staphylococcus aureus]	--	1	0.000805118	50.297	2	AMVVFGQTK(1)AK	-4.7217					1.063		0.908757	1.00578	0.928032	1.03397	1.10725	1.01622					0.96
AID39622.1	384	K	UDP-N-acetylmuramoylalanine--D-glutamate ligase [Staphylococcus aureus]	--	1	0.000641836	53.517	2	FAK(1)LGNSQGK	-6.1173			1.247			0.857	0.908757	1.00578	0.928032	1.03397	1.10725	1.01622			1.344			0.843	1.594
AID39622.1	437	K	UDP-N-acetylmuramoylalanine--D-glutamate ligase [Staphylococcus aureus]	--	1	0.00218732	81.642	2	GEK(1)FIER	-6.4209	0.95		1.096	1.064	0.871		0.908757	1.00578	0.928032	1.03397	1.10725	1.01622	1.045		1.181	1.029	0.787		1.226	0.289077
AID39622.1	30	K	UDP-N-acetylmuramoylalanine--D-glutamate ligase [Staphylococcus aureus]	--	1	0.000711023	58.508	2	LLSK(1)LGANVTVNDGK	-1.8868		0.835					0.908757	1.00578	0.928032	1.03397	1.10725	1.01622		0.83
AID39622.1	19	K	UDP-N-acetylmuramoylalanine--D-glutamate ligase [Staphylococcus aureus]	--	1	1.66458e-13	104	2	NVLVVGLAK(1)SGYEAAK	-3.0597	0.549	1.662	0.711		0.768		0.908757	1.00578	0.928032	1.03397	1.10725	1.01622	0.604	1.652	0.766		0.694		1.451
AID39622.1	26	K	UDP-N-acetylmuramoylalanine--D-glutamate ligase [Staphylococcus aureus]	--	1	1.42477e-06	94.791	2	SGYEAAK(1)LLSK	-5.0797	1.073	1.275		0.947	0.721	0.964	0.908757	1.00578	0.928032	1.03397	1.10725	1.01622	1.181	1.268		0.916	0.651	0.949	1.46	0.0885866
AID39622.1	235	K	UDP-N-acetylmuramoylalanine--D-glutamate ligase [Staphylococcus aureus]	--	1	4.18472e-07	108.93	2	QVIESEELK(1)AK	-4.6033	0.878	0.953	1.2	0.815	0.952		0.908757	1.00578	0.928032	1.03397	1.10725	1.01622	0.966	0.948	1.293	0.788	0.86		1.297	0.157338
AID39622.1	322	K	UDP-N-acetylmuramoylalanine--D-glutamate ligase [Staphylococcus aureus]	--	1	0.000813578	59.645	2	TNK(1)YYNDSK	-4.8233	0.914	0.922					0.908757	1.00578	0.928032	1.03397	1.10725	1.01622	1.006	0.917
AID39622.1	134	K	UDP-N-acetylmuramoylalanine--D-glutamate ligase [Staphylococcus aureus]	--	1	0.000320962	75.474	2	TTVTSLIGDMFK(1)K	-2.8901		0.835					0.908757	1.00578	0.928032	1.03397	1.10725	1.01622		0.83
AID39623.1	142	K	Cell division protein FtsQ [Staphylococcus aureus]	--	1	5.87548e-13	111.98	2	EQNSDSIDEETVTK(1)K	-4.2128	1.228	1.262		0.594		0.846	0.99738	0.980554	0.910367	1.03704	1.06617	1.00849	1.231	1.287		0.573		0.839	1.783	0.0898815
AID39623.1	153	K	Cell division protein FtsQ [Staphylococcus aureus]	--	1	1.28363e-06	82.437	2	VTQLK(1)PLTLEEK	-4.8942		0.963	0.95		0.897		0.99738	0.980554	0.910367	1.03704	1.06617	1.00849		0.982	1.044		0.841		1.205
AID39624.1	72	K	Cell division protein FtsA [Staphylococcus aureus]	--	1	1.59789e-06	93.772	2	ASIASGVDIK(1)EVFLK	-4.6587		0.835					0.956255	0.989583	1.00835	0.991839	1.05624	0.997735		0.844
AID39624.1	343	K	Cell division protein FtsA [Staphylococcus aureus]	--	1	8.47276e-28	175.64	2	ELLSDMVSEK(1)VR	-2.0803	0.822	1.804		0.791	0.857	0.52	0.956255	0.989583	1.00835	0.991839	1.05624	0.997735	0.86	1.823		0.798	0.811	0.521	1.889	0.179532
AID39624.1	135	K	Cell division protein FtsA [Staphylococcus aureus]	--	1	2.52972e-17	133.49	2	FIVDK(1)ENEVSDPK	-3.8301	1.06	1.165	0.978	0.854	0.934	0.973	0.956255	0.989583	1.00835	0.991839	1.05624	0.997735	1.108	1.177	0.97	0.861	0.884	0.975	1.197	0.0603951
AID39624.1	152	K	Cell division protein FtsA [Staphylococcus aureus]	--	1	4.23745e-06	77.157	3	HSLK(1)VEAGVIAIQK	-2.4882		1.026	0.62	1.059	1.094		0.956255	0.989583	1.00835	0.991839	1.05624	0.997735		1.037	0.615	1.068	1.036		0.785	0.402876
AID39624.1	418	K	Cell division protein FtsA [Staphylococcus aureus]	--	1	1.41372e-14	46.278	4	K(1)DTHENEVESTDEEIYQSEDNHQEHK	-2.6769	1.002					1.275	0.956255	0.989583	1.00835	0.991839	1.05624	0.997735	1.048					1.278	0.82
AID39624.1	412	K	Cell division protein FtsA [Staphylococcus aureus]	--	1	0.00022336	86.205	2	LGGFDWFK(1)R	-3.9584	0.714	1.245	0.768				0.956255	0.989583	1.00835	0.991839	1.05624	0.997735	0.747	1.258	0.762
AID39624.1	57	K	Cell division protein FtsA [Staphylococcus aureus]	--	1	0.000655605	114.64	2	QAIK(1)DTIK	-4.3418	1.086	0.913	1.059	0.933	0.814		0.956255	0.989583	1.00835	0.991839	1.05624	0.997735	1.136	0.923	1.05	0.941	0.771		1.211	0.172104
AID39625.1	58	K	Cell division protein FtsZ [Staphylococcus aureus]	--	1	3.74324e-21	187.33	2	AESK(1)IQIGEK	-4.0637	0.924	1.098	1.157	0.825	0.873	1.113	0.957962	1.05353	0.999172	1.01951	1.06367	0.906154	0.965	1.042	1.158	0.809	0.821	1.228	1.107	0.463598
AID39625.1	64	K	Cell division protein FtsZ [Staphylococcus aureus]	--	1	0.000114747	132.39	2	IQIGEK(1)LTR	-3.7519	0.972	1.121	1.17	0.812	0.882	1.01	0.957962	1.05353	0.999172	1.01951	1.06367	0.906154	1.015	1.064	1.171	0.796	0.829	1.115	1.186	0.189182
AID39625.1	242	K	Cell division protein FtsZ [Staphylococcus aureus]	--	1	0.00408913	58.286	2	AVEAAK(1)K	-4.0083	1.047		1.176		0.779		0.957962	1.05353	0.999172	1.01951	1.06367	0.906154	1.093		1.177		0.732		1.551
AID39625.1	79	K	Cell division protein FtsZ [Staphylococcus aureus]	--	1	5.51596e-20	154.66	2	GLGAGANPEIGK(1)K	-4.2594	1.023	1.076	1.152	0.793	0.868	1.078	0.957962	1.05353	0.999172	1.01951	1.06367	0.906154	1.068	1.021	1.153	0.778	0.816	1.19	1.165	0.289051
AID39625.1	369	K	Cell division protein FtsZ [Staphylococcus aureus]	--	1	1.7918e-08	115.04	3	THTTK(1)EDDIPSFIR	-4.7802	0.993	1.256	1.009	0.924	0.861	0.876	0.957962	1.05353	0.999172	1.01951	1.06367	0.906154	1.037	1.192	1.01	0.906	0.809	0.967	1.208	0.0614513
AID39627.1	42	K	hypothetical protein SAXN108_1186 [Staphylococcus aureus]	--	1	0.00149016	40.386	2	AK(1)EAYEAGIR	-7.8598				0.973			1.04882	1.09626	1.04455	0.938318	0.908426	0.963629				1.037
AID39627.1	63	K	hypothetical protein SAXN108_1186 [Staphylococcus aureus]	--	1	0.015934	49.325	2	LEGFFQK(1)K	-4.1828		0.835					1.04882	1.09626	1.04455	0.938318	0.908426	0.963629		0.762
AID39627.1	104	K	hypothetical protein SAXN108_1186 [Staphylococcus aureus]	--	1	0.000279016	92.732	2	LSLAK(1)EINK	-5.2775	1.228	1.211			0.75	0.803	1.04882	1.09626	1.04455	0.938318	0.908426	0.963629	1.171	1.105			0.826	0.833	1.372	0.00850566
AID39627.1	26	K	hypothetical protein SAXN108_1186 [Staphylococcus aureus]	--	1	7.33086e-06	104.49	2	NNFSTK(1)PNVIAVTK	-3.4011	0.754	1.053					1.04882	1.09626	1.04455	0.938318	0.908426	0.963629	0.719	0.961
AID39627.1	172	K	hypothetical protein SAXN108_1186 [Staphylococcus aureus]	--	1	0.00180504	65.313	2	SLFK(1)QLR	-3.3478	1.351				0.919	1.016	1.04882	1.09626	1.04455	0.938318	0.908426	0.963629	1.288				1.012	1.054	1.247
AID39627.1	4	K	hypothetical protein SAXN108_1186 [Staphylococcus aureus]	--	1	6.82595e-09	107.6	2	VK(1)DNLQQISTQINDK	-2.3999		1.029	0.728				1.04882	1.09626	1.04455	0.938318	0.908426	0.963629		0.939	0.697
AID39631.1	110	K	hypothetical protein SAXN108_1190 [Staphylococcus aureus]	--	1	6.15365e-10	65.212	2	AEAQANQMVGDAVEK(1)AR	-3.5847	0.55	1.442	0.843		0.898		0.933935	0.966056	1.01673	1.06911	1.0675	0.946675	0.589	1.493	0.829		0.841		1.154
AID39631.1	82	K	hypothetical protein SAXN108_1190 [Staphylococcus aureus]	--	1	4.95218e-09	134.2	2	AGEETK(1)QAAEK	-4.7975	1.078	1.024	1.041	0.855	0.916	1.101	0.933935	0.966056	1.01673	1.06911	1.0675	0.946675	1.154	1.06	1.024	0.8	0.858	1.163	1.148	0.279679
AID39631.1	87	K	hypothetical protein SAXN108_1190 [Staphylococcus aureus]	--	1	1.92216e-30	205.09	2	QAAEK(1)QAEAIIAK	-2.8196	1.075	1.165	1.017	0.81	0.978	0.907	0.933935	0.966056	1.01673	1.06911	1.0675	0.946675	1.151	1.206	1	0.758	0.916	0.958	1.275	0.054734
AID39631.1	122	K	hypothetical protein SAXN108_1190 [Staphylococcus aureus]	--	1	7.73683e-06	96.957	2	LAFQTEDMK(1)R	-3.599	1.235	1.143	1.2	0.817	0.857	0.636	0.933935	0.966056	1.01673	1.06911	1.0675	0.946675	1.322	1.183	1.18	0.764	0.803	0.672	1.646	0.00153613
AID39631.1	9	K	hypothetical protein SAXN108_1190 [Staphylococcus aureus]	--	1	0.000499673	50.834	2	PFTPNEIK(1)NK	-5.3373	1.147			0.965	0.94		0.933935	0.966056	1.01673	1.06911	1.0675	0.946675	1.228			0.903	0.881		1.377
AID39631.1	48	K	hypothetical protein SAXN108_1190 [Staphylococcus aureus]	--	1	0.00105435	67.881	2	QLEK(1)VIEER	-6.4282	0.903		1.3			0.931	0.933935	0.966056	1.01673	1.06911	1.0675	0.946675	0.967		1.279			0.983	1.142
AID39632.1	372	K	Isoleucyl-tRNA synthetase [Staphylococcus aureus]	--	1	7.4021e-07	101.45	2	ANK(1)AVTDLLTEK	-5.2698	1.023	1.075	1.046		0.929	0.918	0.983827	0.983535	1.04079	0.985346	0.978335	1.02817	1.04	1.093	1.005		0.95	0.893	1.135	0.047635
AID39632.1	381	K	Isoleucyl-tRNA synthetase [Staphylococcus aureus]	--	1	1.15754e-08	115.04	2	AVTDLLTEK(1)GALLK	-3.5101		0.835					0.983827	0.983535	1.04079	0.985346	0.978335	1.02817		0.849
AID39632.1	283	K	Isoleucyl-tRNA synthetase [Staphylococcus aureus]	--	1	0.00134004	77.072	2	ASIK(1)LEK	-4.1932	1.072	0.962	1.14		0.847	0.999	0.983827	0.983535	1.04079	0.985346	0.978335	1.02817	1.09	0.978	1.095		0.866	0.972	1.147	0.121389
AID39632.1	286	K	Isoleucyl-tRNA synthetase [Staphylococcus aureus]	--	1	0.000886487	81.163	2	LEK(1)EYTGK	-6.2765	1.041		1.188	0.774		1.164	0.983827	0.983535	1.04079	0.985346	0.978335	1.02817	1.058		1.141	0.786		1.132	1.147	0.498847
AID39632.1	218	K	Isoleucyl-tRNA synthetase [Staphylococcus aureus]	--	1	7.04506e-05	80.623	2	DDK(1)GVVDADAK	-3.345	1.076	1.032	1.272	1.018	0.341		0.983827	0.983535	1.04079	0.985346	0.978335	1.02817	1.094	1.049	1.222	1.033	0.349		1.623	0.224883
AID39632.1	136	K	Isoleucyl-tRNA synthetase [Staphylococcus aureus]	--	1	8.45083e-13	90.306	2	EFALEQIELQK(1)K	-2.054		0.835					0.983827	0.983535	1.04079	0.985346	0.978335	1.02817		0.849
AID39632.1	594	K	Isoleucyl-tRNA synthetase [Staphylococcus aureus]	--	1	1.04105e-06	75.5	3	FLLSHGFVMDGEGK(1)K	-0.98099		1.345				0.487	0.983827	0.983535	1.04079	0.985346	0.978335	1.02817		1.368				0.474	2.886
AID39632.1	23	K	Isoleucyl-tRNA synthetase [Staphylococcus aureus]	--	1	7.30517e-09	97.175	2	GGLPNK(1)EPQIQEK	-5.2849	1.092	0.963	1.09	0.909	0.842	1.127	0.983827	0.983535	1.04079	0.985346	0.978335	1.02817	1.11	0.979	1.047	0.923	0.861	1.096	1.089	0.329968
AID39632.1	74	K	Isoleucyl-tRNA synthetase [Staphylococcus aureus]	--	1	0.0240114	40.502	2	ILK(1)DFIVR	-3.4789		0.835					0.983827	0.983535	1.04079	0.985346	0.978335	1.02817		0.849
AID39632.1	639	K	Isoleucyl-tRNA synthetase [Staphylococcus aureus]	--	1	1.20768e-08	91.245	2	ISDEILK(1)QTSDVYR	-3.7917		1.051	0.703				0.983827	0.983535	1.04079	0.985346	0.978335	1.02817		1.069	0.675
AID39632.1	114	K	Isoleucyl-tRNA synthetase [Staphylococcus aureus]	--	1	0.0167231	49.16	2	K(1)MSTAEFR	-5.1766			1.238	0.961		0.883	0.983827	0.983535	1.04079	0.985346	0.978335	1.02817			1.189	0.975		0.859	1.297
AID39632.1	598	K	Isoleucyl-tRNA synthetase [Staphylococcus aureus]	--	1	3.50432e-09	105.08	2	MSK(1)SLGNVIVPDQVVK	-2.7604	0.926	0.77	1.271		0.883		0.983827	0.983535	1.04079	0.985346	0.978335	1.02817	0.941	0.783	1.221		0.903		1.087
AID39632.1	611	K	Isoleucyl-tRNA synthetase [Staphylococcus aureus]	--	1	1.07247e-18	132.9	2	SLGNVIVPDQVVK(1)QK	-3.6938	0.321	1.528	1.184	0.791		0.993	0.983827	0.983535	1.04079	0.985346	0.978335	1.02817	0.326	1.554	1.138	0.803		0.966	1.137	0.933017
AID39632.1	819	K	Isoleucyl-tRNA synthetase [Staphylococcus aureus]	--	1	0.00473589	62.88	2	NEK(1)VIGK	-9.037	0.943		1.034		1.047		0.983827	0.983535	1.04079	0.985346	0.978335	1.02817	0.959		0.993		1.07		0.912
AID39632.1	823	K	Isoleucyl-tRNA synthetase [Staphylococcus aureus]	--	1	0.0003296	57.032	2	VIGK(1)SLEAK	-5.8084	1.02			0.973			0.983827	0.983535	1.04079	0.985346	0.978335	1.02817	1.037			0.987			1.051
AID39632.1	613	K	Isoleucyl-tRNA synthetase [Staphylococcus aureus]	--	1	0.00132364	65.156	2	QK(1)GADIAR	-5.62	0.985	1.009	0.962		0.862		0.983827	0.983535	1.04079	0.985346	0.978335	1.02817	1.001	1.026	0.924		0.881		1.117
AID39632.1	438	K	Isoleucyl-tRNA synthetase [Staphylococcus aureus]	--	1	0.00221576	62.88	2	VNWGK(1)TR	-4.6996			0.948				0.983827	0.983535	1.04079	0.985346	0.978335	1.02817			0.911
AID39636.1	48	K	Ribosomal large subunit pseudouridine synthase [Staphylococcus aureus]	--	1	2.2321e-07	75.474	2	AGLVVANDK(1)VVK	-5.0001	1.301	0.737	0.925	1.162		0.841	1.01123	1.02816	0.973613	0.989315	1.02933	0.968353	1.287	0.717	0.95	1.175		0.868	0.964	0.840804
AID39636.1	51	K	Ribosomal large subunit pseudouridine synthase [Staphylococcus aureus]	--	1	0.00870492	49.058	2	VVK(1)SNYK	-3.5413		0.94	0.829				1.01123	1.02816	0.973613	0.989315	1.02933	0.968353		0.914	0.851
AID39637.1	149	K	Uracil phosphoribosyltransferase / Pyrimidine operon regulatory protein PyrR [Staphylococcus aureus]	--	1	2.23656e-13	124.06	2	ADFVGK(1)NIPTSK	-4.7882		1.162	1.068	0.805	0.906	1.005	0.937817	1.01819	0.955525	1.02568	1.09761	0.965177		1.141	1.118	0.785	0.825	1.041	1.278	0.110049
AID39640.1	78	K	Dihydroorotase [Staphylococcus aureus]	--	1	7.58743e-18	175.64	2	ETIETGTK(1)AAAR	-3.833	0.969	1.217	1.11	0.636	0.816		1.00396	1.16676	1.02056	0.911871	0.91134	0.985504	0.965	1.043	1.088	0.697	0.895		1.296	0.0825781
AID39642.1	320	K	Carbamoyl-phosphate synthase large chain [Staphylococcus aureus]	--	1	0.009412	40.533	2	ATGYPIAK(1)LAAK	-4.7818		0.835					1.01537	0.986717	1.00824	0.960114	1.03265	0.996911		0.846
AID39642.1	493	K	Carbamoyl-phosphate synthase large chain [Staphylococcus aureus]	--	1	2.98247e-05	63.212	2	DYGFSDK(1)TIAHR	-4.7654	1.152			0.806		1.305	1.01537	0.986717	1.00824	0.960114	1.03265	0.996911	1.135			0.839		1.309	1.057
AID39648.1	9	K	Fibronectin/fibrinogen-binding protein [Staphylococcus aureus]	--	1	0.00325944	44.82	2	AYDGLFTK(1)K	-6.7834		0.835					1.02972	1.05412	0.987083	0.930382	0.997452	1.00124		0.792
AID39648.1	319	K	Fibronectin/fibrinogen-binding protein [Staphylococcus aureus]	--	1	2.42077e-05	66.664	2	LIEEYEQSK(1)NK	-9.0175			0.948				1.02972	1.05412	0.987083	0.930382	0.997452	1.00124			0.96
AID39648.1	106	K	Fibronectin/fibrinogen-binding protein [Staphylococcus aureus]	--	1	9.98056e-07	68.548	2	SK(1)DEIGDTIYR	-4.1419		0.978	0.786				1.02972	1.05412	0.987083	0.930382	0.997452	1.00124		0.928	0.796
AID39649.1	146	K	Guanylate kinase [Staphylococcus aureus]	--	1	6.62982e-13	153.33	2	GTESDEK(1)IQSR	-5.8786	1.12	1.084	1.138	0.845	0.906	0.854	1.00844	1.01239	1.03872	0.996365	0.994531	0.949546	1.111	1.071	1.096	0.848	0.911	0.899	1.233	0.00101327
AID39649.1	190	K	Guanylate kinase [Staphylococcus aureus]	--	1	0.000786038	44.598	3	IQCIVEAEHLK(1)R	-4.315					1.063		1.00844	1.01239	1.03872	0.996365	0.994531	0.949546					1.069
AID39649.1	206	K	Guanylate kinase [Staphylococcus aureus]	--	1	0.00252929	60.709	2	MILEAK(1)K	-6.0761		1.09	1.105			0.661	1.00844	1.01239	1.03872	0.996365	0.994531	0.949546		1.077	1.064			0.696	1.538
AID39650.1	59	K	DNA-directed RNA polymerase omega subunit [Staphylococcus aureus]	--	1	3.7674e-09	126.29	2	ALEEIADGK(1)IR	-5.029				0.973			0.963409	1.00797	0.976996	1.11146	1.00699	0.933178				0.875
AID39650.1	71	K	DNA-directed RNA polymerase omega subunit [Staphylococcus aureus]	--	1	1.00275e-09	89.382	2	IRPVISSDYYGK(1)E	-2.8751	1.158	1.293	0.969		0.684	0.814	0.963409	1.00797	0.976996	1.11146	1.00699	0.933178	1.202	1.283	0.992		0.679	0.872	1.495	0.0596184
AID39650.1	16	K	DNA-directed RNA polymerase omega subunit [Staphylococcus aureus]	--	1	1.07255e-06	66.664	2	SK(1)YLIATTAAK	-3.8181	1.088	1.095	1.098	0.992	1.015	0.613	0.963409	1.00797	0.976996	1.11146	1.00699	0.933178	1.129	1.086	1.124	0.893	1.008	0.657	1.305	0.0922844
AID39650.1	25	K	DNA-directed RNA polymerase omega subunit [Staphylococcus aureus]	--	1	6.11975e-06	111.39	2	YLIATTAAK(1)R	-5.2645	1.092	1.039	1.046	0.952	0.962	0.874	0.963409	1.00797	0.976996	1.11146	1.00699	0.933178	1.133	1.031	1.071	0.857	0.955	0.937	1.177	0.0194708
AID39651.1	310	K	Phosphopantothenoylcysteine decarboxylase / Phosphopantothenoylcysteine synthetase [Staphylococcus aureus]	--	1	0.000433497	44.57	2	DILK(1)YLGEHK	-5.3933	1.019	0.836					0.951066	1.04204	1.01719	0.969867	1.00184	1.018	1.071	0.802
AID39651.1	293	K	Phosphopantothenoylcysteine decarboxylase / Phosphopantothenoylcysteine synthetase [Staphylococcus aureus]	--	1	0.0234377	44.598	2	K(1)QDGDLSVSFK	-0.90408					1.063		0.951066	1.04204	1.01719	0.969867	1.00184	1.018					1.061
AID39656.1	289	K	Methionyl-tRNA formyltransferase [Staphylococcus aureus]	--	1	0.000974071	84.368	2	DMQLAGK(1)K	-6.0361		1.002	1.002	1.118		0.743	1.00162	1.03635	0.905523	1.04774	1.05876	0.949999		0.967	1.107	1.067		0.782	1.122	0.538753
AID39656.1	266	K	Methionyl-tRNA formyltransferase [Staphylococcus aureus]	--	1	1.26213e-05	115.05	2	INEPGTIIETTK(1)K	-4.8814	0.945	1.033	1.036		0.791		1.00162	1.03635	0.905523	1.04774	1.05876	0.949999	0.943	0.997	1.144		0.747		1.376
AID39656.1	215	K	Methionyl-tRNA formyltransferase [Staphylococcus aureus]	--	1	0.00583623	53.878	2	ISWNK(1)PGR	-3.3128		0.835					1.00162	1.03635	0.905523	1.04774	1.05876	0.949999		0.806
AID39656.1	141	K	Methionyl-tRNA formyltransferase [Staphylococcus aureus]	--	1	3.61846e-08	92.747	2	K(1)LDAGNIISQQAIK	-6.9881		1.27		0.637	0.877		1.00162	1.03635	0.905523	1.04774	1.05876	0.949999		1.225		0.608	0.828		1.706
AID39656.1	54	K	Methionyl-tRNA formyltransferase [Staphylococcus aureus]	--	1	0.000388336	44.045	2	VAMK(1)YDLPVYQPEK	-6.3071		0.835					1.00162	1.03635	0.905523	1.04774	1.05876	0.949999		0.806
AID39657.1	226	K	ribosomal RNA small subunit methyltransferase B [Staphylococcus aureus]	--	1	9.02561e-07	87.573	2	SFK(1)DGFVSIQDK	-5.2349	0.744	1.061					1.07165	0.936814	0.973063	0.988906	0.970989	1.05858	0.694	1.133
AID39659.1	257	K	Ribosomal RNA large subunit methyltransferase N [Staphylococcus aureus]	--	1	0.0310289	40.203	2	NYVK(1)TAK	-4.3495						1.252	1.02418	0.926696	1.03191	1.07542	0.928307	1.01349						1.235
AID39660.1	166	K	putative protein phosphatase [Staphylococcus aureus]	--	1	0.000105891	65.879	2	NIITK(1)VMGTDK	-3.4162		0.835					0.939147	1.05295	1.04197	0.973956	0.968761	1.02322		0.793
AID39660.1	172	K	putative protein phosphatase [Staphylococcus aureus]	--	1	0.0293863	49.058	2	VMGTDK(1)R	-4.385			1.291	0.62			0.939147	1.05295	1.04197	0.973956	0.968761	1.02322			1.239	0.637			1.945
AID39661.1	388	K	serine/threonine-protein kinase [Staphylococcus aureus]	--	1	3.30712e-05	77.358	2	SVK(1)EAEQIFNK	-4.2031		0.835					0.990634	0.97598	0.944657	1.04119	1.05343	0.994114		0.856
AID39661.1	648	K	serine/threonine-protein kinase [Staphylococcus aureus]	--	1	7.26e-09	90.306	2	TASYIVK(1)VDGK	-6.4842	0.549	1.158	1.019				0.990634	0.97598	0.944657	1.04119	1.05343	0.994114	0.554	1.186	1.079
AID39665.1	3	K	50S ribosomal protein L28 [Staphylococcus aureus]	--	1	0.000124091	90.761	2	GK(1)QCFVTGR	-5.1601		1.125	0.944	0.975	0.964	0.937	1.06029	1.05425	1.09332	0.820134	1.08022	0.891779		1.067	0.863	1.189	0.892	1.051	0.924	0.602397
AID39665.1	43	K	50S ribosomal protein L28 [Staphylococcus aureus]	--	1	0.000732407	87.251	2	ILVDGK(1)PK	-4.6647		1.094	1.066	0.948	0.904	0.927	1.06029	1.05425	1.09332	0.820134	1.08022	0.891779		1.038	0.975	1.156	0.837	1.039	0.996	0.975127
AID39665.1	45	K	50S ribosomal protein L28 [Staphylococcus aureus]	--	0.935376	0.00102752	79.059	2	ILVDGK(0.065)PK(0.935)K	-4.1339	1.043	1.116	1.082	0.715	0.812		1.06029	1.05425	1.09332	0.820134	1.08022	0.891779	0.984	1.059	0.99	0.872	0.752		1.245	0.0390731
AID39665.1	46	K	50S ribosomal protein L28 [Staphylococcus aureus]	--	1	0.00244378	67.903	2	K(1)VWVSAR	-4.579	0.997	1.245	1.057	0.896	0.785	0.95	1.06029	1.05425	1.09332	0.820134	1.08022	0.891779	0.94	1.181	0.967	1.093	0.727	1.065	1.07	0.625308
AID39665.1	26	K	50S ribosomal protein L28 [Staphylococcus aureus]	--	1	0.000213226	94.804	2	SHALNSTK(1)R	-4.5541				1.024		1.186	1.06029	1.05425	1.09332	0.820134	1.08022	0.891779				1.249		1.33
AID39665.1	35	K	50S ribosomal protein L28 [Staphylococcus aureus]	--	1	0.000207627	69.905	2	WNANLQK(1)VR	-3.9521		1.109				0.842	1.06029	1.05425	1.09332	0.820134	1.08022	0.891779		1.052				0.944	1.114
AID39666.1	57	K	hypothetical protein SAXN108_1225 [Staphylococcus aureus]	--	1	2.95074e-05	49.097	3	DGIAEILGHENYAK(1)GIK	-4.472		0.835					1.00843	0.960581	0.935827	1.04695	1.12525	0.922968		0.869
AID39667.1	126	K	Dihydroxyacetone kinase family protein [Staphylococcus aureus]	--	1	0.000702934	46.768	2	AVMK(1)PVEGTILTVAK	-3.4159	0.882		1.077				1.01705	1.08287	1.02654	0.933181	0.997122	0.943248	0.867		1.049
AID39667.1	457	K	Dihydroxyacetone kinase family protein [Staphylococcus aureus]	--	1	8.37647e-06	92.445	2	DTK(1)IDGVEIK	-6.1406	1.455	0.877	1.228	0.783	0.45		1.01705	1.08287	1.02654	0.933181	0.997122	0.943248	1.431	0.81	1.196	0.839	0.451		1.776	0.157349
[truncated: 2,617 more rows]
