# Supplementary material for: Identification of Lysine Succinylome and Acetylome in the Vancomycin-Intermediate Staphylococcus aureus XN108
Source: Microbiol Spectr. 2022 Nov 14;10(6):e03481-22. doi: 10.1128/spectrum.03481-22 (PMC9769639; doi:10.1128/spectrum.03481-22)
Supplement: Supplemental file 5 — Data Set S5. Download spectrum.03481-22-s0005.xlsx, XLSX file, 0.05 MB [file spectrum.03481-22-s0005.xlsx]

## Sheet: Diff_distribution
Compared sample name	Type	Up-regulated	Down-regulated
CobB/WT	Site	98	3
CobB/WT	Protein	83	2

## Sheet: CobBvsWT
Protein accession	Position	Amino acid	CobB/WT Ratio	CobB/WT P value	Regulated Type	Protein description	Gene name	Localization probability	PEP	Score	Charge	Modified sequence	Mass error [ppm]	CobB_1	CobB_2	CobB_3	WT_1	WT_2	WT_3	Subcellular localization	KEGG KO No.	KEGG Gene	KEGG pathway	Biological Process	Cellular Component	Molecular Function	Pfam ID	Domain description	COG category	COG NO.	COG description
AID38458.1	51	K	1.606	0.00211947	Up	50S ribosomal protein L9 [Staphylococcus aureus]	--	1	1.64584e-06	175.86	2	QLELQK(1)K	-4.7763	1.31	1.103	1.245	0.731	0.72	0.826	Cytoplasmic	K02939	RP-L9, MRPL9, rplI; large subunit ribosomal protein L9	map03010 Ribosome	GO:0006412 translation; GO:0006518 peptide metabolic process; GO:0006807 nitrogen compound metabolic process; GO:0008152 metabolic process; GO:0009058 biosynthetic process; GO:0009059 macromolecule biosynthetic process; GO:0009987 cellular process; GO:0010467 gene expression; GO:0019538 protein metabolic process; GO:0034641 cellular nitrogen compound metabolic process; GO:0034645 cellular macromo…	GO:0005618 cell wall; GO:0005622 intracellular; GO:0005623 cell; GO:0005737 cytoplasm; GO:0005829 cytosol; GO:0005840 ribosome; GO:0005886 plasma membrane; GO:0015934 large ribosomal subunit; GO:0016020 membrane; GO:0022625 cytosolic large ribosomal subunit; GO:0022626 cytosolic ribosome; GO:0030312 external encapsulating structure; GO:0032991 protein-containing complex; GO:0043226 organelle; GO:…	GO:0003676 nucleic acid binding; GO:0003723 RNA binding; GO:0003735 structural constituent of ribosome; GO:0005198 structural molecule activity; GO:0005488 binding; GO:0019843 rRNA binding; GO:0070180 large ribosomal subunit rRNA binding; GO:0097159 organic cyclic compound binding; GO:1901363 heterocyclic compound binding;	PF01281; PF03948	Ribosomal protein L9, N-terminal domain; Ribosomal protein L9, C-terminal domain	J	COG0359	Ribosomal protein L9
AID38538.1	76	K	1.766	0.00120108	Up	HTH-type transcriptional regulator SarS [Staphylococcus aureus]	--	1	0.000103055	70.389	2	VLVK(1)HSYISK	-6.0794	1.462		1.324	0.773	0.824	0.769	Cytoplasmic				GO:0006355 regulation of transcription, DNA-templated; GO:0009889 regulation of biosynthetic process; GO:0010468 regulation of gene expression; GO:0010556 regulation of macromolecule biosynthetic process; GO:0019219 regulation of nucleobase-containing compound metabolic process; GO:0019222 regulation of metabolic process; GO:0031323 regulation of cellular metabolic process; GO:0031326 regulation …	GO:0005622 intracellular; GO:0005623 cell; GO:0005737 cytoplasm;	GO:0001067 regulatory region nucleic acid binding; GO:0003676 nucleic acid binding; GO:0003677 DNA binding; GO:0005488 binding; GO:0097159 organic cyclic compound binding; GO:1901363 heterocyclic compound binding;			K	COG1846	Transcriptional regulators
AID38616.1	4	K	1.837	0.0372927	Up	PTS system, glucose-specific IIC component/ PTS system, glucose-specific IIB component/ PTS system, glucose-specific IIA component [Staphylococcus aureus]	--	1	0.00141549	78.178	2	K(1)LFGQLQR	-4.5954	1.081	1.382	1.066	0.754		0.527	CytoplasmicMembrane	K20118	PTS-Glc1-EIIC, ptsG, glcA, glcB; PTS system, glucose-specific IIC component	map00010 Glycolysis / Gluconeogenesis; map00520 Amino sugar and nucleotide sugar metabolism; map01100 Metabolic pathways; map02060 Phosphotransferase system (PTS)	GO:0006810 transport; GO:0008643 carbohydrate transport; GO:0009401 phosphoenolpyruvate-dependent sugar phosphotransferase system; GO:0034219 carbohydrate transmembrane transport; GO:0051179 localization; GO:0051234 establishment of localization; GO:0055085 transmembrane transport; GO:0071702 organic substance transport;	GO:0005623 cell; GO:0005886 plasma membrane; GO:0016020 membrane; GO:0071944 cell periphery;	GO:0003824 catalytic activity; GO:0005215 transporter activity; GO:0015144 carbohydrate transmembrane transporter activity; GO:0016740 transferase activity; GO:0016772 transferase activity, transferring phosphorus-containing groups; GO:0016773 phosphotransferase activity, alcohol group as acceptor; GO:0022804 active transmembrane transporter activity; GO:0022857 transmembrane transporter activity…	PF00367; PF00358	phosphotransferase system, EIIB; phosphoenolpyruvate-dependent sugar phosphotransferase system, EIIA 1	G	COG2190	Phosphotransferase system IIA components
AID38676.1	210	K	1.737	0.0246493	Up	2-C-methyl-D-erythritol 4-phosphate cytidylyltransferase [Staphylococcus aureus]	--	1	8.25424e-06	76.572	2	LVK(1)GELYNIK	-4.6678	1.351		1.182	0.771	0.687		Unknown	K21030	tarI; D-ribitol-5-phosphate cytidylyltransferase [EC:2.7.7.40]	map00040 Pentose and glucuronate interconversions; map01100 Metabolic pathways			GO:0003824 catalytic activity; GO:0016740 transferase activity; GO:0016772 transferase activity, transferring phosphorus-containing groups; GO:0016779 nucleotidyltransferase activity; GO:0050518 2-C-methyl-D-erythritol 4-phosphate cytidylyltransferase activity; GO:0070567 cytidylyltransferase activity;			I	COG1211	4-diphosphocytidyl-2-methyl-D-erithritol synthase
AID38676.1	2	K	1.595	0.0260003	Up	2-C-methyl-D-erythritol 4-phosphate cytidylyltransferase [Staphylococcus aureus]	--	1	1.13941e-08	88.42	2	MK(1)YAGILAGGIGSR	-5.1577	1.031	1.414	1.223	0.638	0.757	0.904	Unknown	K21030	tarI; D-ribitol-5-phosphate cytidylyltransferase [EC:2.7.7.40]	map00040 Pentose and glucuronate interconversions; map01100 Metabolic pathways			GO:0003824 catalytic activity; GO:0016740 transferase activity; GO:0016772 transferase activity, transferring phosphorus-containing groups; GO:0016779 nucleotidyltransferase activity; GO:0050518 2-C-methyl-D-erythritol 4-phosphate cytidylyltransferase activity; GO:0070567 cytidylyltransferase activity;			I	COG1211	4-diphosphocytidyl-2-methyl-D-erithritol synthase
AID38677.1	197	K	1.546	0.0181057	Up	putative zinc-binding dehydrogenase [Staphylococcus aureus]	--	1	6.93364e-06	85.622	2	IYVFGK(1)TDYK	-4.1641		1.234	1.259	0.72	0.779	0.92	Cytoplasmic	K05352	tarJ; ribitol-5-phosphate 2-dehydrogenase (NADP+) [EC:1.1.1.405]	map00040 Pentose and glucuronate interconversions; map01100 Metabolic pathways				PF08240	Alcohol dehydrogenase GroES-like domain	E	COG1063	Threonine dehydrogenase and related Zn-dependent dehydrogenases
AID38858.1	65	K	0.628	0.0290707	Down	30S ribosomal protein S18 [Staphylococcus aureus]	--	1	0.000832125	97.033	2	MLTTAIK(1)R	-4.9743	0.976	0.804	0.749	1.597	1.081	1.352	Cytoplasmic	K02963	RP-S18, MRPS18, rpsR; small subunit ribosomal protein S18	map03010 Ribosome	GO:0006412 translation; GO:0006518 peptide metabolic process; GO:0006807 nitrogen compound metabolic process; GO:0008152 metabolic process; GO:0009058 biosynthetic process; GO:0009059 macromolecule biosynthetic process; GO:0009987 cellular process; GO:0010467 gene expression; GO:0019538 protein metabolic process; GO:0034641 cellular nitrogen compound metabolic process; GO:0034645 cellular macromo…	GO:0005618 cell wall; GO:0005622 intracellular; GO:0005623 cell; GO:0005737 cytoplasm; GO:0005829 cytosol; GO:0005840 ribosome; GO:0005886 plasma membrane; GO:0015935 small ribosomal subunit; GO:0016020 membrane; GO:0022626 cytosolic ribosome; GO:0022627 cytosolic small ribosomal subunit; GO:0030312 external encapsulating structure; GO:0032991 protein-containing complex; GO:0043226 organelle; GO:…	GO:0003735 structural constituent of ribosome; GO:0005198 structural molecule activity;			J	COG0238	Ribosomal protein S18
AID38858.1	55	K	0.587	0.0297496	Down	30S ribosomal protein S18 [Staphylococcus aureus]	--	1	1.85273e-07	135.63	2	VTGTSAK(1)YQR	-5.7738	1.042	0.754	0.683	1.697	1.212	1.314	Cytoplasmic	K02963	RP-S18, MRPS18, rpsR; small subunit ribosomal protein S18	map03010 Ribosome	GO:0006412 translation; GO:0006518 peptide metabolic process; GO:0006807 nitrogen compound metabolic process; GO:0008152 metabolic process; GO:0009058 biosynthetic process; GO:0009059 macromolecule biosynthetic process; GO:0009987 cellular process; GO:0010467 gene expression; GO:0019538 protein metabolic process; GO:0034641 cellular nitrogen compound metabolic process; GO:0034645 cellular macromo…	GO:0005618 cell wall; GO:0005622 intracellular; GO:0005623 cell; GO:0005737 cytoplasm; GO:0005829 cytosol; GO:0005840 ribosome; GO:0005886 plasma membrane; GO:0015935 small ribosomal subunit; GO:0016020 membrane; GO:0022626 cytosolic ribosome; GO:0022627 cytosolic small ribosomal subunit; GO:0030312 external encapsulating structure; GO:0032991 protein-containing complex; GO:0043226 organelle; GO:…	GO:0003735 structural constituent of ribosome; GO:0005198 structural molecule activity;			J	COG0238	Ribosomal protein S18
AID38877.1	89	K	1.68	0.0289096	Up	hypothetical protein SAXN108_0436 [Staphylococcus aureus]	--	1	8.87425e-05	139.02	2	YK(1)QLILDDK	-5.2963	1.089	1.538	1.216	0.61	0.756	0.921	Cytoplasmic
AID38880.1	398	K	1.684	0.00487754	Up	Inosine-5'-monophosphate dehydrogenase [Staphylococcus aureus]	--	1	4.77758e-19	139.7	2	GMGSLGAMEK(1)GSNDR	-1.5865	1.408	1.092	1.187	0.81	0.691	0.689	Cytoplasmic	K00088	IMPDH, guaB; IMP dehydrogenase [EC:1.1.1.205]	map00230 Purine metabolism; map00983 Drug metabolism - other enzymes; map01100 Metabolic pathways; map01110 Biosynthesis of secondary metabolites	GO:0006139 nucleobase-containing compound metabolic process; GO:0006163 purine nucleotide metabolic process; GO:0006164 purine nucleotide biosynthetic process; GO:0006183 GTP biosynthetic process; GO:0006725 cellular aromatic compound metabolic process; GO:0006753 nucleoside phosphate metabolic process; GO:0006793 phosphorus metabolic process; GO:0006796 phosphate-containing compound metabolic pr…	GO:0005622 intracellular; GO:0005623 cell; GO:0005737 cytoplasm; GO:0005829 cytosol;	GO:0003824 catalytic activity; GO:0003938 IMP dehydrogenase activity; GO:0005488 binding; GO:0005515 protein binding; GO:0016491 oxidoreductase activity; GO:0016614 oxidoreductase activity, acting on CH-OH group of donors; GO:0016616 oxidoreductase activity, acting on the CH-OH group of donors, NAD or NADP as acceptor; GO:0042802 identical protein binding;	PF00478; PF00571	IMP dehydrogenase / GMP reductase domain; CBS domain	F	COG0517	FOG: CBS domain
AID38969.1	401	K	1.578	0.00996822	Up	DNA polymerase III subunits gamma and tau [Staphylococcus aureus]	--	1	1.13965e-05	78.864	2	AQGVSVAPVQK(1)SSK	-4.9759	1.252	1.18	1.024		0.722	0.738	Cytoplasmic	K02343	dnaX; DNA polymerase III subunit gamma/tau [EC:2.7.7.7]	map03030 DNA replication; map03430 Mismatch repair; map03440 Homologous recombination	GO:0006139 nucleobase-containing compound metabolic process; GO:0006259 DNA metabolic process; GO:0006260 DNA replication; GO:0006261 DNA-dependent DNA replication; GO:0006725 cellular aromatic compound metabolic process; GO:0006807 nitrogen compound metabolic process; GO:0008152 metabolic process; GO:0009058 biosynthetic process; GO:0009059 macromolecule biosynthetic process; GO:0009987 cellular…			PF13177	DNA polymerase III, delta subunit	L	COG2812	DNA polymerase III, gamma/tau subunits
AID39004.1	522	K	1.86	0.0239945	Up	Cell division protein FtsH [Staphylococcus aureus]	--	1	1.01738e-08	85.821	2	SMVTQYGMSK(1)K	-4.4772	1.019	1.038	1.434	0.62	0.631		CytoplasmicMembrane	K03798	ftsH, hflB; cell division protease FtsH [EC:3.4.24.-]		GO:0006508 proteolysis; GO:0006807 nitrogen compound metabolic process; GO:0008152 metabolic process; GO:0019538 protein metabolic process; GO:0043170 macromolecule metabolic process; GO:0044238 primary metabolic process; GO:0071704 organic substance metabolic process; GO:1901564 organonitrogen compound metabolic process;		GO:0003824 catalytic activity; GO:0004176 ATP-dependent peptidase activity; GO:0008233 peptidase activity; GO:0008237 metallopeptidase activity; GO:0016462 pyrophosphatase activity; GO:0016787 hydrolase activity; GO:0016817 hydrolase activity, acting on acid anhydrides; GO:0016818 hydrolase activity, acting on acid anhydrides, in phosphorus-containing anhydrides; GO:0016887 ATPase activity; GO:00…	PF00004; PF01434	ATPase family associated with various cellular activities (AAA); Peptidase family M41	O	COG0465	ATP-dependent Zn proteases
AID39019.1	201	K	2.303	0.0256981	Up	ATP-dependent Clp protease, ATP-binding subunit ClpC / Negative regulator of genetic competence clcC/mecB [Staphylococcus aureus]	--	1	5.66894e-06	66.619	2	TK(1)NNPVLIGEPGVGK	-2.7556	1.198	1.09	1.401	0.664	0.404		Cytoplasmic	K03696	clpC; ATP-dependent Clp protease ATP-binding subunit ClpC		GO:0006950 response to stress; GO:0010035 response to inorganic substance; GO:0010038 response to metal ion; GO:0042221 response to chemical; GO:0046686 response to cadmium ion; GO:0046688 response to copper ion; GO:0050896 response to stimulus; GO:0097501 stress response to metal ion; GO:1990169 stress response to copper ion; GO:1990170 stress response to cadmium ion;			PF00004; PF07724; PF10431	ATPase family associated with various cellular activities (AAA); AAA domain (Cdc48 subfamily); C-terminal, D2-small domain, of ClpB protein	O	COG0542	ATPases with chaperone activity, ATP-binding subunit
AID39019.1	713	K	1.602	0.00760259	Up	ATP-dependent Clp protease, ATP-binding subunit ClpC / Negative regulator of genetic competence clcC/mecB [Staphylococcus aureus]	--	1	2.02534e-06	74.524	2	VDDIIVFHK(1)LTK	-4.5175	1.027	1.268	1.334	0.805	0.776	0.685	Cytoplasmic	K03696	clpC; ATP-dependent Clp protease ATP-binding subunit ClpC		GO:0006950 response to stress; GO:0010035 response to inorganic substance; GO:0010038 response to metal ion; GO:0042221 response to chemical; GO:0046686 response to cadmium ion; GO:0046688 response to copper ion; GO:0050896 response to stimulus; GO:0097501 stress response to metal ion; GO:1990169 stress response to copper ion; GO:1990170 stress response to cadmium ion;			PF00004; PF07724; PF10431	ATPase family associated with various cellular activities (AAA); AAA domain (Cdc48 subfamily); C-terminal, D2-small domain, of ClpB protein	O	COG0542	ATPases with chaperone activity, ATP-binding subunit
AID39041.1	149	K	1.616	0.00759824	Up	30S ribosomal protein S7 [Staphylococcus aureus]	--	1	9.65626e-14	101.48	3	MAEANK(1)AFAHYR	-3.4665	1.013	1.213	1.403	0.748	0.736	0.761	Cytoplasmic	K02992	RP-S7, MRPS7, rpsG; small subunit ribosomal protein S7	map03010 Ribosome	GO:0000028 ribosomal small subunit assembly; GO:0006412 translation; GO:0006417 regulation of translation; GO:0006518 peptide metabolic process; GO:0006807 nitrogen compound metabolic process; GO:0006996 organelle organization; GO:0008152 metabolic process; GO:0009058 biosynthetic process; GO:0009059 macromolecule biosynthetic process; GO:0009889 regulation of biosynthetic process; GO:0009890 neg…	GO:0005618 cell wall; GO:0005622 intracellular; GO:0005623 cell; GO:0005737 cytoplasm; GO:0005829 cytosol; GO:0005840 ribosome; GO:0005886 plasma membrane; GO:0015935 small ribosomal subunit; GO:0016020 membrane; GO:0022626 cytosolic ribosome; GO:0022627 cytosolic small ribosomal subunit; GO:0030312 external encapsulating structure; GO:0032991 protein-containing complex; GO:0043226 organelle; GO:…	GO:0003676 nucleic acid binding; GO:0003723 RNA binding; GO:0003729 mRNA binding; GO:0003735 structural constituent of ribosome; GO:0005198 structural molecule activity; GO:0005488 binding; GO:0019843 rRNA binding; GO:0097159 organic cyclic compound binding; GO:1901363 heterocyclic compound binding;	PF00177	Ribosomal protein S7p/S5e	J	COG0049	Ribosomal protein S7
AID39062.1	455	K	2.009	0.0146982	Up	Polyglycerol-phosphate alpha-glucosyltransferase [Staphylococcus aureus]	--	1	1.33694e-07	101.45	2	NDEDALFDK(1)VK	-1.7016	1.234	1.402	0.993	0.633		0.571	Cytoplasmic	K00712	tagE; poly(glycerol-phosphate) alpha-glucosyltransferase [EC:2.4.1.52]							M	COG0438	Glycosyltransferase
AID39107.1	221	K	1.69	0.00245729	Up	Oxidoreductase ion channel [Staphylococcus aureus]	--	1	9.80898e-07	71.896	2	YDENTK(1)FSDHR	-5.466	1.293	1.171	1.227	0.677	0.67	0.837	Cytoplasmic							PF00248	Aldo/keto reductase family	C	COG0667	Predicted oxidoreductases (related to aryl-alcohol dehydrogenases)
AID39138.1	271	K	0.604	0.0236858	Down	ABC transporter permease [Staphylococcus aureus]	--	1	7.33081e-07	81.335	2	AMESLSEETK(1)K	-5.9565	0.81		0.775	1.214		1.412	CytoplasmicMembrane	K19975	mntC; manganese transport system substrate-binding protein	map02010 ABC transporters	GO:0009987 cellular process; GO:0010035 response to inorganic substance; GO:0010038 response to metal ion; GO:0010039 response to iron ion; GO:0042221 response to chemical; GO:0050896 response to stimulus; GO:0051716 cellular response to stimulus; GO:0070887 cellular response to chemical stimulus; GO:0071241 cellular response to inorganic substance; GO:0071248 cellular response to metal ion; GO:0…	GO:0005623 cell; GO:0042597 periplasmic space;				P	COG0803	ABC-type metal ion transport system, periplasmic component/surface adhesin
AID39177.1	55	K	2.271	0.0103051	Up	hypothetical protein YeeN [Staphylococcus aureus]	--	1	3.72437e-06	78.157	2	AK(1)TYSVPNHIIEK	-2.9191	1.473	1.304	1.457	0.5	0.499	0.865	Cytoplasmic					GO:0005622 intracellular; GO:0005623 cell; GO:0005737 cytoplasm; GO:0005829 cytosol;				K	COG0217	Uncharacterized conserved protein
AID39215.1	174	K	1.843	0.0472877	Up	Response regulator SaeR [Staphylococcus aureus]	--	1	3.48071e-20	163.93	2	ENEVISK(1)SELLEK	-4.2299	1.246	1.672	0.915	0.645	0.858	0.577	Cytoplasmic	K10682	saeR; two-component system, OmpR family, response regulator SaeR	map02020 Two-component system				PF00072; PF00486	Response regulator receiver domain; Transcriptional regulatory protein, C terminal	K	COG0745	Response regulators consisting of a CheY-like receiver domain and a winged-helix DNA-binding domain
AID39246.1	288	K	1.527	0.0253415	Up	UDP-N-acetylenolpyruvoylglucosamine reductase [Staphylococcus aureus]	--	1	0.00015593	95.311	2	EK(1)FGIELNR	-6.0939	1.161	1.289	0.992	0.73		0.773	Cytoplasmic	K00075	murB; UDP-N-acetylmuramate dehydrogenase [EC:1.3.1.98]	map00520 Amino sugar and nucleotide sugar metabolism; map00550 Peptidoglycan biosynthesis; map01100 Metabolic pathways	GO:0000270 peptidoglycan metabolic process; GO:0006022 aminoglycan metabolic process; GO:0006023 aminoglycan biosynthetic process; GO:0006024 glycosaminoglycan biosynthetic process; GO:0006807 nitrogen compound metabolic process; GO:0008152 metabolic process; GO:0009058 biosynthetic process; GO:0009059 macromolecule biosynthetic process; GO:0009252 peptidoglycan biosynthetic process; GO:0009273 p…		GO:0003824 catalytic activity; GO:0008762 UDP-N-acetylmuramate dehydrogenase activity; GO:0016491 oxidoreductase activity; GO:0016614 oxidoreductase activity, acting on CH-OH group of donors; GO:0016616 oxidoreductase activity, acting on the CH-OH group of donors, NAD or NADP as acceptor;	PF01565; PF02873	FAD binding domain ; UDP-N-acetylenolpyruvoylglucosamine reductase, C-terminal domain	M	COG0812	UDP-N-acetylmuramate dehydrogenase
AID39268.1	166	K	1.712	0.0372277	Up	HPr kinase/phosphorylase [Staphylococcus aureus]	--	1	5.98045e-06	88.181	2	SETALELVK(1)R	-5.2253	1.149	1.185		0.754	0.609		Cytoplasmic	K06023	hprK, ptsK; HPr kinase/phosphorylase [EC:2.7.11.- 2.7.4.-]			GO:0005622 intracellular; GO:0005623 cell; GO:0005737 cytoplasm; GO:0005829 cytosol;		PF07475	HPr Serine kinase C-terminal domain	F	COG1493	Serine kinase of the HPr protein, regulates carbohydrate metabolism
AID39272.1	84	K	1.716	0.0252345	Up	Thioredoxin reductase [Staphylococcus aureus]	--	1	4.39029e-10	69.327	2	FGAVYQYGDIK(1)SVEDK	-3.8948	1.13	1.32		0.686	0.742		Cytoplasmic	K00384	trxB, TRR; thioredoxin reductase (NADPH) [EC:1.8.1.9]	map00450 Selenocompound metabolism				PF07992	Pyridine nucleotide-disulphide oxidoreductase	C	COG0492	Thioredoxin reductase
AID39275.1	113	K	1.734	0.0118889	Up	hypothetical protein SAXN108_0834 [Staphylococcus aureus]	--	1	0.000156583	105.36	2	ALSK(1)ILNIK	-4.609	1.284	1.087	1.042		0.706	0.606	Unknown									S	COG0391	Uncharacterized conserved protein
AID39283.1	11	K	2.127	0.0264106	Up	Triosephosphate isomerase [Staphylococcus aureus]	--	1	4.19555e-08	90.263	2	TPIIAGNWK(1)MNK	-4.5657	1.022	1.811	1.158	0.566	0.79	0.52	Cytoplasmic	K01803	TPI, tpiA; triosephosphate isomerase (TIM) [EC:5.3.1.1]	map00010 Glycolysis / Gluconeogenesis; map00051 Fructose and mannose metabolism; map00562 Inositol phosphate metabolism; map00710 Carbon fixation in photosynthetic organisms; map01100 Metabolic pathways; map01110 Biosynthesis of secondary metabolites; map01120 Microbial metabolism in diverse environments; map01130 Biosynthesis of antibiotics; map01200 Carbon metabolism; map01230 Biosynthesis of a…	GO:0005975 carbohydrate metabolic process; GO:0005996 monosaccharide metabolic process; GO:0006006 glucose metabolic process; GO:0006066 alcohol metabolic process; GO:0006071 glycerol metabolic process; GO:0006081 cellular aldehyde metabolic process; GO:0006082 organic acid metabolic process; GO:0006090 pyruvate metabolic process; GO:0006091 generation of precursor metabolites and energy; GO:0006…	GO:0005622 intracellular; GO:0005623 cell; GO:0005737 cytoplasm; GO:0005829 cytosol;	GO:0003824 catalytic activity; GO:0004807 triose-phosphate isomerase activity; GO:0016853 isomerase activity; GO:0016860 intramolecular oxidoreductase activity; GO:0016861 intramolecular oxidoreductase activity, interconverting aldoses and ketoses;	PF00121	Triosephosphate isomerase	G	COG0149	Triosephosphate isomerase
AID39297.1	345	K	1.75	0.00557384	Up	Clumping factor ClfA, fibrinogen-binding protein [Staphylococcus aureus]	--	1	2.72477e-09	95.656	2	ATLTMPAYINPENVK(1)K	-1.6463	1.263		1.364		0.763	0.738	Cellwall	K14201	clfA; clumping factor A	map05150 Staphylococcus aureus infection	GO:0051704 multi-organism process; GO:0098630 aggregation of unicellular organisms; GO:0098743 cell aggregation;		GO:0001968 fibronectin binding; GO:0005488 binding; GO:0005515 protein binding; GO:0044877 protein-containing complex binding; GO:0070051 fibrinogen binding;	PF10425	C-terminus of bacterial fibrinogen-binding adhesin	Q	COG3266	Uncharacterized protein conserved in bacteria
AID39316.1	3	K	1.789	0.0125092	Up	hypothetical protein SAXN108_0875 [Staphylococcus aureus]	--	1	0.000736858	78.178	2	MIK(1)FYQYK	-4.7208	1.22	1.34	1.294	0.854	0.542	0.758	Cytoplasmic	K00537	arsC1, arsC; arsenate reductase (glutaredoxin) [EC:1.20.4.1]							P	COG1393	Arsenate reductase and related proteins, glutaredoxin family
AID39317.1	11	K	1.594	0.0130385	Up	Glycine cleavage system H protein [Staphylococcus aureus]	--	1	0.000144422	104.39	2	YSK(1)EHEWVK	-4.874	1.241	1.164	1.147	0.738	0.606	0.885	Cytoplasmic	K02437	gcvH, GCSH; glycine cleavage system H protein	map00260 Glycine, serine and threonine metabolism; map00630 Glyoxylate and dicarboxylate metabolism; map01100 Metabolic pathways; map01110 Biosynthesis of secondary metabolites; map01130 Biosynthesis of antibiotics; map01200 Carbon metabolism	GO:0006082 organic acid metabolic process; GO:0006464 cellular protein modification process; GO:0006629 lipid metabolic process; GO:0006631 fatty acid metabolic process; GO:0006633 fatty acid biosynthetic process; GO:0006732 coenzyme metabolic process; GO:0006790 sulfur compound metabolic process; GO:0006807 nitrogen compound metabolic process; GO:0008152 metabolic process; GO:0008610 lipid biosy…			PF01597	Glycine cleavage H-protein	E	COG0509	Glycine cleavage system H protein (lipoate-binding)
AID39348.1	11	K	1.586	0.0119211	Up	hypothetical protein SAXN108_0907 [Staphylococcus aureus]	--	1	3.96167e-06	154.28	2	FEQVK(1)GNVK	-4.0158	1.234	1.189	1.262	0.636	0.767	0.92	Unknown							PF05532	CsbD-like	S	COG3237	Uncharacterized protein conserved in bacteria
AID39348.1	41	K	1.568	0.0278398	Up	hypothetical protein SAXN108_0907 [Staphylococcus aureus]	--	1	5.5792e-09	162.49	2	AK(1)EFVENAK	-3.9292	1.393	0.951	1.342	0.721	0.788	0.842	Unknown							PF05532	CsbD-like	S	COG3237	Uncharacterized protein conserved in bacteria
AID39348.1	48	K	2.134	0.000863376	Up	hypothetical protein SAXN108_0907 [Staphylococcus aureus]	--	1	4.40227e-09	170.95	2	EFVENAK(1)EK	-4.9884	1.506	1.171	1.395	0.595	0.631	0.682	Unknown							PF05532	CsbD-like	S	COG3237	Uncharacterized protein conserved in bacteria
AID39348.1	50	K	2.02	0.000408736	Up	hypothetical protein SAXN108_0907 [Staphylococcus aureus]	--	1	1.33464e-06	155.57	2	EK(1)ATDFIDK	-3.8195	1.483	1.202	1.303	0.637	0.683	0.654	Unknown							PF05532	CsbD-like	S	COG3237	Uncharacterized protein conserved in bacteria
AID39348.1	15	K	1.747	0.0111008	Up	hypothetical protein SAXN108_0907 [Staphylococcus aureus]	--	1	4.89012e-75	256.93	2	GNVK(1)ETVGNVTDNK	-2.9063	1.273	1.259	1.285	0.573	0.718	0.894	Unknown							PF05532	CsbD-like	S	COG3237	Uncharacterized protein conserved in bacteria
AID39351.1	44	K	1.802	0.0207896	Up	FeS assembly protein SufD [Staphylococcus aureus]	--	1	1.41043e-14	94.66	2	LTETLEMPK(1)PDK	-4.9469	1.335	1.3		0.874	0.708	0.612	Cytoplasmic	K09015	sufD; Fe-S cluster assembly protein SufD							O	COG0719	ABC-type transport system involved in Fe-S cluster assembly, permease component
AID39394.1	53	K	2.386	0.010008	Up	NAD-specific glutamate dehydrogenase [Staphylococcus aureus]	--	1	1.16066e-08	110.44	2	MDDGTVK(1)TFTGYR	-4.0279	1.223		1.428	0.533	0.578		Cytoplasmic	K00260	gudB, rocG; glutamate dehydrogenase [EC:1.4.1.2]	map00220 Arginine biosynthesis; map00250 Alanine, aspartate and glutamate metabolism; map00430 Taurine and hypotaurine metabolism; map00910 Nitrogen metabolism; map01100 Metabolic pathways; map01120 Microbial metabolism in diverse environments				PF02812; PF00208	Glu/Leu/Phe/Val dehydrogenase, dimerisation domain; Glutamate/Leucine/Phenylalanine/Valine dehydrogenase	E	COG0334	Glutamate dehydrogenase/leucine dehydrogenase
AID39433.1	260	K	1.963	5.77961e-05	Up	Tryptophanyl-tRNA synthetase [Staphylococcus aureus]	--	1	7.08645e-09	110.44	2	DIEAK(1)YEGEGYGK	-3.4348	1.294	1.303		0.659		0.664	Cytoplasmic	K01867	WARS, trpS; tryptophanyl-tRNA synthetase [EC:6.1.1.2]	map00970 Aminoacyl-tRNA biosynthesis	GO:0006082 organic acid metabolic process; GO:0006139 nucleobase-containing compound metabolic process; GO:0006399 tRNA metabolic process; GO:0006412 translation; GO:0006418 tRNA aminoacylation for protein translation; GO:0006436 tryptophanyl-tRNA aminoacylation; GO:0006518 peptide metabolic process; GO:0006520 cellular amino acid metabolic process; GO:0006725 cellular aromatic compound metabolic…	GO:0005622 intracellular; GO:0005623 cell; GO:0005737 cytoplasm; GO:0005829 cytosol;	GO:0003824 catalytic activity; GO:0004812 aminoacyl-tRNA ligase activity; GO:0004830 tryptophan-tRNA ligase activity; GO:0016874 ligase activity; GO:0016875 ligase activity, forming carbon-oxygen bonds; GO:0140098 catalytic activity, acting on RNA; GO:0140101 catalytic activity, acting on a tRNA;			J	COG0180	Tryptophanyl-tRNA synthetase
AID39433.1	321	K	1.51	0.0498236	Up	Tryptophanyl-tRNA synthetase [Staphylococcus aureus]	--	1	0.000152029	74.269	2	MEK(1)AMGLGR	-4.5303	1.199	0.961	1.143	0.824	0.634		Cytoplasmic	K01867	WARS, trpS; tryptophanyl-tRNA synthetase [EC:6.1.1.2]	map00970 Aminoacyl-tRNA biosynthesis	GO:0006082 organic acid metabolic process; GO:0006139 nucleobase-containing compound metabolic process; GO:0006399 tRNA metabolic process; GO:0006412 translation; GO:0006418 tRNA aminoacylation for protein translation; GO:0006436 tryptophanyl-tRNA aminoacylation; GO:0006518 peptide metabolic process; GO:0006520 cellular amino acid metabolic process; GO:0006725 cellular aromatic compound metabolic…	GO:0005622 intracellular; GO:0005623 cell; GO:0005737 cytoplasm; GO:0005829 cytosol;	GO:0003824 catalytic activity; GO:0004812 aminoacyl-tRNA ligase activity; GO:0004830 tryptophan-tRNA ligase activity; GO:0016874 ligase activity; GO:0016875 ligase activity, forming carbon-oxygen bonds; GO:0140098 catalytic activity, acting on RNA; GO:0140101 catalytic activity, acting on a tRNA;			J	COG0180	Tryptophanyl-tRNA synthetase
AID39438.1	316	K	1.728	0.0336803	Up	Oligoendopeptidase F [Staphylococcus aureus]	--	1	4.70491e-09	82.437	2	DIK(1)FEMPYEEAK	-3.2552	1.004	1.426	1.306	0.536	0.829	0.797	Cytoplasmic	K08602	pepF, pepB; oligoendopeptidase F [EC:3.4.24.-]		GO:0006465 signal peptide processing; GO:0006508 proteolysis; GO:0006518 peptide metabolic process; GO:0006807 nitrogen compound metabolic process; GO:0008152 metabolic process; GO:0009987 cellular process; GO:0010467 gene expression; GO:0016485 protein processing; GO:0019538 protein metabolic process; GO:0034641 cellular nitrogen compound metabolic process; GO:0043170 macromolecule metabolic pro…	GO:0005622 intracellular; GO:0005623 cell; GO:0005737 cytoplasm; GO:0005829 cytosol;	GO:0003824 catalytic activity; GO:0004175 endopeptidase activity; GO:0004222 metalloendopeptidase activity; GO:0008233 peptidase activity; GO:0008237 metallopeptidase activity; GO:0016787 hydrolase activity; GO:0070011 peptidase activity, acting on L-amino acid peptides; GO:0140096 catalytic activity, acting on a protein;			E	COG1164	Oligoendopeptidase F
AID39481.1	201	K	1.579	0.00718326	Up	2-succinyl-5-enolpyruvyl-6-hydroxy-3-cyclohexene-1-carboxylic-acid synthase [Staphylococcus aureus]	--	1	8.52104e-09	73.891	3	ILPHYQK(1)SIDASALR	-2.7858	1.209	1.111	1.264	0.854	0.773	0.643	Unknown	K02551	menD; 2-succinyl-5-enolpyruvyl-6-hydroxy-3-cyclohexene-1-carboxylate synthase [EC:2.2.1.9]	map00130 Ubiquinone and other terpenoid-quinone biosynthesis; map01100 Metabolic pathways; map01110 Biosynthesis of secondary metabolites	GO:0040007 growth;	GO:0005623 cell; GO:0005886 plasma membrane; GO:0016020 membrane; GO:0071944 cell periphery;		PF02776; PF02775	Thiamine pyrophosphate enzyme, N-terminal TPP binding domain; Thiamine pyrophosphate enzyme, C-terminal TPP binding domain	H	COG1165	2-succinyl-6-hydroxy-2,4-cyclohexadiene-1-carboxylate synthase
AID39491.1	172	K	1.768	0.0497836	Up	mannosyl-glycoprotein endo-beta-N-acetylglucosamidase [Staphylococcus aureus]	--	1	4.72338e-06	84.102	2	PAALETQYK(1)TAAPK	-3.1573	1.129		1.457		0.712	0.751	Extracellular	K13714	atl; bifunctional autolysin [EC:3.5.1.28 3.2.1.96]					PF13457; PF01832	SH3-like domain; Mannosyl-glycoprotein endo-beta-N-acetylglucosaminidase	M	COG5632	N-acetylmuramoyl-L-alanine amidase
AID39501.1	176	K	1.946	0.00988459	Up	bifunctional 5,10-methylene-tetrahydrofolate dehydrogenase/ 5,10-methylene-tetrahydrofolate cyclohydrolase [Staphylococcus aureus]	--	1	1.25745e-08	78.157	3	SHIVGQPVSK(1)LLLQK	-4.6021	1.116	1.239		0.58	0.63		Cytoplasmic	K01491	folD; methylenetetrahydrofolate dehydrogenase (NADP+) / methenyltetrahydrofolate cyclohydrolase [EC:1.5.1.5 3.5.4.9]	map00670 One carbon pool by folate; map00720 Carbon fixation pathways in prokaryotes; map01100 Metabolic pathways; map01120 Microbial metabolism in diverse environments; map01200 Carbon metabolism	GO:0006730 one-carbon metabolic process; GO:0008152 metabolic process; GO:0009987 cellular process; GO:0044237 cellular metabolic process; GO:0044281 small molecule metabolic process; GO:0055114 oxidation-reduction process;	GO:0005622 intracellular; GO:0005623 cell; GO:0005737 cytoplasm; GO:0005829 cytosol;	GO:0003824 catalytic activity; GO:0004477 methenyltetrahydrofolate cyclohydrolase activity; GO:0004488 methylenetetrahydrofolate dehydrogenase (NADP+) activity; GO:0016491 oxidoreductase activity; GO:0016645 oxidoreductase activity, acting on the CH-NH group of donors; GO:0016646 oxidoreductase activity, acting on the CH-NH group of donors, NAD or NADP as acceptor; GO:0016787 hydrolase activity; …	PF00763; PF02882	Tetrahydrofolate dehydrogenase/cyclohydrolase, catalytic domain; Tetrahydrofolate dehydrogenase/cyclohydrolase, NAD(P)-binding domain	F	COG0190	5,10-methylene-tetrahydrofolate dehydrogenase/Methenyl tetrahydrofolate cyclohydrolase
AID39521.1	405	K	1.553	0.0295445	Up	Phosphoenolpyruvate-protein phosphotransferase of PTS system [Staphylococcus aureus]	--	1	5.85234e-06	90.142	2	EAK(1)AILLEEK	-4.8711	1.249	1.259	1.119	0.59	0.838	0.907	Cytoplasmic	K08483	PTS-EI.PTSI, ptsI; phosphotransferase system, enzyme I, PtsI [EC:2.7.3.9]	map02060 Phosphotransferase system (PTS)	GO:0006810 transport; GO:0008643 carbohydrate transport; GO:0009401 phosphoenolpyruvate-dependent sugar phosphotransferase system; GO:0051179 localization; GO:0051234 establishment of localization; GO:0071702 organic substance transport;	GO:0005622 intracellular; GO:0005623 cell; GO:0005737 cytoplasm; GO:0005829 cytosol; GO:0019197 phosphoenolpyruvate-dependent sugar phosphotransferase complex; GO:0032991 protein-containing complex;	GO:0000287 magnesium ion binding; GO:0003824 catalytic activity; GO:0005488 binding; GO:0005515 protein binding; GO:0008965 phosphoenolpyruvate-protein phosphotransferase activity; GO:0016740 transferase activity; GO:0016772 transferase activity, transferring phosphorus-containing groups; GO:0016775 phosphotransferase activity, nitrogenous group as acceptor; GO:0042802 identical protein binding; …	PF02896	PEP-utilising enzyme, TIM barrel domain	G	COG1080	Phosphoenolpyruvate-protein kinase (PTS system EI component in bacteria)
AID39528.1	133	K	1.592	0.00783706	Up	Peptide deformylase [Staphylococcus aureus]	--	1	7.8111e-09	108.2	2	AK(1)DIEGNDIQLR	-4.2426		1.21	1.153	0.767	0.717		Cytoplasmic	K01462	PDF, def; peptide deformylase [EC:3.5.1.88]		GO:0006464 cellular protein modification process; GO:0006807 nitrogen compound metabolic process; GO:0008152 metabolic process; GO:0009987 cellular process; GO:0018193 peptidyl-amino acid modification; GO:0018206 peptidyl-methionine modification; GO:0019538 protein metabolic process; GO:0031365 N-terminal protein amino acid modification; GO:0036211 protein modification process; GO:0043170 macromo…		GO:0003824 catalytic activity; GO:0016787 hydrolase activity; GO:0016810 hydrolase activity, acting on carbon-nitrogen (but not peptide) bonds; GO:0016811 hydrolase activity, acting on carbon-nitrogen (but not peptide) bonds, in linear amides; GO:0042586 peptide deformylase activity;	PF01327	Polypeptide deformylase	J	COG0242	N-formylmethionyl-tRNA deformylase
AID39557.1	117	K	1.668	0.0156802	Up	Glycerophosphoryl diester phosphodiesterase [Staphylococcus aureus]	--	1	0.000245137	78.816	2	K(1)LDAAYHFK	-4.421	1.372	1.155	1.137	0.874	0.734	0.589	Cytoplasmic	K01126	E3.1.4.46, glpQ, ugpQ; glycerophosphoryl diester phosphodiesterase [EC:3.1.4.46]	map00564 Glycerophospholipid metabolism						C	COG0584	Glycerophosphoryl diester phosphodiesterase
AID39563.1	176	K	2.572	0.0411997	Up	hypothetical protein SAXN108_1122 [Staphylococcus aureus]	--	1	1.38908e-05	95.138	2	LQK(1)LQQLYDKEQ	-2.4063	0.998	1.471	1.123	0.318	0.613		Unknown	K07040	K07040; uncharacterized protein		GO:0040007 growth;	GO:0005622 intracellular; GO:0005623 cell; GO:0005737 cytoplasm; GO:0005829 cytosol;				S	COG1399	Predicted metal-binding, possibly nucleic acid-binding protein
AID39564.1	44	K	1.692	0.0138642	Up	50S ribosomal protein L32 [Staphylococcus aureus]	--	1	1.39078e-19	108.34	2	VCK(1)NCGSYNGEEVAAK	-3.6214	1.101	1.139	1.059	0.736		0.564	Unknown	K02911	RP-L32, MRPL32, rpmF; large subunit ribosomal protein L32	map03010 Ribosome	GO:0000027 ribosomal large subunit assembly; GO:0000302 response to reactive oxygen species; GO:0006412 translation; GO:0006518 peptide metabolic process; GO:0006807 nitrogen compound metabolic process; GO:0006950 response to stress; GO:0006979 response to oxidative stress; GO:0006996 organelle organization; GO:0008152 metabolic process; GO:0009058 biosynthetic process; GO:0009059 macromolecule b…	GO:0005622 intracellular; GO:0005623 cell; GO:0005737 cytoplasm; GO:0005829 cytosol; GO:0005840 ribosome; GO:0015934 large ribosomal subunit; GO:0022625 cytosolic large ribosomal subunit; GO:0022626 cytosolic ribosome; GO:0032991 protein-containing complex; GO:0043226 organelle; GO:0043228 non-membrane-bounded organelle; GO:0043229 intracellular organelle; GO:0043232 intracellular non-membrane-bo…	GO:0003735 structural constituent of ribosome; GO:0005198 structural molecule activity;			J	COG0333	Ribosomal protein L32
AID39631.1	122	K	1.646	0.00153613	Up	hypothetical protein SAXN108_1190 [Staphylococcus aureus]	--	1	7.73683e-06	96.957	2	LAFQTEDMK(1)R	-3.599	1.322	1.183	1.18	0.764	0.803	0.672	Unknown	K04074	divIVA; cell division initiation protein							D	COG3599	Cell division initiation protein
AID39677.1	15	K	1.603	0.0353419	Up	putative cell division protein [Staphylococcus aureus]	--	1	0.000602243	58.889	2	FATNK(1)ENEEVK	-6.355		1.067	1.233	0.757	0.678		CytoplasmicMembrane	K03110	ftsY; fused signal recognition particle receptor	map02024 Quorum sensing; map03060 Protein export; map03070 Bacterial secretion system				PF02881; PF00448	SRP54-type protein, helical bundle domain; SRP54-type protein, GTPase domain	U	COG0552	Signal recognition particle GTPase
AID39677.1	205	K	1.54	0.0470822	Up	putative cell division protein [Staphylococcus aureus]	--	1	4.26766e-06	108.3	2	TTTIGK(1)LAYR	-4.5889	1.13		1.48	0.751	0.851	0.94	CytoplasmicMembrane	K03110	ftsY; fused signal recognition particle receptor	map02024 Quorum sensing; map03060 Protein export; map03070 Bacterial secretion system				PF02881; PF00448	SRP54-type protein, helical bundle domain; SRP54-type protein, GTPase domain	U	COG0552	Signal recognition particle GTPase
AID39679.1	371	K	1.793	0.00191984	Up	signal recognition particle protein [Staphylococcus aureus]	--	1	3.16963e-06	78.043	2	LNMSEK(1)QIDHIK	-3.9159	1.244	1.234	1.136	0.71		0.634	CytoplasmicMembrane	K03106	SRP54, ffh; signal recognition particle subunit SRP54 [EC:3.6.5.4]	map02024 Quorum sensing; map03060 Protein export; map03070 Bacterial secretion system	GO:0040007 growth;	GO:0005618 cell wall; GO:0005623 cell; GO:0005886 plasma membrane; GO:0016020 membrane; GO:0030312 external encapsulating structure; GO:0071944 cell periphery;		PF02881; PF00448; PF02978	SRP54-type protein, helical bundle domain; SRP54-type protein, GTPase domain; Signal peptide binding domain	U	COG0541	Signal recognition particle GTPase
AID39700.1	289	K	1.704	0.0212836	Up	Translation elongation factor Ts [Staphylococcus aureus]	--	1	8.82488e-31	185.18	3	REENFADEVK(1)GQMK	-3.5387	1.205	1.52	0.982	0.644	0.727	0.805	Cytoplasmic	K02357	tsf, TSFM; elongation factor Ts		GO:0006412 translation; GO:0006414 translational elongation; GO:0006518 peptide metabolic process; GO:0006807 nitrogen compound metabolic process; GO:0008152 metabolic process; GO:0009058 biosynthetic process; GO:0009059 macromolecule biosynthetic process; GO:0009987 cellular process; GO:0010467 gene expression; GO:0019538 protein metabolic process; GO:0034641 cellular nitrogen compound metabolic…	GO:0005622 intracellular; GO:0005623 cell; GO:0005737 cytoplasm; GO:0005829 cytosol; GO:0009986 cell surface;	GO:0003676 nucleic acid binding; GO:0003723 RNA binding; GO:0003746 translation elongation factor activity; GO:0005085 guanyl-nucleotide exchange factor activity; GO:0005488 binding; GO:0005515 protein binding; GO:0008135 translation factor activity, RNA binding; GO:0008270 zinc ion binding; GO:0019899 enzyme binding; GO:0030246 carbohydrate binding; GO:0030247 polysaccharide binding; GO:0043167 …			J	COG0264	Translation elongation factor Ts
AID39702.1	139	K	1.618	0.00173793	Up	Ribosome recycling factor [Staphylococcus aureus]	--	1	3.1745e-05	86.205	2	DMNDQLK(1)K	-5.1527	1.265	1.208	1.218	0.685	0.744	0.852	Cytoplasmic	K02838	frr, MRRF, RRF; ribosome recycling factor		GO:0002181 cytoplasmic translation; GO:0002184 cytoplasmic translational termination; GO:0006412 translation; GO:0006415 translational termination; GO:0006518 peptide metabolic process; GO:0006807 nitrogen compound metabolic process; GO:0008152 metabolic process; GO:0009058 biosynthetic process; GO:0009059 macromolecule biosynthetic process; GO:0009987 cellular process; GO:0010467 gene expression…	GO:0005618 cell wall; GO:0005622 intracellular; GO:0005623 cell; GO:0005737 cytoplasm; GO:0005829 cytosol; GO:0005886 plasma membrane; GO:0016020 membrane; GO:0030312 external encapsulating structure; GO:0071944 cell periphery;	GO:0003676 nucleic acid binding; GO:0003723 RNA binding; GO:0005488 binding; GO:0008079 translation termination factor activity; GO:0008135 translation factor activity, RNA binding; GO:0043021 ribonucleoprotein complex binding; GO:0043023 ribosomal large subunit binding; GO:0044877 protein-containing complex binding; GO:0097159 organic cyclic compound binding; GO:1901363 heterocyclic compound bin…	PF01765	Ribosome recycling factor	J	COG0233	Ribosome recycling factor
AID39706.1	47	K	1.51	0.0240746	Up	putative membrane protein [Staphylococcus aureus]	--	1	1.06384e-08	106	2	FQQIEAIEVK(1)K	-4.5941	1.02	1.252	1.015	0.761	0.69		Cytoplasmic	K11749	rseP; regulator of sigma E protease [EC:3.4.24.-]	map04112 Cell cycle - Caulobacter	GO:0006355 regulation of transcription, DNA-templated; GO:0006508 proteolysis; GO:0006807 nitrogen compound metabolic process; GO:0008152 metabolic process; GO:0009889 regulation of biosynthetic process; GO:0009891 positive regulation of biosynthetic process; GO:0009893 positive regulation of metabolic process; GO:0010468 regulation of gene expression; GO:0010556 regulation of macromolecule biosy…	GO:0005623 cell; GO:0005886 plasma membrane; GO:0005887 integral component of plasma membrane; GO:0016020 membrane; GO:0016021 integral component of membrane; GO:0031224 intrinsic component of membrane; GO:0031226 intrinsic component of plasma membrane; GO:0071944 cell periphery;	GO:0003824 catalytic activity; GO:0004175 endopeptidase activity; GO:0004222 metalloendopeptidase activity; GO:0005488 binding; GO:0005515 protein binding; GO:0008233 peptidase activity; GO:0008237 metallopeptidase activity; GO:0016787 hydrolase activity; GO:0043856 anti-sigma factor antagonist activity; GO:0045152 antisigma factor binding; GO:0070011 peptidase activity, acting on L-amino acid pe…	PF13180	PDZ domain	M	COG0750	Predicted membrane-associated Zn-dependent proteases 1
AID39719.1	634	K	1.741	0.0272446	Up	Polyribonucleotide nucleotidyltransferase [Staphylococcus aureus]	--	1	5.25835e-34	222.48	2	EAEVGQTYQATVK(1)R	-5.0533	1.002	1.501	1.188	0.708	0.57	0.842	Cytoplasmic	K00962	pnp, PNPT1; polyribonucleotide nucleotidyltransferase [EC:2.7.7.8]	map03018 RNA degradation	GO:0006139 nucleobase-containing compound metabolic process; GO:0006401 RNA catabolic process; GO:0006402 mRNA catabolic process; GO:0006725 cellular aromatic compound metabolic process; GO:0006807 nitrogen compound metabolic process; GO:0006950 response to stress; GO:0008152 metabolic process; GO:0009056 catabolic process; GO:0009057 macromolecule catabolic process; GO:0009266 response to temper…	GO:0005618 cell wall; GO:0005622 intracellular; GO:0005623 cell; GO:0005737 cytoplasm; GO:0005829 cytosol; GO:0005886 plasma membrane; GO:0016020 membrane; GO:0030312 external encapsulating structure; GO:0071944 cell periphery;	GO:0000166 nucleotide binding; GO:0000175 3'-5'-exoribonuclease activity; GO:0003676 nucleic acid binding; GO:0003723 RNA binding; GO:0003729 mRNA binding; GO:0003824 catalytic activity; GO:0004518 nuclease activity; GO:0004527 exonuclease activity; GO:0004532 exoribonuclease activity; GO:0004540 ribonuclease activity; GO:0004654 polyribonucleotide nucleotidyltransferase activity; GO:0005488 bind…	PF01138; PF03725; PF03726; PF00013; PF00575	3' exoribonuclease family, domain 1; 3' exoribonuclease family, domain 2; Polyribonucleotide nucleotidyltransferase, RNA binding domain; KH domain; S1 RNA binding domain	J	COG1185	Polyribonucleotide nucleotidyltransferase (polynucleotide phosphorylase)
AID39731.1	231	K	1.59	0.013209	Up	RecA protein [Staphylococcus aureus]	--	1	8.21261e-13	121.86	3	RAEQLK(1)QGQEIVGNR	-3.3641	1.173	1.241	1.018	0.678		0.761	Cytoplasmic	K03553	recA; recombination protein RecA	map03440 Homologous recombination	GO:0006139 nucleobase-containing compound metabolic process; GO:0006259 DNA metabolic process; GO:0006281 DNA repair; GO:0006725 cellular aromatic compound metabolic process; GO:0006807 nitrogen compound metabolic process; GO:0006950 response to stress; GO:0006974 cellular response to DNA damage stimulus; GO:0007154 cell communication; GO:0008152 metabolic process; GO:0009292 genetic transfer; GO…	GO:0005622 intracellular; GO:0005623 cell; GO:0005737 cytoplasm; GO:0005829 cytosol;				L	COG0468	RecA/RadA recombinase
AID39731.1	14	K	1.69	0.00127592	Up	RecA protein [Staphylococcus aureus]	--	1	4.30789e-13	157.77	2	ALDTVIK(1)NMEK	-6.9784	1.205	1.34	1.132	0.673	0.779	0.724	Cytoplasmic	K03553	recA; recombination protein RecA	map03440 Homologous recombination	GO:0006139 nucleobase-containing compound metabolic process; GO:0006259 DNA metabolic process; GO:0006281 DNA repair; GO:0006725 cellular aromatic compound metabolic process; GO:0006807 nitrogen compound metabolic process; GO:0006950 response to stress; GO:0006974 cellular response to DNA damage stimulus; GO:0007154 cell communication; GO:0008152 metabolic process; GO:0009292 genetic transfer; GO…	GO:0005622 intracellular; GO:0005623 cell; GO:0005737 cytoplasm; GO:0005829 cytosol;				L	COG0468	RecA/RadA recombinase
AID39799.1	47	K	2.578	8.87827e-05	Up	hypothetical protein SAXN108_1358 [Staphylococcus aureus]	--	1	2.20891e-06	144.47	2	GFK(1)QQIENTK	-3.9701	1.304	1.284	1.38	0.524		0.502	Cytoplasmic							PF05979	Bacterial protein of unknown function (DUF896)	S	COG4224	Uncharacterized protein conserved in bacteria
AID39799.1	16	K	2.105	0.0436777	Up	hypothetical protein SAXN108_1358 [Staphylococcus aureus]	--	1	0.00260239	53.878	2	INELAK(1)K	-6.5891	1.039	1.149	1.648	0.507		0.708	Cytoplasmic							PF05979	Bacterial protein of unknown function (DUF896)	S	COG4224	Uncharacterized protein conserved in bacteria
AID39880.1	335	K	1.709	0.00595344	Up	UDP-N-acetylglucosamine--N-acetylmuramyl-pentapeptide pyrophosphoryl-undecaprenol N-acetylglucosamine transferase [Staphylococcus aureus]	--	1	1.14318e-07	62.454	2	IINNMK(1)SYEQSYTK	-3.3198		1.392	1.172	0.788	0.756	0.707	CytoplasmicMembrane	K02563	murG; UDP-N-acetylglucosamine--N-acetylmuramyl-(pentapeptide) pyrophosphoryl-undecaprenol N-acetylglucosamine transferase [EC:2.4.1.227]	map00550 Peptidoglycan biosynthesis; map01100 Metabolic pathways; map01502 Vancomycin resistance; map04112 Cell cycle - Caulobacter				PF04101	Glycosyltransferase family 28 C-terminal domain	M	COG0707	UDP-N-acetylglucosamine:LPS N-acetylglucosamine transferase
AID39980.1	114	K	1.512	0.0148035	Up	lipoamide acyltransferase component ofbranched-chain alpha-keto acid dehydrogenase complex [Staphylococcus aureus]	--	1	4.82703e-28	137.4	2	ASATVEQTSTAK(1)QNQPR	-3.0911	1.315	1.178	1.277	0.718	0.781	0.994	Cytoplasmic	K09699	DBT, bkdB; 2-oxoisovalerate dehydrogenase E2 component (dihydrolipoyl transacylase) [EC:2.3.1.168]	map00280 Valine, leucine and isoleucine degradation; map00640 Propanoate metabolism; map01100 Metabolic pathways; map01110 Biosynthesis of secondary metabolites; map01130 Biosynthesis of antibiotics				PF00364; PF00198	Biotin-requiring enzyme; 2-oxoacid dehydrogenases acyltransferase (catalytic domain)	C	COG0508	Pyruvate/2-oxoglutarate dehydrogenase complex, dihydrolipoamide acyltransferase (E2) component, and related enzymes
AID40026.1	162	K	1.678	0.000694287	Up	hypothetical protein SAXN108_1585 [Staphylococcus aureus]	--	1	6.90343e-07	65.879	2	LK(1)QLGLGDTAR	-4.2655	1.151	1.334	1.277	0.74	0.709	0.793	CytoplasmicMembrane	K09773	ppsR; [pyruvate, water dikinase]-phosphate phosphotransferase / [pyruvate, water dikinase] kinase [EC:2.7.4.28 2.7.11.33]							F	COG1806	Uncharacterized protein conserved in bacteria
AID40039.1	264	K	1.545	0.00469287	Up	hypothetical protein SAXN108_1598 [Staphylococcus aureus]	--	1	7.12472e-21	159.12	2	AMAVATEQEMK(1)AR	-4.104	1.227	1.115	1.257	0.785	0.683	0.862	Cytoplasmic									S	COG4864	Uncharacterized protein conserved in bacteria
AID40047.1	487	K	1.622	0.0157953	Up	Chaperone protein DnaK [Staphylococcus aureus]	--	1	2.23613e-08	90.156	2	MVK(1)DAEVNAEADK	-4.1503	1.135	1.318	1.21	0.628	0.704	0.926	Cytoplasmic	K04043	dnaK, HSPA9; molecular chaperone DnaK	map03018 RNA degradation; map05152 Tuberculosis	GO:0051704 multi-organism process; GO:0098630 aggregation of unicellular organisms; GO:0098743 cell aggregation;	GO:0005623 cell; GO:0009986 cell surface;	GO:0005488 binding; GO:0030246 carbohydrate binding; GO:0030247 polysaccharide binding; GO:2001065 mannan binding;			O	COG0443	Molecular chaperone
AID40084.1	33	K	1.586	0.0242695	Up	hypothetical protein SAXN108_1643 [Staphylococcus aureus]	--	1	1.74302e-09	115.04	3	K(1)VLEFYHPEFK	-4.6667	1.151	1.355	1.013	0.878	0.722	0.619	Cytoplasmic									S	COG3906	Uncharacterized protein conserved in bacteria
AID40123.1	41	K	1.682	0.00316334	Up	rRNA adenine N-6-methyltransferase [Staphylococcus aureus]	--	1	8.50968e-07	92.747	3	QDNVIEIGSGK(1)GHFTK	-3.607		1.147	1.216		0.704	0.701	Cytoplasmic	K00561	ermC, ermA; 23S rRNA (adenine-N6)-dimethyltransferase [EC:2.1.1.184]		GO:0000154 rRNA modification; GO:0001510 RNA methylation; GO:0006139 nucleobase-containing compound metabolic process; GO:0006364 rRNA processing; GO:0006396 RNA processing; GO:0006725 cellular aromatic compound metabolic process; GO:0006807 nitrogen compound metabolic process; GO:0008152 metabolic process; GO:0009451 RNA modification; GO:0009987 cellular process; GO:0010467 gene expression; GO:0…	GO:0005622 intracellular; GO:0005623 cell; GO:0005737 cytoplasm;	GO:0000179 rRNA (adenine-N6,N6-)-dimethyltransferase activity; GO:0003824 catalytic activity; GO:0008168 methyltransferase activity; GO:0008170 N-methyltransferase activity; GO:0008173 RNA methyltransferase activity; GO:0008649 rRNA methyltransferase activity; GO:0008757 S-adenosylmethionine-dependent methyltransferase activity; GO:0016433 rRNA (adenine) methyltransferase activity; GO:0016740 tra…	PF00398	Ribosomal RNA adenine dimethylase	J	COG0030	Dimethyladenosine transferase (rRNA methylation)
AID40123.1	197	K	1.673	0.0350729	Up	rRNA adenine N-6-methyltransferase [Staphylococcus aureus]	--	1	0.000116197	109.36	2	SFVYK(1)WVNR	-4.3845	1.386	1.159	1.16	0.787	0.528	0.9	Cytoplasmic	K00561	ermC, ermA; 23S rRNA (adenine-N6)-dimethyltransferase [EC:2.1.1.184]		GO:0000154 rRNA modification; GO:0001510 RNA methylation; GO:0006139 nucleobase-containing compound metabolic process; GO:0006364 rRNA processing; GO:0006396 RNA processing; GO:0006725 cellular aromatic compound metabolic process; GO:0006807 nitrogen compound metabolic process; GO:0008152 metabolic process; GO:0009451 RNA modification; GO:0009987 cellular process; GO:0010467 gene expression; GO:0…	GO:0005622 intracellular; GO:0005623 cell; GO:0005737 cytoplasm;	GO:0000179 rRNA (adenine-N6,N6-)-dimethyltransferase activity; GO:0003824 catalytic activity; GO:0008168 methyltransferase activity; GO:0008170 N-methyltransferase activity; GO:0008173 RNA methyltransferase activity; GO:0008649 rRNA methyltransferase activity; GO:0008757 S-adenosylmethionine-dependent methyltransferase activity; GO:0016433 rRNA (adenine) methyltransferase activity; GO:0016740 tra…	PF00398	Ribosomal RNA adenine dimethylase	J	COG0030	Dimethyladenosine transferase (rRNA methylation)
AID40161.1	225	K	1.559	0.0176718	Up	Isocitrate dehydrogenase [NADP] [Staphylococcus aureus]	--	1	1.08448e-08	115.04	2	GNIMK(1)FTEGSFK	-2.507	1.141	1.328	1.041		0.739	0.762	Cytoplasmic	K00031	IDH1, IDH2, icd; isocitrate dehydrogenase [EC:1.1.1.42]	map00020 Citrate cycle (TCA cycle); map00480 Glutathione metabolism; map00720 Carbon fixation pathways in prokaryotes; map01100 Metabolic pathways; map01110 Biosynthesis of secondary metabolites; map01120 Microbial metabolism in diverse environments; map01130 Biosynthesis of antibiotics; map01200 Carbon metabolism; map01210 2-Oxocarboxylic acid metabolism; map01230 Biosynthesis of amino acids	GO:0006082 organic acid metabolic process; GO:0006091 generation of precursor metabolites and energy; GO:0006520 cellular amino acid metabolic process; GO:0006551 leucine metabolic process; GO:0006807 nitrogen compound metabolic process; GO:0006950 response to stress; GO:0006979 response to oxidative stress; GO:0008152 metabolic process; GO:0008652 cellular amino acid biosynthetic process; GO:000…	GO:0005622 intracellular; GO:0005623 cell; GO:0005737 cytoplasm; GO:0005829 cytosol;	GO:0003824 catalytic activity; GO:0003862 3-isopropylmalate dehydrogenase activity; GO:0004448 isocitrate dehydrogenase activity; GO:0004450 isocitrate dehydrogenase (NADP+) activity; GO:0016491 oxidoreductase activity; GO:0016614 oxidoreductase activity, acting on CH-OH group of donors; GO:0016616 oxidoreductase activity, acting on the CH-OH group of donors, NAD or NADP as acceptor;	PF00180	Isocitrate/isopropylmalate dehydrogenase	C	COG0538	Isocitrate dehydrogenases
AID40167.1	421	K	1.523	0.0246484	Up	Pyruvate kinase [Staphylococcus aureus]	--	1	1.12857e-23	171.09	2	QCSIVWGVQPVVK(1)K	-4.0131	1.176	1.226	1.184	0.679	0.686	0.989	Cytoplasmic	K00873	PK, pyk; pyruvate kinase [EC:2.7.1.40]	map00010 Glycolysis / Gluconeogenesis; map00230 Purine metabolism; map00620 Pyruvate metabolism; map01100 Metabolic pathways; map01110 Biosynthesis of secondary metabolites; map01120 Microbial metabolism in diverse environments; map01130 Biosynthesis of antibiotics; map01200 Carbon metabolism; map01230 Biosynthesis of amino acids	GO:0005975 carbohydrate metabolic process; GO:0006082 organic acid metabolic process; GO:0006090 pyruvate metabolic process; GO:0006091 generation of precursor metabolites and energy; GO:0006096 glycolytic process; GO:0006139 nucleobase-containing compound metabolic process; GO:0006163 purine nucleotide metabolic process; GO:0006164 purine nucleotide biosynthetic process; GO:0006165 nucleoside di…	GO:0005622 intracellular; GO:0005623 cell; GO:0005737 cytoplasm; GO:0005829 cytosol;	GO:0003824 catalytic activity; GO:0004743 pyruvate kinase activity; GO:0016740 transferase activity; GO:0016772 transferase activity, transferring phosphorus-containing groups; GO:0016773 phosphotransferase activity, alcohol group as acceptor;	PF02887	Pyruvate kinase, alpha/beta domain	F	COG0469	Pyruvate kinase
AID40169.1	52	K	1.55	0.0318347	Up	Acetyl-coenzyme A carboxyl transferase alpha chain [Staphylococcus aureus]	--	1	3.30188e-06	101.82	2	IYTNLK(1)PWDR	-5.7854	1.121	1.478	0.947	0.771	0.746	0.771	Cytoplasmic	K01962	accA; acetyl-CoA carboxylase carboxyl transferase subunit alpha [EC:6.4.1.2 2.1.3.15]	map00061 Fatty acid biosynthesis; map00620 Pyruvate metabolism; map00640 Propanoate metabolism; map00720 Carbon fixation pathways in prokaryotes; map01100 Metabolic pathways; map01110 Biosynthesis of secondary metabolites; map01120 Microbial metabolism in diverse environments; map01130 Biosynthesis of antibiotics; map01200 Carbon metabolism; map01212 Fatty acid metabolism						I	COG0825	Acetyl-CoA carboxylase alpha subunit
AID40170.1	32	K	1.505	0.00890662	Up	Acetyl-coenzyme A carboxyl transferase beta chain [Staphylococcus aureus]	--	1	1.27426e-08	86.729	2	NNDVPAGIMTK(1)CPK	-3.7075	1.162	1.161			0.802	0.742	Cytoplasmic	K01963	accD; acetyl-CoA carboxylase carboxyl transferase subunit beta [EC:6.4.1.2 2.1.3.15]	map00061 Fatty acid biosynthesis; map00620 Pyruvate metabolism; map00640 Propanoate metabolism; map00720 Carbon fixation pathways in prokaryotes; map01100 Metabolic pathways; map01110 Biosynthesis of secondary metabolites; map01120 Microbial metabolism in diverse environments; map01130 Biosynthesis of antibiotics; map01200 Carbon metabolism; map01212 Fatty acid metabolism						I	COG0777	Acetyl-CoA carboxylase beta subunit
AID40171.1	381	K	1.535	0.0112588	Up	NADP-dependent malic enzyme [Staphylococcus aureus]	--	1	2.87427e-08	80.623	2	NVAK(1)AAMESGVAR	-4.4657	1.11	1.014	1.237	0.746		0.714	Cytoplasmic	K00027	ME2, sfcA, maeA; malate dehydrogenase (oxaloacetate-decarboxylating) [EC:1.1.1.38]	map00620 Pyruvate metabolism; map01200 Carbon metabolism; map02020 Two-component system				PF00390; PF03949	Malic enzyme, N-terminal domain; Malic enzyme, NAD binding domain	C	COG0281	Malic enzyme
AID40180.1	307	K	1.502	0.0332585	Up	Acetate kinase [Staphylococcus aureus]	--	1	7.37063e-09	91.939	2	SQMALDVFASK(1)IHK	-3.3442	1.105	1.479	0.987	0.795	0.826	0.756	Cytoplasmic	K00925	ackA; acetate kinase [EC:2.7.2.1]	map00430 Taurine and hypotaurine metabolism; map00620 Pyruvate metabolism; map00640 Propanoate metabolism; map00680 Methane metabolism; map00720 Carbon fixation pathways in prokaryotes; map01100 Metabolic pathways; map01120 Microbial metabolism in diverse environments; map01200 Carbon metabolism		GO:0005622 intracellular; GO:0005623 cell; GO:0005737 cytoplasm;				F	COG0282	Acetate kinase
AID40208.1	71	K	1.572	0.0433281	Up	hypothetical protein SAXN108_1767 [Staphylococcus aureus]	--	1	0.000732329	85.813	2	LANAAK(1)QK	-5.8825	1.211	1.136	0.892	0.636	0.738		Unknown									M	COG3064	Membrane protein involved in colicin uptake
AID40209.1	67	K	1.789	0.0191424	Up	hypothetical protein SAXN108_1768 [Staphylococcus aureus]	--	1	3.22688e-10	147.19	2	EQELSQK(1)FEER	-2.4858	1.38	1.144	0.991		0.662	0.648	Unknown									M	COG3064	Membrane protein involved in colicin uptake
AID40209.1	92	K	1.525	0.0207808	Up	hypothetical protein SAXN108_1768 [Staphylococcus aureus]	--	1	0.000244374	55.235	2	VEGFLNK(1)SK	-5.2395	1.167	1.285		0.896	0.808	0.708	Unknown									M	COG3064	Membrane protein involved in colicin uptake
AID40216.1	71	K	1.798	0.0261589	Up	Glutamyl aminopeptidase; Deblocking aminopeptidase [Staphylococcus aureus]	--	1	3.25056e-08	81.335	2	IIGVVSNIPK(1)HFR	-5.2408	1.036	1.537	1.21	0.841	0.718	0.545	Cytoplasmic	K01261	pepA; glutamyl aminopeptidase [EC:3.4.11.7]							G	COG1363	Cellulase M and related proteins
AID40291.1	11	K	1.504	0.0439262	Up	lantibiotic immunity protein [Staphylococcus aureus]	--	1	0.000400176	78.816	2	LVTENISK(1)R	-4.9483	1.306	0.973	1.129	0.706	0.805		CytoplasmicMembrane	K20490	nisF, spaF, cprA, epiF; lantibiotic transport system ATP-binding protein	map02010 ABC transporters; map02020 Two-component system; map02024 Quorum sensing				PF00005	ABC transporter	V	COG1131	ABC-type multidrug transport system, ATPase component
AID40313.1	380	K	1.635	0.0331209	Up	hypothetical protein SAXN108_1872 [Staphylococcus aureus]	--	1	3.33477e-10	143.39	2	NK(1)QEQAAYIK	-6.1977	1.422	1.029	1.208	0.721	0.597	0.92	Cytoplasmic							PF13514	AAA domain	D	COG4717	Uncharacterized conserved protein
AID40420.1	81	K	1.546	0.0358655	Up	hypothetical protein SAXN108_1979 [Staphylococcus aureus]	--	1	1.22071e-07	150.53	2	DAK(1)ETFVNR	-4.8695	1.223	1.11	1.394	0.736	0.661	1.013	Cytoplasmic									S	COG4980	Gas vesicle protein
AID40420.1	53	K	1.983	0.00179684	Up	hypothetical protein SAXN108_1979 [Staphylococcus aureus]	--	1	0.000157864	97.277	2	IK(1)DEVLYWK	-3.5262	1.193	1.309	1.32		0.6	0.685	Cytoplasmic									S	COG4980	Gas vesicle protein
AID40440.1	64	K	1.628	0.034437	Up	Aspartyl-tRNAAsn amidotransferase subunit A, Glutamyl-tRNA(Gln) amidotransferase subunit A [Staphylococcus aureus]	--	1	9.39471e-27	135.5	2	AQELDELQAK(1)DQMDGK	-2.6635		1.283	1.264	0.704	0.69	0.953	Cytoplasmic	K02433	gatA, QRSL1; aspartyl-tRNA(Asn)/glutamyl-tRNA(Gln) amidotransferase subunit A [EC:6.3.5.6 6.3.5.7]	map00970 Aminoacyl-tRNA biosynthesis; map01100 Metabolic pathways						J	COG0154	Asp-tRNAAsn/Glu-tRNAGln amidotransferase A subunit and related amidases
AID40449.1	268	K	1.609	0.0105292	Up	Adenylosuccinate lyase [Staphylococcus aureus]	--	1	0.000202462	110.22	2	GSSAMPHK(1)R	-6.5545		1.152	1.202	0.699	0.764		Cytoplasmic	K01756	purB, ADSL; adenylosuccinate lyase [EC:4.3.2.2]	map00230 Purine metabolism; map00250 Alanine, aspartate and glutamate metabolism; map01100 Metabolic pathways; map01110 Biosynthesis of secondary metabolites; map01130 Biosynthesis of antibiotics	GO:0006139 nucleobase-containing compound metabolic process; GO:0006163 purine nucleotide metabolic process; GO:0006164 purine nucleotide biosynthetic process; GO:0006167 AMP biosynthetic process; GO:0006725 cellular aromatic compound metabolic process; GO:0006753 nucleoside phosphate metabolic process; GO:0006793 phosphorus metabolic process; GO:0006796 phosphate-containing compound metabolic pr…		GO:0003824 catalytic activity; GO:0004018 N6-(1,2-dicarboxyethyl)AMP AMP-lyase (fumarate-forming) activity; GO:0016829 lyase activity; GO:0016840 carbon-nitrogen lyase activity; GO:0016842 amidine-lyase activity; GO:0070626 (S)-2-(5-amino-1-(5-phospho-D-ribosyl)imidazole-4-carboxamido)succinate AMP-lyase (fumarate-forming) activity;	PF00206; PF10397	Lyase; Adenylosuccinate lyase C-terminus	F	COG0015	Adenylosuccinate lyase
AID40751.1	96	K	1.907	0.012347	Up	Serine-protein kinase RsbW [Staphylococcus aureus]	--	1	2.3426e-13	112.93	2	GDSFDYETTK(1)SK	-2.8974	1.364	1.071	1.167	0.694	0.565		Cytoplasmic	K04757	rsbW; serine/threonine-protein kinase RsbW [EC:2.7.11.1]		GO:0006355 regulation of transcription, DNA-templated; GO:0009889 regulation of biosynthetic process; GO:0010468 regulation of gene expression; GO:0010556 regulation of macromolecule biosynthetic process; GO:0019219 regulation of nucleobase-containing compound metabolic process; GO:0019222 regulation of metabolic process; GO:0031323 regulation of cellular metabolic process; GO:0031326 regulation …		GO:0016989 sigma factor antagonist activity; GO:0140110 transcription regulator activity;	PF13581	Histidine kinase-like ATPase domain	T	COG2172	Anti-sigma regulatory factor (Ser/Thr protein kinase)
AID40757.1	21	K	2.08	0.0452781	Up	Holo-[acyl-carrier protein] synthase [Staphylococcus aureus]	--	1	7.33894e-06	83.358	2	IQALYSK(1)QPK	-3.1836	1.55		1.254	0.756		0.592	Cytoplasmic	K00997	acpS; holo-[acyl-carrier protein] synthase [EC:2.7.8.7]	map00770 Pantothenate and CoA biosynthesis				PF01648	4'-phosphopantetheinyl transferase superfamily	I	COG0736	Phosphopantetheinyl transferase (holo-ACP synthase)
AID40790.1	24	K	1.856	0.0310114	Up	ATP synthase gamma chain [Staphylococcus aureus]	--	1	3.22688e-10	127.03	2	NTK(1)QFTPYMDK	-4.7018	0.99	1.432	1.069		0.574	0.68	Unknown	K02115	ATPF1G, atpG; F-type H+-transporting ATPase subunit gamma	map00190 Oxidative phosphorylation; map00195 Photosynthesis; map01100 Metabolic pathways		GO:0005623 cell; GO:0005886 plasma membrane; GO:0016020 membrane; GO:0071944 cell periphery;		PF00231	ATP synthase	C	COG0224	F0F1-type ATP synthase, gamma subunit
AID40791.1	495	K	1.734	0.0283884	Up	ATP synthase alpha chain [Staphylococcus aureus]	--	1	1.22465e-05	94.804	2	FDTAINEFK(1)K	-6.4173	0.986	1.23	1.483	0.564	0.824	0.745	Cytoplasmic	K02111	ATPF1A, atpA; F-type H+/Na+-transporting ATPase subunit alpha [EC:7.1.2.2 7.2.2.1]	map00190 Oxidative phosphorylation; map00195 Photosynthesis; map01100 Metabolic pathways	GO:0006139 nucleobase-containing compound metabolic process; GO:0006163 purine nucleotide metabolic process; GO:0006164 purine nucleotide biosynthetic process; GO:0006725 cellular aromatic compound metabolic process; GO:0006753 nucleoside phosphate metabolic process; GO:0006754 ATP biosynthetic process; GO:0006793 phosphorus metabolic process; GO:0006796 phosphate-containing compound metabolic pr…	GO:0005618 cell wall; GO:0005622 intracellular; GO:0005623 cell; GO:0005886 plasma membrane; GO:0016020 membrane; GO:0016469 proton-transporting two-sector ATPase complex; GO:0030312 external encapsulating structure; GO:0032991 protein-containing complex; GO:0033178 proton-transporting two-sector ATPase complex, catalytic domain; GO:0045259 proton-transporting ATP synthase complex; GO:0045260 pla…	GO:0003824 catalytic activity; GO:0005215 transporter activity; GO:0008324 cation transmembrane transporter activity; GO:0015075 ion transmembrane transporter activity; GO:0015077 monovalent inorganic cation transmembrane transporter activity; GO:0015078 proton transmembrane transporter activity; GO:0015318 inorganic molecular entity transmembrane transporter activity; GO:0015399 primary active t…	PF02874; PF00006; PF00306	ATP synthase alpha/beta family, beta-barrel domain; ATP synthase alpha/beta family, nucleotide-binding domain; ATP synthase alpha/beta chain, C terminal domain	C	COG0056	F0F1-type ATP synthase, alpha subunit
AID40804.1	286	K	1.535	0.0134428	Up	Peptide chain release factor 1 [Staphylococcus aureus]	--	1	1.31835e-17	186.27	2	VQEEQQK(1)YASQR	-5.0679	1.161	1.178	1.233	0.626	0.847	0.854	Cytoplasmic	K02835	prfA, MTRF1, MRF1; peptide chain release factor 1					PF03462	PCRF domain	J	COG0216	Protein chain release factor A
AID40814.1	8	K	1.578	0.0030705	Up	DNA-directed RNA polymerase delta subunit [Staphylococcus aureus]	--	1	2.71018e-09	106.11	2	IQDYTK(1)QMVDEK	-4.4435	1.069	1.17	1.342	0.757	0.723	0.789	Cytoplasmic	K03048	rpoE; DNA-directed RNA polymerase subunit delta	map03020 RNA polymerase	GO:0006139 nucleobase-containing compound metabolic process; GO:0006351 transcription, DNA-templated; GO:0006725 cellular aromatic compound metabolic process; GO:0006807 nitrogen compound metabolic process; GO:0008152 metabolic process; GO:0009058 biosynthetic process; GO:0009059 macromolecule biosynthetic process; GO:0009987 cellular process; GO:0010467 gene expression; GO:0016070 RNA metabolic …		GO:0003824 catalytic activity; GO:0003899 DNA-directed 5'-3' RNA polymerase activity; GO:0016740 transferase activity; GO:0016772 transferase activity, transferring phosphorus-containing groups; GO:0016779 nucleotidyltransferase activity; GO:0034062 5'-3' RNA polymerase activity; GO:0097747 RNA polymerase activity; GO:0140098 catalytic activity, acting on RNA;			K	COG3343	DNA-directed RNA polymerase, delta subunit
AID40831.1	41	K	1.559	0.000331423	Up	hypothetical protein SAXN108_2390 [Staphylococcus aureus]	--	1	1.45331e-18	126.17	2	QSDQLNALK(1)SQGMK	-3.6305		1.111	1.128		0.716	0.72	Unknown							PF13460	NADH(P)-binding	GM	COG0702	Predicted nucleoside-diphosphate-sugar epimerases
AID40834.1	314	K	1.813	0.00614964	Up	hypothetical protein SAXN108_2393 [Staphylococcus aureus]	--	1	0.00149413	90.308	2	K(1)VVTEPK	-4.4059	1.117	1.528	1.259	0.651	0.693	0.809	CytoplasmicMembrane
AID40834.1	320	K	2.01	0.004235	Up	hypothetical protein SAXN108_2393 [Staphylococcus aureus]	--	1	4.97556e-05	111.39	2	VVTEPK(1)NTK	-5.8443	1.22	1.548	1.275	0.616	0.593	0.802	CytoplasmicMembrane
AID40846.1	369	K	1.59	0.00894881	Up	Phosphoglucosamine mutase [Staphylococcus aureus]	--	1	3.50547e-09	121.8	2	SLSELAGQMK(1)K	-4.3247	1.193	1.064	1.037	0.739	0.642		Cytoplasmic	K03431	glmM; phosphoglucosamine mutase [EC:5.4.2.10]	map00520 Amino sugar and nucleotide sugar metabolism; map01100 Metabolic pathways; map01130 Biosynthesis of antibiotics	GO:0005975 carbohydrate metabolic process; GO:0006040 amino sugar metabolic process; GO:0006047 UDP-N-acetylglucosamine metabolic process; GO:0006048 UDP-N-acetylglucosamine biosynthetic process; GO:0006139 nucleobase-containing compound metabolic process; GO:0006464 cellular protein modification process; GO:0006468 protein phosphorylation; GO:0006725 cellular aromatic compound metabolic process;…	GO:0005622 intracellular; GO:0005623 cell; GO:0005737 cytoplasm; GO:0005829 cytosol;	GO:0003824 catalytic activity; GO:0004614 phosphoglucomutase activity; GO:0004615 phosphomannomutase activity; GO:0008966 phosphoglucosamine mutase activity; GO:0016853 isomerase activity; GO:0016866 intramolecular transferase activity; GO:0016868 intramolecular transferase activity, phosphotransferases;	PF02878; PF02879; PF02880	Phosphoglucomutase/phosphomannomutase, alpha/beta/alpha domain I; Phosphoglucomutase/phosphomannomutase, alpha/beta/alpha domain II; Phosphoglucomutase/phosphomannomutase, alpha/beta/alpha domain III	G	COG1109	Phosphomannomutase
AID40875.1	9	K	1.507	0.013529	Up	alkaline shock protein 23 [Staphylococcus aureus]	--	1	4.83508e-106	323.54	2	AK(1)QAYDNQTGVNEK	-3.6503	1.112	1.193	1.255	0.666	0.778	0.918	Unknown									S	COG1302	Uncharacterized protein conserved in bacteria
AID40875.1	156	K	1.68	0.0314901	Up	alkaline shock protein 23 [Staphylococcus aureus]	--	1	6.99675e-15	147.19	3	HEK(1)NNENNNQER	-4.6232	1.076	1.019	1.631	0.795	0.717	0.706	Unknown									S	COG1302	Uncharacterized protein conserved in bacteria
AID40881.1	4	K	1.943	0.00398432	Up	putative zinc-binding dehydrogenase [Staphylococcus aureus]	--	1	6.3535e-06	100.84	2	MQNK(1)QILFNK	-4.1275	1.036	1.355	1.468	0.659	0.628	0.699	Cytoplasmic	K00359	qorA; NADPH:quinone reductase [EC:1.6.5.5]							S	COG2130	Putative NADP-dependent oxidoreductases
AID40980.1	34	K	1.65	0.00156706	Up	Urease accessory protein UreE [Staphylococcus aureus]	--	1	1.23231e-10	144.47	2	VYLENSDLVK(1)R	-3.6555	1.24	1.359	1.134	0.773	0.697	0.792	Cytoplasmic	K03187	ureE; urease accessory protein			GO:0005622 intracellular; GO:0005623 cell; GO:0005737 cytoplasm;		PF02814; PF05194	UreE urease accessory protein, N-terminal domain; UreE urease accessory protein, C-terminal domain	O	COG2371	Urease accessory protein UreE
AID41026.1	170	K	2.028	0.0187857	Up	hypothetical protein SAXN108_2585 [Staphylococcus aureus]	--	1	1.47142e-27	128.68	2	DAEK(1)TGVATASTVGVAK	-4.0653	1.125	1.641		0.685	0.724	0.637	CytoplasmicMembrane									S	COG1266	Predicted metal-dependent membrane protease
AID41213.1	107	K	1.515	0.00175264	Up	nitroreductase family protein [Staphylococcus aureus]	--	1	4.87776e-13	117.21	2	K(1)YEAQTIPAVEQK	-4.0111	1.055	1.113	1.045	0.735	0.679		Unknown							PF00881	Nitroreductase family	C	COG0778	Nitroreductase
AID41214.1	22	K	1.805	0.0110493	Up	D-lactate dehydrogenase [Staphylococcus aureus]	--	1	0.000168376	125.5	2	EMALNWGK(1)K	-5.5734	1.289	1.141		0.664	0.682		Unknown	K03778	ldhA; D-lactate dehydrogenase [EC:1.1.1.28]	map00620 Pyruvate metabolism; map01100 Metabolic pathways; map01120 Microbial metabolism in diverse environments				PF00389; PF02826	D-isomer specific 2-hydroxyacid dehydrogenase, catalytic domain; D-isomer specific 2-hydroxyacid dehydrogenase, NAD binding domain	CH	COG1052	Lactate dehydrogenase and related dehydrogenases
AID41284.1	108	K	1.886	0.0338774	Up	putative lipoprotein [Staphylococcus aureus]	--	1	2.74947e-06	79.889	2	DNK(1)PVYEENNMK	-3.1791	1.012	1.159	1.552		0.627	0.689	Unknown
AID41323.1	339	K	1.592	0.0174552	Up	Betaine aldehyde dehydrogenase [Staphylococcus aureus]	--	1	8.25571e-05	71.066	2	NK(1)IESYMDVAK	-7.0927	1.191		1.1	0.754		0.685	Cytoplasmic	K00130	betB, gbsA; betaine-aldehyde dehydrogenase [EC:1.2.1.8]	map00260 Glycine, serine and threonine metabolism; map01100 Metabolic pathways						C	COG1012	NAD-dependent aldehyde dehydrogenases
