# Supplementary material for: Identification of Lysine Succinylome and Acetylome in the Vancomycin-Intermediate Staphylococcus aureus XN108
Source: Microbiol Spectr. 2022 Nov 14;10(6):e03481-22. doi: 10.1128/spectrum.03481-22 (PMC9769639; doi:10.1128/spectrum.03481-22)
Supplement: Supplemental file 6 — Data Set S6. Download spectrum.03481-22-s0006.xlsx, XLSX file, 2.2 MB [file spectrum.03481-22-s0006.xlsx]

## Sheet: Summary
Header line description of table 1			Table 1. MS/MS spectrum database search analysis summary
Identified proteins	Number of proteins detected by spectrum search analysis
Quantifiable proteins	Number of proteins quantifiable		Total spectrums	Matched spectrums	Peptides	Modified peptides	Identified proteins	Quantifiable proteins	Identified sites	Quantifiable sites
Identified sites	Number of modification sites detected by spectrum search analysis		540744	93083	15767	10231	1879	1557	10418	7047
Quantifiable sites	Number of modification sites quantifiable
Header line description of worksheet "Site_quant Normalized"			Table 2. Differentially modified sites (modified proteins) summary (Filtered with threshold value of expression fold change)
Protein accession	Protein accession number of database used for search
Position	Modification site localization in protein		Compare group	Regulated type	fold change >1.2	fold change >1.3	fold change >1.5	fold change >2
Amino acid	The amino acid that modification site modified		CobB/WT	Up-regulated	760 (458)	747 (451)	704 (426)	579 (369)
Protein description	Protein functional description			Down-regulated	1067 (599)	911 (543)	577 (399)	110 (96)
Gene name	Indicates the name of the gene that code for the protein sequence
Localization probability	Probability of a certain amino acid containing this modification in this peptide
PEP	The maximal posterior error probability for peptides
Score	A simple rule to be used to judge whether a result is significant or not
Modified sequence	Identified peptide sequence marked with modification sites localization probabilities
Charge	Carried charge of peptide
Mass error [ppm]	Parts per million ratio of peptide mass error between the theory and practice
MS/MS Count	Number of spectrum matched with peptide

## Sheet: Site_quant Normalized
Modification sites information																	Protein quantitation						Normalized modification sites quantitation
Protein accession	Position	Amino acid	Protein description	Gene name	Localization probability	PEP	Score	Charge	Modified sequence	Mass error [ppm]	CobB_1	CobB_2	CobB_3	WT_1	WT_2	WT_3	CobB_1	CobB_2	CobB_3	WT_1	WT_2	WT_3	CobB_1	CobB_2	CobB_3	WT_1	WT_2	WT_3	CobB/WT Ratio	CobB/WT P value
AID38442.1	9	K	Chromosomal replication initiator protein DnaA [Staphylococcus aureus]	--	1	3.9167e-08	100.07	2	EIWEK(1)VLEIAQEK	-3.3797	0.523		1.261				1.00231	1.00334	0.985604	1.00362	1.05792	0.947208	0.522		1.279
AID38442.1	196	K	Chromosomal replication initiator protein DnaA [Staphylococcus aureus]	--	1	2.81063e-27	225.68	2	FTNEFIK(1)SIR	-9.5122	1.224	1.398	1.181	0.477	0.782	0.757	1.00231	1.00334	0.985604	1.00362	1.05792	0.947208	1.221	1.393	1.198	0.475	0.739	0.799	1.894	0.0172767
AID38442.1	189	K	Chromosomal replication initiator protein DnaA [Staphylococcus aureus]	--	1	2.37067e-118	252.59	2	VIYTSSEK(1)FTNEFIK	-3.605	0.968	1.145	0.858	0.754	0.997	1.265	1.00231	1.00334	0.985604	1.00362	1.05792	0.947208	0.966	1.141	0.871	0.751	0.942	1.336	0.983	0.978905
AID38443.1	157	K	Chromosomal replication initiator protein DnaA [Staphylococcus aureus]	--	1	3.03559e-23	124.06	3	DHTTVIHAHEK(1)ISK	-6.3564	1.265	1.075	0.928	0.728	0.898		0.907368	1.06505	0.959605	1.03471	1.11164	0.921625	1.394	1.009	0.967	0.704	0.808		1.486	0.0925651
AID38443.1	84	K	Chromosomal replication initiator protein DnaA [Staphylococcus aureus]	--	1	0.000538988	88.181	2	DIIQAPK(1)SK	-3.5871	0.866	0.992	0.875				0.907368	1.06505	0.959605	1.03471	1.11164	0.921625	0.954	0.931	0.912
AID38443.1	169	K	Chromosomal replication initiator protein DnaA [Staphylococcus aureus]	--	1	2.12648e-37	185.9	2	EDPIFK(1)QEVENLEK	-1.9874	1.259	1.211	1.324	0.42	0.634	0.947	0.907368	1.06505	0.959605	1.03471	1.11164	0.921625	1.388	1.137	1.38	0.406	0.57	1.028	1.949	0.0573756
AID38443.1	111	K	Chromosomal replication initiator protein DnaA [Staphylococcus aureus]	--	1	0.00826218	54.436	2	IEDFSAK(1)K	-6.8214	1.013	1.084	0.651				0.907368	1.06505	0.959605	1.03471	1.11164	0.921625	1.116	1.018	0.678
AID38443.1	115	K	Chromosomal replication initiator protein DnaA [Staphylococcus aureus]	--	1	1.13262e-05	111.39	2	TK(1)SIAYPR	-8.7703	1.927	1.934	1.548	0.031	0.028	0.028	0.907368	1.06505	0.959605	1.03471	1.11164	0.921625	2.124	1.816	1.613	0.03	0.025	0.03	65.329	1.98194e-06
AID38444.1	88	K	DNA polymerase III beta subunit [Staphylococcus aureus]	--	1	0.000368838	113.14	2	FFVDIIK(1)K	-6.8171	1.019	0.994	0.979	0.88	0.99	1.129	1.02381	1.01951	0.99384	1.01045	1.00655	0.945844	0.995	0.975	0.985	0.871	0.984	1.194	0.969	0.816215
AID38444.1	332	K	DNA polymerase III beta subunit [Staphylococcus aureus]	--	1	1.01598e-33	181.44	2	ISFNSK(1)YMMDALK	-5.6353	1.231	0.912	1.615	0.487	0.588	0.952	1.02381	1.01951	0.99384	1.01045	1.00655	0.945844	1.202	0.895	1.625	0.482	0.584	1.007	1.795	0.0961792
AID38444.1	199	K	DNA polymerase III beta subunit [Staphylococcus aureus]	--	1	4.85472e-51	131.48	2	LQLEDVSENK(1)NVIIPGK	-4.4894	1.123	1.069	1.564	0.658	0.117	1.236	1.02381	1.01951	0.99384	1.01045	1.00655	0.945844	1.097	1.049	1.574	0.651	0.116	1.307	1.794	0.255353
AID38444.1	7	K	DNA polymerase III beta subunit [Staphylococcus aureus]	--	1	0.000487186	90.308	2	MMEFTIK(1)R	-6.0015	1.04	0.684	1.014	1.205	0.842	1.26	1.02381	1.01951	0.99384	1.01045	1.00655	0.945844	1.016	0.671	1.02	1.193	0.837	1.332	0.805	0.334892
AID38444.1	362	K	DNA polymerase III beta subunit [Staphylococcus aureus]	--	1	0.000222441	61.067	2	PK(1)GDDSVTQLILPIR	-4.563			1.018		0.932	1.057	1.02381	1.01951	0.99384	1.01045	1.00655	0.945844			1.024		0.926	1.118	1.002
AID38444.1	35	K	DNA polymerase III beta subunit [Staphylococcus aureus]	--	1	7.35683e-05	59.731	2	TTLPILTGIK(1)IDAK	-5.1156			1.127		0.799		1.02381	1.01951	0.99384	1.01045	1.00655	0.945844			1.134		0.794		1.428
AID38444.1	144	K	DNA polymerase III beta subunit [Staphylococcus aureus]	--	1	2.10773e-18	137.58	3	VLK(1)NVIAQTNFAVSTSETR	-7.0007	0.233	0.053	2.351				1.02381	1.01951	0.99384	1.01045	1.00655	0.945844	0.228	0.052	2.366
AID38446.1	95	K	DNA recombination and repair protein RecF [Staphylococcus aureus]	--	1	0.00153268	55.754	2	QVK(1)VNHLEQSR	-5.0234	1.064			1.032	1.224	0.939	1.01574	1.13042	0.983139	0.926096	0.944758	0.999845	1.048			1.114	1.296	0.939	0.939
AID38447.1	234	K	DNA gyrase subunit B [Staphylococcus aureus]	--	1	5.45733e-12	91.457	3	EDSYHYEGGIK(1)SYVELLNENK	-4.2391			0.872				1.03421	0.962667	1.03432	1.02465	0.969436	0.974712			0.843
AID38447.1	337	K	DNA gyrase subunit B [Staphylococcus aureus]	--	1	3.761e-07	64.21	3	EGMTAIISIK(1)HGDPQFEGQTK	-6.8439			0.872				1.03421	0.962667	1.03432	1.02465	0.969436	0.974712			0.843
AID38447.1	348	K	DNA gyrase subunit B [Staphylococcus aureus]	--	1	5.94302e-14	146.58	3	HGDPQFEGQTK(1)TK	-4.2491	1.083	0.932	0.716	1.098	1.033	1.207	1.03421	0.962667	1.03432	1.02465	0.969436	0.974712	1.047	0.968	0.692	1.072	1.066	1.238	0.802	0.160819
AID38447.1	170	K	DNA gyrase subunit B [Staphylococcus aureus]	--	1	1.7813e-112	317.55	2	EVGTTDK(1)TGTVIR	-2.4175	0.909	0.971	0.789	1.061	1.216	1.132	1.03421	0.962667	1.03432	1.02465	0.969436	0.974712	0.879	1.009	0.763	1.035	1.254	1.161	0.768	0.0529381
AID38447.1	93	K	DNA gyrase subunit B [Staphylococcus aureus]	--	1	1.42634e-06	90.689	2	GIPVDIQEK(1)MGR	-7.0319	1.149	0.799	0.796				1.03421	0.962667	1.03432	1.02465	0.969436	0.974712	1.111	0.83	0.77
AID38447.1	466	K	DNA gyrase subunit B [Staphylococcus aureus]	--	1	0.000410921	84.368	2	ILNVEK(1)AR	-7.3247		0.951	0.841				1.03421	0.962667	1.03432	1.02465	0.969436	0.974712		0.988	0.813
AID38447.1	163	K	DNA gyrase subunit B [Staphylococcus aureus]	--	1	3.59064e-09	80.379	2	GVPQFDLK(1)EVGTTDK	-3.3963			0.536	1.167	1.362	1.225	1.03421	0.962667	1.03432	1.02465	0.969436	0.974712			0.518	1.139	1.405	1.257	0.409
AID38447.1	350	K	DNA gyrase subunit B [Staphylococcus aureus]	--	1	0.00108377	72.365	2	TK(1)LGNSEVR	-5.8155			0.818	1.095	1.22	1.084	1.03421	0.962667	1.03432	1.02465	0.969436	0.974712			0.791	1.069	1.258	1.112	0.69
AID38447.1	566	K	DNA gyrase subunit B [Staphylococcus aureus]	--	1	2.47377e-28	159.93	2	LK(1)SELNPTPK	-6.3465	1.029	1.042	0.933	0.916	1.059	1.022	1.03421	0.962667	1.03432	1.02465	0.969436	0.974712	0.995	1.082	0.902	0.894	1.092	1.049	0.982	0.836829
AID38447.1	574	K	DNA gyrase subunit B [Staphylococcus aureus]	--	1	6.20755e-68	252.75	2	SELNPTPK(1)WSIAR	-5.2087	1.242	1.215	1.117	0.747	0.776	0.783	1.03421	0.962667	1.03432	1.02465	0.969436	0.974712	1.201	1.262	1.08	0.729	0.8	0.803	1.519	0.00170816
AID38447.1	553	K	DNA gyrase subunit B [Staphylococcus aureus]	--	1	5.35933e-47	206.38	2	QK(1)YYVYNDR	-3.0328	1.016	1.067	0.892	0.975	1.054	1.007	1.03421	0.962667	1.03432	1.02465	0.969436	0.974712	0.982	1.108	0.862	0.952	1.087	1.033	0.961	0.623638
AID38447.1	154	K	DNA gyrase subunit B [Staphylococcus aureus]	--	1	0.002391	60.547	2	NETIYHQAYK(1)K	-4.1679			0.872				1.03421	0.962667	1.03432	1.02465	0.969436	0.974712			0.843
AID38447.1	362	K	DNA gyrase subunit B [Staphylococcus aureus]	--	1	9.70179e-20	192.14	2	QVVDK(1)LFSEHFER	-2.2599	0.969	0.92	0.719	1.04	1.263	1.182	1.03421	0.962667	1.03432	1.02465	0.969436	0.974712	0.937	0.956	0.695	1.015	1.303	1.213	0.733	0.0679751
AID38447.1	312	K	DNA gyrase subunit B [Staphylococcus aureus]	--	1	9.58324e-26	169.57	2	VLNSYGLSSK(1)IMK	-3.581	1.492	1.182	1.281	0.618	0.658	0.573	1.03421	0.962667	1.03432	1.02465	0.969436	0.974712	1.443	1.228	1.238	0.603	0.679	0.588	2.09	0.000429461
AID38447.1	581	K	DNA gyrase subunit B [Staphylococcus aureus]	--	1	4.73957e-08	67.661	3	YK(1)GLGEMNADQLWETTMNPEHR	-3.3349		0.918					1.03421	0.962667	1.03432	1.02465	0.969436	0.974712		0.954
AID38448.1	360	K	DNA gyrase subunit A [Staphylococcus aureus]	--	1	1.50538e-09	90.156	3	EALVHYLEHQK(1)TVVR	-6.3912	0.885	0.87	0.962		1.103	1.085	1.03787	0.997392	1.00101	1.02147	1.00738	0.934877	0.853	0.872	0.961		1.095	1.161	0.794	0.0210593
AID38448.1	405	K	DNA gyrase subunit A [Staphylococcus aureus]	--	1	1.80819e-118	257.38	2	ESETDK(1)VAMESLQQR	-3.0105	1.287	0.773	0.954	1.068	0.865	1.059	1.03787	0.997392	1.00101	1.02147	1.00738	0.934877	1.24	0.775	0.953	1.046	0.859	1.133	0.977	0.835316
AID38448.1	62	K	DNA gyrase subunit A [Staphylococcus aureus]	--	1	3.10558e-40	148.62	2	ILYGLNEQGMTPDK(1)SYK	-5.0819	1.507	0.375	0.467	1.266	0.965	1.583	1.03787	0.997392	1.00101	1.02147	1.00738	0.934877	1.452	0.376	0.467	1.239	0.958	1.693	0.59	0.201031
AID38448.1	77	K	DNA gyrase subunit A [Staphylococcus aureus]	--	1	1.21941e-06	66.106	4	IVGDVMGK(1)YHPHGDLSIYEAMVR	-8.9442			0.872				1.03787	0.997392	1.00101	1.02147	1.00738	0.934877			0.871
AID38448.1	130	K	DNA gyrase subunit A [Staphylococcus aureus]	--	1	4.01396e-13	148.9	2	MTK(1)ITLELLR	-8.6657	1.386	0.53	1.788	0.488	0.334	1.244	1.03787	0.997392	1.00101	1.02147	1.00738	0.934877	1.335	0.531	1.786	0.478	0.332	1.331	1.706	0.341572
AID38448.1	344	K	DNA gyrase subunit A [Staphylococcus aureus]	--	1	0.00203385	92.677	2	PK(1)LINLK	-6.9024	0.976	1.179	0.635	1.053	1.111	1.11	1.03787	0.997392	1.00101	1.02147	1.00738	0.934877	0.94	1.182	0.634	1.031	1.103	1.187	0.83	0.309468
AID38449.1	169	K	DNA gyrase subunit A [Staphylococcus aureus]	--	1	6.07474e-20	187.33	2	GIK(1)TATITER	-5.832	0.883	0.903	0.787	1.051	1.254	1.215	1.02317	1.03116	1.01372	1.01094	0.989433	0.931586	0.863	0.876	0.776	1.04	1.267	1.304	0.696	0.0113383
AID38449.1	66	K	DNA gyrase subunit A [Staphylococcus aureus]	--	1	0.0006976	59.645	2	NGK(1)IAISFR	-7.8552		1.024	0.891	1.026	1.204	0.954	1.02317	1.03116	1.01372	1.01094	0.989433	0.931586		0.993	0.879	1.015	1.217	1.024	0.862	0.197901
AID38449.1	117	K	DNA gyrase subunit A [Staphylococcus aureus]	--	1	0.000320614	78.043	2	TATGVK(1)GITLR	-11.975					1.13		1.02317	1.03116	1.01372	1.01094	0.989433	0.931586					1.142
AID38450.1	18	K	hypothetical protein SAXN108_0009 [Staphylococcus aureus]	--	1	0.00105288	72.922	2	EDSHK(1)GDYGK	-6.3578	1.193					0.772	0.922098	0.967108	0.890703	1.1532	1.04181	1.02508	1.294					0.753	1.718
AID38450.1	191	K	hypothetical protein SAXN108_0009 [Staphylococcus aureus]	--	1	2.37018e-06	88.734	2	HGTEIFFK(1)DEDFK	-5.1322	1.199		0.826	0.989	1.002	1.09	0.922098	0.967108	0.890703	1.1532	1.04181	1.02508	1.3		0.927	0.858	0.962	1.063	1.159	0.42664
AID38450.1	183	K	hypothetical protein SAXN108_0009 [Staphylococcus aureus]	--	1	0.00162104	98.009	2	K(1)HGTEIFFK	-4.58	0.843	0.828	1.05	1.182	1.019	1.128	0.922098	0.967108	0.890703	1.1532	1.04181	1.02508	0.914	0.856	1.179	1.025	0.978	1.1	0.95	0.595977
AID38450.1	135	K	hypothetical protein SAXN108_0009 [Staphylococcus aureus]	--	1	0.0196449	40.502	2	LK(1)PQLPTCR	-7.4792	0.944						0.922098	0.967108	0.890703	1.1532	1.04181	1.02508	1.024
AID38450.1	11	K	hypothetical protein SAXN108_0009 [Staphylococcus aureus]	--	1	0.000305763	76.255	2	METLNSINIPK(1)R	-5.0487		0.471				1.559	0.922098	0.967108	0.890703	1.1532	1.04181	1.02508		0.487				1.521	0.32
AID38452.1	375	K	Seryl-tRNA synthetase [Staphylococcus aureus]	--	1	6.62822e-06	73.345	3	AAK(1)PELAHTLNGSGLAVGR	-6.7263		0.801		1.248	1.182		0.994178	0.92592	0.960683	1.15133	0.981829	0.986058		0.865		1.084	1.204		0.756
AID38452.1	372	K	Seryl-tRNA synthetase [Staphylococcus aureus]	--	0.998807	4.22138e-21	84.144	3	DK(0.999)AAK(0.001)PELAHTLNGSGLAVGR	-7.2938	0.842	0.829	0.827	1.191	1.275	1.151	0.994178	0.92592	0.960683	1.15133	0.981829	0.986058	0.847	0.895	0.861	1.034	1.299	1.167	0.744	0.012636
AID38452.1	96	K	Seryl-tRNA synthetase [Staphylococcus aureus]	--	1	6.70368e-08	62.711	3	DSQLNEIDSK(1)MTGILCR	-5.24			0.872				0.994178	0.92592	0.960683	1.15133	0.981829	0.986058			0.908
AID38452.1	138	K	Seryl-tRNA synthetase [Staphylococcus aureus]	--	1	5.68124e-05	50.641	3	EFSFEPK(1)AHWDIVEELK	-8.0617			0.872				0.994178	0.92592	0.960683	1.15133	0.981829	0.986058			0.908
AID38452.1	86	K	Seryl-tRNA synthetase [Staphylococcus aureus]	--	1	1.45284e-30	178.65	2	EK(1)DSQLNEIDSK	-4.6989		0.653	0.526	1.5	1.338	1.262	0.994178	0.92592	0.960683	1.15133	0.981829	0.986058		0.705	0.548	1.303	1.363	1.28	0.476	0.00450295
AID38452.1	220	K	Seryl-tRNA synthetase [Staphylococcus aureus]	--	1	5.62677e-13	140.05	2	FEEDLFK(1)VEK	-3.807	0.9	0.893	0.607	1.321	1.259	1.174	0.994178	0.92592	0.960683	1.15133	0.981829	0.986058	0.905	0.964	0.632	1.147	1.282	1.191	0.691	0.0466994
AID38452.1	26	K	Seryl-tRNA synthetase [Staphylococcus aureus]	--	1	1.0094e-05	60.324	2	GDDPK(1)VVDEILELDEQR	-5.1129	0.944						0.994178	0.92592	0.960683	1.15133	0.981829	0.986058	0.95
AID38452.1	283	K	Seryl-tRNA synthetase [Staphylococcus aureus]	--	1	1.41001e-07	156.57	3	LHQFDK(1)VEMVR	-6.6834	0.972	0.621	1.524	1.093	0.736	0.995	0.994178	0.92592	0.960683	1.15133	0.981829	0.986058	0.978	0.671	1.586	0.949	0.75	1.009	1.195	0.664821
AID38452.1	49	K	Seryl-tRNA synthetase [Staphylococcus aureus]	--	1	2.15352e-37	199.54	2	LISATEEMK(1)AR	-7.633	1.404	0.926	1.046	0.958	0.733	0.867	0.994178	0.92592	0.960683	1.15133	0.981829	0.986058	1.412	1	1.089	0.832	0.747	0.879	1.424	0.039173
AID38452.1	253	K	Seryl-tRNA synthetase [Staphylococcus aureus]	--	1	1.64384e-37	140.15	3	NEIIQPGVLPEK(1)FTGQSACFR	-4.7139	0.812	0.696	2.783	0.353	0.388	0.569	0.994178	0.92592	0.960683	1.15133	0.981829	0.986058	0.817	0.752	2.897	0.307	0.395	0.577	3.492	0.0848917
AID38452.1	15	K	Seryl-tRNA synthetase [Staphylococcus aureus]	--	1	0.00044562	92.428	2	NEPDTVK(1)SK	-5.918	0.791	0.848	0.897	1.296	1.129	1.141	0.994178	0.92592	0.960683	1.15133	0.981829	0.986058	0.796	0.916	0.934	1.126	1.15	1.157	0.771	0.00674437
AID38452.1	66	K	Seryl-tRNA synthetase [Staphylococcus aureus]	--	1	3.84036e-06	75.012	2	NK(1)ENADDVIAEMR	-3.9584	1.197	0.813	0.739				0.994178	0.92592	0.960683	1.15133	0.981829	0.986058	1.204	0.878	0.769
AID38452.1	54	K	Seryl-tRNA synthetase [Staphylococcus aureus]	--	1	3.76677e-13	171.34	2	NK(1)VSEEIALK	-5.6654	1.475	1.515	1.289	0.462	0.496	0.494	0.994178	0.92592	0.960683	1.15133	0.981829	0.986058	1.484	1.636	1.342	0.401	0.505	0.501	3.171	0.000258947
AID38452.1	62	K	Seryl-tRNA synthetase [Staphylococcus aureus]	--	1	0.00109151	90.761	2	VSEEIALK(1)K	-7.608	1.539	1.22	1.284	0.394	0.256		0.994178	0.92592	0.960683	1.15133	0.981829	0.986058	1.548	1.318	1.337	0.342	0.261		4.647	0.0010316
AID38452.1	425	K	Seryl-tRNA synthetase [Staphylococcus aureus]	--	1	0.00141195	49.96	2	TQISK(1)PVK	-7.0828				1.13		1.071	0.994178	0.92592	0.960683	1.15133	0.981829	0.986058				0.981		1.086
AID38455.1	219	K	putative hydrolase [Staphylococcus aureus]	--	1	1.40298e-11	76.563	3	FTPDEVVAYQQHQGNK(1)FK	-5.0892	1.135	1.241	1.041	0.545	0.881		1.14228	1.07462	0.907242	0.938387	1.05956	0.877913	0.994	1.155	1.147	0.581	0.831		1.556	0.0537674
AID38455.1	198	K	putative hydrolase [Staphylococcus aureus]	--	1	0.000221429	103.8	2	SSK(1)SYDER	-7.6448			1.182	0.816	1.059		1.14228	1.07462	0.907242	0.938387	1.05956	0.877913			1.303	0.87	0.999		1.394
AID38455.1	253	K	putative hydrolase [Staphylococcus aureus]	--	1	0.0018748	54.309	3	TDVTHVFK(1)NLETK	-7.2793		0.918					1.14228	1.07462	0.907242	0.938387	1.05956	0.877913		0.854
AID38456.1	302	K	hypothetical protein SAXN108_0015 [Staphylococcus aureus]	--	1	0.000278515	113.14	2	IMK(1)NNSK	-6.7606		0.822	0.863	1.389	1.031		0.923655	1.00701	0.888779	1.18055				0.816	0.971	1.177			0.759
AID38457.1	531	K	hypothetical protein SAXN108_0016 [Staphylococcus aureus]	--	1	1.86141e-16	68.42	4	AHGADTILTQHFLK(1)DDVDTYINR	-6.1282		1.058			0.333	1.627	0.93569	1.09207	0.966266	0.964852	1.0849	0.956214		0.969			0.307	1.702	0.965
AID38457.1	251	K	hypothetical protein SAXN108_0016 [Staphylococcus aureus]	--	1	0.00244558	102.46	2	EK(1)SVGYR	-4.5749	1.062	1.252	0.826	0.806	1.137	0.902	0.93569	1.09207	0.966266	0.964852	1.0849	0.956214	1.135	1.146	0.855	0.835	1.048	0.943	1.11	0.440852
AID38457.1	309	K	hypothetical protein SAXN108_0016 [Staphylococcus aureus]	--	1	2.23812e-14	122.51	2	FYGGK(1)TDPMEK	-7.0276	1.145	0.98	1.12	0.86	0.876	0.96	0.93569	1.09207	0.966266	0.964852	1.0849	0.956214	1.224	0.897	1.159	0.891	0.807	1.004	1.214	0.174999
AID38457.1	548	K	hypothetical protein SAXN108_0016 [Staphylococcus aureus]	--	1	1.22517e-22	140.78	3	TVK(1)VEDNGIAIAHGSDDK	-5.9096	0.899	0.925	0.722	1.102	1.296	1.164	0.93569	1.09207	0.966266	0.964852	1.0849	0.956214	0.961	0.847	0.747	1.142	1.195	1.217	0.719	0.0111798
AID38457.1	131	K	hypothetical protein SAXN108_0016 [Staphylococcus aureus]	--	1	2.01308e-14	76.563	3	VK(1)SVEIEYNQYHFQVR	-7.0743	0.996	0.575	1.512			0.613	0.93569	1.09207	0.966266	0.964852	1.0849	0.956214	1.064	0.527	1.565			0.641	1.641
AID38457.1	391	K	hypothetical protein SAXN108_0016 [Staphylococcus aureus]	--	0.982041	6.45318e-09	114.93	3	VMNEIDK(0.018)K(0.982)PELR	-6.9901	0.994	0.875	0.956	0.913	1.056	1.229	0.93569	1.09207	0.966266	0.964852	1.0849	0.956214	1.062	0.801	0.989	0.946	0.973	1.285	0.89	0.429458
AID38458.1	109	K	50S ribosomal protein L9 [Staphylococcus aureus]	--	1	5.13453e-06	147.78	3	AQHDIK(1)IDK(1)R	-5.454	0.967	1.062	0.931	0.886	0.856	1.285	0.983616	1.04307	0.953266	1.04787	1.05914	0.913041	0.983	1.018	0.977	0.846	0.808	1.407	0.973	0.977002
AID38458.1	112	K	50S ribosomal protein L9 [Staphylococcus aureus]	--	1	0.000299155	92.445	3	AQHDIK(1)IDK(1)R	-5.454	1.088	1.217	1.099	0.715	0.833	0.95	0.983616	1.04307	0.953266	1.04787	1.05914	0.913041	1.106	1.167	1.153	0.682	0.786	1.04	1.366	0.0589348
AID38458.1	82	K	50S ribosomal protein L9 [Staphylococcus aureus]	--	1	5.72909e-26	123.92	2	ETLSNIEVEVSAK(1)TGEGGK	-4.97	0.655		1.139				0.983616	1.04307	0.953266	1.04787	1.05914	0.913041	0.666		1.195
AID38458.1	88	K	50S ribosomal protein L9 [Staphylococcus aureus]	--	1	2.91688e-23	139.61	2	TGEGGK(1)LFGSVSTK	-7.4371	1.674	1.252	0.872		0.551	0.393	0.983616	1.04307	0.953266	1.04787	1.05914	0.913041	1.702	1.2	0.915		0.52	0.43	2.679	0.0289786
AID38458.1	32	K	50S ribosomal protein L9 [Staphylococcus aureus]	--	1	4.08122e-47	236.23	2	EVPVGYANNFLLK(1)K	-2.8211	1.642	1.61	1.026	0.172		0.19	0.983616	1.04307	0.953266	1.04787	1.05914	0.913041	1.669	1.544	1.076	0.164		0.208	7.686	0.00191632
AID38458.1	33	K	50S ribosomal protein L9 [Staphylococcus aureus]	--	1	2.28757e-13	150.44	2	K(1)NYAVEATPGNLK	-6.4105	1.02	0.942	0.779				0.983616	1.04307	0.953266	1.04787	1.05914	0.913041	1.037	0.903	0.817
AID38458.1	114	K	50S ribosomal protein L9 [Staphylococcus aureus]	--	1	8.70034e-07	45.587	3	K(1)MDLPNGIHSLGYTNVPVK	-6.6086					1.13		0.983616	1.04307	0.953266	1.04787	1.05914	0.913041					1.067
AID38458.1	135	K	50S ribosomal protein L9 [Staphylococcus aureus]	--	1	0.0221716	44.598	2	LDK(1)EVEGTIR	-7.4463		0.918					0.983616	1.04307	0.953266	1.04787	1.05914	0.913041		0.88
AID38458.1	96	K	50S ribosomal protein L9 [Staphylococcus aureus]	--	1	9.89696e-119	285.28	2	LFGSVSTK(1)QIAEALK	-1.6733	1.473	1.559	0.986	0.409	0.587	0.773	0.983616	1.04307	0.953266	1.04787	1.05914	0.913041	1.498	1.495	1.034	0.39	0.554	0.847	2.248	0.0297508
AID38458.1	2	K	50S ribosomal protein L9 [Staphylococcus aureus]	--	1	7.9038e-09	155.57	2	MK(1)VIFTQDVK(1)GK	-8.0709	1.332	0.74	1.069	1.197	0.924	0.736	0.983616	1.04307	0.953266	1.04787	1.05914	0.913041	1.354	0.709	1.121	1.142	0.872	0.806	1.129	0.678655
AID38458.1	10	K	50S ribosomal protein L9 [Staphylococcus aureus]	--	1	5.02543e-19	174.92	2	VIFTQDVK(1)GK(1)GK	-5.2753	2.754	0.06	2.153	0.227	0.188	0.195	0.983616	1.04307	0.953266	1.04787	1.05914	0.913041	2.8	0.058	2.259	0.217	0.178	0.214	8.402	0.372334
AID38458.1	12	K	50S ribosomal protein L9 [Staphylococcus aureus]	--	1	0.000812563	96.946	2	VIFTQDVK(1)GK(1)GK	-5.2753	0.956	0.914	0.865				0.983616	1.04307	0.953266	1.04787	1.05914	0.913041	0.972	0.876	0.907
AID38459.1	111	K	DnaB-like helicase [Staphylococcus aureus]	--	1	0.000122592	54.309	3	NVQYYTDIVSK(1)HALK	-6.9697		0.918					0.992683	0.994926	1.01976	1.01153	1.02806	0.953041		0.923
AID38459.1	272	K	DnaB-like helicase [Staphylococcus aureus]	--	1	6.78678e-16	117.45	2	TGTMTEK(1)DWSR	-5.9802		0.59		1.276	1.136	1.307	0.992683	0.994926	1.01976	1.01153	1.02806	0.953041		0.593		1.261	1.105	1.371	0.476
AID38459.1	288	K	DnaB-like helicase [Staphylococcus aureus]	--	1	0.000418736	65.408	2	TK(1)IFIDDTPGIR	-7.4352	0.967		0.841	1.167			0.992683	0.994926	1.01976	1.01153	1.02806	0.953041	0.974		0.825	1.154			0.779
AID38460.1	364	K	Adenylosuccinate synthetase [Staphylococcus aureus]	--	1	1.61465e-48	157.74	2	EITEYPANLDQLK(1)R	-2.7376	0.898	1.027		0.789	1.166	1.274	1.02417	1.01497	0.953115	0.984863	1.08835	0.93453	0.877	1.012		0.801	1.071	1.363	0.876	0.624187
AID38460.1	62	K	Adenylosuccinate synthetase [Staphylococcus aureus]	--	1	2.89026e-11	119.55	2	LHLVPSGIFYK(1)DK	-2.8903	0.855	1.036	0.801	0.936	1.292	1.146	1.02417	1.01497	0.953115	0.984863	1.08835	0.93453	0.835	1.021	0.84	0.95	1.187	1.226	0.802	0.102419
AID38460.1	139	K	Adenylosuccinate synthetase [Staphylococcus aureus]	--	1	0.00320675	51.531	2	GIGPAYVDK(1)VQR	-5.5699	0.988			1.101			1.02417	1.01497	0.953115	0.984863	1.08835	0.93453	0.965			1.118			0.863
AID38460.1	130	K	Adenylosuccinate synthetase [Staphylococcus aureus]	--	1	0.00114299	77.358	2	K(1)GIGPAYVDK	-7.74	0.881	0.878	0.41	1.349	1.397	1.296	1.02417	1.01497	0.953115	0.984863	1.08835	0.93453	0.86	0.865	0.43	1.37	1.284	1.387	0.533	0.0439629
AID38460.1	197	K	Adenylosuccinate synthetase [Staphylococcus aureus]	--	1	0.00069626	69.276	2	LK(1)EFVTDTSK	-6.3319	0.827	0.937	0.65	1.301		1.291	1.02417	1.01497	0.953115	0.984863	1.08835	0.93453	0.807	0.923	0.682	1.321		1.381	0.595	0.0192165
AID38460.1	161	K	Adenylosuccinate synthetase [Staphylococcus aureus]	--	1	7.6447e-13	154.81	2	LLK(1)SNIEYK	-4.8053	0.933	1.077	0.783	1.048	1.168		1.02417	1.01497	0.953115	0.984863	1.08835	0.93453	0.911	1.061	0.822	1.064	1.073		0.872	0.232423
AID38460.1	16	K	Adenylosuccinate synthetase [Staphylococcus aureus]	--	1	1.99723e-50	205.37	2	SSIVVVGTQWGDEGK(1)GK	-3.5103	0.823	0.995	0.722	0.973	1.246	1.332	1.02417	1.01497	0.953115	0.984863	1.08835	0.93453	0.804	0.98	0.758	0.988	1.145	1.425	0.714	0.0658869
AID38461.1	152	K	transcriptional regulatory protein WalR [Staphylococcus aureus]	--	1	3.15894e-10	128.97	2	DIVIYPDAYSIK(1)K	-4.6827	0.95	1.082	0.761	1.025	1.157	1.081	0.998245	0.959442	1.01899	1.09475	0.943329	0.985251	0.952	1.128	0.747	0.936	1.227	1.097	0.867	0.35224
AID38461.1	173	K	transcriptional regulatory protein WalR [Staphylococcus aureus]	--	1	4.0368e-41	166.48	3	EFELFHYLSK(1)HMGQVMTR	-6.854	0.631	1.111	1.388			0.555	0.998245	0.959442	1.01899	1.09475	0.943329	0.985251	0.632	1.158	1.362			0.563	1.866
AID38461.1	210	K	transcriptional regulatory protein WalR [Staphylococcus aureus]	--	1	7.18124e-06	67.887	3	EK(1)IEDDPSHPEYIVTR	-5.6702	0.91	0.707	1.023		1.178	1.102	0.998245	0.959442	1.01899	1.09475	0.943329	0.985251	0.912	0.737	1.004		1.249	1.118	0.747	0.0971599
AID38461.1	73	K	transcriptional regulatory protein WalR [Staphylococcus aureus]	--	1	3.73023e-11	115.05	2	K(1)YEMPIIMLTAK	-3.5221	1.169	0.883	0.908	0.944	0.791	1.301	0.998245	0.959442	1.01899	1.09475	0.943329	0.985251	1.171	0.92	0.891	0.862	0.839	1.32	0.987	0.991954
AID38461.1	84	K	transcriptional regulatory protein WalR [Staphylococcus aureus]	--	0.999994	1.76679e-22	70.831	3	KYEMPIIMLTAK(1)DSEIDK	-8.077	0.838		0.97				0.998245	0.959442	1.01899	1.09475	0.943329	0.985251	0.839		0.952
AID38461.1	25	K	transcriptional regulatory protein WalR [Staphylococcus aureus]	--	1	8.08888e-71	143.25	3	VVVVDDEKPIADILEFNLK(1)K	-5.4227	1.14	0.047	1.89			0.602	0.998245	0.959442	1.01899	1.09475	0.943329	0.985251	1.142	0.049	1.855			0.611	1.662
AID38462.1	540	K	transcriptional regulatory protein WalK [Staphylococcus aureus]	--	1	1.64483e-10	133.07	2	DNGIGIPINK(1)VDK	-9.7749	0.909	0.961	1.007	0.954	1.144	1.046	0.994363	1.03406	0.954074	0.979439	1.02157	1.01649	0.914	0.929	1.055	0.974	1.12	1.029	0.928	0.284387
AID38462.1	543	K	transcriptional regulatory protein WalK [Staphylococcus aureus]	--	1	0.0377053	49.96	2	VDK(1)IFDR	-9.5784					1.13		0.994363	1.03406	0.954074	0.979439	1.02157	1.01649					1.106
AID38462.1	222	K	transcriptional regulatory protein WalK [Staphylococcus aureus]	--	1	2.26663e-18	146.58	2	NQTVEMPK(1)GNYTQR	-3.8445	0.994	0.927	0.817				0.994363	1.03406	0.954074	0.979439	1.02157	1.01649	1	0.896	0.856
AID38462.1	517	K	transcriptional regulatory protein WalK [Staphylococcus aureus]	--	1	4.78002e-08	106	3	VEFHVK(1)QNPLYNR	-8.5238	0.948	0.927	0.753		1.151	1.158	0.994363	1.03406	0.954074	0.979439	1.02157	1.01649	0.953	0.896	0.789		1.127	1.139	0.776	0.0375995
AID38462.1	262	K	transcriptional regulatory protein WalK [Staphylococcus aureus]	--	1	1.86267e-82	233.7	2	VQEAQANTESEK(1)R	-4.8495	0.776	0.542		1.218	1.62	1.152	0.994363	1.03406	0.954074	0.979439	1.02157	1.01649	0.78	0.524		1.244	1.586	1.133	0.494	0.0358437
AID38462.1	155	K	transcriptional regulatory protein WalK [Staphylococcus aureus]	--	1	0.00405233	40.533	2	VWVYNIPVK(1)VDK	-6.644			0.872				0.994363	1.03406	0.954074	0.979439	1.02157	1.01649			0.914
AID38462.1	67	K	transcriptional regulatory protein WalK [Staphylococcus aureus]	--	1	0.0237759	41.824	2	VYDEK(1)GSVNAQK	-6.8832			0.872				0.994363	1.03406	0.954074	0.979439	1.02157	1.01649			0.914
AID38464.1	244	K	hypothetical protein SAXN108_0023 [Staphylococcus aureus]	--	1	6.80973e-21	111.98	2	DK(1)TNTYYVEATNNSPK	-3.4589	0.958		1.368	1.027	0.948	0.721	1.01472	1.02167	0.992488	1.00728	0.982046	0.981801	0.944		1.378	1.02	0.965	0.734	1.281	0.301509
AID38465.1	69	K	metallo-beta-lactamase superfamily protein [Staphylococcus aureus]	--	1	0.000357528	61.577	2	K(1)YQLPIYANEK	-4.4198		0.918					1.06186	1.42315			0.737294	0.777699		0.645
AID38466.1	588	K	putative LPXTG surface 5'-nucleotidase [Staphylococcus aureus]	--	1	0.0139926	41.025	2	FENIDLK(1)R	-5.8729				1.105		1.094			1
AID38467.1	50	K	hypothetical protein SAXN108_0026 [Staphylococcus aureus]	--	1	1.15019e-58	219.16	2	APENMSDK(1)EIEQVK	-4.277	1.083	0.791	0.929	1.043	1.094	1.105	0.922945	1.06733	0.97948	1.00663	1.07307	0.950543	1.173	0.741	0.948	1.036	1.02	1.162	0.889	0.39272
AID38467.1	32	K	hypothetical protein SAXN108_0026 [Staphylococcus aureus]	--	1	2.08072e-43	139.7	2	LGPYTK(1)IDIIEVPDEK	-4.8039	1.437	1.201	0.492	0.737	1.016	1.12	0.922945	1.06733	0.97948	1.00663	1.07307	0.950543	1.557	1.125	0.502	0.732	0.947	1.178	1.114	0.949153
AID38467.1	25	K	hypothetical protein SAXN108_0026 [Staphylococcus aureus]	--	1	0.00100289	123.5	2	QAIAEYEK(1)R	-5.4886	0.911	0.873	0.761		1.219	1.187	0.922945	1.06733	0.97948	1.00663	1.07307	0.950543	0.987	0.818	0.777		1.136	1.249	0.722	0.0459429
AID38467.1	17	K	hypothetical protein SAXN108_0026 [Staphylococcus aureus]	--	1	4.22369e-20	127.03	2	YWK(1)QAIAEYEK	-5.2766	1.01		0.876	0.953		1.153	0.922945	1.06733	0.97948	1.00663	1.07307	0.950543	1.094		0.894	0.947		1.213	0.92	0.664574
AID38470.1	73	K	hypothetical protein SAXN108_0029 [Staphylococcus aureus]	--	1	4.29375e-06	115.41	2	DNLK(1)FNR	-8.2897	1.009	0.839	0.887				0.990902	0.909971	1.01171	1.18638	0.918512	0.982527	1.018	0.922	0.877
AID38470.1	182	K	hypothetical protein SAXN108_0029 [Staphylococcus aureus]	--	1	0.000265301	130.31	2	EYPINESK(1)R	-4.9641	1.22	1.503	1.233	0.759	0.336	0.736	0.990902	0.909971	1.01171	1.18638	0.918512	0.982527	1.231	1.652	1.219	0.64	0.366	0.749	2.337	0.0209758
AID38470.1	41	K	hypothetical protein SAXN108_0029 [Staphylococcus aureus]	--	1	3.82042e-07	132.44	2	NDECFYVGK(1)GK	-5.3523	1.006	0.916	1.006	1.177	0.967	0.952	0.990902	0.909971	1.01171	1.18638	0.918512	0.982527	1.015	1.007	0.994	0.992	1.053	0.969	1.001	0.96347
AID38470.1	200	K	hypothetical protein SAXN108_0029 [Staphylococcus aureus]	--	1	0.0212135	51.531	2	TLGSWIIGK(1)DK	-8.2942		0.918					0.990902	0.909971	1.01171	1.18638	0.918512	0.982527		1.009
AID38471.1	49	K	hypothetical protein SAXN108_0030 [Staphylococcus aureus]	--	1	0.0016514	53.517	3	IFHSYK(1)GQDK	-4.8893	0.934	0.714	1.075				0.904985	0.988789	0.752905	1.01163	1.05321	1.28848	1.032	0.722	1.428
AID38471.1	39	K	hypothetical protein SAXN108_0030 [Staphylococcus aureus]	--	1	0.00692101	79.809	2	LFK(1)IDMK	-9.6826			1.121		0.807		0.904985	0.988789	0.752905	1.01163	1.05321	1.28848			1.489		0.766		1.944
AID38471.1	13	K	hypothetical protein SAXN108_0030 [Staphylococcus aureus]	--	1	0.00235488	53.878	2	LYSK(1)EDIR	-0.6361		0.918					0.904985	0.988789	0.752905	1.01163	1.05321	1.28848		0.928
AID38471.1	36	K	hypothetical protein SAXN108_0030 [Staphylococcus aureus]	--	1	0.00250066	46.447	2	METIAK(1)LFK	-9.0638				0.695	1.074	1.517	0.904985	0.988789	0.752905	1.01163	1.05321	1.28848				0.687	1.02	1.177
AID38471.1	225	K	hypothetical protein SAXN108_0030 [Staphylococcus aureus]	--	1	6.95342e-05	70.195	2	NDYELNHLLYK(1)K	3.3041			0.872				0.904985	0.988789	0.752905	1.01163	1.05321	1.28848			1.158
AID38472.1	18	K	hypothetical protein SAXN108_0031 [Staphylococcus aureus]	--	1	0.0307307	47.57	2	ADSNFIESLEK(1)K	-10.169	0.944						0.952025	0.926863	0.930295	0.953056	1.12324	1.11452	0.992
AID38472.1	44	K	hypothetical protein SAXN108_0031 [Staphylococcus aureus]	--	1	0.000100643	68.49	3	LIDHELVK(1)NNR	-5.6744	0.861	0.998					0.952025	0.926863	0.930295	0.953056	1.12324	1.11452	0.904	1.077
AID38472.1	141	K	hypothetical protein SAXN108_0031 [Staphylococcus aureus]	--	1	0.000210725	71.066	2	YFNK(1)INSDYVR	-3.1054	0.535	1.259	0.926				0.952025	0.926863	0.930295	0.953056	1.12324	1.11452	0.562	1.358	0.995
AID38472.1	137	K	hypothetical protein SAXN108_0031 [Staphylococcus aureus]	--	1	0.000125323	121.8	2	YSINPK(1)YFNK	-7.9394	0.712	1.106	0.907				0.952025	0.926863	0.930295	0.953056	1.12324	1.11452	0.748	1.193	0.975
AID38485.1	84	K	Glycerophosphoryl diester phosphodiesterase [Staphylococcus aureus]	--	1	1.56875e-81	212.27	2	DASAGSWFGEK(1)FK	-6.5787	1.118	0.945	0.904	0.937	0.921	1.178	1.00482	0.958688	1.125	1.05705	0.898128	0.956309	1.113	0.986	0.804	0.886	1.025	1.232	0.924	0.587899
AID38485.1	86	K	Glycerophosphoryl diester phosphodiesterase [Staphylococcus aureus]	--	1	2.46855e-09	101.43	3	FK(1)DEHLPTFDDVVK	-7.0201	1.044	0.978	1.239	0.773	0.86	1.025	1.00482	0.958688	1.125	1.05705	0.898128	0.956309	1.039	1.02	1.101	0.731	0.958	1.072	1.145	0.273564
AID38485.1	219	K	Glycerophosphoryl diester phosphodiesterase [Staphylococcus aureus]	--	1	1.28899e-20	126.21	2	EAGYELNVWTVNK(1)PAR	-5.2072	0.623			0.946	1.718		1.00482	0.958688	1.125	1.05705	0.898128	0.956309	0.62			0.895	1.913		0.442
AID38485.1	124	K	Glycerophosphoryl diester phosphodiesterase [Staphylococcus aureus]	--	1	1.52653e-35	179.21	2	GITGPNGLALSK(1)SMVK	-0.64327	0.947	0.75	0.983	1.151	1.019	1.21	1.00482	0.958688	1.125	1.05705	0.898128	0.956309	0.942	0.782	0.874	1.089	1.135	1.265	0.745	0.0135122
AID38485.1	196	K	Glycerophosphoryl diester phosphodiesterase [Staphylococcus aureus]	--	1	0.000153481	82.437	2	IVNTEDAK(1)LTK	-7.3416	0.814	0.823		1.28		1.188	1.00482	0.958688	1.125	1.05705	0.898128	0.956309	0.81	0.858		1.211		1.242	0.68	0.00656707
AID38486.1	71	K	putative acyl dehydratase MaoC [Staphylococcus aureus]	--	1	5.80265e-14	98.328	3	LWVEEGK(1)YGEEVVAGTQMNNVK	1.6738		0.918					1.06319	1.06919	1.08122	0.845155	0.956136	0.985112		0.859
AID38486.1	2	K	putative acyl dehydratase MaoC [Staphylococcus aureus]	--	1	3.25515e-08	110.91	2	MK(1)YDDFIVGETFK	-3.01				0.909	1.242	1.168	1.06319	1.06919	1.08122	0.845155	0.956136	0.985112				1.076	1.299	1.186
AID38486.1	13	K	putative acyl dehydratase MaoC [Staphylococcus aureus]	--	1	5.17271e-25	147.72	2	YDDFIVGETFK(1)TK	-1.9058	1.497	1.132	1.267	0.359	0.416	1.1	1.06319	1.06919	1.08122	0.845155	0.956136	0.985112	1.408	1.059	1.172	0.425	0.435	1.117	1.841	0.0965047
AID38487.1	265	K	penicillin-binding protein 2 prime [Staphylococcus aureus]	--	1	1.11144e-13	101.52	3	ATSHLLGYVGPINSEELK(1)QK	-6.2963	0.899	0.898	0.919	0.971	1.183	1.182	1.03272	1.05656	0.986274	0.968142	1.01002	0.946279	0.871	0.85	0.932	1.003	1.171	1.249	0.775	0.0236436
AID38487.1	436	K	penicillin-binding protein 2 prime [Staphylococcus aureus]	--	1	7.78871e-28	153.25	2	DK(1)SWGGYNVTR	-6.134	1.125	0.961		0.88			1.03272	1.05656	0.986274	0.968142	1.01002	0.946279	1.089	0.91		0.909			1.1
AID38487.1	54	K	penicillin-binding protein 2 prime [Staphylococcus aureus]	--	1	4.22138e-21	96.453	3	DSSYISK(1)SDNGEVEMTERPIK	-5.6207	0.932		1.837	0.575	0.77	0.762	1.03272	1.05656	0.986274	0.968142	1.01002	0.946279	0.902		1.863	0.594	0.762	0.805	1.919	0.137538
AID38487.1	68	K	penicillin-binding protein 2 prime [Staphylococcus aureus]	--	1	0.000581427	65.879	2	PIK(1)IYNSLGVK	-5.6671			0.872				1.03272	1.05656	0.986274	0.968142	1.01002	0.946279			0.884
AID38487.1	639	K	penicillin-binding protein 2 prime [Staphylococcus aureus]	--	1	4.26484e-21	181.44	2	DVQDK(1)GMASYNAK	-5.2025	0.821	0.622	1.462	1.159	0.948	0.978	1.03272	1.05656	0.986274	0.968142	1.01002	0.946279	0.795	0.589	1.482	1.197	0.939	1.034	0.904	0.573486
AID38487.1	40	K	penicillin-binding protein 2 prime [Staphylococcus aureus]	--	1	3.99254e-06	85.813	2	EINNTIDAIEDK(1)NFK	5.6704		1.032	0.763				1.03272	1.05656	0.986274	0.968142	1.01002	0.946279		0.977	0.774
AID38487.1	43	K	penicillin-binding protein 2 prime [Staphylococcus aureus]	--	1	0.00452994	73.637	2	NFK(1)QVYK	-8.2371	1.004		0.947	1.098	1.016		1.03272	1.05656	0.986274	0.968142	1.01002	0.946279	0.972		0.96	1.134	1.006		0.903	0.23708
AID38487.1	581	K	penicillin-binding protein 2 prime [Staphylococcus aureus]	--	1	3.53831e-25	121.39	3	ENINLLTDGMQQVVNK(1)THK	-6.3594	0.609	1.486	0.949	0.845	1.31	0.794	1.03272	1.05656	0.986274	0.968142	1.01002	0.946279	0.59	1.406	0.962	0.873	1.297	0.839	0.983	0.849566
AID38487.1	584	K	penicillin-binding protein 2 prime [Staphylococcus aureus]	--	1	0.00144237	76.572	2	THK(1)EDIYR	-6.6121			1.023	0.955			1.03272	1.05656	0.986274	0.968142	1.01002	0.946279			1.037	0.986			1.052
AID38487.1	270	K	penicillin-binding protein 2 prime [Staphylococcus aureus]	--	0.999249	5.68411e-05	91.939	2	EYK(0.999)GYK(0.001)DDAVIGK	-5.2561		0.986	0.999	1.06	1.17	0.867	1.03272	1.05656	0.986274	0.968142	1.01002	0.946279		0.933	1.013	1.095	1.158	0.916	0.921	0.476513
AID38487.1	273	K	penicillin-binding protein 2 prime [Staphylococcus aureus]	--	1	0.000680168	90.142	2	GYK(1)DDAVIGK	-6.9821	0.851	0.912	0.784		1.303	1.103	1.03272	1.05656	0.986274	0.968142	1.01002	0.946279	0.824	0.863	0.795		1.29	1.166	0.674	0.00390964
AID38487.1	651	K	penicillin-binding protein 2 prime [Staphylococcus aureus]	--	1	0.000262979	65.12	2	ISGK(1)VYDELYENGNK	-4.5618	1.03			0.926		1.161	1.03272	1.05656	0.986274	0.968142	1.01002	0.946279	0.997			0.956		1.227	0.913
AID38487.1	430	K	penicillin-binding protein 2 prime [Staphylococcus aureus]	--	1	0.000574387	86.205	2	IDGK(1)GWQK	-5.7529			1.292		0.8	0.85	1.03272	1.05656	0.986274	0.968142	1.01002	0.946279			1.31		0.792	0.898	1.55
AID38487.1	102	K	penicillin-binding protein 2 prime [Staphylococcus aureus]	--	1	0.000439036	108.2	2	IK(1)TNYGNIDR	-7.9746	0.863		1.028		1.024		1.03272	1.05656	0.986274	0.968142	1.01002	0.946279	0.836		1.042		1.014		0.926
AID38487.1	230	K	penicillin-binding protein 2 prime [Staphylococcus aureus]	--	1	2.64956e-16	150.21	3	K(1)FHLTTNETESR	-6.0271	0.788		1.325	1.073	1.02	0.854	1.03272	1.05656	0.986274	0.968142	1.01002	0.946279	0.763		1.343	1.108	1.01	0.902	1.046	0.970241
AID38487.1	290	K	penicillin-binding protein 2 prime [Staphylococcus aureus]	--	1	0.000216201	94.804	2	K(1)LQHEDGYR	-6.2377	0.793	0.831	1.073	1.171	1.253	0.945	1.03272	1.05656	0.986274	0.968142	1.01002	0.946279	0.768	0.787	1.088	1.21	1.241	0.999	0.766	0.104758
AID38487.1	219	K	penicillin-binding protein 2 prime [Staphylococcus aureus]	--	1	0.000491062	80.623	2	K(1)MDEYLSDFAK	-5.2391	0.83	0.724	0.843	1.262	1.217	1.252	1.03272	1.05656	0.986274	0.968142	1.01002	0.946279	0.804	0.685	0.855	1.304	1.205	1.323	0.612	0.00236614
AID38487.1	229	K	penicillin-binding protein 2 prime [Staphylococcus aureus]	--	1	1.03945e-06	111.61	2	MDEYLSDFAK(1)K	-5.1717	1.044	0.872	1.128	1.083	0.85	1.007	1.03272	1.05656	0.986274	0.968142	1.01002	0.946279	1.011	0.825	1.144	1.119	0.842	1.064	0.985	0.904929
AID38487.1	138	K	penicillin-binding protein 2 prime [Staphylococcus aureus]	--	1	6.07276e-11	89.923	4	LDWDHSVIIPGMQK(1)NQSIHIEK	-7.4642			0.872				1.03272	1.05656	0.986274	0.968142	1.01002	0.946279			0.884
AID38487.1	47	K	penicillin-binding protein 2 prime [Staphylococcus aureus]	--	1	0.0055892	43.168	2	QVYK(1)DSSYISK	-7.1699						1.048	1.03272	1.05656	0.986274	0.968142	1.01002	0.946279						1.107
AID38487.1	176	K	penicillin-binding protein 2 prime [Staphylococcus aureus]	--	1	1.54765e-16	90.828	3	NNVELANTGTAYEIGIVPK(1)NVSK	-7.8209		0.718	1.062				1.03272	1.05656	0.986274	0.968142	1.01002	0.946279		0.68	1.077
AID38487.1	118	K	penicillin-binding protein 2 prime [Staphylococcus aureus]	--	1	1.83782e-23	114.93	2	NVQFNFVK(1)EDGMWK	6.0548			0.872				1.03272	1.05656	0.986274	0.968142	1.01002	0.946279			0.884
AID38487.1	597	K	penicillin-binding protein 2 prime [Staphylococcus aureus]	--	1	5.00254e-102	297.77	2	SYANLIGK(1)SGTAELK	-4.68	0.87	0.818	1.632	0.934	0.866	0.777	1.03272	1.05656	0.986274	0.968142	1.01002	0.946279	0.842	0.774	1.655	0.965	0.857	0.821	1.238	0.563582
AID38487.1	426	K	penicillin-binding protein 2 prime [Staphylococcus aureus]	--	1	2.62818e-05	119.07	2	TSYK(1)IDGK	-5.5882	0.841	0.992	1.093	1.012	1.032	1.033	1.03272	1.05656	0.986274	0.968142	1.01002	0.946279	0.814	0.939	1.108	1.045	1.022	1.092	0.906	0.307123
AID38487.1	477	K	penicillin-binding protein 2 prime [Staphylococcus aureus]	--	1	0.0401535	40.502	2	VALELGSK(1)K	-6.4929		0.918					1.03272	1.05656	0.986274	0.968142	1.01002	0.946279		0.869
AID38487.1	100	K	penicillin-binding protein 2 prime [Staphylococcus aureus]	--	1	0.000113153	86.205	2	VDAQYK(1)IK	-3.7314	0.798		0.943	1.274	1.137	1.01	1.03272	1.05656	0.986274	0.968142	1.01002	0.946279	0.773		0.956	1.316	1.126	1.067	0.739	0.0750562
AID38487.1	334	K	penicillin-binding protein 2 prime [Staphylococcus aureus]	--	1	9.94927e-09	158.57	2	VQK(1)SIYNNMK	-7.2024	0.608	0.717	1.694	0.99		0.813	1.03272	1.05656	0.986274	0.968142	1.01002	0.946279	0.589	0.679	1.718	1.023		0.859	1.058	0.89897
AID38487.1	316	K	penicillin-binding protein 2 prime [Staphylococcus aureus]	--	1	5.25161e-07	67.927	3	VTIVDDNSNTIAHTLIEK(1)K	-6.4796	0.92	0.925			1.15		1.03272	1.05656	0.986274	0.968142	1.01002	0.946279	0.891	0.875			1.139		0.775
AID38487.1	215	K	penicillin-binding protein 2 prime [Staphylococcus aureus]	--	1	1.24954e-06	52.863	2	WVQDDTFVPLK(1)TVK	-3.369			1.289			0.548	1.03272	1.05656	0.986274	0.968142	1.01002	0.946279			1.307			0.579	2.257
AID38488.1	340	K	Methicillin resistance regulatory sensor-transducer MecR1 [Staphylococcus aureus]	--	1	5.17673e-05	88.734	2	ISAIEQVNLLK(1)NMK	-0.82779			0.872				0.976457	0.876247	0.967063	1.23889	0.826066	1.11527			0.902
AID38488.1	295	K	Methicillin resistance regulatory sensor-transducer MecR1 [Staphylococcus aureus]	--	1	3.60999e-05	61.194	3	YSVNWYYENLNK(1)HLR	-6.9765			0.872				0.976457	0.876247	0.967063	1.23889	0.826066	1.11527			0.902
AID38488.1	374	K	Methicillin resistance regulatory sensor-transducer MecR1 [Staphylococcus aureus]	--	1	0.0216273	51.531	2	YVGK(1)TGTGIVNHK	-3.8345			0.872				0.976457	0.876247	0.967063	1.23889	0.826066	1.11527			0.902
AID38490.1	46	K	MarR family regulatory protein [Staphylococcus aureus]	--	1	3.72877e-14	152.17	2	ATISSILNK(1)LK	-7.0579		1.124	0.824	0.879	0.887	1.346	1.0299	0.975555	1.02411	0.953551	1.01612	1.00077		1.152	0.805	0.922	0.873	1.345	0.935	0.790017
AID38490.1	124	K	MarR family regulatory protein [Staphylococcus aureus]	--	1	2.46894e-07	146.27	2	K(1)HIDIQEK	-4.5443	0.945	0.908	0.907	1.058	1.09	1.142	1.0299	0.975555	1.02411	0.953551	1.01612	1.00077	0.918	0.931	0.886	1.11	1.073	1.141	0.823	0.00107777
AID38490.1	37	K	MarR family regulatory protein [Staphylococcus aureus]	--	1	3.31899e-136	313.83	2	NLEINK(1)ATISSILNK	-3.5474	1.279	1.378	1.137	0.441	0.546	1.022	1.0299	0.975555	1.02411	0.953551	1.01612	1.00077	1.242	1.413	1.11	0.462	0.537	1.021	1.864	0.0547654
AID38490.1	63	K	MarR family regulatory protein [Staphylococcus aureus]	--	1	5.88115e-130	281.56	2	SLVNEVGEGDSTK(1)SGGR	-3.8776	1.223	1.288	1.131			0.005	1.0299	0.975555	1.02411	0.953551	1.01612	1.00077	1.187	1.32	1.104			0.005	240.733
AID38490.1	31	K	MarR family regulatory protein [Staphylococcus aureus]	--	1	1.24181e-37	215.79	2	TQISK(1)NLEINK	-4.8059	0.942	0.975	0.79		1.161	1.056	1.0299	0.975555	1.02411	0.953551	1.01612	1.00077	0.915	0.999	0.771		1.143	1.055	0.814	0.13299
AID38490.1	123	K	MarR family regulatory protein [Staphylococcus aureus]	--	1	5.46232e-36	183.27	2	VSSILSIIK(1)K	-6.6918	0.887	0.89	0.63	1.09	1.4	1.243	1.0299	0.975555	1.02411	0.953551	1.01612	1.00077	0.861	0.912	0.615	1.143	1.378	1.242	0.635	0.0255062
AID38490.1	50	K	MarR family regulatory protein [Staphylococcus aureus]	--	1	4.15048e-48	223.55	2	YK(1)SLVNEVGEGDSTK	-2.5114	0.952	1.013	0.905	0.969	1.195	0.999	1.0299	0.975555	1.02411	0.953551	1.01612	1.00077	0.924	1.038	0.884	1.016	1.176	0.998	0.892	0.183048
AID38497.1	493	K	Cadmium-transporting ATPase [Staphylococcus aureus]	--	1	0.000195904	74.524	2	AIAFDK(1)TGTLTK	-9.476	0.725	0.822	2.003	0.646	0.895	0.722	0.92723	1.09471	1.00658	0.864388	1.10299	1.0041	0.782	0.751	1.99	0.747	0.811	0.719	1.547	0.362386
AID38497.1	405	K	Cadmium-transporting ATPase [Staphylococcus aureus]	--	1	2.03109e-22	144.27	2	APAQAFVDK(1)FAK	-6.4483	0.823	1.067	0.937	0.949	1.161	1.093	0.92723	1.09471	1.00658	0.864388	1.10299	1.0041	0.888	0.975	0.931	1.098	1.053	1.089	0.862	0.00760796
AID38497.1	632	K	Cadmium-transporting ATPase [Staphylococcus aureus]	--	1	0.00239787	63.397	2	ETSK(1)NVILK	-7.1918		1.048	0.956		0.861		0.92723	1.09471	1.00658	0.864388	1.10299	1.0041		0.957	0.95		0.781		1.221
AID38497.1	375	K	Cadmium-transporting ATPase [Staphylococcus aureus]	--	1	7.00552e-05	101.64	2	ITK(1)YVEDTTISK	-5.002	0.618	0.732	1.35				0.92723	1.09471	1.00658	0.864388	1.10299	1.0041	0.667	0.669	1.341
AID38497.1	540	K	Cadmium-transporting ATPase [Staphylococcus aureus]	--	1	5.99936e-05	59.731	2	SQHPLASAIMK(1)K	-5.4469	0.965	0.661	0.69		1.277	1.401	0.92723	1.09471	1.00658	0.864388	1.10299	1.0041	1.041	0.604	0.685		1.158	1.395	0.608	0.102193
AID38497.1	28	K	Cadmium-transporting ATPase [Staphylococcus aureus]	--	1	5.10804e-05	57.042	2	VEGFSCANCAGK(1)FEK	-0.75468		0.918					0.92723	1.09471	1.00658	0.864388	1.10299	1.0041		0.839
AID38498.1	52	K	Cadmium efflux system accessory protein [Staphylococcus aureus]	--	1	0.000726146	84.368	2	LLK(1)NLGIAK	-11.73	0.9	1.02	0.891	1.225	0.963
AID40125.1	94	K	transposase C 1 [Staphylococcus aureus]	--	1	2.39641e-06	123.42	2	SEEILIK(1)TLK	-11.13	1.242	1.087	0.637			0.808					0.984319	1.01568						0.796
AID38509.1	279	K	hypothetical protein SAXN108_0068 [Staphylococcus aureus]	--	1	0.00364843	56.378	2	LIEESIK(1)K	-7.8403	0.887	0.96		1.172			0.930382	0.948954	0.927089	1.02497	1.11059	1.05801	0.953	1.012		1.143			0.86
AID38511.1	152	K	putative restriction enzyme [Staphylococcus aureus]	--	1	1.67036e-05	79.889	3	FIHSFDK(1)NITK	-8.47	0.862	1.093	0.813	1.13	1.112		1.11551	1.04994	1.10788	0.975772	0.95663	0.794275	0.773	1.041	0.734	1.158	1.162		0.732	0.104559
AID38511.1	89	K	putative restriction enzyme [Staphylococcus aureus]	--	1	9.299e-23	163.93	2	ILTELASELNIK(1)SK	-1.9087			0.872				1.11551	1.04994	1.10788	0.975772	0.95663	0.794275			0.787
AID38511.1	323	K	putative restriction enzyme [Staphylococcus aureus]	--	1	1.69767e-07	92.747	2	NVILQGPPGVGK(1)TFLAK	-5.5389	0.919	1.501	1.632		0.205	0.355	1.11551	1.04994	1.10788	0.975772	0.95663	0.794275	0.824	1.43	1.473		0.214	0.447	3.759	0.0343596
AID38515.1	21	K	putative hydratase [Staphylococcus aureus]	--	1	1.65665e-42	93.576	3	AIDTHAHLWNEDYLDK(1)LGK	-7.0192	1.035	0.719	1.684	0.403		0.882	1.12325	1.04597	1.0418	0.94665	0.923437	0.918886	0.921	0.687	1.616	0.426		0.96	1.551	0.380856
AID38515.1	138	K	putative hydratase [Staphylococcus aureus]	--	1	0.000711649	87.895	2	DK(1)VSVADK	-8.2527			1.166	0.765			1.12325	1.04597	1.0418	0.94665	0.923437	0.918886			1.119	0.808			1.385
AID38515.1	42	K	putative hydratase [Staphylococcus aureus]	--	1	2.35716e-14	156.02	2	GINQSASK(1)EDLEK	-5.0891	0.862	1.052		1.058	1.348	0.872	1.12325	1.04597	1.0418	0.94665	0.923437	0.918886	0.767	1.006		1.118	1.46	0.949	0.754	0.244862
AID38515.1	5	K	putative hydratase [Staphylococcus aureus]	--	1	8.96647e-34	137.68	3	TETK(1)AIDTHAHLWNEDYLDK	-3.9877	1.032	0.96	1.168	0.894	0.821	1.071	1.12325	1.04597	1.0418	0.94665	0.923437	0.918886	0.919	0.918	1.121	0.944	0.889	1.166	0.986	0.91956
AID38516.1	14	K	hypothetical protein SAXN108_0075 [Staphylococcus aureus]	--	1	1.37247e-06	96.946	3	HVINTYVGSK(1)IFK	-8.2401	0.925	0.852	1.113		1.036	0.942	1.01124	1.04802	1.04562	0.924634	0.989692	0.980785	0.915	0.813	1.064		1.047	0.96	0.927	0.501325
AID38516.1	17	K	hypothetical protein SAXN108_0075 [Staphylococcus aureus]	--	1	0.00167826	65.404	2	IFK(1)SSLPK	-7.9469	1.03	1.182	1.25	0.578	0.776		1.01124	1.04802	1.04562	0.924634	0.989692	0.980785	1.019	1.128	1.195	0.625	0.784		1.581	0.0209811
AID38520.1	59	K	Transcriptional regulator, TetR family [Staphylococcus aureus]	--	1	3.74048e-05	61.067	3	HFESK(1)TLLCQAIMDK	-6.6899			0.872				0.890275	0.872748	1.04228	1.1876	1.02893	0.978159			0.837
AID38520.1	178	K	Transcriptional regulator, TetR family [Staphylococcus aureus]	--	1	1.72353e-08	155.57	2	LTK(1)QQFLDK	-9.9158	0.928	0.984	0.99	0.997	1.07		0.890275	0.872748	1.04228	1.1876	1.02893	0.978159	1.042	1.127	0.95	0.84	1.04		1.106	0.382725
AID38521.1	119	K	acetyltransferase (GNAT) family protein [Staphylococcus aureus]	--	1	0.016907	65.313	2	DEIVLK(1)K	-7.6438		0.918		1.166	1.174	0.998		1.03188	1.1922	1.00506	0.799193	0.971663		0.89		1.16	1.469	1.027	0.73
AID38522.1	143	K	tRNA dihydrouridine synthase [Staphylococcus aureus]	--	1	0.000164611	83.438	2	AGGLPVSVK(1)TR	-5.1637	0.868			1.227		1.068	1.04954	0.963583	1.02351	0.942649	0.967936	1.05278	0.827			1.302		1.014	0.714
AID38522.1	284	K	tRNA dihydrouridine synthase [Staphylococcus aureus]	--	1	0.002907	96.51	2	FFK(1)IYVR	-7.0794	0.903	1.141	1.018	0.859	0.974	1.077	1.04954	0.963583	1.02351	0.942649	0.967936	1.05278	0.86	1.184	0.995	0.911	1.006	1.023	1.034	0.807354
AID38522.1	112	K	tRNA dihydrouridine synthase [Staphylococcus aureus]	--	1	1.03962e-14	128.41	2	GIDLNMGCPVANVAK(1)K	-1.9225		1.309	1.697	0.345		0.345	1.04954	0.963583	1.02351	0.942649	0.967936	1.05278		1.358	1.658	0.366		0.328	4.346	0.00598019
AID38522.1	244	K	tRNA dihydrouridine synthase [Staphylococcus aureus]	--	1	0.000150037	67.548	3	GIFHNPFAFEK(1)EPR	-7.8047		0.839				1.138	1.04954	0.963583	1.02351	0.942649	0.967936	1.05278		0.871				1.081	0.806
AID38522.1	115	K	tRNA dihydrouridine synthase [Staphylococcus aureus]	--	1	2.8045e-16	85.562	3	GK(1)GSGLILRPDVAAEIIQATK	-7.6785		0.618	1.157				1.04954	0.963583	1.02351	0.942649	0.967936	1.05278		0.641	1.13
AID38522.1	267	K	tRNA dihydrouridine synthase [Staphylococcus aureus]	--	1	4.22369e-20	117.99	2	LHLSLFNK(1)YEK	-5.3135	0.934	0.803	0.756	1.18	1.159	1.28	1.04954	0.963583	1.02351	0.942649	0.967936	1.05278	0.89	0.833	0.739	1.252	1.197	1.216	0.672	0.00201736
AID38522.1	270	K	tRNA dihydrouridine synthase [Staphylococcus aureus]	--	1	0.00347051	65.156	2	YEK(1)DEIR	-4.6391				0.97		1.216	1.04954	0.963583	1.02351	0.942649	0.967936	1.05278				1.029		1.155
AID38522.1	2	K	tRNA dihydrouridine synthase [Staphylococcus aureus]	--	1	1.18684e-05	90.689	2	MK(1)ENFWSELPR	-3.674	1.37	0.412		0.729	0.568	2.06	1.04954	0.963583	1.02351	0.942649	0.967936	1.05278	1.305	0.428		0.773	0.587	1.957	0.784	0.715293
AID38523.1	21	K	hypothetical protein SAXN108_0082 [Staphylococcus aureus]	--	1	8.97651e-09	76.049	3	DVNDLFLNHVNSNAVK(1)TR	-6.8785	1.562	1.462			0.303	0.508	0.949099	1.28057	1.11163	0.861647	0.909563	0.88749	1.646	1.142			0.333	0.572	3.081	0.0725941
AID38525.1	503	K	hypothetical protein SAXN108_0084 [Staphylococcus aureus]	--	1	1.04994e-07	128.41	2	AYDVYK(1)NCESYSK	-2.7202	0.84	1.027	1.222		0.861	0.869	1.05855	1.03304	1.0084	0.941726	0.972636	0.985648	0.794	0.994	1.212		0.885	0.882	1.132	0.538995
AID38525.1	510	K	hypothetical protein SAXN108_0084 [Staphylococcus aureus]	--	1	3.93513e-05	91.939	2	NCESYSK(1)VEHELNSK	-5.1398	1.004	0.87	0.922	1.086	1.081	1.084	1.05855	1.03304	1.0084	0.941726	0.972636	0.985648	0.948	0.842	0.914	1.153	1.111	1.1	0.804	0.00441233
AID38525.1	259	K	hypothetical protein SAXN108_0084 [Staphylococcus aureus]	--	1	0.000157627	78.043	3	EMFDK(1)FLHPSR	-8.012	1.078	0.778	0.818	1.107	0.945	1.339	1.05855	1.03304	1.0084	0.941726	0.972636	0.985648	1.018	0.753	0.811	1.176	0.972	1.358	0.736	0.083058
AID38525.1	359	K	hypothetical protein SAXN108_0084 [Staphylococcus aureus]	--	1	0.0291689	46.835	2	ESIAK(1)YK	0.13231						1.048	1.05855	1.03304	1.0084	0.941726	0.972636	0.985648						1.063
AID38525.1	156	K	hypothetical protein SAXN108_0084 [Staphylococcus aureus]	--	1	3.71951e-20	167.06	2	FNDSVEK(1)FVQK	-9.8386	0.907			1.047	1.142	1.176	1.05855	1.03304	1.0084	0.941726	0.972636	0.985648	0.857			1.112	1.174	1.193	0.739
AID38525.1	396	K	hypothetical protein SAXN108_0084 [Staphylococcus aureus]	--	1	5.27678e-65	205.37	3	FPK(1)YEQNYANLAHELK	-6.6519	1.083	0.962	1.065	0.766	0.942	1.139	1.05855	1.03304	1.0084	0.941726	0.972636	0.985648	1.023	0.931	1.056	0.813	0.969	1.156	1.025	0.77542
AID38525.1	905	K	hypothetical protein SAXN108_0084 [Staphylococcus aureus]	--	1	0.0132264	53.517	2	GNSVQK(1)QFVK	-8.0916				1.155			1.05855	1.03304	1.0084	0.941726	0.972636	0.985648				1.226
AID38525.1	654	K	hypothetical protein SAXN108_0084 [Staphylococcus aureus]	--	1	0.000308162	71.066	2	IESK(1)ITIPEK	-11.618	0.948			1.15			1.05855	1.03304	1.0084	0.941726	0.972636	0.985648	0.896			1.221			0.734
AID38525.1	611	K	hypothetical protein SAXN108_0084 [Staphylococcus aureus]	--	1	7.1447e-06	154.81	2	IK(1)NEDLVSK	-4.1406	0.959	0.946	0.8	1.038	1.02	1.295	1.05855	1.03304	1.0084	0.941726	0.972636	0.985648	0.906	0.916	0.793	1.102	1.049	1.314	0.755	0.0278926
AID38525.1	954	K	hypothetical protein SAXN108_0084 [Staphylococcus aureus]	--	1	0.00072923	78.816	2	ILK(1)QQLPTR	-7.5569	1.011		0.709	1.079	1.123	1.245	1.05855	1.03304	1.0084	0.941726	0.972636	0.985648	0.955		0.703	1.146	1.155	1.263	0.698	0.0549699
AID38525.1	974	K	hypothetical protein SAXN108_0084 [Staphylococcus aureus]	--	1	2.26529e-06	89.359	3	INQWVDK(1)SIGTVHTFQGK	-6.8122	1.114	0.893	0.994	0.662	0.976	1.331	1.05855	1.03304	1.0084	0.941726	0.972636	0.985648	1.052	0.864	0.986	0.703	1.003	1.35	0.95	0.923774
AID38525.1	552	K	hypothetical protein SAXN108_0084 [Staphylococcus aureus]	--	1	0.00563616	41.87	2	INYNTK(1)QLETLNELIK	-4.1169						1.048	1.05855	1.03304	1.0084	0.941726	0.972636	0.985648						1.063
AID38525.1	562	K	hypothetical protein SAXN108_0084 [Staphylococcus aureus]	--	1	1.04994e-07	95.656	2	QLETLNELIK(1)SIR	-3.2243			0.872				1.05855	1.03304	1.0084	0.941726	0.972636	0.985648			0.865
AID38525.1	1045	K	hypothetical protein SAXN108_0084 [Staphylococcus aureus]	--	1	0.000439036	68.49	2	PFYETIFK(1)ER	-4.1076	1.056	0.809					1.05855	1.03304	1.0084	0.941726	0.972636	0.985648	0.998	0.783
AID38525.1	308	K	hypothetical protein SAXN108_0084 [Staphylococcus aureus]	--	1	8.21983e-05	81.908	2	ISSVNGPPGTGK(1)TTLLK	-4.3346	1.097	0.789		1.131			1.05855	1.03304	1.0084	0.941726	0.972636	0.985648	1.036	0.764		1.201			0.749
AID38525.1	149	K	hypothetical protein SAXN108_0084 [Staphylococcus aureus]	--	1	3.22443e-06	102.03	2	NANIEEK(1)FNDSVEK	-4.2367			0.779		1.25		1.05855	1.03304	1.0084	0.941726	0.972636	0.985648			0.773		1.285		0.602
AID38525.1	518	K	hypothetical protein SAXN108_0084 [Staphylococcus aureus]	--	1	0.000539794	90.263	2	VEHELNSK(1)K	-8.033			0.423	1.75			1.05855	1.03304	1.0084	0.941726	0.972636	0.985648			0.419	1.858			0.226
AID38525.1	142	K	hypothetical protein SAXN108_0084 [Staphylococcus aureus]	--	1	0.000137984	123.5	2	NK(1)NANIEEK	-5.9089	0.967	0.984	0.745	1.068	1.246	1.071	1.05855	1.03304	1.0084	0.941726	0.972636	0.985648	0.914	0.953	0.739	1.134	1.281	1.087	0.744	0.0322454
AID38525.1	348	K	hypothetical protein SAXN108_0084 [Staphylococcus aureus]	--	1	3.25913e-14	108.5	2	THETDDK(1)YVYLLK	-2.5276	0.967	1.09	0.997	0.944	0.955	1.031	1.05855	1.03304	1.0084	0.941726	0.972636	0.985648	0.914	1.055	0.989	1.002	0.982	1.046	0.976	0.605979
AID38525.1	967	K	hypothetical protein SAXN108_0084 [Staphylococcus aureus]	--	1	0.00248636	63.212	2	TK(1)INQWVDK	-5.6429					1.13		1.05855	1.03304	1.0084	0.941726	0.972636	0.985648					1.162
AID38525.1	341	K	hypothetical protein SAXN108_0084 [Staphylococcus aureus]	--	0.999679	0.000330183	51.07	3	TK(1)THETDDKYVYLLK	-6.4057	0.944						1.05855	1.03304	1.0084	0.941726	0.972636	0.985648	0.892
AID38528.1	39	K	hypothetical protein SAXN108_0087 [Staphylococcus aureus]	--	1	0.00025192	68.548	2	SFEK(1)TLSMYPIK	-5.6988		1.016	1.12			0.639	1.14164	0.898119	0.969018	0.967529	0.982939	1.04076		1.131	1.156			0.614	1.862
AID38529.1	251	K	AraC family regulatory protein [Staphylococcus aureus]	--	1	0.000798043	41.824	3	HFTHQTPK(1)QYR	-1.8165			0.872				0.947131	0.933517	1.24057	0.999379	0.910153	0.969254			0.703
AID38529.1	469	K	AraC family regulatory protein [Staphylococcus aureus]	--	1	0.0286366	44.42	2	HLPLLK(1)R	-7.8836					1.06	1.113	0.947131	0.933517	1.24057	0.999379	0.910153	0.969254					1.165	1.148
AID38529.1	672	K	AraC family regulatory protein [Staphylococcus aureus]	--	1	0.00050001	65.404	2	IK(1)HFTLDK	-5.2002	1.034	1.38			0.625	0.89	0.947131	0.933517	1.24057	0.999379	0.910153	0.969254	1.092	1.478			0.687	0.918	1.601	0.154186
AID38529.1	191	K	AraC family regulatory protein [Staphylococcus aureus]	--	1	0.000316754	51.577	3	K(1)FAESLGVGFQHFLNTTR	-3.6076			0.872				0.947131	0.933517	1.24057	0.999379	0.910153	0.969254			0.703
AID38529.1	243	K	AraC family regulatory protein [Staphylococcus aureus]	--	1	7.37078e-06	148.76	2	TFK(1)HFTHQTPK	-4.9626	1.156	1.07	1.399	0.753	0.894	0.589	0.947131	0.933517	1.24057	0.999379	0.910153	0.969254	1.221	1.146	1.128	0.753	0.982	0.608	1.492	0.0409844
AID38529.1	578	K	AraC family regulatory protein [Staphylococcus aureus]	--	1	2.46671e-08	50.131	3	VEGIGYWLNYDLHVSHCK(1)NER	-3.4675			0.872				0.947131	0.933517	1.24057	0.999379	0.910153	0.969254			0.703
AID38529.1	18	K	AraC family regulatory protein [Staphylococcus aureus]	--	1	2.10657e-09	120.65	2	VETESMLDFK(1)R	-7.6082	0.894	0.647	1.647	0.861	0.849	1.008	0.947131	0.933517	1.24057	0.999379	0.910153	0.969254	0.944	0.693	1.328	0.862	0.933	1.04	1.046	0.951527
AID38530.1	47	K	putative peptidase [Staphylococcus aureus]	--	1	1.11059e-05	54.309	2	GK(1)DVEVETNVGPR	-4.7127				1.376	1.15	0.829	1.07235	0.804954	1.01866	1.2335	0.917609	0.952919				1.116	1.253	0.87
AID38530.1	10	K	putative peptidase [Staphylococcus aureus]	--	1	3.41004e-16	117.45	2	MNQQLIEALK(1)SK	-7.2144		0.628				1.379	1.07235	0.804954	1.01866	1.2335	0.917609	0.952919		0.78				1.447	0.539
AID38530.1	45	K	putative peptidase [Staphylococcus aureus]	--	1	0.00112951	79.059	2	YIAEFYK(1)GK	-8.9205	1.004	0.934	0.814	1.21	1.06		1.07235	0.804954	1.01866	1.2335	0.917609	0.952919	0.936	1.16	0.799	0.981	1.155		0.904	0.522597
AID38532.1	24	K	hypothetical protein SAXN108_0091 [Staphylococcus aureus]	--	1	2.10795e-08	115.04	2	AIDMLDVYDK(1)TK	-6.8064	1.031	0.928	0.997	0.827	1.021	1.189	0.953572	1.02441	1.0667	1.01505	1.00569	0.934589	1.081	0.906	0.935	0.815	1.015	1.272	0.942	0.756616
AID38532.1	43	K	hypothetical protein SAXN108_0091 [Staphylococcus aureus]	--	1	5.08721e-19	183.13	2	ESFNIEHK(1)LR	-7.2856	1.004	0.956	0.622	1.149	1.211	1.169	0.953572	1.02441	1.0667	1.01505	1.00569	0.934589	1.053	0.933	0.583	1.132	1.204	1.251	0.716	0.117353
AID38533.1	404	K	Sodium-dependent phosphate transporter [Staphylococcus aureus]	--	1	3.64715e-07	104.39	2	ISTK(1)AITK(1)ADVER	-5.8703	0.992	1.089	0.905	0.935	1.04	1.043	1.04453	0.965682	0.97307	0.987685	1.05809	0.97094	0.95	1.128	0.93	0.947	0.983	1.074	1.001	0.988808
AID38533.1	324	K	Sodium-dependent phosphate transporter [Staphylococcus aureus]	--	1	1.04794e-05	96.946	2	DIADDYK(1)PQHLNK	-3.1488			0.821	1.044	1.298	1.055	1.04453	0.965682	0.97307	0.987685	1.05809	0.97094			0.844	1.057	1.227	1.087	0.751
AID38533.1	400	K	Sodium-dependent phosphate transporter [Staphylococcus aureus]	--	1	3.64715e-07	96.313	2	ISTK(1)AITK(1)ADVER	-5.8703	0.709	0.935	0.663		0.925	1.732	1.04453	0.965682	0.97307	0.987685	1.05809	0.97094	0.679	0.968	0.681		0.874	1.784	0.584	0.20791
AID38533.1	379	K	Sodium-dependent phosphate transporter [Staphylococcus aureus]	--	1	1.52292e-05	70.598	3	LEQK(1)HQAVETINDSIR	-6.5232			1.716	0.559	0.619		1.04453	0.965682	0.97307	0.987685	1.05809	0.97094			1.763	0.566	0.585		3.063
AID38533.1	131	K	Sodium-dependent phosphate transporter [Staphylococcus aureus]	--	1	0.0135766	42.075	2	SK(1)INNIGR	-9.1816				1.152		1.051	1.04453	0.965682	0.97307	0.987685	1.05809	0.97094				1.166		1.082
AID38534.1	73	K	putative myosin-crossreactive antigen [Staphylococcus aureus]	--	1	4.131e-05	46.768	2	AGGSLDGENMPLK(1)GYVVR	-1.874			0.872				0.93167	0.546511	0.83536	1.64179	0.939889	1.10478			1.044
AID38534.1	366	K	putative myosin-crossreactive antigen [Staphylococcus aureus]	--	1	8.45289e-16	159.93	2	DIIDTIESICK(1)R	-4.5723	1.002	0.672				1.264	0.93167	0.546511	0.83536	1.64179	0.939889	1.10478	1.075	1.23				1.144	1.007
AID38534.1	254	K	putative myosin-crossreactive antigen [Staphylococcus aureus]	--	1	0.00135358	58.476	2	DIK(1)VDVTTSQK	-7.6048					1.13		0.93167	0.546511	0.83536	1.64179	0.939889	1.10478					1.202
AID38534.1	341	K	putative myosin-crossreactive antigen [Staphylococcus aureus]	--	1	0.0012429	85.813	2	FCQNIPK(1)K	-1.919						1.048	0.93167	0.546511	0.83536	1.64179	0.939889	1.10478						0.949
AID38534.1	342	K	putative myosin-crossreactive antigen [Staphylococcus aureus]	--	1	4.10902e-09	103.23	2	K(1)SWFVSATSTTNNK	-5.0629	0.83	0.476	0.862	1.53	1.233	1.256	0.93167	0.546511	0.83536	1.64179	0.939889	1.10478	0.891	0.871	1.032	0.932	1.312	1.137	0.826	0.177569
AID38534.1	219	K	putative myosin-crossreactive antigen [Staphylococcus aureus]	--	1	1.35904e-11	68.548	3	FVHHIGGLADFSALK(1)FTK	-7.3217	0.751	0.543	1.392			1.067	0.93167	0.546511	0.83536	1.64179	0.939889	1.10478	0.806	0.994	1.666			0.966	1.196
AID38534.1	577	K	putative myosin-crossreactive antigen [Staphylococcus aureus]	--	1	2.55009e-10	128.97	2	IK(1)GTYIESLLK	-6.1188	0.9	0.793	0.584	1.166	1.405	1.321	0.93167	0.546511	0.83536	1.64179	0.939889	1.10478	0.966	1.451	0.699	0.71	1.495	1.196	0.916	0.791449
AID38534.1	574	K	putative myosin-crossreactive antigen [Staphylococcus aureus]	--	1	0.00053269	108.92	2	LALAGFLK(1)K	-7.8318	0.722	1	0.781	1.151	1.282	1.173	0.93167	0.546511	0.83536	1.64179	0.939889	1.10478	0.775	1.83	0.935	0.701	1.364	1.062	1.132	0.797921
AID38534.1	144	K	putative myosin-crossreactive antigen [Staphylococcus aureus]	--	1	4.93928e-73	226.85	2	LVTDGDFTLTK(1)TAIK	-2.6668	0.933	0.734	1.279	0.91	0.868	1.248	0.93167	0.546511	0.83536	1.64179	0.939889	1.10478	1.001	1.343	1.531	0.554	0.924	1.13	1.486	0.161336
AID38534.1	249	K	putative myosin-crossreactive antigen [Staphylococcus aureus]	--	1	4.19614e-08	85.081	2	SHGVQFEYDVK(1)VK	-5.6336			0.98	0.893	0.858	1.408	0.93167	0.546511	0.83536	1.64179	0.939889	1.10478			1.173	0.544	0.913	1.274	1.289
AID38536.1	273	K	L-lactate permease [Staphylococcus aureus]	--	0.999966	0.000275618	100.75	3	FKPK(1)NIFR	-6.1048	0.675	1.692	0.688			0.685	0.796072	1.14689	1.0327	1.12825	1.08725	0.808839	0.848	1.475	0.666			0.847	1.176
AID38536.1	496	K	L-lactate permease [Staphylococcus aureus]	--	1	4.43335e-10	132.9	2	LISPQSIAIATAAVK(1)K	-3.111	0.813	0.899		0.932	1.404	1.163	0.796072	1.14689	1.0327	1.12825	1.08725	0.808839	1.021	0.784		0.826	1.291	1.438	0.762	0.368259
AID38538.1	199	K	HTH-type transcriptional regulator SarS [Staphylococcus aureus]	--	1	0.0101601	88.35	2	ALNNLK(1)K	-4.9386	0.846		0.582	1.338	1.206	1.269	1.07687	1.09865	1.00409	0.919256	0.973361	0.927771	0.786		0.58	1.456	1.239	1.368	0.504	0.0124465
AID38538.1	187	K	HTH-type transcriptional regulator SarS [Staphylococcus aureus]	--	1	2.16544e-30	181.9	3	DLIETIHHK(1)YPQTVR	-6.0382	0.895	1.001	1.419	0.241	1.174	1.138	1.07687	1.09865	1.00409	0.919256	0.973361	0.927771	0.831	0.911	1.413	0.262	1.206	1.227	1.171	0.563161
AID38538.1	82	K	HTH-type transcriptional regulator SarS [Staphylococcus aureus]	--	1	7.33763e-08	150.24	2	HSYISK(1)VR	-4.2922	0.95	0.956	0.84	1.105	1.154	1.06	1.07687	1.09865	1.00409	0.919256	0.973361	0.927771	0.882	0.87	0.837	1.202	1.186	1.143	0.733	0.000139728
AID38538.1	63	K	HTH-type transcriptional regulator SarS [Staphylococcus aureus]	--	1	1.31222e-50	172.09	3	IVSDLCYK(1)QSDLVQHIK	-5.3034	1.129	1.137	1.138	0.685	0.797	1.009	1.07687	1.09865	1.00409	0.919256	0.973361	0.927771	1.048	1.035	1.133	0.745	0.819	1.088	1.213	0.154878
AID38538.1	72	K	HTH-type transcriptional regulator SarS [Staphylococcus aureus]	--	1	0.00145764	47.361	2	QSDLVQHIK(1)VLVK	-2.0189		0.918					1.07687	1.09865	1.00409	0.919256	0.973361	0.927771		0.836
AID38538.1	2	K	HTH-type transcriptional regulator SarS [Staphylococcus aureus]	--	1	5.5805e-06	133.98	2	MK(1)YNNHDK	-5.4915		1.772		1.015	0.206	1.057	1.07687	1.09865	1.00409	0.919256	0.973361	0.927771		1.613		1.104	0.212	1.139	1.971
AID38538.1	76	K	HTH-type transcriptional regulator SarS [Staphylococcus aureus]	--	1	9.68677e-09	141.29	2	VLVK(1)HSYISK	-4.9739	0.863	1.203	1.055	0.727	1.007	1.096	1.07687	1.09865	1.00409	0.919256	0.973361	0.927771	0.801	1.095	1.051	0.791	1.035	1.181	0.98	0.92243
AID38538.1	27	K	HTH-type transcriptional regulator SarS [Staphylococcus aureus]	--	1	0.0552734	43.168	2	VK(1)PEVDMTIK	-9.2533				1.155			1.07687	1.09865	1.00409	0.919256	0.973361	0.927771				1.256
AID38544.1	132	K	Ornithine cyclodeaminase [Staphylococcus aureus]	--	1	5.4641e-09	99.276	2	TAAVSVIAAK(1)HLAK	-3.6695	0.972	1.12	0.925		1.006	0.839	1.04871	1.26688	1.06518		0.901036	0.718185	0.927	0.884	0.868		1.116	1.168	0.782	0.00396558
AID38544.1	274	K	Ornithine cyclodeaminase [Staphylococcus aureus]	--	1	4.25338e-05	93.772	2	TINQLVLEGK(1)FSK	-9.9525		0.73	1.051				1.04871	1.26688	1.06518		0.901036	0.718185		0.576	0.987
AID38548.1	497	K	siderophore biosynthesis protein SbnF [Staphylococcus aureus]	--	1	0.00845457	63.301	2	LQWK(1)WVK	-6.3058				1.001		1.188					1
AID38551.1	215	K	hypothetical protein SAXN108_0110 [Staphylococcus aureus]	--	1	0.00271756	53.517	3	AWSEK(1)HQFPLK	-7.831						1.048
AID38553.1	188	K	hypothetical protein SAXN108_0112 [Staphylococcus aureus]	--	0.980746	1.40066e-164	206.93	4	NLEGLNEEVHK(0.019)DEATTK(0.981)VDSDNTEPPIESK	-4.4121	0.91	0.756	1.058				1.09665	0.926518	0.974136	1.02095	1.04751	0.934231	0.83	0.816	1.086
AID38553.1	136	K	hypothetical protein SAXN108_0112 [Staphylococcus aureus]	--	1	3.79635e-86	202.72	2	LVSTSDTTTIQK(1)SK	-5.2033	1.876	1.883	1.396	0.152	0.127	0.123	1.09665	0.926518	0.974136	1.02095	1.04751	0.934231	1.711	2.032	1.433	0.149	0.121	0.132	12.876	2.67258e-05
AID38553.1	3	K	hypothetical protein SAXN108_0112 [Staphylococcus aureus]	--	1	0.00365995	96.311	2	MEK(1)NVEK	-4.0763	1.091	0.674	0.829	1.109	0.957	1.418	1.09665	0.926518	0.974136	1.02095	1.04751	0.934231	0.995	0.727	0.851	1.086	0.914	1.518	0.731	0.162117
AID38553.1	171	K	hypothetical protein SAXN108_0112 [Staphylococcus aureus]	--	1	1.61158e-16	123.83	3	NPTTK(1)NLEGLNEEVHK	-7.4325	0.877	0.935	0.918				1.09665	0.926518	0.974136	1.02095	1.04751	0.934231	0.8	1.009	0.942
AID38554.1	59	K	putative short chain dehydrogenase [Staphylococcus aureus]	--	1	7.34613e-07	117.99	2	AIAIK(1)ADVSNR	-7.1391	0.787	0.815	0.752	1.204	1.239	1.341	0.892274	0.897439	0.927331	1.14116	1.12974	1.01205	0.882	0.908	0.811	1.055	1.097	1.325	0.748	0.0214436
AID38554.1	135	K	putative short chain dehydrogenase [Staphylococcus aureus]	--	1	1.80789e-55	91.708	3	FNHGGK(1)IINATSQAGVEGNPGLSLYCSTK	-0.35894			1.53			0.257	0.892274	0.897439	0.927331	1.14116	1.12974	1.01205			1.65			0.254	6.496
AID38554.1	129	K	putative short chain dehydrogenase [Staphylococcus aureus]	--	1	0.00682087	81.32	2	K(1)FNHGGK	-6.2537	0.212				2.006		0.892274	0.897439	0.927331	1.14116	1.12974	1.01205	0.238				1.776		0.134
AID38554.1	54	K	putative short chain dehydrogenase [Staphylococcus aureus]	--	1	1.371e-22	192.14	2	LSSDGTK(1)AIAIK	-7.0099	0.714	0.792	0.549	1.344	1.484	1.336	0.892274	0.897439	0.927331	1.14116	1.12974	1.01205	0.8	0.883	0.592	1.178	1.314	1.32	0.597	0.0136843
AID38554.1	30	K	putative short chain dehydrogenase [Staphylococcus aureus]	--	1	5.57906e-08	110.06	3	LVEDGFK(1)VAVVDFNEEGAK	-7.7439			0.872				0.892274	0.897439	0.927331	1.14116	1.12974	1.01205			0.94
AID38554.1	42	K	putative short chain dehydrogenase [Staphylococcus aureus]	--	1	1.96941e-50	159.82	2	VAVVDFNEEGAK(1)AAALK	-2.1386	0.976	0.934	0.547	0.941	1.307	1.415	0.892274	0.897439	0.927331	1.14116	1.12974	1.01205	1.094	1.041	0.59	0.825	1.157	1.398	0.806	0.41384
AID38554.1	5	K	putative short chain dehydrogenase [Staphylococcus aureus]	--	1	4.51813e-149	289.22	2	TNNK(1)VALVTGGAQGIGFK	-0.6101	0.969	0.944	0.829	0.92	1.158	1.229	0.892274	0.897439	0.927331	1.14116	1.12974	1.01205	1.086	1.052	0.894	0.806	1.025	1.214	0.996	0.965859
AID38554.1	128	K	putative short chain dehydrogenase [Staphylococcus aureus]	--	1	1.00681e-12	78.75	3	TVYGVNVAGVLWGIQAAHEQFK(1)K	-0.76677			0.872				0.892274	0.897439	0.927331	1.14116	1.12974	1.01205			0.94
AID38560.1	113	K	superoxide dismutase [Staphylococcus aureus]	--	1	2.10612e-14	153.05	2	AQWGTLDEFK(1)NEFANK	-4.8513			0.872				0.983921	1.13976	1.05176	1.02318	0.901603	0.899773			0.829
AID38560.1	38	K	superoxide dismutase [Staphylococcus aureus]	--	1	1.07094e-36	62.299	4	HHNTYVTK(1)LNATVEGTELEHQSLADMIANLDK	-7.3612			0.872				0.983921	1.13976	1.05176	1.02318	0.901603	0.899773			0.829
AID38560.1	30	K	superoxide dismutase [Staphylococcus aureus]	--	1	1.62075e-35	211.15	4	TMEFHHDK(1)HHNTYVTK	-3.7666	0.987	0.689	1.42	1	0.982	0.882	0.983921	1.13976	1.05176	1.02318	0.901603	0.899773	1.003	0.605	1.35	0.977	1.089	0.98	0.971	0.751466
AID38562.1	190	K	GntR family transcriptional regulator [Staphylococcus aureus]	--	1	0.00271089	67.881	2	MSITK(1)APHFK	-7.5942	1.026		0.821			1.019	1.02053	1.06399	1.04758	1.00196	0.936583	0.929357	1.005		0.784			1.096	0.816
AID38565.1	151	K	Deoxyribose-phosphate aldolase [Staphylococcus aureus]	--	1	1.11421e-64	215.67	3	AAGADFVK(1)TSTGFAGGGATAEDVK	-2.1122		0.755	1.027				0.941424	0.877489	0.946455	1.20921	1.01406	1.01137		0.86	1.085
AID38565.1	143	K	Deoxyribose-phosphate aldolase [Staphylococcus aureus]	--	1	1.86131e-29	158.02	2	ASELTK(1)AAGADFVK	-5.9588					1.205	0.979	0.941424	0.877489	0.946455	1.20921	1.01406	1.01137					1.188	0.968
AID38565.1	34	K	Deoxyribose-phosphate aldolase [Staphylococcus aureus]	--	1	9.78943e-103	265.89	2	AYNFK(1)SVCVNPTHVK	-2.7625	0.829	0.893	0.948	1.095	1.159	1.141	0.941424	0.877489	0.946455	1.20921	1.01406	1.01137	0.881	1.018	1.002	0.906	1.143	1.128	0.913	0.377556
AID38565.1	44	K	Deoxyribose-phosphate aldolase [Staphylococcus aureus]	--	1	7.84308e-19	144.16	2	SVCVNPTHVK(1)YAAER	-3.1416	0.813	0.852	0.966	1.012	1.193	1.227	0.941424	0.877489	0.946455	1.20921	1.01406	1.01137	0.864	0.971	1.021	0.837	1.176	1.213	0.885	0.438293
AID38565.1	114	K	Deoxyribose-phosphate aldolase [Staphylococcus aureus]	--	1	2.72068e-28	129.82	3	FDDVQQDIEAVVK(1)AAEGHTVK	-5.1135	0.655		1.139				0.941424	0.877489	0.946455	1.20921	1.01406	1.01137	0.696		1.203
AID38565.1	5	K	Deoxyribose-phosphate aldolase [Staphylococcus aureus]	--	1	3.32227e-53	153.08	3	FEK(1)YIDHTLLKPESTR	-5.5432	0.964	1.206	0.99	0.807	1.034	0.96	0.941424	0.877489	0.946455	1.20921	1.01406	1.01137	1.024	1.374	1.046	0.667	1.02	0.949	1.307	0.164866
AID38565.1	13	K	Deoxyribose-phosphate aldolase [Staphylococcus aureus]	--	1	6.0324e-19	159.44	2	YIDHTLLK(1)PESTR	-3.9379	0.819	0.847	0.822	1.211	1.181	1.231	0.941424	0.877489	0.946455	1.20921	1.01406	1.01137	0.87	0.965	0.869	1.001	1.165	1.217	0.799	0.0319437
AID38565.1	193	K	Deoxyribose-phosphate aldolase [Staphylococcus aureus]	--	1	1.56808e-48	199.84	2	NLEDFNK(1)MVEAGATR	-1.0609	1.888	0.958	1.115	0.529	0.648	0.679	0.941424	0.877489	0.946455	1.20921	1.01406	1.01137	2.005	1.092	1.178	0.437	0.639	0.671	2.447	0.0203001
AID38566.1	295	K	Phosphopentomutase [Staphylococcus aureus]	--	1	0.00639079	67.881	2	DK(1)PGYAQAIK	-5.9518				1.167	1.115	1.051	1.00048	0.938801	0.921322	1.13388	1.03497	0.970543				1.029	1.077	1.083
AID38566.1	188	K	Phosphopentomutase [Staphylococcus aureus]	--	1	2.62139e-11	125.17	2	DPK(1)YLIGR	-6.4338	0.873	1.093	0.875	0.81	1.19	1.181	1.00048	0.938801	0.921322	1.13388	1.03497	0.970543	0.873	1.164	0.95	0.714	1.15	1.217	0.969	0.954466
AID38566.1	352	K	Phosphopentomutase [Staphylococcus aureus]	--	1	9.71572e-15	151.66	2	EYIPVIMYSPK(1)FK	0.10223	1.202	0.981	1.226	0.778	0.611	1.088	1.00048	0.938801	0.921322	1.13388	1.03497	0.970543	1.201	1.045	1.331	0.686	0.59	1.121	1.492	0.102677
AID38566.1	218	K	Phosphopentomutase [Staphylococcus aureus]	--	1	0.00230237	47.561	2	HDYALK(1)PFGK	-2.7396				1.155			1.00048	0.938801	0.921322	1.13388	1.03497	0.970543				1.019
AID38566.1	222	K	Phosphopentomutase [Staphylococcus aureus]	--	1	1.4827e-07	108.4	2	PFGK(1)TVLDHLK	-5.9368	0.808	1.289	1.454	0.554	0.856	0.876	1.00048	0.938801	0.921322	1.13388	1.03497	0.970543	0.808	1.373	1.578	0.489	0.827	0.903	1.694	0.135198
AID38566.1	229	K	Phosphopentomutase [Staphylococcus aureus]	--	1	1.17132e-22	95.677	3	TVLDHLK(1)DGGYDVIAIGK	-6.4044		0.686	1.668		0.385		1.00048	0.938801	0.921322	1.13388	1.03497	0.970543		0.731	1.81		0.372		3.415
AID38566.1	75	K	Phosphopentomutase [Staphylococcus aureus]	--	1	9.60849e-21	85.443	3	LPVVNAVEQPEAYYTK(1)LSEASVGK	-0.13853	0.831	0.238	1.623				1.00048	0.938801	0.921322	1.13388	1.03497	0.970543	0.831	0.254	1.762
AID38566.1	268	K	Phosphopentomutase [Staphylococcus aureus]	--	1	9.80813e-74	222.48	2	SNMDGMDQLMK(1)IVK	-1.2986	0.557	1.365		0.556	1.761	0.925	1.00048	0.938801	0.921322	1.13388	1.03497	0.970543	0.557	1.454		0.49	1.702	0.953	0.959	0.963807
AID38566.1	389	K	Phosphopentomutase [Staphylococcus aureus]	--	1	0.00227368	102.46	2	SYLK(1)ELK	-7.4335	0.861	1.016	0.786	1.232	1.088	1.101	1.00048	0.938801	0.921322	1.13388	1.03497	0.970543	0.861	1.082	0.853	1.087	1.051	1.134	0.855	0.114002
AID38566.1	257	K	Phosphopentomutase [Staphylococcus aureus]	--	1	7.93969e-130	281.54	2	TK(1)SNMDGMDQLMK	-4.4256	1.14	0.556	1.18	1.224	0.712	1.199	1.00048	0.938801	0.921322	1.13388	1.03497	0.970543	1.139	0.592	1.281	1.079	0.688	1.235	1.003	0.950087
AID38570.1	158	K	Phosphonate ABC transporter phosphate-binding periplasmic component [Staphylococcus aureus]	--	1	0.0507794	60.892	2	IK(1)SLK(1)DLK	1.1782	0.97			1.123			0.981816	0.620827				1.39736	0.988
AID38570.1	161	K	Phosphonate ABC transporter phosphate-binding periplasmic component [Staphylococcus aureus]	--	1	0.0507794	60.892	2	IK(1)SLK(1)DLK	1.1782	0.97			1.123			0.981816	0.620827				1.39736	0.988
AID38572.1	241	K	putative nucleotidase [Staphylococcus aureus]	--	1	2.04489e-11	124.46	2	FK(1)QTAVIQPGTR	-7.1651	1.02	0.847	0.807	1.154	1.179	1.079	0.997414	0.896089	1.28385	0.817496	0.792853	1.2123	1.023	0.945	0.629	1.412	1.487	0.89	0.685	0.16724
AID38575.1	785	K	Alcohol dehydrogenase; Acetaldehyde dehydrogenase [Staphylococcus aureus]	--	1	3.39223e-15	121.69	2	ADTDYADIAK(1)FLGLK	-3.9702			0.872				0.820388	0.42927	0.864209	2.08627	0.781658	1.0182			1.009
AID38575.1	287	K	Alcohol dehydrogenase; Acetaldehyde dehydrogenase [Staphylococcus aureus]	--	1	0.000100472	91.783	2	AHQAYFVK(1)K	-7.3549	0.749	0.492	0.957	1.8	0.922	1.257	0.820388	0.42927	0.864209	2.08627	0.781658	1.0182	0.913	1.146	1.107	0.863	1.18	1.235	0.966	0.846596
AID38575.1	37	K	Alcohol dehydrogenase; Acetaldehyde dehydrogenase [Staphylococcus aureus]	--	1	0.0226732	52.591	2	ALEALSK(1)K	-7.3193				1.155			0.820388	0.42927	0.864209	2.08627	0.781658	1.0182				0.554
AID38575.1	141	K	Alcohol dehydrogenase; Acetaldehyde dehydrogenase [Staphylococcus aureus]	--	1	2.47283e-06	46.353	3	AMIAIK(1)TGNPIIFAFHPSAQESSK	-0.38393			0.872				0.820388	0.42927	0.864209	2.08627	0.781658	1.0182			1.009
AID38575.1	868	K	Alcohol dehydrogenase; Acetaldehyde dehydrogenase [Staphylococcus aureus]	--	1	2.18563e-09	144.27	2	DIIQTSYDYK(1)Q	-4.4294	0.738					1.277	0.820388	0.42927	0.864209	2.08627	0.781658	1.0182	0.9					1.254	0.718
AID38575.1	96	K	Alcohol dehydrogenase; Acetaldehyde dehydrogenase [Staphylococcus aureus]	--	1	2.82272e-28	146.58	2	DNK(1)TVGIIGEDK	-6.7587	0.899	0.497	1.236	1.63	0.838	0.981	0.820388	0.42927	0.864209	2.08627	0.781658	1.0182	1.096	1.158	1.43	0.781	1.072	0.963	1.308	0.09346
AID38575.1	764	K	Alcohol dehydrogenase; Acetaldehyde dehydrogenase [Staphylococcus aureus]	--	1	0.00129249	74.849	2	DPQK(1)HALFPK	-8.5562		0.764	1.529	1.13	0.493		0.820388	0.42927	0.864209	2.08627	0.781658	1.0182		1.78	1.769	0.542	0.631		3.026	0.00466547
AID38575.1	770	K	Alcohol dehydrogenase; Acetaldehyde dehydrogenase [Staphylococcus aureus]	--	1	0.00308491	52.837	2	HALFPK(1)YEFFR	-4.6954			0.872				0.820388	0.42927	0.864209	2.08627	0.781658	1.0182			1.009
AID38575.1	279	K	Alcohol dehydrogenase; Acetaldehyde dehydrogenase [Staphylococcus aureus]	--	1	1.87826e-09	105.08	2	DVTNEFK(1)AHQAYFVK	-5.1186	0.646	0.232	0.872	2.089	0.997	1.438	0.820388	0.42927	0.864209	2.08627	0.781658	1.0182	0.787	0.54	1.009	1.001	1.275	1.412	0.633	0.0832648
AID38575.1	272	K	Alcohol dehydrogenase; Acetaldehyde dehydrogenase [Staphylococcus aureus]	--	1	8.70673e-05	94.66	2	EIYK(1)DVTNEFK	10.136	0.851		0.958				0.820388	0.42927	0.864209	2.08627	0.781658	1.0182	1.037		1.109
AID38575.1	587	K	Alcohol dehydrogenase; Acetaldehyde dehydrogenase [Staphylococcus aureus]	--	1	0.0119453	78.178	2	FLDIGK(1)R	-8.319	1.035	0.8	1.096	1.257		0.721	0.820388	0.42927	0.864209	2.08627	0.781658	1.0182	1.262	1.864	1.268	0.603		0.708	2.234	0.0210299
AID38575.1	359	K	Alcohol dehydrogenase; Acetaldehyde dehydrogenase [Staphylococcus aureus]	--	1	3.76083e-07	77.696	2	LSPVLALVK(1)AQSTK	-6.5806				1.404	0.887		0.820388	0.42927	0.864209	2.08627	0.781658	1.0182				0.673	1.135
AID38575.1	695	K	Alcohol dehydrogenase; Acetaldehyde dehydrogenase [Staphylococcus aureus]	--	1	5.70983e-23	177.47	2	LTFEYLK(1)SSVEK	-6.1912	0.759		0.848	1.447	0.886	1.243	0.820388	0.42927	0.864209	2.08627	0.781658	1.0182	0.925		0.981	0.694	1.133	1.221	0.938	0.888629
AID38575.1	452	K	Alcohol dehydrogenase; Acetaldehyde dehydrogenase [Staphylococcus aureus]	--	1	4.77198e-14	78.71	3	NSISHNVSATDLLNIK(1)TIAK	-6.5631	0.896			1.044		1.203	0.820388	0.42927	0.864209	2.08627	0.781658	1.0182	1.092			0.5		1.181	1.299
AID38575.1	235	K	Alcohol dehydrogenase; Acetaldehyde dehydrogenase [Staphylococcus aureus]	--	1	2.70228e-07	49.485	3	PALGVGPGNVPSYIEK(1)TAHIK	-7.0227			0.872				0.820388	0.42927	0.864209	2.08627	0.781658	1.0182			1.009
AID38575.1	581	K	Alcohol dehydrogenase; Acetaldehyde dehydrogenase [Staphylococcus aureus]	--	1	2.52049e-05	133.98	2	QK(1)FLDIGK	-6.5274	0.908	0.75	1.054	1.472		0.775	0.820388	0.42927	0.864209	2.08627	0.781658	1.0182	1.107	1.747	1.22	0.706		0.761	1.851	0.0460186
AID38575.1	197	K	Alcohol dehydrogenase; Acetaldehyde dehydrogenase [Staphylococcus aureus]	--	1	1.96198e-12	88.796	3	QLMNHK(1)GIALVLATGGSGMVK	-7.8829	1.019		0.937	0.685		1.314	0.820388	0.42927	0.864209	2.08627	0.781658	1.0182	1.242		1.084	0.328		1.291	1.437	0.489285
AID38575.1	520	K	Alcohol dehydrogenase; Acetaldehyde dehydrogenase [Staphylococcus aureus]	--	1	2.24392e-09	77.478	3	TEQPQIK(1)IFSEVEPNPSTNTVYK	-6.1335			0.872				0.820388	0.42927	0.864209	2.08627	0.781658	1.0182			1.009
AID38576.1	82	K	capsular polysaccharide synthesis enzyme [Staphylococcus aureus]	--	1	0.023458	47.349	2	EIVK(1)SPR	-4.8333			0.872				0.942799	1.12429	1.08489	0.97993	0.943741	0.924351			0.804
AID38576.1	16	K	capsular polysaccharide synthesis enzyme [Staphylococcus aureus]	--	1	0.000482412	85.813	2	EVLQK(1)NLK	-7.1873					0.961	1.205	0.942799	1.12429	1.08489	0.97993	0.943741	0.924351					1.018	1.304
AID38577.1	212	K	capsular polysaccharide synthesis enzyme [Staphylococcus aureus]	--	1	1.78527e-06	92.707	2	AGSNILGVILNK(1)AK	-4.4762			0.872				1.02146	1.07252	1.12734	0.892775	0.984111	0.901794			0.774
AID38577.1	195	K	capsular polysaccharide synthesis enzyme [Staphylococcus aureus]	--	1	0.000399371	96.311	2	AK(1)TLMEK	-6.5731	1.243	0.873	1.384	0.842	0.68	0.854	1.02146	1.07252	1.12734	0.892775	0.984111	0.901794	1.217	0.814	1.228	0.943	0.691	0.947	1.263	0.256594
AID38577.1	16	K	capsular polysaccharide synthesis enzyme [Staphylococcus aureus]	--	1	1.44097e-30	146.58	2	ENTTTTLFVYEK(1)PK	0.8975	0.861	1.469	0.578	0.837	1.334	0.963	1.02146	1.07252	1.12734	0.892775	0.984111	0.901794	0.843	1.37	0.513	0.938	1.356	1.068	0.811	0.413547
AID38577.1	18	K	capsular polysaccharide synthesis enzyme [Staphylococcus aureus]	--	1	4.34076e-08	131.22	2	PK(1)STISEK	-4.6123	1.705	1.754	1.41	0.205	0.289	0.244	1.02146	1.07252	1.12734	0.892775	0.984111	0.901794	1.669	1.635	1.251	0.23	0.294	0.271	5.73	0.000120873
AID38577.1	24	K	capsular polysaccharide synthesis enzyme [Staphylococcus aureus]	--	1	5.32648e-05	113.7	2	STISEK(1)FR	-5.372	1.137	1.134	1.07			0.349	1.02146	1.07252	1.12734	0.892775	0.984111	0.901794	1.113	1.057	0.949			0.387	2.686
AID38577.1	141	K	capsular polysaccharide synthesis enzyme [Staphylococcus aureus]	--	1	2.32257e-10	108.24	2	FK(1)ELVNLFNER	-5.0821	1.138	1.206	0.857	0.686	0.965	1.101	1.02146	1.07252	1.12734	0.892775	0.984111	0.901794	1.114	1.124	0.76	0.768	0.981	1.221	1.009	0.954462
AID38577.1	55	K	capsular polysaccharide synthesis enzyme [Staphylococcus aureus]	--	0.815728	4.39875e-32	72.368	3	LLVTSEK(0.184)PGAGK(0.816)STVVSNVAITYAQAGYK	-2.4042	0.378	0.623	1.675				1.02146	1.07252	1.12734	0.892775	0.984111	0.901794	0.37	0.581	1.486
AID38577.1	217	K	capsular polysaccharide synthesis enzyme [Staphylococcus aureus]	--	1	3.58891e-72	199.51	2	VDK(1)SSSYYHYYGDE	-2.1035	1.521	1.743	1.501	0.247	0.34	0.267	1.02146	1.07252	1.12734	0.892775	0.984111	0.901794	1.489	1.625	1.331	0.277	0.345	0.296	4.842	5.41888e-05
AID38578.1	56	K	capsular polysaccharide synthesis enzyme [Staphylococcus aureus]	--	1	4.40061e-14	78.75	3	VK(1)SCLNHIESLEEVQALNLK	-6.6711	0.944						1.11105	0.946522	0.953883	1.18302	0.887773	0.917761	0.85
AID38579.1	332	K	Capsular polysaccharide synthesis enzyme Cap8D [Staphylococcus aureus]	--	1	5.54264e-08	101.43	2	FGK(1)NVDIVPIIADVQNR	-6.7605		0.965	1.946	0.355	0.394	1.112	1.09724	1.15811	1.03908	0.843815	0.985621	0.876125		0.833	1.873	0.421	0.4	1.269	1.942	0.288293
AID38579.1	179	K	Capsular polysaccharide synthesis enzyme Cap8D [Staphylococcus aureus]	--	1	5.54912e-09	78.864	2	LEPVLAVDDDEHK(1)R	-4.8335	1.18	1.023	0.769		0.853		1.09724	1.15811	1.03908	0.843815	0.985621	0.876125	1.075	0.883	0.74		0.865		1.04
AID38579.1	396	K	Capsular polysaccharide synthesis enzyme Cap8D [Staphylococcus aureus]	--	1	3.46739e-32	212.93	2	NTAEAAK(1)NAEVK	-5.9041	0.983	1.036	0.899	0.83	1.197	1.071	1.09724	1.15811	1.03908	0.843815	0.985621	0.876125	0.896	0.895	0.865	0.984	1.214	1.222	0.777	0.0262604
AID38579.1	161	K	Capsular polysaccharide synthesis enzyme Cap8D [Staphylococcus aureus]	--	1	1.26426e-18	162.49	2	QMLK(1)SDEMK	-6.7163	1.285	0.571	1.107	1.043	0.829	1.165	1.09724	1.15811	1.03908	0.843815	0.985621	0.876125	1.171	0.493	1.065	1.236	0.841	1.33	0.801	0.430864
AID38579.1	193	K	Capsular polysaccharide synthesis enzyme Cap8D [Staphylococcus aureus]	--	1	0.00160169	42.446	2	VQGK(1)IADIPELVR	-8.742					1.13		1.09724	1.15811	1.03908	0.843815	0.985621	0.876125					1.146
AID38580.1	55	K	capsular polysaccharide synthesis enzyme [Staphylococcus aureus]	--	1	0.00175857	63.397	2	LK(1)FYIGDVR	-8.0769	0.917	1.089	0.924			0.82	0.994268	0.988283	1.06495	1.02056	0.99495	0.936998	0.922	1.102	0.868			0.875	1.102
AID38580.1	338	K	capsular polysaccharide synthesis enzyme [Staphylococcus aureus]	--	1	0.0010767	61.577	2	NELNDYK(1)ASMR	-2.8501	0.944						0.994268	0.988283	1.06495	1.02056	0.99495	0.936998	0.949
AID38580.1	117	K	capsular polysaccharide synthesis enzyme [Staphylococcus aureus]	--	1	9.46543e-07	60.324	3	TNIIGTENVLQSAIHQNVK(1)K	-6.0918			0.872				0.994268	0.988283	1.06495	1.02056	0.99495	0.936998			0.819
AID38580.1	148	K	capsular polysaccharide synthesis enzyme [Staphylococcus aureus]	--	1	0.00499002	67.903	2	VFVAK(1)SR	-7.6493	0.998	0.866					0.994268	0.988283	1.06495	1.02056	0.99495	0.936998	1.004	0.876
AID38581.1	303	K	Capsular polysaccharide synthesis enzyme Cap8F [Staphylococcus aureus]	--	1	5.58839e-05	81.335	2	FLVVSGK(1)GVIR	-9.7467	1.022	1.015	0.803	0.921	1.139	1.138	1.04842	0.995357	1.15329	1.05294	0.859604	0.890388	0.975	1.02	0.696	0.875	1.325	1.278	0.774	0.230023
AID38581.1	17	K	Capsular polysaccharide synthesis enzyme Cap8F [Staphylococcus aureus]	--	1	2.06778e-09	71.912	4	NLK(1)ADLTSTTDHHIFEVHR	-5.8967	1.185			0.832		1.073	1.04842	0.995357	1.15329	1.05294	0.859604	0.890388	1.13			0.79		1.205	1.133
AID38582.1	182	K	Capsular polysaccharide synthesis enzyme Cap8G [Staphylococcus aureus]	--	1	0.000738107	76.255	2	DK(1)INHSDVLNK	-6.1302	0.93		1.033			0.87	1.04314	1.11132	1.02202	0.928398	1.01892	0.876203	0.892		1.011			0.993	0.958
AID38582.1	214	K	Capsular polysaccharide synthesis enzyme Cap8G [Staphylococcus aureus]	--	1	9.76501e-49	233.14	2	EENIDNEK(1)NFK	-5.6448		0.858	0.625	1.215	1.387	1.122	1.04314	1.11132	1.02202	0.928398	1.01892	0.876203		0.772	0.612	1.309	1.361	1.281	0.525	0.00539319
AID38582.1	217	K	Capsular polysaccharide synthesis enzyme Cap8G [Staphylococcus aureus]	--	1	3.55378e-117	257.38	2	NFK(1)SLMNAINDIAK	-7.9151	1.231	0.375	1.578			0.501	1.04314	1.11132	1.02202	0.928398	1.01892	0.876203	1.18	0.337	1.544			0.572	1.784
AID38582.1	364	K	Capsular polysaccharide synthesis enzyme Cap8G [Staphylococcus aureus]	--	1	4.20165e-05	96.957	2	IIQSYK(1)DIINR	-0.43581		0.547	1.98		0.413	0.806	1.04314	1.11132	1.02202	0.928398	1.01892	0.876203		0.492	1.937		0.405	0.92	1.833	0.61611
AID38582.1	250	K	Capsular polysaccharide synthesis enzyme Cap8G [Staphylococcus aureus]	--	0.999998	6.82831e-14	126.17	3	KIEESK(1)FEFDPLVK	-6.2364	0.949	0.947	0.84				1.04314	1.11132	1.02202	0.928398	1.01892	0.876203	0.91	0.852	0.822
AID38582.1	111	K	Capsular polysaccharide synthesis enzyme Cap8G [Staphylococcus aureus]	--	1	9.53992e-07	61.194	3	LK(1)IPVFHMEAGNR	-7.5047	1.02	0.836				1.057	1.04314	1.11132	1.02202	0.928398	1.01892	0.876203	0.978	0.752				1.206	0.717
AID38582.1	228	K	Capsular polysaccharide synthesis enzyme Cap8G [Staphylococcus aureus]	--	1	8.79088e-05	66.953	2	SLMNAINDIAK(1)K	-8.7787				0.997		1.192	1.04314	1.11132	1.02202	0.928398	1.01892	0.876203				1.074		1.36
AID38582.1	231	K	Capsular polysaccharide synthesis enzyme Cap8G [Staphylococcus aureus]	--	1	2.92945e-08	101.45	3	YK(1)IPVIYSTHPR	-7.4351	0.94	1.063	0.808	0.93	1.264	1.045	1.04314	1.11132	1.02202	0.928398	1.01892	0.876203	0.901	0.957	0.791	1.002	1.241	1.193	0.771	0.0401458
AID38583.1	180	K	Capsular polysaccharide synthesis enzyme Cap8H [Staphylococcus aureus]	--	1	0.00511561	54.584	2	ESNVTDEFK(1)K	-5.866						1.048	0.974836	1.13056	0.920192	0.874707	1.17549	0.924219						1.134
AID38583.1	151	K	Capsular polysaccharide synthesis enzyme Cap8H [Staphylococcus aureus]	--	1	2.38027e-48	138	2	LTTLSSEGFLK(1)FLPK	-2.8117	0.369		1.403				0.974836	1.13056	0.920192	0.874707	1.17549	0.924219	0.379		1.525
AID38583.1	112	K	Capsular polysaccharide synthesis enzyme Cap8H [Staphylococcus aureus]	--	1	0.0019008	65.313	2	NK(1)FILNIR	-6.7843			0.872				0.974836	1.13056	0.920192	0.874707	1.17549	0.924219			0.948
AID38583.1	107	K	Capsular polysaccharide synthesis enzyme Cap8H [Staphylococcus aureus]	--	1	0.000480405	69.716	2	SFLEK(1)HYK	-7.366		1.08	1.122	0.839		0.849	0.974836	1.13056	0.920192	0.874707	1.17549	0.924219		0.955	1.219	0.959		0.919	1.158	0.378026
AID38585.1	120	K	Capsular polysaccharide synthesis enzyme Cap8J [Staphylococcus aureus]	--	1	3.69319e-21	118.26	3	GVYIAPNVGIITANHNIK(1)NLK	-2.2224	0.517	1.708	0.517				0.924315	1.2202	1.04249	0.936381	1.00579	0.870817	0.559	1.4	0.496
AID38585.1	123	K	Capsular polysaccharide synthesis enzyme Cap8J [Staphylococcus aureus]	--	1	3.80343e-08	112.73	2	NLK(1)SHAPGEDVK	-8.3866	1.546	1.724	1.233	0.031	0.049		0.924315	1.2202	1.04249	0.936381	1.00579	0.870817	1.673	1.413	1.183	0.033	0.049		34.707	0.000364786
AID38585.1	24	K	Capsular polysaccharide synthesis enzyme Cap8J [Staphylococcus aureus]	--	1	0.0130637	65.879	2	LMNTPLLLFYK(1)K	-3.8426			0.872				0.924315	1.2202	1.04249	0.936381	1.00579	0.870817			0.836
AID38586.1	188	K	capsular polysaccharide synthesis enzyme [Staphylococcus aureus]	--	1	0.00905186	73.637	2	K(1)HFNIVR	-6.0464	1.059	1.065		0.926	1.029	1.054
AID38586.1	69	K	capsular polysaccharide synthesis enzyme [Staphylococcus aureus]	--	1	2.14538e-05	71.896	2	YDLLIVNTK(1)NDR	-3.4902	1.184	0.935			0.822
AID38587.1	384	K	capsular polysaccharide synthesis enzyme [Staphylococcus aureus]	--	1	0.00830476	42.075	2	AHQLFK(1)DK	-5.3215	0.944						1.06221	0.974609	0.974969	1.09786	0.95616	0.934195	0.889
AID38587.1	318	K	capsular polysaccharide synthesis enzyme [Staphylococcus aureus]	--	1	4.64648e-05	57.279	2	EGVGLGVPSK(1)NYGYLAAK	-6.3404	1.285		0.779			0.782	1.06221	0.974609	0.974969	1.09786	0.95616	0.934195	1.21		0.799			0.837	1.2
AID38587.1	326	K	capsular polysaccharide synthesis enzyme [Staphylococcus aureus]	--	1	0.0160404	65.156	2	NYGYLAAK(1)K	-4.919	0.951					1.04	1.06221	0.974609	0.974969	1.09786	0.95616	0.934195	0.895					1.113	0.804
AID38587.1	395	K	capsular polysaccharide synthesis enzyme [Staphylococcus aureus]	--	1	1.33667e-06	117.99	2	EINTMK(1)YYNLLK	-6.1183				1.155			1.06221	0.974609	0.974969	1.09786	0.95616	0.934195				1.052
AID38587.1	270	K	capsular polysaccharide synthesis enzyme [Staphylococcus aureus]	--	1	1.06971e-08	144.27	2	FADVK(1)TAIEDHR	-4.6407	1.05	1.154	0.917	0.915	0.898	1.041	1.06221	0.974609	0.974969	1.09786	0.95616	0.934195	0.989	1.184	0.941	0.833	0.939	1.114	1.079	0.514235
AID38587.1	166	K	capsular polysaccharide synthesis enzyme [Staphylococcus aureus]	--	1	1.78847e-05	59.997	3	HVYK(1)NAENVIVLGTEMK	-7.8088	1.205	0.674		0.854		1.311	1.06221	0.974609	0.974969	1.09786	0.95616	0.934195	1.134	0.692		0.778		1.403	0.837	0.709693
AID38587.1	217	K	capsular polysaccharide synthesis enzyme [Staphylococcus aureus]	--	1	3.19078e-08	118.91	2	IYNDTFK(1)AYR	-7.4283	0.869	0.905	0.814	1.197	1.092	1.213	1.06221	0.974609	0.974969	1.09786	0.95616	0.934195	0.818	0.929	0.835	1.09	1.142	1.298	0.731	0.00889577
AID38587.1	128	K	capsular polysaccharide synthesis enzyme [Staphylococcus aureus]	--	1	1.44722e-20	105.78	2	K(1)YSFVVYDIAPDNAIK	-4.7803	1.233	1.062	1.487	0.402	0.546		1.06221	0.974609	0.974969	1.09786	0.95616	0.934195	1.161	1.09	1.525	0.366	0.571		2.687	0.0180738
AID38587.1	189	K	capsular polysaccharide synthesis enzyme [Staphylococcus aureus]	--	1	1.4088e-20	53.44	4	NYLLNHQISK(1)NPDNIHVIPNWYDMR	-4.4466			0.872				1.06221	0.974609	0.974969	1.09786	0.95616	0.934195			0.894
AID38587.1	162	K	capsular polysaccharide synthesis enzyme [Staphylococcus aureus]	--	1	0.00032272	75.243	2	YINK(1)HVYK	-6.6202	0.88	0.902	1.206	0.924	1.02		1.06221	0.974609	0.974969	1.09786	0.95616	0.934195	0.828	0.925	1.237	0.842	1.067		1.044	0.854409
AID38588.1	78	K	capsular polysaccharide synthesis enzyme [Staphylococcus aureus]	--	1	8.27679e-08	40.324	3	IDTPNVATDLMDSTAYITK(1)TGK	-4.5809			0.872				1.14344	1.19668	1.07071	0.911736	0.823498	0.85393			0.814
AID38588.1	120	K	capsular polysaccharide synthesis enzyme [Staphylococcus aureus]	--	1	0.00020837	81.48	2	PALYNQYELIEK(1)R	-1.1755	0.85	0.868	1.006				1.14344	1.19668	1.07071	0.911736	0.823498	0.85393	0.743	0.725	0.94
AID38588.1	41	K	capsular polysaccharide synthesis enzyme [Staphylococcus aureus]	--	1	0.000414818	69.641	3	QK(1)RPTINNELFNIYK	-10.279		0.918					1.14344	1.19668	1.07071	0.911736	0.823498	0.85393		0.767
AID38588.1	54	K	capsular polysaccharide synthesis enzyme [Staphylococcus aureus]	--	1	5.83722e-19	135.21	3	RPTINNELFNIYK(1)FR	-6.2129			2.273		0.172	0.253	1.14344	1.19668	1.07071	0.911736	0.823498	0.85393			2.123		0.209	0.296	8.408
AID38588.1	175	K	capsular polysaccharide synthesis enzyme [Staphylococcus aureus]	--	1	4.43713e-55	240.82	2	TIK(1)NIVTSEGVHH	-3.9419	0.85	1.079	1.329	0.882	0.827	0.949	1.14344	1.19668	1.07071	0.911736	0.823498	0.85393	0.743	0.902	1.241	0.967	1.004	1.111	0.936	0.606334
AID38588.1	123	K	capsular polysaccharide synthesis enzyme [Staphylococcus aureus]	--	1	7.23153e-05	113.46	2	TK(1)ANVHTIR	-6.8759		1.526	1.476	0.344	0.393		1.14344	1.19668	1.07071	0.911736	0.823498	0.85393		1.275	1.379	0.377	0.477		3.108	0.0116243
AID38589.1	109	K	capsular polysaccharide synthesis enzyme [Staphylococcus aureus]	--	1	2.30927e-32	100.27	3	EGQVGK(1)SDQIDTQTPMNPTTNYGISK	-2.4413	1.043	0.59	1.092				1.09914	0.995329	1.10869	1.06377	0.881015	0.85205	0.949	0.593	0.985
AID38589.1	40	K	capsular polysaccharide synthesis enzyme [Staphylococcus aureus]	--	1	0.00639079	51.872	2	NQLWK(1)STSFK	-11.463		0.845	1.057		0.98		1.09914	0.995329	1.10869	1.06377	0.881015	0.85205		0.849	0.953		1.112		0.81
AID38589.1	45	K	capsular polysaccharide synthesis enzyme [Staphylococcus aureus]	--	1	1.54689e-11	60.708	3	STSFK(1)GYDVLIHTAALVHNNSPQAR	-3.7346		0.918					1.09914	0.995329	1.10869	1.06377	0.881015	0.85205		0.922
AID38589.1	247	K	capsular polysaccharide synthesis enzyme [Staphylococcus aureus]	--	1	0.000844102	92.732	2	YFNK(1)LSVFR	-7.3945	0.806	0.819	1.708	0.711	0.769		1.09914	0.995329	1.10869	1.06377	0.881015	0.85205	0.733	0.823	1.541	0.668	0.873		1.34	0.49192
AID38590.1	181	K	capsular polysaccharide synthesis enzyme [Staphylococcus aureus]	--	1	0.00364843	67.464	2	ACIEAGK(1)R	-10.001	0.804	0.421	1.031	1.741			1.15814	0.885698	1.10934	1.19072	0.801625	0.854476	0.694	0.475	0.929	1.462			0.478
AID38590.1	306	K	capsular polysaccharide synthesis enzyme [Staphylococcus aureus]	--	1	2.33267e-09	117.41	2	ALSGNK(1)VTVFGLTYK	-3.9987	0.602		1.611		0.582		1.15814	0.885698	1.10934	1.19072	0.801625	0.854476	0.52		1.452		0.726		1.358
AID38590.1	390	K	capsular polysaccharide synthesis enzyme [Staphylococcus aureus]	--	1	0.000718627	69.915	2	HK(1)VIFDTK	-6.8794	1.162			1.108	1.004	0.966	1.15814	0.885698	1.10934	1.19072	0.801625	0.854476	1.003			0.931	1.252	1.131	0.908
AID38590.1	396	K	capsular polysaccharide synthesis enzyme [Staphylococcus aureus]	--	1	0.000270798	92.732	2	VIFDTK(1)NVVK	-4.4063	0.659	0.768	1.753	0.968	0.698		1.15814	0.885698	1.10934	1.19072	0.801625	0.854476	0.569	0.867	1.58	0.813	0.871		1.194	0.830428
AID38590.1	241	K	capsular polysaccharide synthesis enzyme [Staphylococcus aureus]	--	1	2.92016e-07	66.66	3	ICNNLNINVLDVIEMANK(1)HPR	-4.7912			0.872				1.15814	0.885698	1.10934	1.19072	0.801625	0.854476			0.786
AID38590.1	174	K	capsular polysaccharide synthesis enzyme [Staphylococcus aureus]	--	1	9.50789e-14	119.52	2	IIGGVTK(1)ACIEAGK	-7.4703	1.204	0.848			0.905		1.15814	0.885698	1.10934	1.19072	0.801625	0.854476	1.04	0.957			1.129		0.884
AID38590.1	386	K	capsular polysaccharide synthesis enzyme [Staphylococcus aureus]	--	1	0.000226601	69.276	2	NLSDSHFDK(1)MK	-5.6284	1.087	0.566	0.784	1.368	1.164	1.173	1.15814	0.885698	1.10934	1.19072	0.801625	0.854476	0.939	0.639	0.707	1.149	1.452	1.373	0.575	0.0141376
AID38591.1	249	K	Capsular polysaccharide synthesis enzyme Cap8P [Staphylococcus aureus]	--	1	1.64003e-07	152.17	2	AIAEK(1)YLSGR	-4.8133	0.945	1.089	0.776	1.014	1.175	1.054	1.02563	1.11333	0.979129	0.977304	0.992576	0.912034	0.921	0.978	0.793	1.038	1.184	1.156	0.797	0.0367999
AID38591.1	126	K	Capsular polysaccharide synthesis enzyme Cap8P [Staphylococcus aureus]	--	1	0.00031617	50.314	3	THQK(1)YSPFPEELNR	-6.0911	0.631		1.161				1.02563	1.11333	0.979129	0.977304	0.992576	0.912034	0.615		1.186
AID38592.1	77	K	Heme-degrading monooxygenase IsdG [Staphylococcus aureus]	--	1	0.00244792	92.677	2	EAHK(1)NVR	-4.0338			0.872				0.971856	0.965993	1.03927	1.01705	0.9781	1.02773			0.839
AID38592.1	82	K	Heme-degrading monooxygenase IsdG [Staphylococcus aureus]	--	1	2.8495e-28	142.73	2	LK(1)SDDDGQQSPILSNK	-4.2503		1.636	1.754	0.127		0.102	0.971856	0.965993	1.03927	1.01705	0.9781	1.02773		1.694	1.688	0.125		0.099	15.098	0.00183109
AID38592.1	96	K	Heme-degrading monooxygenase IsdG [Staphylococcus aureus]	--	1	3.14678e-50	164.56	2	SDDDGQQSPILSNK(1)VFK	-4.5275	0.912			1.036	1.345	0.993	0.971856	0.965993	1.03927	1.01705	0.9781	1.02773	0.938			1.019	1.375	0.966	0.837
AID38592.1	99	K	Heme-degrading monooxygenase IsdG [Staphylococcus aureus]	--	1	1.94597e-22	169.81	2	VFK(1)YDIGYHYQK	-1.6563	0.979	1.035	0.973	0.959	0.999	1.054	0.971856	0.965993	1.03927	1.01705	0.9781	1.02773	1.007	1.071	0.936	0.943	1.021	1.026	1.008	0.886699
AID38592.1	12	K	Heme-degrading monooxygenase IsdG [Staphylococcus aureus]	--	1	2.10443e-09	100.69	2	LQLQK(1)GSAEETIER	-4.6814	1.058		0.805	1.018	1.271	0.997	0.971856	0.965993	1.03927	1.01705	0.9781	1.02773	1.089		0.775	1.001	1.299	0.97	0.855	0.420503
AID38594.1	50	K	Aldehyde dehydrogenase B [Staphylococcus aureus]	--	1	0.00191338	54.584	2	DK(1)DVDHAVK	-6.1329		0.682		1.147	1.396	1.077	1.00115	1.06394	1.02807	0.941085	1.04788	0.917872		0.641		1.219	1.332	1.173	0.516
AID38594.1	340	K	Aldehyde dehydrogenase B [Staphylococcus aureus]	--	1	3.11904e-10	121.86	2	DQLDK(1)IQSYIDAAK	0.34772	0.636	0.578	1.48				1.00115	1.06394	1.02807	0.941085	1.04788	0.917872	0.635	0.543	1.44
AID38594.1	349	K	Aldehyde dehydrogenase B [Staphylococcus aureus]	--	1	1.53909e-71	224.07	3	IQSYIDAAK(1)ESDAQILAGGHR	-4.9685	1.101	0.957	0.762	0.796	1.161	1.259	1.00115	1.06394	1.02807	0.941085	1.04788	0.917872	1.1	0.899	0.741	0.846	1.108	1.372	0.824	0.357547
AID38594.1	471	K	Aldehyde dehydrogenase B [Staphylococcus aureus]	--	1	1.47418e-13	104.49	2	ETYK(1)GALSNYQQVK	-4.0867	0.841	1.282	1.031	0.695		0.974	1.00115	1.06394	1.02807	0.941085	1.04788	0.917872	0.84	1.205	1.003	0.739		1.061	1.129	0.553467
AID38594.1	301	K	Aldehyde dehydrogenase B [Staphylococcus aureus]	--	1	3.08872e-23	152.23	2	LLVHEK(1)IYDQLVPR	-3.3553	1.174		1.559	0.26	0.818	1.068	1.00115	1.06394	1.02807	0.941085	1.04788	0.917872	1.173		1.516	0.276	0.781	1.164	1.816	0.274953
AID38594.1	369	K	Aldehyde dehydrogenase B [Staphylococcus aureus]	--	1	1.64404e-10	53.44	4	LTENGLDK(1)GFFFEPTLIAVPDNHHK	-5.5362			0.872				1.00115	1.06394	1.02807	0.941085	1.04788	0.917872			0.848
AID38596.1	44	K	hypothetical protein SAXN108_0155 [Staphylococcus aureus]	--	1	1.94729e-05	84.699	4	ILHTNDEK(1)HIHILK(1)PK	-7.6264	0.876	0.824	1.04	0.999	1.087	1.21	1.21236	1.0288	1.24093	0.883742	0.799037	0.835123	0.723	0.801	0.838	1.13	1.36	1.449	0.6	0.00419305
AID38596.1	46	K	hypothetical protein SAXN108_0155 [Staphylococcus aureus]	--	1	2.40819e-16	140.01	2	PK(1)DVVLDVDTIK	-5.8194	1.616	1.372	0.952		0.356	0.406	1.21236	1.0288	1.24093	0.883742	0.799037	0.835123	1.333	1.334	0.767		0.446	0.486	2.456	0.0363963
AID38596.1	38	K	hypothetical protein SAXN108_0155 [Staphylococcus aureus]	--	1	1.93426e-36	191.95	4	ILHTNDEK(1)HIHILK(1)PK	-7.6264	1.277	1.139	2.507	0.222	0.194	0.177	1.21236	1.0288	1.24093	0.883742	0.799037	0.835123	1.053	1.107	2.02	0.251	0.243	0.212	5.921	0.0012953
AID38597.1	169	K	hypothetical protein SAXN108_0156 [Staphylococcus aureus]	--	1	1.47698e-30	191.55	2	AVDTPIDGIEK(1)L	-5.0882	1.286	1.176	1.163	0.663	0.73	0.842	1.01755	0.911153	1.06194	1.0731	0.96714	0.969116	1.264	1.291	1.095	0.618	0.755	0.869	1.628	0.0114243
AID38597.1	23	K	hypothetical protein SAXN108_0156 [Staphylococcus aureus]	--	1	2.57827e-06	124.06	2	EELEAK(1)ASSLSTK	-11.528	1.088				0.958		1.01755	0.911153	1.06194	1.0731	0.96714	0.969116	1.069				0.991		1.079
AID38597.1	115	K	hypothetical protein SAXN108_0156 [Staphylococcus aureus]	--	1	1.97768e-14	128.28	3	K(1)K(1)NSVHYEEVPEVEFK	-4.1151	1.22	1.199	1.605	0.469	0.287	0.945	1.01755	0.911153	1.06194	1.0731	0.96714	0.969116	1.199	1.316	1.511	0.437	0.297	0.975	2.356	0.0516201
AID38597.1	116	K	hypothetical protein SAXN108_0156 [Staphylococcus aureus]	--	1	9.30283e-25	198.1	3	K(1)NSVHYEEVPEVEFK(1)R	-6.8686	1.113	1.094	1.464	0.428	0.856	0.862	1.01755	0.911153	1.06194	1.0731	0.96714	0.969116	1.094	1.201	1.379	0.399	0.885	0.889	1.691	0.100494
AID38597.1	130	K	hypothetical protein SAXN108_0156 [Staphylococcus aureus]	--	1	9.78272e-30	220.34	3	NSVHYEEVPEVEFK(1)R	-2.177	1.465	1.372	1.514	0.218	0.914	0.232	1.01755	0.911153	1.06194	1.0731	0.96714	0.969116	1.44	1.506	1.426	0.203	0.945	0.239	3.152	0.0451719
AID38597.1	81	K	hypothetical protein SAXN108_0156 [Staphylococcus aureus]	--	1	0.000128652	120.65	2	LVGK(1)DLDEVK	-5.7513	0.887	0.88	0.738	1.262	1.236	1.12	1.01755	0.911153	1.06194	1.0731	0.96714	0.969116	0.872	0.966	0.695	1.176	1.278	1.156	0.702	0.0237696
AID38598.1	141	K	ABC transporter ATP-binding subunit [Staphylococcus aureus]	--	1	1.99117e-17	77.478	4	AHVHK(1)PNVILMDEPLGALDAFTR	-7.6017		0.474	1.294				0.930169	1.02871	1.00672	0.92696	1.09446	1.01298		0.461	1.285
AID38598.1	35	K	ABC transporter ATP-binding subunit [Staphylococcus aureus]	--	1	4.86446e-18	121.69	2	GEIVTFIGK(1)SGCGK	-4.45			0.611		1.367	1.142	0.930169	1.02871	1.00672	0.92696	1.09446	1.01298			0.607		1.249	1.127	0.511
AID38598.1	118	K	ABC transporter ATP-binding subunit [Staphylococcus aureus]	--	1	7.03322e-08	103.76	3	GK(1)HFPEQLSGGMK	-8.6854	0.06	0.936	1.419		1.047	1.429	0.930169	1.02871	1.00672	0.92696	1.09446	1.01298	0.065	0.91	1.41		0.957	1.411	0.671	0.490681
AID38598.1	129	K	ABC transporter ATP-binding subunit [Staphylococcus aureus]	--	1	0.000828829	81.799	3	HFPEQLSGGMK(1)QR	-5.8756	0.659			1.031	1.082	1.521	0.930169	1.02871	1.00672	0.92696	1.09446	1.01298	0.708			1.112	0.989	1.502	0.59
AID38598.1	170	K	ABC transporter ATP-binding subunit [Staphylococcus aureus]	--	1	2.14635e-37	187.33	2	LQDQLVQLK(1)HK	-4.3906	0.886	1.043	1.043	0.935	0.977	1.106	0.930169	1.02871	1.00672	0.92696	1.09446	1.01298	0.953	1.014	1.036	1.009	0.893	1.092	1.003	0.932057
AID38598.1	3	K	ABC transporter ATP-binding subunit [Staphylococcus aureus]	--	1	3.83115e-05	95.656	4	MIK(1)IQQLQHHFGSHK	-7.2159	0.984	0.71		1.134	0.974	1.405	0.930169	1.02871	1.00672	0.92696	1.09446	1.01298	1.058	0.69		1.223	0.89	1.387	0.749	0.295821
AID38598.1	224	K	ABC transporter ATP-binding subunit [Staphylococcus aureus]	--	1	6.38569e-06	146.88	2	NDSHLLK(1)IR	-4.7066	1.103	1.081	0.692	1.009	1.159	1.007	0.930169	1.02871	1.00672	0.92696	1.09446	1.01298	1.186	1.051	0.687	1.089	1.059	0.994	0.931	0.593324
AID38598.1	161	K	ABC transporter ATP-binding subunit [Staphylococcus aureus]	--	1	1.55518e-14	142.71	2	YK(1)LQDQLVQLK	-4.9737	0.838	0.891	0.55	1.16	1.522	1.217	0.930169	1.02871	1.00672	0.92696	1.09446	1.01298	0.901	0.866	0.546	1.251	1.391	1.201	0.602	0.0334814
AID38599.1	64	K	hypothetical protein SAXN108_0158 [Staphylococcus aureus]	--	1	0.00057013	57.888	3	LLSQHNHPK(1)YK	-5.6942	0.596		1.526	0.715			1.09364	1.07063	1.14308	0.767057	0.916111	1.00948	0.545		1.335	0.932			1.009
AID38599.1	209	K	hypothetical protein SAXN108_0158 [Staphylococcus aureus]	--	1	1.02973e-25	84.105	3	TLK(1)HGDDVIPDAYCCVLVLR	-6.8355			0.872				1.09364	1.07063	1.14308	0.767057	0.916111	1.00948			0.763
AID38601.1	337	K	hypothetical protein SAXN108_0160 [Staphylococcus aureus]	--	1	0.000391244	70.389	2	HLGK(1)LEAELK	2.0522	0.785	0.983				1.151	0.9803	0.999996	0.940201	1.00201	1.07111	1.00638	0.801	0.983				1.144	0.78
AID38603.1	28	K	formate dehydrogenase [Staphylococcus aureus]	--	1	3.20924e-05	103.69	2	ALGLK(1)TFLEER	-6.981	0.963	1.324	0.956		0.668	0.891	0.975545	1.33013	1.15513	0.702745	0.932328	0.90412	0.987	0.995	0.828		0.716	0.985	1.101	0.510413
AID38603.1	336	K	formate dehydrogenase [Staphylococcus aureus]	--	1	0.000686194	78.932	2	IASK(1)SYTAK	-6.5807	0.944						0.975545	1.33013	1.15513	0.702745	0.932328	0.90412	0.968
AID38603.1	235	K	formate dehydrogenase [Staphylococcus aureus]	--	1	5.64217e-14	141.29	3	K(1)HSYLVNTAR	-6.1055	0.891	1.297	1.021	0.778	1.044	0.917	0.975545	1.33013	1.15513	0.702745	0.932328	0.90412	0.913	0.975	0.884	1.107	1.12	1.014	0.855	0.0214817
AID38605.1	23	K	putative non-ribosomal peptide synthetase [Staphylococcus aureus]	--	1	0.000124375	67.548	3	IYK(1)NNTESTTHR	-7.3654	1.099			1.167	0.932		0.960884	0.786345	1.00442	1.15306	1.02408	1.0712	1.144			1.012	0.91		1.19
AID38605.1	1356	K	putative non-ribosomal peptide synthetase [Staphylococcus aureus]	--	1	0.000500202	66.953	3	LTHIQPK(1)SVTAK	-7.9333		0.578		1.402	1.044	1.292	0.960884	0.786345	1.00442	1.15306	1.02408	1.0712		0.735		1.216	1.019	1.206	0.641
AID38605.1	2314	K	putative non-ribosomal peptide synthetase [Staphylococcus aureus]	--	1	0.00131653	57.003	2	MPVK(1)SLLECVK	-7.2929			0.736	1.511		0.888	0.960884	0.786345	1.00442	1.15306	1.02408	1.0712			0.733	1.31		0.829	0.685
AID38605.1	1221	K	putative non-ribosomal peptide synthetase [Staphylococcus aureus]	--	1	1.16041e-05	126.82	2	QLLQK(1)YVEK	-6.3847	0.869	0.828	0.77	1.292	1.177	1.189	0.960884	0.786345	1.00442	1.15306	1.02408	1.0712	0.904	1.053	0.767	1.12	1.149	1.11	0.806	0.0720354
AID38605.1	1900	K	putative non-ribosomal peptide synthetase [Staphylococcus aureus]	--	1	0.000436136	50.116	3	QYLNDHLPK(1)YMIPK	-10.104	0.94		0.876				0.960884	0.786345	1.00442	1.15306	1.02408	1.0712	0.978		0.872
AID38605.1	2213	K	putative non-ribosomal peptide synthetase [Staphylococcus aureus]	--	1	0.000633949	74.269	2	SK(1)FYSELK	-6.7216				1.648	0.648		0.960884	0.786345	1.00442	1.15306	1.02408	1.0712				1.429	0.633
AID38605.1	1679	K	putative non-ribosomal peptide synthetase [Staphylococcus aureus]	--	1	2.98865e-09	101.64	2	VNPEQLQQLINK(1)HR	-3.3993	0.915		1.094	0.956	0.842	1.262	0.960884	0.786345	1.00442	1.15306	1.02408	1.0712	0.952		1.089	0.829	0.822	1.178	1.082	0.6105
AID38606.1	74	K	4'-phosphopantetheinyl transferase [Staphylococcus aureus]	--	1	0.00178711	67.881	2	GK(1)ADIVQHNR	-5.54			0.818	0.717	1.629		1.1274	0.951737	1.02565		0.895214				0.798		1.82		0.438
AID38611.1	83	K	putative ornithine aminotransferase precursor [Staphylococcus aureus]	--	1	0.000494332	62.454	2	VLYSDNLGK(1)WEEK	-3.8206	1.085					0.892
AID38613.1	88	K	Nicotinamidase/isochorismatase family protein [Staphylococcus aureus]	--	1	1.48574e-06	72.327	3	EGDDYSHFHYLLDK(1)R	-9.2485	1.022	0.65	1.05			1.054	1.00283	0.986885	1.06985	0.942066	1.10763	0.890747	1.019	0.659	0.981			1.183	0.749
AID38614.1	491	K	putative thiamine pyrophosphate enzyme [Staphylococcus aureus]	--	1	3.36964e-19	142.03	3	ALPAVFGGK(1)NVEIHDVESSK	-6.919	1.12	1.068	0.913	0.661	1.016	1.186	1.02223	1.01736	1.06756	1.00179	0.956385	0.934673	1.096	1.05	0.855	0.66	1.062	1.269	1.003	0.880272
AID38614.1	110	K	putative thiamine pyrophosphate enzyme [Staphylococcus aureus]	--	1	4.35198e-72	162.6	4	AVEQAGK(1)YVHHSLGEGTFDDYRK	-5.4611	1.051	1.164	1.18	0.727	0.849	0.928	1.02223	1.01736	1.06756	1.00179	0.956385	0.934673	1.028	1.144	1.105	0.726	0.888	0.993	1.257	0.0715431
AID38614.1	264	K	putative thiamine pyrophosphate enzyme [Staphylococcus aureus]	--	1	0.00718148	51.864	2	IAEDK(1)IR	-5.5981				1.155			1.02223	1.01736	1.06756	1.00179	0.956385	0.934673				1.153
AID38614.1	539	K	putative thiamine pyrophosphate enzyme [Staphylococcus aureus]	--	1	2.55558e-33	189.56	2	LIDIAK(1)AFSQQNK	-2.7417	1.215	1.178	0.722	0.759	1.102	1.016	1.02223	1.01736	1.06756	1.00179	0.956385	0.934673	1.189	1.158	0.676	0.758	1.152	1.087	1.009	0.978299
AID38614.1	532	K	putative thiamine pyrophosphate enzyme [Staphylococcus aureus]	--	1	0.00222808	69.716	2	MSVEDAPK(1)K	-7.3875	0.994		0.55			1.379	1.02223	1.01736	1.06756	1.00179	0.956385	0.934673	0.972		0.515			1.475	0.504
AID38616.1	442	K	PTS system, glucose-specific IIC component/ PTS system, glucose-specific IIB component/ PTS system, glucose-specific IIA component [Staphylococcus aureus]	--	1	3.03408e-11	147.72	2	ANIK(1)HLDACITR	-3.775	1.335	1.248	1.459	0.562	0.565	0.595	1.03586	0.991393	0.960825	0.962134	1.01431	1.03548	1.289	1.259	1.518	0.584	0.557	0.575	2.369	0.000142243
AID38616.1	488	K	PTS system, glucose-specific IIC component/ PTS system, glucose-specific IIB component/ PTS system, glucose-specific IIA component [Staphylococcus aureus]	--	1	4.30484e-07	42.066	3	DLGASGVLEVGNNMQAIFGPK(1)SDQIK	-1.54			0.872				1.03586	0.991393	0.960825	0.962134	1.01431	1.03548			0.908
AID38616.1	645	K	PTS system, glucose-specific IIC component/ PTS system, glucose-specific IIB component/ PTS system, glucose-specific IIA component [Staphylococcus aureus]	--	1	7.9086e-92	191.62	3	NHAK(1)SDITPIIVTQGNITNLDFK	-6.0511	1.07	1.01	1.917	0.142	0.554	1.003	1.03586	0.991393	0.960825	0.962134	1.01431	1.03548	1.033	1.019	1.995	0.148	0.546	0.969	2.434	0.140948
AID38616.1	460	K	PTS system, glucose-specific IIC component/ PTS system, glucose-specific IIB component/ PTS system, glucose-specific IIA component [Staphylococcus aureus]	--	1	0.0003503	111.61	2	SK(1)VDVPGLK	-8.3204	1.089		1.015	1.023	0.973	0.981	1.03586	0.991393	0.960825	0.962134	1.01431	1.03548	1.051		1.056	1.063	0.959	0.947	1.064	0.269687
AID38617.1	230	K	hypothetical protein SAXN108_0176 [Staphylococcus aureus]	--	1	0.0035704	46.447	3	QLIDFCK(1)HR	-5.6966	1.178		0.656					1.09213			1.13205	0.775825
AID38618.1	123	K	hypothetical protein SAXN108_0177 [Staphylococcus aureus]	--	1	0.00023239	61.067	2	LAEEDLK(1)NIDLTSK	-0.063238	0.997		1.362		0.7	0.799	0.735759		0.553322	0.838105	2.15102	0.721793	1.355		2.461		0.325	1.107	2.665	0.24398
AID38619.1	102	K	sucrose-specific PTS transporter protein [Staphylococcus aureus]	--	1	0.00296632	44.598	2	MDYK(1)SYAADK	-6.3122	0.944						1.24489	0.914277	0.633957	0.91691	1.46687	0.823099	0.758
AID38619.1	3	K	sucrose-specific PTS transporter protein [Staphylococcus aureus]	--	1	0.038117	47.334	2	TK(1)EQQLAER	-9.188	0.944						1.24489	0.914277	0.633957	0.91691	1.46687	0.823099	0.758
AID38619.1	40	K	sucrose-specific PTS transporter protein [Staphylococcus aureus]	--	1	7.41411e-14	108.5	2	VLDENK(1)VDDQELR	-1.5604			0.456		1.985	0.755	1.24489	0.914277	0.633957	0.91691	1.46687	0.823099			0.719		1.353	0.917	0.633
AID38621.1	361	K	Type I restriction-modification system,restriction subunit R [Staphylococcus aureus]	--	1	9.1936e-10	97.084	3	AIQGNAHLLEQYK(1)TNK	-3.0945	0.83	0.995	0.904				1.08492	0.991848	1.05991	0.992469	0.934431	0.936429	0.765	1.003	0.853
AID38621.1	291	K	Type I restriction-modification system,restriction subunit R [Staphylococcus aureus]	--	1	1.06365e-42	191.95	2	ASQILSQQDDIK(1)K	-6.1259		0.972	0.81			1.062	1.08492	0.991848	1.05991	0.992469	0.934431	0.936429		0.98	0.764			1.134	0.769
AID38621.1	866	K	Type I restriction-modification system,restriction subunit R [Staphylococcus aureus]	--	1	0.000374111	79.311	2	EAEFK(1)GFAGER	-3.9013	0.95	0.913					1.08492	0.991848	1.05991	0.992469	0.934431	0.936429	0.876	0.921
AID38621.1	154	K	Type I restriction-modification system,restriction subunit R [Staphylococcus aureus]	--	1	1.40335e-13	108.24	2	GIDINEAFNQVK(1)R	-8.0125	1.428	0.638	1.037	0.75	1.078		1.08492	0.991848	1.05991	0.992469	0.934431	0.936429	1.316	0.643	0.978	0.756	1.154		1.025	0.987824
AID38621.1	48	K	Type I restriction-modification system,restriction subunit R [Staphylococcus aureus]	--	1	0.000438209	56.938	2	HADK(1)LEGNPLTDK	-5.5188	1.137			0.92			1.08492	0.991848	1.05991	0.992469	0.934431	0.936429	1.048			0.927			1.131
AID38621.1	69	K	Type I restriction-modification system,restriction subunit R [Staphylococcus aureus]	--	1	2.10959e-09	66.619	2	LLTMIDGK(1)SIFESAR	-1.6323			0.872				1.08492	0.991848	1.05991	0.992469	0.934431	0.936429			0.823
AID38621.1	106	K	Type I restriction-modification system,restriction subunit R [Staphylococcus aureus]	--	1	1.59906e-09	71.912	2	NK(1)FQVTNQVSVEDTYK	-3.8686			0.872				1.08492	0.991848	1.05991	0.992469	0.934431	0.936429			0.823
AID38621.1	389	K	Type I restriction-modification system,restriction subunit R [Staphylococcus aureus]	--	1	1.2914e-14	119.43	3	QHFK(1)NAQYFGFTGTPR	-9.3808	0.955	0.737	1.109	0.936	1.025	1.254	1.08492	0.991848	1.05991	0.992469	0.934431	0.936429	0.88	0.743	1.046	0.943	1.097	1.339	0.79	0.172041
AID38621.1	750	K	Type I restriction-modification system,restriction subunit R [Staphylococcus aureus]	--	1	8.35347e-05	70.195	2	SK(1)YLAVYDQVK	-7.3937	1.037	0.995		1.129	0.949		1.08492	0.991848	1.05991	0.992469	0.934431	0.936429	0.956	1.003		1.138	1.016		0.909	0.267912
AID38621.1	759	K	Type I restriction-modification system,restriction subunit R [Staphylococcus aureus]	--	1	0.000116403	74.424	2	YLAVYDQVK(1)R	-8.5223	1.076			0.985	1.174	1.015	1.08492	0.991848	1.05991	0.992469	0.934431	0.936429	0.992			0.992	1.256	1.084	0.893
AID38621.1	898	K	Type I restriction-modification system,restriction subunit R [Staphylococcus aureus]	--	1	9.20011e-05	63.79	3	TISNDYQYSGVVNPHHLK(1)K	-4.1083	0.944						1.08492	0.991848	1.05991	0.992469	0.934431	0.936429	0.87
AID38623.1	260	K	ABC transporter ATP-binding protein [Staphylococcus aureus]	--	1	0.000432888	81.163	2	DDELK(1)SLR	-5.9158				1.271		0.943	0.573466	0.84719	1.03318	1.07094	0.844552	1.63067				1.187		0.578
AID38623.1	18	K	ABC transporter ATP-binding protein [Staphylococcus aureus]	--	1	1.90572e-06	85.813	3	LTIGK(1)QITEVLFQHK	-7.4578			0.872				0.573466	0.84719	1.03318	1.07094	0.844552	1.63067			0.844
AID38623.1	36	K	ABC transporter ATP-binding protein [Staphylococcus aureus]	--	1	6.51724e-08	102.57	2	SEAK(1)SMTIDILEK	-6.5693	0.855		1.078	0.992			0.573466	0.84719	1.03318	1.07094	0.844552	1.63067	1.491		1.043	0.926			1.368
AID38623.1	231	K	ABC transporter ATP-binding protein [Staphylococcus aureus]	--	1	0.00688331	58.889	2	STLAK(1)TVVGLK	-7.7568				1.205		1.003	0.573466	0.84719	1.03318	1.07094	0.844552	1.63067				1.125		0.615
AID38623.1	49	K	ABC transporter ATP-binding protein [Staphylococcus aureus]	--	1	0.00831067	46.447	2	VGIK(1)HATR	-4.6352		0.918					0.573466	0.84719	1.03318	1.07094	0.844552	1.63067		1.084
AID38624.1	39	K	Putative glutathione transporter, permease component [Staphylococcus aureus]	--	1	0.000223929	72.038	2	YK(1)YLSQQK	-5.4959				1.104	1.179
AID38626.1	123	K	RGD-containing lipoprotein [Staphylococcus aureus]	--	1	0.00149332	43.306	2	DK(1)HVDQLLNK	-5.2014			0.872				1.00244	1.16684	0.776389	0.789447	1.25641	1.00848			1.123
AID38628.1	120	K	putative phosphodiesterase [Staphylococcus aureus]	--	1	5.37334e-14	124.06	2	AYIDAISIAGK(1)TFK	-2.7271	0.965	1.304	0.777	0.855	1.036	1.058	0.950179	1.10819	0.8233	0.979794	1.1239	1.01463	1.016	1.177	0.944	0.873	0.922	1.043	1.105	0.302678
AID38628.1	123	K	putative phosphodiesterase [Staphylococcus aureus]	--	1	1.78834e-92	204.33	2	TFK(1)YSAEGPQGLLTDK	-3.1566	1.143	1.446	0.936	0.63	0.95	0.791	0.950179	1.10819	0.8233	0.979794	1.1239	1.01463	1.203	1.305	1.137	0.643	0.845	0.78	1.607	0.0060824
AID38629.1	50	K	putative peptidase [Staphylococcus aureus]	--	1	0.00322086	61.577	3	GQGHSK(1)LEDFFR	-4.5824			0.872				0.904896	0.848814	0.995897	0.825246	1.2106	1.21455			0.876
AID38629.1	75	K	putative peptidase [Staphylococcus aureus]	--	1	3.50061e-05	48.476	4	YQHSPFDGK(1)HYGIDFALPK	-7.219			0.872				0.904896	0.848814	0.995897	0.825246	1.2106	1.21455			0.876
AID38630.1	74	K	Maltose/maltodextrin transport ATP-binding protein MalK; Multiple sugar ABC transporter, ATP-binding protein [Staphylococcus aureus]	--	1	0.000750803	72.042	2	MNDVEPK(1)NR	-6.7535	1.128		1.105	0.622			1.11619	0.839841	1.17735	1.02005	1.03276	0.813802	1.011		0.939	0.61			1.598
AID38634.1	139	K	putative oxidoreductase [Staphylococcus aureus]	--	1	6.37848e-05	62.454	3	FRPDSQFLYK(1)SAQR	-7.7562			0.872				1.13949	0.721416	1.25454	1.42816	0.606245	0.85015			0.695
AID38634.1	116	K	putative oxidoreductase [Staphylococcus aureus]	--	1	0.00197471	65.933	2	MIDTAK(1)STGK	-7.6131				1.294		0.922	1.13949	0.721416	1.25454	1.42816	0.606245	0.85015				0.906		1.085
AID38636.1	44	K	hypothetical protein SAXN108_0195 [Staphylococcus aureus]	--	0.999999	3.31473e-05	61.042	3	FCK(1)LDELLENEDKR	-7.9373	1.154		0.994	1.132	0.922	0.882	1.12712	0.745369	0.995058	1.43425	0.782836	0.91536	1.024		0.999	0.789	1.178	0.964	1.035	0.769593
AID38636.1	54	K	hypothetical protein SAXN108_0195 [Staphylococcus aureus]	--	1	0.00313516	81.335	2	LDELLENEDK(1)R	-5.0263		0.694	0.78	1.578	1.203	0.963	1.12712	0.745369	0.995058	1.43425	0.782836	0.91536		0.931	0.784	1.1	1.537	1.052	0.697	0.127844
AID38637.1	38	K	hypothetical protein SAXN108_0196 [Staphylococcus aureus]	--	1	0.00217572	43.613	2	ADGAVEYGVK(1)NSK	-6.4866						1.048	1.0149	0.985958	0.851635	1.18371	1.03773	0.926074						1.132
AID38637.1	108	K	hypothetical protein SAXN108_0196 [Staphylococcus aureus]	--	1	0.000216859	51.569	3	LFILPNHPIIK(1)SGLYK	-7.3501	0.926		0.889				1.0149	0.985958	0.851635	1.18371	1.03773	0.926074	0.912		1.044
AID38639.1	223	K	putative response regulator [Staphylococcus aureus]	--	1	3.83824e-06	79.795	2	HYEIADK(1)VGFSEYK	-3.7145	1.123	0.918	1.073	0.864	0.966	1.023	0.928905	1.00186	0.946809	1.16389	0.921565	1.03697	1.209	0.916	1.133	0.742	1.048	0.987	1.173	0.293293
AID38639.1	216	K	putative response regulator [Staphylococcus aureus]	--	1	0.000216521	66.664	2	HYK(1)HYEIADK	-7.5459		0.756	1.026				0.928905	1.00186	0.946809	1.16389	0.921565	1.03697		0.755	1.084
AID38639.1	238	K	putative response regulator [Staphylococcus aureus]	--	1	2.68224e-05	90.689	2	K(1)YLQMSPSDYCK	-6.371	1.308	0.835	1.291	0.809	0.762	0.891	0.928905	1.00186	0.946809	1.16389	0.921565	1.03697	1.408	0.833	1.364	0.695	0.827	0.859	1.514	0.097638
AID38639.1	237	K	putative response regulator [Staphylococcus aureus]	--	1	0.000557414	98.009	2	MFSYHFK(1)K	-5.9889	1.139	0.887	1.008	1.119	0.789	1.054	0.928905	1.00186	0.946809	1.16389	0.921565	1.03697	1.226	0.885	1.065	0.961	0.856	1.016	1.121	0.370059
AID38640.1	266	K	putative sensor kinase protein [Staphylococcus aureus]	--	1	0.015713	44.42	2	IYYAK(1)NR	-7.042	0.944									1.02934	1.05033	0.920322
AID38640.1	420	K	putative sensor kinase protein [Staphylococcus aureus]	--	1	2.25813e-06	58.476	3	MMLQPLIENAIK(1)HGR	-9.0706	0.817		0.99							1.02934	1.05033	0.920322
AID38640.1	472	K	putative sensor kinase protein [Staphylococcus aureus]	--	1	1.4593e-13	74.62	4	QSLNNDVFDTK(1)HLGLNHLHNK	-8.6542	0.856	0.983	0.891							1.02934	1.05033	0.920322
AID38642.1	435	K	formate acetyltransferase [Staphylococcus aureus]	--	1	8.68534e-74	236.34	2	ANLAK(1)TLLYAINGGK	-4.4825	1.138	0.873	1.615	0.702	0.456	1.029	0.914792	0.490389	0.790566	2.0571	0.771104	0.976052	1.244	1.78	2.043	0.341	0.591	1.054	2.551	0.0464119
AID38642.1	445	K	formate acetyltransferase [Staphylococcus aureus]	--	1	2.807e-06	99.276	2	TLLYAINGGK(1)DEK	-5.9978	0.528	0.305	0.227	3.45	1.422	0.632	0.914792	0.490389	0.790566	2.0571	0.771104	0.976052	0.577	0.622	0.287	1.677	1.844	0.648	0.356	0.0756089
AID38642.1	448	K	formate acetyltransferase [Staphylococcus aureus]	--	1	8.16461e-32	59.868	3	DEK(1)SGAQVGPNFEGINSEVLEYDEVFK	-3.9946			0.872				0.914792	0.490389	0.790566	2.0571	0.771104	0.976052			1.103
AID38642.1	472	K	formate acetyltransferase [Staphylococcus aureus]	--	1	5.17973e-58	152.17	3	SGAQVGPNFEGINSEVLEYDEVFK(1)K	0.38419			0.872				0.914792	0.490389	0.790566	2.0571	0.771104	0.976052			1.103
AID38642.1	667	K	formate acetyltransferase [Staphylococcus aureus]	--	1	3.80585e-125	270.91	2	DGISNTFSIVPK(1)SLGK	-2.3337	1.306	0.836	1.188	1.012	0.654	0.931	0.914792	0.490389	0.790566	2.0571	0.771104	0.976052	1.428	1.705	1.503	0.492	0.848	0.954	2.021	0.0246561
AID38642.1	671	K	formate acetyltransferase [Staphylococcus aureus]	--	1	0.000223372	58.889	2	SLGK(1)EPEDQNR	-6.2731	1.09					0.886	0.914792	0.490389	0.790566	2.0571	0.771104	0.976052	1.192					0.908	1.313
AID38642.1	104	K	formate acetyltransferase [Staphylococcus aureus]	--	1	3.40537e-39	178.52	2	DLETIVGVQTEK(1)PFK	-3.3642	0.955		0.686	0.877		1.513	0.914792	0.490389	0.790566	2.0571	0.771104	0.976052	1.044		0.868	0.426		1.55	0.968	0.830906
AID38642.1	107	K	formate acetyltransferase [Staphylococcus aureus]	--	0.801329	3.09647e-10	85.813	3	DLETIVGVQTEK(0.199)PFK(0.801)R	-7.4713	0.963	0.509	1.169			1.138	0.914792	0.490389	0.790566	2.0571	0.771104	0.976052	1.053	1.038	1.479			1.166	1.021
AID38642.1	637	K	formate acetyltransferase [Staphylococcus aureus]	--	1	4.2046e-47	214.14	2	DQK(1)GALSSLSSVAK	-5.2741	1.044	0.654	0.746	1.743	0.957	1.018	0.914792	0.490389	0.790566	2.0571	0.771104	0.976052	1.141	1.334	0.944	0.847	1.241	1.043	1.092	0.577633
AID38642.1	648	K	formate acetyltransferase [Staphylococcus aureus]	--	1	8.10833e-51	135.24	2	GALSSLSSVAK(1)IPYDCCK	-5.0712	1.281	0.341		1.833	0.668	1.146	0.914792	0.490389	0.790566	2.0571	0.771104	0.976052	1.4	0.695		0.891	0.866	1.174	1.072	0.951119
AID38642.1	235	K	formate acetyltransferase [Staphylococcus aureus]	--	1	7.9753e-51	216.53	2	ELGQK(1)YGFDLSR	-4.1108	0.961	0.389	0.957	2.078	0.733	1.062	0.914792	0.490389	0.790566	2.0571	0.771104	0.976052	1.051	0.793	1.211	1.01	0.951	1.088	1.002	0.933389
AID38642.1	655	K	formate acetyltransferase [Staphylococcus aureus]	--	1	0.000148258	67.927	3	IPYDCCK(1)DGISNTFSIVPK	-4.3557			0.872				0.914792	0.490389	0.790566	2.0571	0.771104	0.976052			1.103
AID38642.1	77	K	formate acetyltransferase [Staphylococcus aureus]	--	1	5.1191e-26	94.865	3	GGMWDMDTK(1)VASTITSHDAGYLDK	-4.6956			0.872				0.914792	0.490389	0.790566	2.0571	0.771104	0.976052			1.103
AID38642.1	92	K	formate acetyltransferase [Staphylococcus aureus]	--	1	2.94092e-164	240.05	3	VASTITSHDAGYLDK(1)DLETIVGVQTEK	-3.8597	0.788		1.599			0.347	0.914792	0.490389	0.790566	2.0571	0.771104	0.976052	0.861		2.023			0.356	4.051
AID38642.1	619	K	formate acetyltransferase [Staphylococcus aureus]	--	1	0.000272611	47.915	3	K(1)AGEPFAPGANPMHGR	-7.7852				1.155			0.914792	0.490389	0.790566	2.0571	0.771104	0.976052				0.561
AID38642.1	143	K	formate acetyltransferase [Staphylococcus aureus]	--	1	4.37228e-06	98.167	3	K(1)THNQGVFDAYSR	-7.0472	0.757	0.565	0.81	1.823	1.034	1.218	0.914792	0.490389	0.790566	2.0571	0.771104	0.976052	0.828	1.152	1.025	0.886	1.341	1.248	0.865	0.435346
AID38642.1	380	K	formate acetyltransferase [Staphylococcus aureus]	--	1	2.6073e-20	183.57	2	LPDNFK(1)TYCAK	-2.079	0.962	0.672	0.848	1.508	1.005	1.134	0.914792	0.490389	0.790566	2.0571	0.771104	0.976052	1.052	1.37	1.073	0.733	1.303	1.162	1.093	0.601401
AID38642.1	385	K	formate acetyltransferase [Staphylococcus aureus]	--	1	0.000447157	101.82	2	TYCAK(1)MSIK	-4.7797	0.913	0.493		1.942	0.792	1.168	0.914792	0.490389	0.790566	2.0571	0.771104	0.976052	0.998	1.005		0.944	1.027	1.197	0.948	0.629119
AID38642.1	63	K	formate acetyltransferase [Staphylococcus aureus]	--	1	5.02147e-06	91.939	2	LWEQVMQLSK(1)EER	-3.7052	0.202		0.825	1.415		1.693	0.914792	0.490389	0.790566	2.0571	0.771104	0.976052	0.221		1.044	0.688		1.735	0.522	0.459127
AID38642.1	6	K	formate acetyltransferase [Staphylococcus aureus]	--	1	6.76015e-44	153.18	3	MLETNK(1)NHATAWQGFK	-5.1483	1.417	0.614	1.447	1.23	0.457	0.736	0.914792	0.490389	0.790566	2.0571	0.771104	0.976052	1.549	1.252	1.83	0.598	0.593	0.754	2.381	0.00309933
AID38642.1	16	K	formate acetyltransferase [Staphylococcus aureus]	--	1	1.16082e-10	119.94	2	NHATAWQGFK(1)NGR	-5.1798	0.767	0.494	0.818	2.058	0.96	1.131	0.914792	0.490389	0.790566	2.0571	0.771104	0.976052	0.838	1.007	1.035	1	1.245	1.159	0.846	0.144668
AID38642.1	389	K	formate acetyltransferase [Staphylococcus aureus]	--	1	6.19593e-85	170.95	2	MSIK(1)TSSIQYENDDIMR	-4.7195	0.85	0.847	1.231	1.347	0.771	0.962	0.914792	0.490389	0.790566	2.0571	0.771104	0.976052	0.929	1.727	1.557	0.655	1	0.986	1.595	0.12948
AID38642.1	347	K	formate acetyltransferase [Staphylococcus aureus]	--	1	4.81332e-36	229.61	2	PLVTK(1)NSFR	-5.4181	0.87	0.665	0.955	1.708	0.881	1.048	0.914792	0.490389	0.790566	2.0571	0.771104	0.976052	0.951	1.356	1.208	0.83	1.143	1.074	1.154	0.378993
AID38642.1	535	K	formate acetyltransferase [Staphylococcus aureus]	--	1	1.67718e-97	223.38	3	TMATGIAGLSVAADSLSAIK(1)YAQVK	-3.7068	0.944						0.914792	0.490389	0.790566	2.0571	0.771104	0.976052	1.032
AID38642.1	540	K	formate acetyltransferase [Staphylococcus aureus]	--	1	8.39461e-05	108.92	2	YAQVK(1)PIR	-9.6804			0.486	2.024	0.873	0.962	0.914792	0.490389	0.790566	2.0571	0.771104	0.976052			0.615	0.984	1.132	0.986	0.595
AID38643.1	142	K	Pyruvate formate-lyase activating enzyme [Staphylococcus aureus]	--	1	1.30612e-08	150.17	3	HIDNDK(1)HIR	-5.5509	0.514	0.69	1.486				0.962624	0.956416	0.880181	1.17245	1.11623	0.912103	0.534	0.721	1.688
AID38645.1	113	K	hypothetical protein SAXN108_0204 [Staphylococcus aureus]	--	1	0.000122768	88.181	2	SIFK(1)NAFVNVR	-9.033	0.801	1.509	1.007	0.554	0.884	1.144	1.22324	1.02841	1.00184	0.859565	0.920772	0.966178	0.655	1.467	1.005	0.645	0.96	1.184	1.121	0.769775
AID38649.1	650	K	putative fatty oxidation complex protein [Staphylococcus aureus]	--	1	9.47785e-24	154.09	2	AK(1)YEAETNYIPNPR	-3.1747	2.186		1.022	0.602	0.731	0.361	1.68847	1.6413	0.937894	0.501972	0.807288	0.423078	1.295		1.09	1.199	0.906	0.853	1.209	0.278705
AID38649.1	746	K	putative fatty oxidation complex protein [Staphylococcus aureus]	--	1	0.0016524	69.915	2	IAHMLK(1)TGK	-5.0174	1.097	0.77					1.68847	1.6413	0.937894	0.501972	0.807288	0.423078	0.65	0.469
AID38649.1	733	K	putative fatty oxidation complex protein [Staphylococcus aureus]	--	1	0.00932261	49.16	2	IGFIDLLK(1)SK	-5.1567	0.944						1.68847	1.6413	0.937894	0.501972	0.807288	0.423078	0.559
AID38650.1	130	K	putative acyl-CoA dehydrogenase [Staphylococcus aureus]	--	1	0.000111292	103.8	2	EQIAK(1)YVPK	-7.7677	1.516	1.317	0.789	0.499	0.704		1.59306	1.5727	1.01931	0.627776	0.761832	0.425324	0.952	0.837	0.774	0.795	0.924		0.994	0.947409
AID38650.1	237	K	putative acyl-CoA dehydrogenase [Staphylococcus aureus]	--	1	0.000197995	64.266	2	LTNVK(1)VDEADR	-8.2179	1.126	1.309	0.624		0.752		1.59306	1.5727	1.01931	0.627776	0.761832	0.425324	0.707	0.832	0.612		0.987		0.726
AID38650.1	295	K	putative acyl-CoA dehydrogenase [Staphylococcus aureus]	--	1	1.64511e-05	126.48	2	PISK(1)YQLIQEK	-5.6487	1.286	1.194		0.389			1.59306	1.5727	1.01931	0.627776	0.761832	0.425324	0.807	0.759		0.62			1.263
AID38654.1	102	K	putative glutamine amidotransferase class-I [Staphylococcus aureus]	--	1	0.00027113	58.889	2	ALGYAVLK(1)SPVK	-7.6989	0.926	1.048	0.949	0.925	1.182	0.988	0.947789	0.905795	1.06045	1.08911	1.04113	0.955723	0.977	1.157	0.895	0.849	1.135	1.034	1.004	0.96656
AID38655.1	66	K	hypothetical protein SAXN108_0214 [Staphylococcus aureus]	--	1	1.81304e-10	126.32	3	AHETAQNTDLK(1)NEAR	-5.4403	0.952	0.898	0.884				0.941143	1.08321	0.943844	0.943531	1.01946	1.06881	1.012	0.829	0.937
AID38655.1	39	K	hypothetical protein SAXN108_0214 [Staphylococcus aureus]	--	1	2.27496e-20	42.375	4	EETTQTQSVAPNTGEEGMSSASTQSTK(1)TSDIHNESIDK	-5.2232	0.944						0.941143	1.08321	0.943844	0.943531	1.01946	1.06881	1.003
AID38655.1	50	K	hypothetical protein SAXN108_0214 [Staphylococcus aureus]	--	1	7.40839e-11	81.908	3	TSDIHNESIDK(1)QMEAK	-4.8369	1.133	0.719	0.886				0.941143	1.08321	0.943844	0.943531	1.01946	1.06881	1.204	0.664	0.939
AID38656.1	59	K	putative extracellular solute-bindinglipoprotein [Staphylococcus aureus]	--	1	2.46151e-08	68.108	2	IGAAESLFK(1)TNDQGK	-9.0183		0.32	1.441				0.998873	1.02306	0.999436	1.00484	1.01949	0.954306		0.313	1.442
AID38656.1	312	K	putative extracellular solute-bindinglipoprotein [Staphylococcus aureus]	--	1	2.46579e-05	125.17	2	LTK(1)QNIEQAK	-5.8784	0.816	0.812	1.185	1.037	1.035	1.13	0.998873	1.02306	0.999436	1.00484	1.01949	0.954306	0.817	0.794	1.186	1.032	1.015	1.184	0.866	0.313493
AID38656.1	474	K	putative extracellular solute-bindinglipoprotein [Staphylococcus aureus]	--	1	2.46151e-08	62.398	2	NYK(1)VTPEGIYLIDYR	-4.6704			0.872				0.998873	1.02306	0.999436	1.00484	1.01949	0.954306			0.872
AID38656.1	377	K	putative extracellular solute-bindinglipoprotein [Staphylococcus aureus]	--	1	0.00414949	48.701	2	SVDDIEGYLK(1)DR	-2.8498						1.048	0.998873	1.02306	0.999436	1.00484	1.01949	0.954306						1.098
AID38656.1	72	K	putative extracellular solute-bindinglipoprotein [Staphylococcus aureus]	--	1	3.90524e-05	48.476	3	VLVK(1)SYHQPNDTTLDIELK	-6.6911			0.872				0.998873	1.02306	0.999436	1.00484	1.01949	0.954306			0.872
AID38657.1	102	K	hypothetical protein SAXN108_0216 [Staphylococcus aureus]	--	1	8.92038e-06	48.476	3	AIVNQHHHVLLLYSAK(1)DTK	-4.5322						1.048	1.00187	0.957693	1.00476	1.13253	0.93962	0.963531						1.088
AID38657.1	105	K	hypothetical protein SAXN108_0216 [Staphylococcus aureus]	--	1	4.42135e-53	215.61	2	DTK(1)HNQAVVLQQLLNT	-3.9296	1.195	1.021	1.347	0.661	0.683	0.945	1.00187	0.957693	1.00476	1.13253	0.93962	0.963531	1.193	1.066	1.341	0.584	0.727	0.981	1.571	0.0459179
AID38657.1	12	K	hypothetical protein SAXN108_0216 [Staphylococcus aureus]	--	1	2.10795e-08	105.94	2	IYDNK(1)DNTDAIR	-2.9287	0.985	0.593	0.652	1.514	1.345	1.114	1.00187	0.957693	1.00476	1.13253	0.93962	0.963531	0.983	0.619	0.649	1.337	1.431	1.156	0.574	0.0228986
AID38657.1	65	K	hypothetical protein SAXN108_0216 [Staphylococcus aureus]	--	1	0.00257981	48.157	2	LYGAFK(1)EK	-6.9967		0.923			1.124		1.00187	0.957693	1.00476	1.13253	0.93962	0.963531		0.964			1.196		0.806
AID38657.1	59	K	hypothetical protein SAXN108_0216 [Staphylococcus aureus]	--	1	0.000385671	40.861	3	QWFQHDPK(1)LYGAFK	-6.5889				1.155			1.00187	0.957693	1.00476	1.13253	0.93962	0.963531				1.02
AID38659.1	339	K	flavohemoprotein [Staphylococcus aureus]	--	1	2.12703e-43	180.17	2	AFLANK(1)PEIYICGGTK	-2.2679	0.915	1.223	0.931	0.704	0.863	1.32	0.959275	0.859493	0.971345	1.20201	0.994399	1.01348	0.954	1.423	0.958	0.586	0.868	1.302	1.21	0.445171
AID38659.1	49	K	flavohemoprotein [Staphylococcus aureus]	--	1	3.1716e-67	230.23	3	AHPELLNMFNQTNQK(1)R	-5.3021	1.433	0.965	1.369	0.851	0.588	0.634	0.959275	0.859493	0.971345	1.20201	0.994399	1.01348	1.494	1.123	1.409	0.708	0.591	0.626	2.091	0.00198703
AID38659.1	11	K	flavohemoprotein [Staphylococcus aureus]	--	1	5.51715e-05	75.474	2	DIIK(1)QTVPLLK	-7.8786				0.984	1.283	1.062	0.959275	0.859493	0.971345	1.20201	0.994399	1.01348				0.819	1.29	1.048
AID38659.1	18	K	flavohemoprotein [Staphylococcus aureus]	--	1	0.000448635	102.55	2	QTVPLLK(1)EK	-6.7741	0.942	0.85	0.631		1.529		0.959275	0.859493	0.971345	1.20201	0.994399	1.01348	0.982	0.989	0.65		1.538		0.568
AID38659.1	315	K	flavohemoprotein [Staphylococcus aureus]	--	1	1.8764e-43	157.7	3	DNFNSIANHYDNAK(1)LYTHLK	-5.0159	0.927	0.823		1.034	1.096	1.318	0.959275	0.859493	0.971345	1.20201	0.994399	1.01348	0.966	0.958		0.86	1.102	1.3	0.885	0.535111
AID38659.1	321	K	flavohemoprotein [Staphylococcus aureus]	--	1	8.46653e-52	209.93	3	LYTHLK(1)GEQGYIGAEELK	-3.8084	0.974	0.882	0.795	1.206		1.104	0.959275	0.859493	0.971345	1.20201	0.994399	1.01348	1.015	1.026	0.818	1.003		1.089	0.911	0.401463
AID38659.1	150	K	flavohemoprotein [Staphylococcus aureus]	--	1	2.19425e-09	89.382	2	EIYDQMMWIGFK(1)PFK	-0.76331		0.918					0.959275	0.859493	0.971345	1.20201	0.994399	1.01348		1.068
AID38659.1	153	K	flavohemoprotein [Staphylococcus aureus]	--	1	0.00019795	106.93	2	PFK(1)ITNIK	-8.7305	0.793	0.913	0.672	1.437	1.094	1.24	0.959275	0.859493	0.971345	1.20201	0.994399	1.01348	0.827	1.062	0.692	1.195	1.1	1.224	0.733	0.0648049
AID38659.1	20	K	flavohemoprotein [Staphylococcus aureus]	--	1	5.85805e-55	202.72	2	EK(1)GTEITSIFYPK	-4.5122	0.832	0.872	0.664	1.208	1.277	1.29	0.959275	0.859493	0.971345	1.20201	0.994399	1.01348	0.867	1.015	0.684	1.005	1.284	1.273	0.72	0.0751346
AID38659.1	31	K	flavohemoprotein [Staphylococcus aureus]	--	1	1.85944e-72	188.6	2	GTEITSIFYPK(1)MFK	-3.2171	1.278	0.894	1.162	0.631	0.654	1.273	0.959275	0.859493	0.971345	1.20201	0.994399	1.01348	1.332	1.04	1.196	0.525	0.658	1.256	1.463	0.17472
AID38659.1	34	K	flavohemoprotein [Staphylococcus aureus]	--	1	1.34489e-130	273.94	3	MFK(1)AHPELLNMFNQTNQK	-5.8784	1.169	0.552	1.205	1.006	0.749	1.305	0.959275	0.859493	0.971345	1.20201	0.994399	1.01348	1.219	0.642	1.241	0.837	0.753	1.288	1.078	0.836782
AID38659.1	301	K	flavohemoprotein [Staphylococcus aureus]	--	1	5.40045e-08	41.813	4	GLDTQMVQVAENEQHLPFK(1)DNFNSIANHYDNAK	0.37019			0.872				0.959275	0.859493	0.971345	1.20201	0.994399	1.01348			0.898
AID38659.1	209	K	flavohemoprotein [Staphylococcus aureus]	--	1	6.32078e-85	238.01	3	HYSIVSGDK(1)NHLTFGVK	-3.5728	0.857	0.747	0.866	1.205	1.165	1.269	0.959275	0.859493	0.971345	1.20201	0.994399	1.01348	0.893	0.869	0.892	1.002	1.172	1.252	0.775	0.0196461
AID38659.1	217	K	flavohemoprotein [Staphylococcus aureus]	--	1	1.346e-35	215.14	2	NHLTFGVK(1)R	-5.8546	0.917	0.743	0.852	1.43	1.099	1.081	0.959275	0.859493	0.971345	1.20201	0.994399	1.01348	0.956	0.864	0.877	1.19	1.105	1.067	0.802	0.0080896
AID38659.1	7	K	flavohemoprotein [Staphylococcus aureus]	--	1	1.14878e-20	176.45	2	MLTEQEK(1)DIIK	-5.2844	0.926	0.491	0.708	1.684	0.947	1.443	0.959275	0.859493	0.971345	1.20201	0.994399	1.01348	0.965	0.571	0.729	1.401	0.952	1.424	0.6	0.061351
AID38660.1	304	K	L-lactate dehydrogenase [Staphylococcus aureus]	--	1	4.4768e-06	120.33	3	NVVEIPLNDEEQSK(1)FAHSAK(1)TLK	-0.10208	0.904	0.883	1.048	1.195	0.823	1.168	1.15159	1.05978	1.15558	0.985976	0.807105	0.839961	0.785	0.833	0.907	1.212	1.02	1.391	0.697	0.0231176
AID38660.1	141	K	L-lactate dehydrogenase [Staphylococcus aureus]	--	1	0.000811351	86.205	2	FSGLPK(1)ER	-11.608		0.436	1.33				1.15159	1.05978	1.15558	0.985976	0.807105	0.839961		0.411	1.151
AID38660.1	52	K	L-lactate dehydrogenase [Staphylococcus aureus]	--	1	3.99993e-41	201.65	3	GDVMDLK(1)HATPYSPTTVR	-5.7681	1.108	0.773	1.529	0.851	0.733	0.888	1.15159	1.05978	1.15558	0.985976	0.807105	0.839961	0.962	0.729	1.323	0.863	0.908	1.057	1.066	0.846019
AID38660.1	104	K	L-lactate dehydrogenase [Staphylococcus aureus]	--	1	3.38056e-68	202.72	2	IFK(1)SIVGEVMASK	-5.8881	1.056	0.879	1.488	0.744	0.756	0.948	1.15159	1.05978	1.15558	0.985976	0.807105	0.839961	0.917	0.829	1.288	0.755	0.937	1.129	1.076	0.720595
AID38660.1	98	K	L-lactate dehydrogenase [Staphylococcus aureus]	--	1	5.12122e-36	206.38	2	LDLVSK(1)NLK(1)IFK	-4.91	0.978	1.093	0.901	1.067	0.97	1.004	1.15159	1.05978	1.15558	0.985976	0.807105	0.839961	0.849	1.031	0.78	1.082	1.202	1.195	0.765	0.0373417
AID38660.1	101	K	L-lactate dehydrogenase [Staphylococcus aureus]	--	1	1.9599e-06	126.48	2	LDLVSK(1)NLK(1)IFK	-4.91	0.815	1.344	1.362		0.306	0.881	1.15159	1.05978	1.15558	0.985976	0.807105	0.839961	0.708	1.268	1.179		0.379	1.049	1.473	0.361644
AID38660.1	298	K	L-lactate dehydrogenase [Staphylococcus aureus]	--	1	3.26812e-28	189.07	3	NVVEIPLNDEEQSK(1)FAHSAK(1)TLK	-0.10208	1.018	1.049	1.097	0.901	0.937	0.955	1.15159	1.05978	1.15558	0.985976	0.807105	0.839961	0.884	0.99	0.949	0.914	1.161	1.137	0.879	0.209485
AID38660.1	208	K	L-lactate dehydrogenase [Staphylococcus aureus]	--	1	4.73431e-186	292.67	3	TLLEQRPEGK(1)AQIEQIFVQTR	-3.0542	1.163	1.037	1.529	0.51	0.603	0.953	1.15159	1.05978	1.15558	0.985976	0.807105	0.839961	1.01	0.979	1.323	0.517	0.747	1.135	1.381	0.213264
AID38660.1	65	K	L-lactate dehydrogenase [Staphylococcus aureus]	--	1	8.16572e-78	179.37	3	VK(1)AGEYSDCHDADLVVICAGAAQK	-2.716	1.146	1.095	1.372	0.693	0.599	0.932	1.15159	1.05978	1.15558	0.985976	0.807105	0.839961	0.995	1.033	1.187	0.703	0.742	1.11	1.258	0.181467
AID38662.1	423	K	PTS system, maltose and glucose-specific IIC component / PTS system, maltose and lucose-specific IIB component [Staphylococcus aureus]	--	1	2.31962e-37	151.52	2	EDK(1)AAAQQVEATER	-2.6081	1.365	0.833	0.991	0.962	0.807	1.01	0.721489	0.518394	0.852721	1.29035	1.29897	1.31807	1.892	1.607	1.162	0.746	0.621	0.766	2.185	0.00829803
AID38662.1	157	K	PTS system, maltose and glucose-specific IIC component / PTS system, maltose and lucose-specific IIB component [Staphylococcus aureus]	--	1	9.67072e-06	44.571	3	YHK(1)VVLPPYLGFFGGSR	-6.5749			0.872				0.721489	0.518394	0.852721	1.29035	1.29897	1.31807			1.023
AID38664.1	147	K	putative PTS multi-domain regulatorcomponent [Staphylococcus aureus]	--	1	0.000886988	41.87	3	K(1)HGYEIVGDEFEVR	-7.8948	0.944
AID38664.1	177	K	putative PTS multi-domain regulatorcomponent [Staphylococcus aureus]	--	1	1.24685e-06	134.2	3	LNHDITK(1)SEVLK	-6.0417	0.952	0.924			1.151	1.013
AID38666.1	32	K	PTS system, galactitol-specific IIB component [Staphylococcus aureus]	--	1	0.000810534	79.311	2	EHNIK(1)VDIK	-9.5707		1.415	1.348	0.47	0.572			1.58288		0.662871	0.873519	0.880725		0.894		0.709	0.655		1.311
AID38666.1	64	K	PTS system, galactitol-specific IIB component [Staphylococcus aureus]	--	1	0.00844777	57.032	2	EYK(1)FPVINAR	-11.145	0.95		0.866					1.58288		0.662871	0.873519	0.880725
AID38672.1	83	K	putative zinc-binding dehydrogenase [Staphylococcus aureus]	--	1	9.06047e-18	115.35	2	GTK(1)VVMVPNTPTEK	-6.3561	1.03	0.702	1.007	1.186	1.004	1.126	1.03595		0.992932		0.971122		0.994		1.014		1.034		0.971
AID38672.1	197	K	putative zinc-binding dehydrogenase [Staphylococcus aureus]	--	1	5.06714e-06	132.39	2	IYVFGK(1)TDYK	-5.9472	1.008	1.175	1.013	0.829	1.041	0.893	1.03595		0.992932		0.971122		0.973		1.02		1.072		0.93
AID38672.1	296	K	putative zinc-binding dehydrogenase [Staphylococcus aureus]	--	1	0.00590813	50.834	2	K(1)YPDIVEK	-5.416	1.016	0.959		0.883		1.168	1.03595		0.992932		0.971122		0.981
AID38677.1	272	K	putative zinc-binding dehydrogenase [Staphylococcus aureus]	--	1	4.35018e-05	80.815	2	LVLEK(1)GLTLIGSSR	-1.6026			0.872				0.978733	0.993022	0.957689	1.02926	1.04139	0.999914			0.911
AID38673.1	547	K	putative CDP-Glycerol:Poly(glycerophosphate) glycerophosphotransferase [Staphylococcus aureus]	--	1	5.84103e-06	125.98	2	HFK(1)YQDGR	-4.4525	0.978	0.853	0.961	1.031	1.107	1.112	1.02964	1.04527	1.019	0.957517	0.983581	0.964989	0.95	0.816	0.943	1.077	1.125	1.152	0.808	0.0155188
AID38678.1	316	K	putative CDP-Glycerol:Poly(glycerophosphate) glycerophosphotransferase [Staphylococcus aureus]	--	1	2.9539e-16	174.23	3	K(1)GGPFIDSLNHR	-7.9984	1.351	1.396	0.96	0.67	0.835	0.658	0.983584	1.02849	1.01787	0.973789	0.9865	1.00978	1.374	1.357	0.943	0.688	0.846	0.652	1.681	0.0253067
AID38678.1	389	K	putative CDP-Glycerol:Poly(glycerophosphate) glycerophosphotransferase [Staphylococcus aureus]	--	1	0.00068765	72.365	2	K(1)VILFAPTFR	-7.3526	0.883	0.865	0.694		1.327	1.208	0.983584	1.02849	1.01787	0.973789	0.9865	1.00978	0.898	0.841	0.682		1.345	1.196	0.635	0.0286498
AID38673.1	559	K	putative CDP-Glycerol:Poly(glycerophosphate) glycerophosphotransferase [Staphylococcus aureus]	--	1	0.0129279	49.96	2	LVK(1)DLFR	-8.4047				1.155			1.02964	1.04527	1.019	0.957517	0.983581	0.964989				1.206
AID38678.1	437	K	putative CDP-Glycerol:Poly(glycerophosphate) glycerophosphotransferase [Staphylococcus aureus]	--	1	0.00102436	66.087	2	MHPFVK(1)NR	-10.151	0.712	1.539	1.165	0.549	0.857		0.983584	1.02849	1.01787	0.973789	0.9865	1.00978	0.724	1.496	1.145	0.564	0.869		1.565	0.270116
AID38673.1	45	K	putative CDP-Glycerol:Poly(glycerophosphate) glycerophosphotransferase [Staphylococcus aureus]	--	1	5.62831e-18	170.22	2	NLTETK(1)TLEANEMK	-6.693	0.863		0.663		1.29	1.242	1.02964	1.04527	1.019	0.957517	0.983581	0.964989	0.838		0.651		1.312	1.287	0.573	0.0467429
AID38673.1	187	K	putative CDP-Glycerol:Poly(glycerophosphate) glycerophosphotransferase [Staphylococcus aureus]	--	1	0.00230237	69.915	3	QGHK(1)ASFESR	-5.9668	0.944						1.02964	1.04527	1.019	0.957517	0.983581	0.964989	0.917
AID38673.1	240	K	putative CDP-Glycerol:Poly(glycerophosphate) glycerophosphotransferase [Staphylococcus aureus]	--	1	1.9997e-05	81.335	2	QK(1)VDFDYDIK	-6.1995	1.033	0.993	1.173	0.812	0.876	1.05	1.02964	1.04527	1.019	0.957517	0.983581	0.964989	1.003	0.95	1.151	0.848	0.891	1.088	1.098	0.369957
AID38673.1	183	K	putative CDP-Glycerol:Poly(glycerophosphate) glycerophosphotransferase [Staphylococcus aureus]	--	1	1.55025e-05	76.563	3	SGVIATSAHWLHK(1)QGHK	-6.0646	0.977					1.012	1.02964	1.04527	1.019	0.957517	0.983581	0.964989	0.949					1.049	0.905
AID38673.1	213	K	putative CDP-Glycerol:Poly(glycerophosphate) glycerophosphotransferase [Staphylococcus aureus]	--	1	0.000379838	58.889	2	SK(1)TILFTSDSR	-13.101	0.878		1.487			0.382	1.02964	1.04527	1.019	0.957517	0.983581	0.964989	0.853		1.459			0.396	2.919
AID38673.1	5	K	putative CDP-Glycerol:Poly(glycerophosphate) glycerophosphotransferase [Staphylococcus aureus]	--	1	6.05892e-06	66.509	3	TK(1)QAIHIDNIYWER	-5.419	0.965	0.883	0.94	0.896		1.219	1.02964	1.04527	1.019	0.957517	0.983581	0.964989	0.937	0.845	0.922	0.936		1.263	0.82	0.211525
AID38673.1	544	K	putative CDP-Glycerol:Poly(glycerophosphate) glycerophosphotransferase [Staphylococcus aureus]	--	1	0.00135323	81.163	3	VVPFLDK(1)HFK	-6.3983	0.802	1.109	0.885	1.072			1.02964	1.04527	1.019	0.957517	0.983581	0.964989	0.779	1.061	0.868	1.12			0.806
AID38673.1	425	K	putative CDP-Glycerol:Poly(glycerophosphate) glycerophosphotransferase [Staphylococcus aureus]	--	1	1.80529e-16	141.44	2	YCEK(1)HNAVVLFK	-3.1167	0.954	1.034	0.961	0.994	0.935	1.125	1.02964	1.04527	1.019	0.957517	0.983581	0.964989	0.927	0.989	0.943	1.038	0.951	1.166	0.906	0.199473
AID38675.1	94	K	putative teichoic acid biosynthesis protein [Staphylococcus aureus]	--	1	0.001433	65.404	2	AK(1)AWMINTR	-8.2081	0.948	0.503	1.213	1.167	1.183		1.00915	1.06325	1.03837	0.951195	0.997187	0.940857	0.939	0.473	1.168	1.227	1.186		0.713	0.331726
AID38675.1	332	K	putative teichoic acid biosynthesis protein [Staphylococcus aureus]	--	1	0.00719171	49.96	2	GFYMDYK(1)K	-4.3086		0.918					1.00915	1.06325	1.03837	0.951195	0.997187	0.940857		0.863
AID38675.1	23	K	putative teichoic acid biosynthesis protein [Staphylococcus aureus]	--	1	0.0288883	42.835	2	LLSK(1)LPNK	-7.4108						1.048	1.00915	1.06325	1.03837	0.951195	0.997187	0.940857						1.114
AID38675.1	27	K	putative teichoic acid biosynthesis protein [Staphylococcus aureus]	--	1	0.000333074	62.454	3	LPNK(1)NLIYFESFHGK	-6.1609	0.819	0.669	1.494		0.776	1.052	1.00915	1.06325	1.03837	0.951195	0.997187	0.940857	0.812	0.629	1.439		0.778	1.118	1.013	0.929746
AID38675.1	38	K	putative teichoic acid biosynthesis protein [Staphylococcus aureus]	--	1	1.07443e-09	84.266	3	NLIYFESFHGK(1)QYSDNPK	-6.4567	1.073		0.913		0.922		1.00915	1.06325	1.03837	0.951195	0.997187	0.940857	1.063		0.879		0.925		1.05
AID38675.1	148	K	putative teichoic acid biosynthesis protein [Staphylococcus aureus]	--	1	6.43522e-30	181.44	2	MLGTNTQNYQDGFK(1)K	-3.0893	1.029	0.867	0.893	1.14	0.929	1.186	1.00915	1.06325	1.03837	0.951195	0.997187	0.940857	1.02	0.815	0.86	1.198	0.932	1.261	0.795	0.121719
AID38675.1	124	K	putative teichoic acid biosynthesis protein [Staphylococcus aureus]	--	1	0.00206625	47.915	2	TTYLQTWHGTPLK(1)K	-5.219			0.872				1.00915	1.06325	1.03837	0.951195	0.997187	0.940857			0.84
AID38675.1	370	K	putative teichoic acid biosynthesis protein [Staphylococcus aureus]	--	1	2.69773e-06	61.23	3	TVFYQK(1)FCSLEDGHASQR	-5.6805	1.009	0.903	1.192	0.608		1.106	1.00915	1.06325	1.03837	0.951195	0.997187	0.940857	1	0.849	1.148	0.639		1.176	1.101	0.633168
AID38676.1	69	K	2-C-methyl-D-erythritol 4-phosphate cytidylyltransferase [Staphylococcus aureus]	--	1	0.00150721	110.22	2	FK(1)ISDER	-5.169	0.918	0.963	0.666	1.128	1.243	1.193	0.941271	0.978404	0.935627	1.12557	1.0737	0.94543	0.975	0.984	0.712	1.002	1.158	1.262	0.781	0.113571
AID38676.1	217	K	2-C-methyl-D-erythritol 4-phosphate cytidylyltransferase [Staphylococcus aureus]	--	1	9.94757e-14	86.729	2	GELYNIK(1)VTTPYDLK	-18.165	0.178	1.384			1.472		0.941271	0.978404	0.935627	1.12557	1.0737	0.94543	0.189	1.415			1.371		0.585
AID38676.1	225	K	2-C-methyl-D-erythritol 4-phosphate cytidylyltransferase [Staphylococcus aureus]	--	1	1.52154e-30	139.7	2	VTTPYDLK(1)VANAIIR	-3.0929	1.111	1.054	1.49	0.466	0.94	0.766	0.941271	0.978404	0.935627	1.12557	1.0737	0.94543	1.18	1.077	1.593	0.414	0.875	0.81	1.834	0.0723219
AID38676.1	62	K	2-C-methyl-D-erythritol 4-phosphate cytidylyltransferase [Staphylococcus aureus]	--	1	1.19004e-31	141.87	3	IIIATPQQWMTHTK(1)DTLR	-7.1319	1.015	0.871	1.697	0.475	0.693	1.054	0.941271	0.978404	0.935627	1.12557	1.0737	0.94543	1.078	0.89	1.814	0.422	0.645	1.115	1.733	0.174092
AID38676.1	204	K	2-C-methyl-D-erythritol 4-phosphate cytidylyltransferase [Staphylococcus aureus]	--	1	0.0212077	55.235	2	IIVETNK(1)PVR	-6.2214		1.08	0.719				0.941271	0.978404	0.935627	1.12557	1.0737	0.94543		1.104	0.768
AID38676.1	210	K	2-C-methyl-D-erythritol 4-phosphate cytidylyltransferase [Staphylococcus aureus]	--	1	2.87731e-07	140.05	2	LVK(1)GELYNIK	-7.3568	0.777	0.873	0.907	1.178	1.173	1.181	0.941271	0.978404	0.935627	1.12557	1.0737	0.94543	0.825	0.892	0.969	1.047	1.092	1.249	0.793	0.030566
AID38676.1	2	K	2-C-methyl-D-erythritol 4-phosphate cytidylyltransferase [Staphylococcus aureus]	--	1	7.77976e-18	121.86	2	MK(1)YAGILAGGIGSR	-3.1615	0.976	0.903	0.864	1.071	1.035	1.203	0.941271	0.978404	0.935627	1.12557	1.0737	0.94543	1.037	0.923	0.923	0.952	0.964	1.272	0.904	0.414966
AID38676.1	197	K	2-C-methyl-D-erythritol 4-phosphate cytidylyltransferase [Staphylococcus aureus]	--	0.993665	3.16103e-06	51.07	3	SILSDACK(0.994)IIVETNK(0.006)PVR	-7.7976	0.944						0.941271	0.978404	0.935627	1.12557	1.0737	0.94543	1.003
AID38677.1	104	K	putative zinc-binding dehydrogenase [Staphylococcus aureus]	--	1	2.52517e-83	212.78	2	DDVIAENYLK(1)SSYFR	-2.2788	1.351	0.997	1.909		0.06	0.252	0.978733	0.993022	0.957689	1.02926	1.04139	0.999914	1.38	1.004	1.993		0.058	0.252	9.413	0.0269899
AID38677.1	83	K	putative zinc-binding dehydrogenase [Staphylococcus aureus]	--	1	9.06047e-18	115.35	2	GTK(1)VVMVPNTPTEK	-6.3561	1.03	0.702	1.007	1.186	1.004	1.126	0.978733	0.993022	0.957689	1.02926	1.04139	0.999914	1.052	0.707	1.051	1.152	0.964	1.126	0.867	0.336971
AID38677.1	80	K	putative zinc-binding dehydrogenase [Staphylococcus aureus]	--	1	0.0180309	43.734	2	GVFNK(1)GTK	-7.3451						1.048	0.978733	0.993022	0.957689	1.02926	1.04139	0.999914						1.048
AID38677.1	197	K	putative zinc-binding dehydrogenase [Staphylococcus aureus]	--	1	5.06714e-06	132.39	2	IYVFGK(1)TDYK	-5.9472	1.008	1.175	1.013	0.829	1.041	0.893	0.978733	0.993022	0.957689	1.02926	1.04139	0.999914	1.03	1.183	1.058	0.805	1	0.893	1.212	0.0617281
AID38677.1	191	K	putative zinc-binding dehydrogenase [Staphylococcus aureus]	--	1	8.86535e-08	73.655	2	LYPESK(1)IYVFGK	-6.2049	0.878	1.161	0.868		0.992	0.977	0.978733	0.993022	0.957689	1.02926	1.04139	0.999914	0.897	1.169	0.906		0.953	0.977	1.027	0.87885
AID38677.1	75	K	putative zinc-binding dehydrogenase [Staphylococcus aureus]	--	1	1.23982e-51	136.99	3	LPMSLIHEGVGEVVFDSK(1)GVFNK	3.6499	0.668		1.128				0.978733	0.993022	0.957689	1.02926	1.04139	0.999914	0.683		1.178
AID38677.1	338	K	putative zinc-binding dehydrogenase [Staphylococcus aureus]	--	1	0.00363036	60.709	1	TVLK(1)WIM	-5.4105		1.188	0.615				0.978733	0.993022	0.957689	1.02926	1.04139	0.999914		1.196	0.642
AID38678.1	203	K	putative CDP-Glycerol:Poly(glycerophosphate) glycerophosphotransferase [Staphylococcus aureus]	--	1	7.40977e-17	122.51	2	AIFNTTK(1)FFHLK	-2.7595	0.772	1.087	1.421	0.747	1.013	0.865	0.983584	1.02849	1.01787	0.973789	0.9865	1.00978	0.785	1.057	1.396	0.767	1.027	0.857	1.221	0.389701
AID38678.1	51	K	putative CDP-Glycerol:Poly(glycerophosphate) glycerophosphotransferase [Staphylococcus aureus]	--	1	2.94169e-47	172.92	2	ANDVK(1)IDGNQFVCR	-3.1747	1.018	0.95	0.727	1.03	1.173	1.178	0.983584	1.02849	1.01787	0.973789	0.9865	1.00978	1.035	0.924	0.714	1.058	1.189	1.167	0.783	0.0920287
AID38678.1	352	K	putative CDP-Glycerol:Poly(glycerophosphate) glycerophosphotransferase [Staphylococcus aureus]	--	1	6.69152e-07	141.44	2	EK(1)NVVPTGVPR	-6.7706	1.027	1.149	0.959	0.832	1.025	0.979	0.983584	1.02849	1.01787	0.973789	0.9865	1.00978	1.044	1.117	0.942	0.854	1.039	0.97	1.084	0.344023
AID38678.1	262	K	putative CDP-Glycerol:Poly(glycerophosphate) glycerophosphotransferase [Staphylococcus aureus]	--	1	0.010695	58.286	2	GIIDK(1)FR	-8.2111	0.756		1.442		0.844	0.837	0.983584	1.02849	1.01787	0.973789	0.9865	1.00978	0.769		1.417		0.856	0.829	1.297	0.556006
AID38678.1	545	K	putative CDP-Glycerol:Poly(glycerophosphate) glycerophosphotransferase [Staphylococcus aureus]	--	1	5.84103e-06	125.98	2	HFK(1)YQDGR	-4.4525	0.978	0.853	0.961	1.031	1.107	1.112	0.983584	1.02849	1.01787	0.973789	0.9865	1.00978	0.994	0.829	0.944	1.059	1.122	1.101	0.843	0.0376361
AID38678.1	447	K	putative CDP-Glycerol:Poly(glycerophosphate) glycerophosphotransferase [Staphylococcus aureus]	--	1	2.76881e-11	110.44	2	HK(1)QYFVDVSDFR	-1.8756	1.07	0.83	0.954	0.826	1.092	1.244	0.983584	1.02849	1.01787	0.973789	0.9865	1.00978	1.088	0.807	0.937	0.848	1.107	1.232	0.889	0.464723
AID38678.1	10	K	putative CDP-Glycerol:Poly(glycerophosphate) glycerophosphotransferase [Staphylococcus aureus]	--	1	0.00218146	47.334	2	IYIDK(1)IYWER	-6.9059					1.13		0.983584	1.02849	1.01787	0.973789	0.9865	1.00978					1.145
AID38678.1	242	K	putative CDP-Glycerol:Poly(glycerophosphate) glycerophosphotransferase [Staphylococcus aureus]	--	1	1.28151e-05	129.28	3	K(1)YDIHTVFK	-7.3038	0.964	1.019	0.828	0.996	1.144	1.095	0.983584	1.02849	1.01787	0.973789	0.9865	1.00978	0.98	0.991	0.813	1.023	1.16	1.084	0.852	0.0921045
AID38678.1	250	K	putative CDP-Glycerol:Poly(glycerophosphate) glycerophosphotransferase [Staphylococcus aureus]	--	1	0.00117816	44.82	3	YDIHTVFK(1)ANITDR	-7.7282			0.872				0.983584	1.02849	1.01787	0.973789	0.9865	1.00978			0.857
AID38678.1	445	K	putative CDP-Glycerol:Poly(glycerophosphate) glycerophosphotransferase [Staphylococcus aureus]	--	1	0.000190624	110.22	2	LNIADK(1)HK	-3.0386	0.901	0.939	0.958	1.017	1.13	1.095	0.983584	1.02849	1.01787	0.973789	0.9865	1.00978	0.916	0.913	0.941	1.044	1.145	1.084	0.846	0.0042875
AID38678.1	5	K	putative CDP-Glycerol:Poly(glycerophosphate) glycerophosphotransferase [Staphylococcus aureus]	--	1	0.0132118	49.16	2	SK(1)IYIDK	-8.5154			0.705	1.093	1.406		0.983584	1.02849	1.01787	0.973789	0.9865	1.00978			0.693	1.122	1.425		0.544
AID38678.1	46	K	putative CDP-Glycerol:Poly(glycerophosphate) glycerophosphotransferase [Staphylococcus aureus]	--	1	0.00370366	52.591	2	TMK(1)ANDVK	-5.5839	0.808		0.479			1.671	0.983584	1.02849	1.01787	0.973789	0.9865	1.00978	0.821		0.471			1.655	0.39
AID38678.1	542	K	putative CDP-Glycerol:Poly(glycerophosphate) glycerophosphotransferase [Staphylococcus aureus]	--	1	4.08161e-05	99.855	3	VIPFLDK(1)HFK	-6.0109	1.069	1.337	1.18	0.671	0.793	0.813	0.983584	1.02849	1.01787	0.973789	0.9865	1.00978	1.087	1.3	1.159	0.689	0.804	0.805	1.543	0.00413796
AID38679.1	308	K	putative glycosyl transferase [Staphylococcus aureus]	--	1	0.00370366	48.157	2	AK(1)DIDNYR	-3.3473		1.206		0.793			0.998876	0.944332	0.973749	0.989421	1.04589	1.04773		1.277		0.801			1.594
AID38679.1	426	K	putative glycosyl transferase [Staphylococcus aureus]	--	1	0.0153404	44.767	2	AYLPK(1)EK	-5.33	0.889			1.051		1.204	0.998876	0.944332	0.973749	0.989421	1.04589	1.04773	0.89			1.062		1.149	0.805
AID38679.1	206	K	putative glycosyl transferase [Staphylococcus aureus]	--	1	1.74296e-24	184.89	2	AYYYATK(1)R	-7.152	1.103	1.19	0.983	0.786	1.042	0.844	0.998876	0.944332	0.973749	0.989421	1.04589	1.04773	1.104	1.26	1.01	0.794	0.996	0.806	1.3	0.0537985
AID38679.1	120	K	putative glycosyl transferase [Staphylococcus aureus]	--	1	3.60072e-10	78.71	3	DAAAFIDEHHSDVLLIK(1)MK	-7.7875			0.872				0.998876	0.944332	0.973749	0.989421	1.04589	1.04773			0.896
AID38679.1	122	K	putative glycosyl transferase [Staphylococcus aureus]	--	1	0.00244294	84.699	2	MK(1)GVNGR	-4.5183	1.029	0.662	0.892	1.164	0.967	1.365	0.998876	0.944332	0.973749	0.989421	1.04589	1.04773	1.03	0.701	0.916	1.176	0.925	1.303	0.778	0.17115
AID38679.1	558	K	putative glycosyl transferase [Staphylococcus aureus]	--	1	0.000144055	138.55	2	DFK(1)NIVK	-8.418	0.921	1.206	0.811	0.846	1.066	1.157	0.998876	0.944332	0.973749	0.989421	1.04589	1.04773	0.922	1.277	0.833	0.855	1.019	1.104	1.018	0.967414
AID38679.1	135	K	putative glycosyl transferase [Staphylococcus aureus]	--	1	3.1991e-08	93.777	3	GVPQSMFK(1)ETAPEVTLLNSR	-4.6675		0.918					0.998876	0.944332	0.973749	0.989421	1.04589	1.04773		0.972
AID38679.1	409	K	putative glycosyl transferase [Staphylococcus aureus]	--	1	0.00191724	54.27	3	HTMYVPLSVNANK(1)QYR	-7.6251					1.13		0.998876	0.944332	0.973749	0.989421	1.04589	1.04773					1.08
AID38679.1	199	K	putative glycosyl transferase [Staphylococcus aureus]	--	1	9.06047e-18	123.99	2	ISVLSDK(1)AYYYATK	-9.8944			0.943	0.695	1.487		0.998876	0.944332	0.973749	0.989421	1.04589	1.04773			0.968	0.702	1.422		0.911
AID38679.1	396	K	putative glycosyl transferase [Staphylococcus aureus]	--	1	3.39302e-72	214.78	2	K(1)HTMYVPLSVNANK	-4.5961	0.789	1.175	0.877	0.958	0.939	1.277	0.998876	0.944332	0.973749	0.989421	1.04589	1.04773	0.79	1.244	0.901	0.968	0.898	1.219	0.951	0.732455
AID38679.1	61	K	putative glycosyl transferase [Staphylococcus aureus]	--	1	4.41448e-18	116.36	3	LNLK(1)VSQLETNSGGPGKPR	-6.9885		0.871	1.364	0.749	1.149	0.862	0.998876	0.944332	0.973749	0.989421	1.04589	1.04773		0.922	1.401	0.757	1.099	0.823	1.301	0.319296
AID38679.1	74	K	putative glycosyl transferase [Staphylococcus aureus]	--	1	1.80819e-118	277.21	2	VSQLETNSGGPGK(1)PR	-4.6988	0.821	0.817	0.705	1.269	1.415	1.134	0.998876	0.944332	0.973749	0.989421	1.04589	1.04773	0.822	0.865	0.724	1.283	1.353	1.082	0.648	0.0073099
AID38679.1	3	K	putative glycosyl transferase [Staphylococcus aureus]	--	1	6.2551e-05	75.012	2	MK(1)FSVIVPTYNSEK	-6.4029	0.762				1.347		0.998876	0.944332	0.973749	0.989421	1.04589	1.04773	0.763				1.288		0.592
AID38679.1	362	K	putative glycosyl transferase [Staphylococcus aureus]	--	1	0.000399043	83.358	2	MTAFK(1)FDNHK	-1.6743	0.958	0.927	1.142	0.864	0.979	1.102	0.998876	0.944332	0.973749	0.989421	1.04589	1.04773	0.959	0.982	1.173	0.873	0.936	1.052	1.088	0.37426
AID38679.1	506	K	putative glycosyl transferase [Staphylococcus aureus]	--	1	1.92599e-05	141.29	2	NK(1)IILTGLDR	-7.5386	0.835	1.001	0.797	1.072	1.307	1.076	0.998876	0.944332	0.973749	0.989421	1.04589	1.04773	0.836	1.06	0.818	1.083	1.25	1.027	0.808	0.0995742
AID38679.1	453	K	putative glycosyl transferase [Staphylococcus aureus]	--	1	1.40727e-09	64.56	3	NK(1)YAYTAETSALIHLNNDFYR	-5.0496			0.872				0.998876	0.944332	0.973749	0.989421	1.04589	1.04773			0.896
AID38679.1	266	K	putative glycosyl transferase [Staphylococcus aureus]	--	1	0.001433	67.881	2	TNGFSFK(1)VK	-9.0815	1.124	1.162			0.817	0.859	0.998876	0.944332	0.973749	0.989421	1.04589	1.04773	1.125	1.23			0.781	0.82	1.471	0.0169727
AID38679.1	297	K	putative glycosyl transferase [Staphylococcus aureus]	--	1	2.90204e-05	132.39	2	VDALVMSK(1)LR	-8.2526			0.774		1.026	1.262	0.998876	0.944332	0.973749	0.989421	1.04589	1.04773			0.795		0.981	1.205	0.727
AID38679.1	26	K	putative glycosyl transferase [Staphylococcus aureus]	--	1	1.46548e-78	214.14	3	YITELLNSLAK(1)QDFPK	-8.6955	0.944						0.998876	0.944332	0.973749	0.989421	1.04589	1.04773	0.945
AID38680.1	221	K	cell wall metabolism protein [Staphylococcus aureus]	--	1	0.000826929	43.177	4	ALEVLTHEHVHLENHVLFK(1)K	-8.6055	0.944						0.82883	0.718004	0.832033	1.45975	1.11705	1.04434	1.139
AID38680.1	143	K	cell wall metabolism protein [Staphylococcus aureus]	--	1	3.4741e-20	123.42	2	EDDVDFPK(1)LIK	-6.3263	0.5	0.776	0.391	1.815	1.452	1.384	0.82883	0.718004	0.832033	1.45975	1.11705	1.04434	0.603	1.081	0.47	1.243	1.3	1.325	0.557	0.0589183
AID38680.1	95	K	cell wall metabolism protein [Staphylococcus aureus]	--	1	3.30273e-40	166.71	2	EEFK(1)NLTPYVTK	-3.492	0.79	0.67	0.703	1.383	1.266	1.371	0.82883	0.718004	0.832033	1.45975	1.11705	1.04434	0.953	0.933	0.845	0.947	1.133	1.313	0.805	0.10788
AID38680.1	103	K	cell wall metabolism protein [Staphylococcus aureus]	--	1	4.51707e-05	90.689	2	NLTPYVTK(1)LSK	-9.3628	0.6	0.917	0.891	1.265	1.254	1.194	0.82883	0.718004	0.832033	1.45975	1.11705	1.04434	0.724	1.277	1.071	0.867	1.123	1.143	0.981	0.847658
AID38680.1	126	K	cell wall metabolism protein [Staphylococcus aureus]	--	1	3.20692e-29	163.93	3	ETYDTFK(1)NGMLEHMQK	-6.5465	0.938	0.594	0.945	1.236	1.022	1.364	0.82883	0.718004	0.832033	1.45975	1.11705	1.04434	1.132	0.827	1.136	0.847	0.915	1.306	1.009	0.927344
AID38680.1	45	K	cell wall metabolism protein [Staphylococcus aureus]	--	1	2.52406e-06	108.2	2	K(1)NVDLNELLQR	-8.1076	1.081	0.989	0.678				0.82883	0.718004	0.832033	1.45975	1.11705	1.04434	1.304	1.377	0.815
AID38680.1	106	K	cell wall metabolism protein [Staphylococcus aureus]	--	1	3.00644e-21	180.49	3	LSK(1)VHGPNHPYLVELK	-3.9711	0.631	0.832	0.666	1.589	1.092	1.384	0.82883	0.718004	0.832033	1.45975	1.11705	1.04434	0.761	1.159	0.8	1.089	0.978	1.325	0.802	0.221537
AID38680.1	4	K	cell wall metabolism protein [Staphylococcus aureus]	--	1	0.000209479	82.437	3	MINK(1)NDIVADVVTDYPK	-7.2383	0.714		1.085				0.82883	0.718004	0.832033	1.45975	1.11705	1.04434	0.861		1.304
AID38681.1	552	K	autolysin sensor kinase protein [Staphylococcus aureus]	--	1	0.0262066	40.203	2	LK(1)GLFGK	-6.1417	0.944						0.865457	0.883266	0.882842	1.05296	1.13436	1.18111	1.091
AID38682.1	114	K	autolysin response regulator protein [Staphylococcus aureus]	--	1	0.00202627	52.591	2	IEQAVNK(1)VR	-6.934		0.918					0.71381	0.899143	0.803651	1.24258	1.24717	1.09364		1.021
AID38682.1	206	K	autolysin response regulator protein [Staphylococcus aureus]	--	1	1.09042e-06	136.84	2	SYIINTK(1)HIK	-6.0944	0.838	1.056	0.977	0.91	1.171	1.066	0.71381	0.899143	0.803651	1.24258	1.24717	1.09364	1.174	1.174	1.216	0.732	0.939	0.975	1.347	0.0280767
AID38685.1	282	K	Nitric-oxide reductase [Staphylococcus aureus]	--	1	0.000189839	61.194	2	IEVDSK(1)ITDSQR	-4.6198		0.541		1.61	1.149		0.728156	0.62503	0.745751	1.54617	1.01231	1.34259		0.866		1.041	1.135		0.796
AID38686.1	148	K	Transcriptional regulator, GntR family [Staphylococcus aureus]	--	1	0.000271321	71.896	2	EIVK(1)YLNDDIAK	-3.6276	0.903	1	0.903		1.21	0.888	0.774898	0.98962	1.05162	0.957301	1.07187	1.15468	1.165	1.01	0.859		1.129	0.769	1.066	0.711831
AID38686.1	3	K	Transcriptional regulator, GntR family [Staphylococcus aureus]	--	1	0.000399635	85.716	2	MLK(1)YEHIAK	-9.2472	1.206	0.883	1.14	0.898	0.821	0.994	0.774898	0.98962	1.05162	0.957301	1.07187	1.15468	1.556	0.892	1.084	0.938	0.766	0.861	1.377	0.16246
AID38686.1	40	K	Transcriptional regulator, GntR family [Staphylococcus aureus]	--	1	7.9038e-09	123.42	2	YQVSK(1)STIIK	-7.1184	0.894	1.084		1.097	0.982	1.105	0.774898	0.98962	1.05162	0.957301	1.07187	1.15468	1.154	1.095		1.146	0.916	0.957	1.117	0.292404
AID38687.1	202	K	putative PTS transport system protein [Staphylococcus aureus]	--	1	0.000490488	46.068	2	GFECFVK(1)QNDR	-5.2551				0.418	1.199	1.653	1.01454	1.07444	0.948376	0.948614	1.03191	0.982122				0.441	1.162	1.683
AID38688.1	231	K	6-phospho-beta-glucosidase [Staphylococcus aureus]	--	1	0.0034903	75.243	2	EINPK(1)FK	-5.7865	1.009		0.85	1.095	1.09	1.094	1.04738	0.91616	1.03166	1.17483	0.890137	0.939841	0.963		0.824	0.932	1.225	1.164	0.807	0.185437
AID38688.1	280	K	6-phospho-beta-glucosidase [Staphylococcus aureus]	--	1	0.0113261	67.464	2	GYYPSYAK(1)K	-4.4454	0.858	0.886	0.808	0.975	1.297	1.267	1.04738	0.91616	1.03166	1.17483	0.890137	0.939841	0.819	0.967	0.783	0.83	1.457	1.348	0.707	0.160677
AID38688.1	25	K	6-phospho-beta-glucosidase [Staphylococcus aureus]	--	1	1.27065e-47	148.22	3	LPQNFMWGGALAANQFEGGYDK(1)GGK	-4.0929			0.872				1.04738	0.91616	1.03166	1.17483	0.890137	0.939841			0.845
AID38688.1	70	K	6-phospho-beta-glucosidase [Staphylococcus aureus]	--	1	0.000355816	90.263	2	YK(1)EDIALFK	-10.182	0.929	0.955	0.737	1.267	1.157	1.058	1.04738	0.91616	1.03166	1.17483	0.890137	0.939841	0.887	1.042	0.714	1.078	1.3	1.126	0.754	0.0778838
AID38689.1	250	K	SAM-dependent methyltransferase HI0095 UbiE [Staphylococcus aureus]	--	1	0.00304085	64.266	2	DMNYITFVAK(1)K	-8.5929		0.873	0.709			1.295	0.733176	1.0454	0.72299	1.78306	1.05656	0.658813		0.835	0.981			1.966	0.462
AID38689.1	3	K	SAM-dependent methyltransferase HI0095 UbiE [Staphylococcus aureus]	--	1	9.21324e-05	72.846	2	SK(1)EAGHTFLAK	-5.9049			0.872				0.733176	1.0454	0.72299	1.78306	1.05656	0.658813			1.206
AID38690.1	88	K	Ribokinase [Staphylococcus aureus]	--	1	1.25633e-09	108.24	2	AAHIDTSYIIK(1)TAEAK	-6.0235	1.122	0.948	0.855	0.864	1.154	1.079	1.24927	1.1081	0.915627	0.870753	1.08335	0.772904	0.898	0.856	0.934	0.992	1.065	1.396	0.778	0.0885545
AID38690.1	42	K	Ribokinase [Staphylococcus aureus]	--	1	4.66445e-10	92.747	2	AFGGGK(1)GANQAIATAR	-6.9243			0.89	1.009	1.317	0.986	1.24927	1.1081	0.915627	0.870753	1.08335	0.772904			0.972	1.159	1.216	1.276	0.799
AID38690.1	288	K	Ribokinase [Staphylococcus aureus]	--	1	2.72144e-17	80.175	3	ASSLTVQK(1)HGAQASIPLLEEVNQV	-6.7179			0.872				1.24927	1.1081	0.915627	0.870753	1.08335	0.772904			0.952
AID38690.1	266	K	Ribokinase [Staphylococcus aureus]	--	1	4.18596e-05	80.128	2	LNK(1)SQDNLADAIDFGNK	-5.0035					1.13		1.24927	1.1081	0.915627	0.870753	1.08335	0.772904					1.043
AID38690.1	233	K	Ribokinase [Staphylococcus aureus]	--	1	3.6177e-114	302.41	3	QGTYFATK(1)NQSQHIEAYK	-5.5209	1.038	0.828	1.001	0.922	1.268	0.976	1.24927	1.1081	0.915627	0.870753	1.08335	0.772904	0.831	0.747	1.093	1.059	1.17	1.263	0.765	0.0885294
AID38690.1	225	K	Ribokinase [Staphylococcus aureus]	--	1	6.46442e-21	174.02	2	TVLITLGK(1)QGTYFATK	-2.9634	1.389	1.222	1.228	0.248	0.634	1.063	1.24927	1.1081	0.915627	0.870753	1.08335	0.772904	1.112	1.103	1.341	0.285	0.585	1.375	1.584	0.225918
AID38691.1	46	K	putative ribose transport protein [Staphylococcus aureus]	--	1	0.000112345	85.821	2	IDLAVTK(1)NLPR	-9.0165		1.144			1.594	0.359	1.01862	0.975352	0.633554	1.08952	1.58924	0.693718		1.173			1.003	0.518	1.542
AID38692.1	149	K	putative sugar transport protein [Staphylococcus aureus]	--	1	0.000266986	110.22	2	EASNAK(1)NLR	-5.4775	1.106	1.127	0.691	0.953	1.33	0.844
AID38693.1	137	K	hypothetical protein SAXN108_0252 [Staphylococcus aureus]	--	1	1.45081e-08	49.485	4	K(1)HHVPYVVLDQNDHQGYTDFVR	-6.31	0.944
AID38693.1	52	K	hypothetical protein SAXN108_0252 [Staphylococcus aureus]	--	1	0.00548251	45.489	2	LGYAPNK(1)HAK	-7.8703	0.806	1.052
AID38694.1	113	K	hypothetical protein SAXN108_0253 [Staphylococcus aureus]	--	1	2.4889e-48	183.13	2	DNYNK(1)YIQGQK	-6.2387	0.969	1.118	1.023	0.882	1.049	0.935	0.966863	1.02221	1.0188	0.9321	1.10967	0.950355	1.002	1.094	1.004	0.946	0.945	0.984	1.078	0.0790667
AID38694.1	95	K	hypothetical protein SAXN108_0253 [Staphylococcus aureus]	--	1	0.00016812	96.311	2	VLK(1)YGTSK	-4.9644	0.892	1.024	0.86	0.975	1.121	1.171	0.966863	1.02221	1.0188	0.9321	1.10967	0.950355	0.923	1.002	0.844	1.046	1.01	1.232	0.842	0.0964958
AID38694.1	77	K	hypothetical protein SAXN108_0253 [Staphylococcus aureus]	--	1	0.00130337	72.042	2	IVLK(1)DGWLFR	-6.7306		1.165			0.723	1.143	0.966863	1.02221	1.0188	0.9321	1.10967	0.950355		1.14			0.652	1.203	1.229
AID38694.1	34	K	hypothetical protein SAXN108_0253 [Staphylococcus aureus]	--	1	8.25264e-05	113.1	2	LLVGQHK(1)R	-5.9613		0.795	0.696		1.381	1.168	0.966863	1.02221	1.0188	0.9321	1.10967	0.950355		0.778	0.683		1.245	1.229	0.591	0.0149691
AID38694.1	108	K	hypothetical protein SAXN108_0253 [Staphylococcus aureus]	--	1	6.53395e-05	62.705	2	LMLTDFQK(1)DNYNK	0.36468	0.944						0.966863	1.02221	1.0188	0.9321	1.10967	0.950355	0.976
AID38701.1	481	K	hypothetical protein SAXN108_0260 [Staphylococcus aureus]	--	1	0.00410124	47.334	2	DFNSLSSK(1)DR	-6.0367					1.13		1.00926	1.13228	1.05134	0.900879	0.994607	0.911629					1.136
AID38701.1	138	K	hypothetical protein SAXN108_0260 [Staphylococcus aureus]	--	1	3.78468e-05	86.838	3	DK(1)HYFESPLFK	-7.6429	0.497	1.103	1.945	0.739	0.816	0.712	1.00926	1.13228	1.05134	0.900879	0.994607	0.911629	0.492	0.974	1.85	0.82	0.82	0.781	1.37	0.672021
AID38701.1	147	K	hypothetical protein SAXN108_0260 [Staphylococcus aureus]	--	1	2.66388e-05	90.263	2	HYFESPLFK(1)GK	-10.485	0.729		1.084	1.138			1.00926	1.13228	1.05134	0.900879	0.994607	0.911629	0.722		1.031	1.263			0.694
AID38701.1	375	K	hypothetical protein SAXN108_0260 [Staphylococcus aureus]	--	1	1.49032e-12	143.39	2	YSDK(1)YEFGK	-5.6264	0.861	0.997	1.118	1.005	1.081	0.936	1.00926	1.13228	1.05134	0.900879	0.994607	0.911629	0.853	0.881	1.063	1.116	1.087	1.027	0.866	0.111833
AID38701.1	149	K	hypothetical protein SAXN108_0260 [Staphylococcus aureus]	--	1	4.01112e-07	109.16	2	GK(1)YSVNNSDLLSTYSK	-3.4834		1.286		1.009	0.899	0.975	1.00926	1.13228	1.05134	0.900879	0.994607	0.911629		1.136		1.12	0.904	1.07	1.101
AID38701.1	93	K	hypothetical protein SAXN108_0260 [Staphylococcus aureus]	--	1	0.000523095	47.57	2	GLGIPK(1)SVVNASK	-8.1922	0.727	0.99	1.135	0.982			1.00926	1.13228	1.05134	0.900879	0.994607	0.911629	0.72	0.874	1.08	1.09			0.818
AID38701.1	328	K	hypothetical protein SAXN108_0260 [Staphylococcus aureus]	--	0.999999	0.000310195	65.408	3	IK(1)GTNTLEDDKLK	-8.5969	0.775		0.884	0.935	1.307	1.259	1.00926	1.13228	1.05134	0.900879	0.994607	0.911629	0.768		0.841	1.038	1.314	1.381	0.647	0.036196
AID38701.1	302	K	hypothetical protein SAXN108_0260 [Staphylococcus aureus]	--	1	9.1769e-05	140.05	2	IQSK(1)IYTEK	-8.0346	0.762	0.691	1.138	1.382		0.983	1.00926	1.13228	1.05134	0.900879	0.994607	0.911629	0.755	0.61	1.082	1.534		1.078	0.625	0.151619
AID38701.1	307	K	hypothetical protein SAXN108_0260 [Staphylococcus aureus]	--	1	3.77563e-13	152.17	2	IYTEK(1)HTIVK	-6.6968	0.665	0.863	1.782	0.822		0.628	1.00926	1.13228	1.05134	0.900879	0.994607	0.911629	0.659	0.762	1.695	0.912		0.689	1.298	0.680609
AID38701.1	259	K	hypothetical protein SAXN108_0260 [Staphylococcus aureus]	--	1	0.0367729	41.824	2	ITLAVLEEAK(1)K	-10.499				1.155			1.00926	1.13228	1.05134	0.900879	0.994607	0.911629				1.282
AID38701.1	111	K	hypothetical protein SAXN108_0260 [Staphylococcus aureus]	--	0.78852	1.41222e-05	48.892	3	K(0.789)EK(0.211)SMINLEPTIADSALGK	-8.8172	0.678		1.118				1.00926	1.13228	1.05134	0.900879	0.994607	0.911629	0.672		1.063
AID38701.1	129	K	hypothetical protein SAXN108_0260 [Staphylococcus aureus]	--	0.827974	9.9704e-07	43.767	3	SMINLEPTIADSALGK(0.828)FQLAADK(0.172)DK	-7.7045			0.872				1.00926	1.13228	1.05134	0.900879	0.994607	0.911629			0.829
AID38701.1	220	K	hypothetical protein SAXN108_0260 [Staphylococcus aureus]	--	1	0.0167808	53.028	2	LDDDNFDK(1)GK	-1.5239			0.872				1.00926	1.13228	1.05134	0.900879	0.994607	0.911629			0.829
AID38701.1	462	K	hypothetical protein SAXN108_0260 [Staphylococcus aureus]	--	1	9.05277e-05	52.863	2	LK(1)ADIDFDDSGAK	-0.88066					1.116	1.061	1.00926	1.13228	1.05134	0.900879	0.994607	0.911629					1.122	1.164
AID38701.1	503	K	hypothetical protein SAXN108_0260 [Staphylococcus aureus]	--	1	0.00156182	69.905	2	MFESILK(1)K	-12.952	0.801		1.073	1.043		1.068	1.00926	1.13228	1.05134	0.900879	0.994607	0.911629	0.794		1.021	1.158		1.172	0.779	0.177265
AID38701.1	49	K	hypothetical protein SAXN108_0260 [Staphylococcus aureus]	--	1	0.0159686	41.824	2	MYK(1)DYFNDR	-6.3703			0.872				1.00926	1.13228	1.05134	0.900879	0.994607	0.911629			0.829
AID38701.1	437	K	hypothetical protein SAXN108_0260 [Staphylococcus aureus]	--	1	4.10463e-05	84.999	2	NNTQK(1)STLNIGIK	-7.5508		0.954	1.043		1.169	0.765	1.00926	1.13228	1.05134	0.900879	0.994607	0.911629		0.843	0.992		1.175	0.839	0.911	0.703
AID38701.1	39	K	hypothetical protein SAXN108_0260 [Staphylococcus aureus]	--	1	0.00102288	61.042	2	NTYLK(1)SEQQTAK	-7.8343	1.136			0.863	1.27	0.97	1.00926	1.13228	1.05134	0.900879	0.994607	0.911629	1.126			0.958	1.277	1.064	1.024
AID38701.1	234	K	hypothetical protein SAXN108_0260 [Staphylococcus aureus]	--	1	6.09446e-05	52.837	3	YK(1)VRPVTLTLSR	-7.588		0.918					1.00926	1.13228	1.05134	0.900879	0.994607	0.911629		0.811
AID38701.1	456	K	hypothetical protein SAXN108_0260 [Staphylococcus aureus]	--	1	4.90781e-24	120.21	2	YAEEPINFILK(1)SSTK	-4.9088	0.868	1.172	1.765	0.465	0.77	0.73	1.00926	1.13228	1.05134	0.900879	0.994607	0.911629	0.86	1.035	1.679	0.516	0.774	0.801	1.709	0.103341
AID38701.1	357	K	hypothetical protein SAXN108_0260 [Staphylococcus aureus]	--	1	8.50888e-15	172.1	2	YTYAEAK(1)YTIK	-4.1724	0.771	1.268	1.037	0.959	1.095	0.853	1.00926	1.13228	1.05134	0.900879	0.994607	0.911629	0.764	1.12	0.986	1.065	1.101	0.936	0.925	0.514955
AID38703.1	14	K	ESAT-6/Esx family secreted protein EsxA/YukE [Staphylococcus aureus]	--	1	1.00116e-154	293.49	2	AK(1)SQSYGQGSDQIR	15.565	0.815	0.884	1.329	0.936	1.086	0.921	0.92537	0.973098	0.96746	1.03229	1.12184	0.979933	0.881	0.908	1.374	0.907	0.968	0.94	1.124	0.54504
AID38703.1	61	K	ESAT-6/Esx family secreted protein EsxA/YukE [Staphylococcus aureus]	--	1	3.49562e-101	260.83	2	FEEQFQQLSPK(1)VEK	0.088908	0.938	0.828	0.783	0.877	1.344	1.32	0.92537	0.973098	0.96746	1.03229	1.12184	0.979933	1.014	0.851	0.809	0.85	1.198	1.347	0.788	0.217957
AID38703.1	64	K	ESAT-6/Esx family secreted protein EsxA/YukE [Staphylococcus aureus]	--	1	6.18704e-23	174.23	2	VEK(1)FAQLLEEIK	-0.36453	1.138	1.104	1.087	0.639	0.786	1.15	0.92537	0.973098	0.96746	1.03229	1.12184	0.979933	1.23	1.135	1.124	0.619	0.701	1.174	1.399	0.131163
AID38704.1	694	K	Putative secretion accessory protein EsaA/YueB [Staphylococcus aureus]	--	1	8.60306e-05	58.508	2	GK(1)NDEFNTMSSNLDK	-2.7751	0.877				0.728	1.496	0.964344	0.923231	0.927401	1.04436	1.04774	1.09292	0.909				0.695	1.369	0.881
AID38704.1	715	K	Putative secretion accessory protein EsaA/YueB [Staphylococcus aureus]	--	1	0.000132306	61.503	2	ISEK(1)STQLLSDTQESK	-4.935	1.282					0.673	0.964344	0.923231	0.927401	1.04436	1.04774	1.09292	1.329					0.616	2.157
AID38704.1	132	K	Putative secretion accessory protein EsaA/YueB [Staphylococcus aureus]	--	1	0.00030557	74.524	2	ISLQYK(1)TAVGQK	-7.8154			0.872				0.964344	0.923231	0.927401	1.04436	1.04774	1.09292			0.94
AID38704.1	275	K	Putative secretion accessory protein EsaA/YueB [Staphylococcus aureus]	--	1	0.000632775	76.572	2	MLQDYK(1)SQK	-4.3572			0.872				0.964344	0.923231	0.927401	1.04436	1.04774	1.09292			0.94
AID38704.1	428	K	Putative secretion accessory protein EsaA/YueB [Staphylococcus aureus]	--	1	9.5748e-08	158.61	2	YK(1)NEYNLK	-6.5623	0.376		2.322		0.52	0.502	0.964344	0.923231	0.927401	1.04436	1.04774	1.09292	0.39		2.504		0.496	0.459	3.03	0.515898
AID38707.1	8	K	Putative secretion system component EssB/YukC [Staphylococcus aureus]	--	1	2.67902e-22	112.75	3	NHDPK(1)NEMQDMLTPLDAEEAAK	-4.3882	0.556		1.231				0.927997	0.977719	1.07309	1.0295	0.942233	1.04947	0.599		1.147
AID38707.1	91	K	Putative secretion system component EssB/YukC [Staphylococcus aureus]	--	1	1.0317e-10	159.46	2	SFTK(1)NEK	-4.196	0.837	0.957	0.709	1.09	1.266	1.251	0.927997	0.977719	1.07309	1.0295	0.942233	1.04947	0.902	0.979	0.661	1.059	1.344	1.192	0.707	0.0615136
AID38707.1	3	K	Putative secretion system component EssB/YukC [Staphylococcus aureus]	--	1	0.00478362	94.806	2	VK(1)NHDPK	-4.1789	1.118	0.9	0.729				0.927997	0.977719	1.07309	1.0295	0.942233	1.04947	1.205	0.921	0.679
AID38710.1	58	K	hypothetical protein SAXN108_0269 [Staphylococcus aureus]	--	1	1.17241e-07	101.43	2	GQSSYNK(1)VEISTSDWK	-1.3095	0.663	1.247	0.819
AID38710.1	51	K	hypothetical protein SAXN108_0269 [Staphylococcus aureus]	--	0.999741	2.34417e-05	54.261	3	KLDTAGEDFNK(1)GQSSYNK	-6.0939	0.87	0.993	0.869
AID38710.1	4	K	hypothetical protein SAXN108_0269 [Staphylococcus aureus]	--	1	0.0131941	45.489	2	SNK(1)GEIR	-5.9147		0.918
AID38711.1	75	K	hypothetical protein SAXN108_0270 [Staphylococcus aureus]	--	1	0.00640606	41.796	2	DFK(1)SDIAK	-7.9362	0.944						1.07093	1.01715	1.00501	1.09587	0.825366	0.985663	0.881
AID38711.1	401	K	hypothetical protein SAXN108_0270 [Staphylococcus aureus]	--	1	0.000391244	70.389	2	ENLTSK(1)TALK	-7.6713		1.211	0.594				1.07093	1.01715	1.00501	1.09587	0.825366	0.985663		1.191	0.591
AID38711.1	4	K	hypothetical protein SAXN108_0270 [Staphylococcus aureus]	--	1	0.000377835	77.157	2	GYK(1)VDMSEVHNMQK	-4.4709						1.048	1.07093	1.01715	1.00501	1.09587	0.825366	0.985663						1.063
AID38711.1	441	K	hypothetical protein SAXN108_0270 [Staphylococcus aureus]	--	1	0.015713	44.42	2	LLK(1)LGGK	-7.187				1.147	1.138		1.07093	1.01715	1.00501	1.09587	0.825366	0.985663				1.047	1.379
AID38711.1	288	K	hypothetical protein SAXN108_0270 [Staphylococcus aureus]	--	1	0.00506665	81.32	2	MNK(1)NQLK	-7.5515	0.919		1.067	0.914		1.061	1.07093	1.01715	1.00501	1.09587	0.825366	0.985663	0.858		1.062	0.834		1.076	1.005	0.967513
AID38721.1	108	K	hypothetical protein SAXN108_0280 [Staphylococcus aureus]	--	1	0.0650641	40.502	2	DIDPK(1)TYVK	-8.2024					1.13							1
AID38721.1	62	K	hypothetical protein SAXN108_0280 [Staphylococcus aureus]	--	1	0.000330115	78.157	2	DK(1)VNTYVFNDGK	-5.5902	1.083		1.007	1.052		0.826						1						0.826
AID38721.1	30	K	hypothetical protein SAXN108_0280 [Staphylococcus aureus]	--	1	0.00552736	74.486	2	YK(1)SQINK	-3.6438			0.883	0.908	1.187	1.206						1						1.206
AID38725.1	6	K	hypothetical protein SAXN108_0284 [Staphylococcus aureus]	--	1	0.00439339	40.861	2	TFEEK(1)QSEMYNK	-1.7298	0.944						1.17893	0.837494	1.11529	0.973797	1.0168	0.8777	0.801
AID38730.1	37	K	formate/nitrite transporter family protein [Staphylococcus aureus]	--	1	0.000116403	112.8	2	DILQSVYLK(1)R	-8.041	0.851		1.46		0.732	0.814	1.06622	1.14878	1.10215	0.902873	0.730979	1.04899	0.798		1.325		1.001	0.776	1.195	0.641275
AID38730.1	28	K	formate/nitrite transporter family protein [Staphylococcus aureus]	--	1	1.58853e-20	166.65	2	TK(1)DILQSVYLK	-6.8551	0.937	1.018	0.69	1.071	1.254	1.122	1.06622	1.14878	1.10215	0.902873	0.730979	1.04899	0.879	0.886	0.626	1.186	1.716	1.07	0.602	0.0530573
AID38732.1	241	K	hypothetical protein SAXN108_0291 [Staphylococcus aureus]	--	1	0.00048339	72.038	2	EALIEK(1)HK	-7.0684		0.536	1.449	1.546	0.471		1.37983	0.560117	1.06226	1.69288	0.609184	0.695733		0.957	1.364	0.913	0.773		1.377	0.256841
AID38732.1	243	K	hypothetical protein SAXN108_0291 [Staphylococcus aureus]	--	1	0.00392028	72.038	2	HK(1)DDFGK	-4.1516			0.957	1.545		0.593	1.37983	0.560117	1.06226	1.69288	0.609184	0.695733			0.901	0.913		0.852	1.021
AID38732.1	149	K	hypothetical protein SAXN108_0291 [Staphylococcus aureus]	--	1	0.000797338	81.163	2	EFLK(1)YADK	-5.7494	1.007			1.911		0.292	1.37983	0.560117	1.06226	1.69288	0.609184	0.695733	0.73			1.129		0.42	0.943
AID38732.1	154	K	hypothetical protein SAXN108_0291 [Staphylococcus aureus]	--	1	0.000207555	86.838	2	K(1)GVDIYYISDR	-5.6346		0.58	1.614	1.743	0.098	0.966	1.37983	0.560117	1.06226	1.69288	0.609184	0.695733		1.035	1.519	1.03	0.161	1.388	1.485	0.476253
AID38732.1	291	K	hypothetical protein SAXN108_0291 [Staphylococcus aureus]	--	1	0.00136036	44.57	2	QFDPK(1)TGEIK	-6.8104			0.872				1.37983	0.560117	1.06226	1.69288	0.609184	0.695733			0.821
AID38732.1	87	K	hypothetical protein SAXN108_0291 [Staphylococcus aureus]	--	1	0.00370366	40.502	2	TQLDK(1)EIK	-6.3946				1.155			1.37983	0.560117	1.06226	1.69288	0.609184	0.695733				0.682
AID38734.1	9	K	ABC transporter ATP-binding protein [Staphylococcus aureus]	--	1	2.53272e-05	105.36	2	FENVIK(1)SFK	-6.6715	0.904	1.072	1.029	0.932	1.114	0.947	0.608097	1.17039	1.0439	1.11781	1.13989	0.919906	1.487	0.916	0.986	0.834	0.977	1.029	1.193	0.391047
AID38734.1	3	K	ABC transporter ATP-binding protein [Staphylococcus aureus]	--	1	0.000525323	81.099	2	MLK(1)FENVIK	-10.537	0.949	0.673	1.147	1.012		1.122	0.608097	1.17039	1.0439	1.11781	1.13989	0.919906	1.561	0.575	1.099	0.905		1.22	1.015	0.899467
AID38734.1	108	K	ABC transporter ATP-binding protein [Staphylococcus aureus]	--	1	0.00191615	74.486	2	QQFTLLK(1)K	-7.8296			0.671		1.39		0.608097	1.17039	1.0439	1.11781	1.13989	0.919906			0.643		1.219		0.527
AID38735.1	326	K	hypothetical protein SAXN108_0294 [Staphylococcus aureus]	--	1	0.00681451	87.251	2	K(1)YPIVTK	-6.296	0.811	1.25	0.902	0.809	1.277	0.959	0.964083	1.25504	1.0017	0.820963	0.954669	1.00354	0.841	0.996	0.9	0.985	1.338	0.956	0.835	0.220874
AID38735.1	332	K	hypothetical protein SAXN108_0294 [Staphylococcus aureus]	--	1	3.83557e-11	99.589	2	YPIVTK(1)QDMINR	-7.7404	0.947	1.122	1.402			0.175	0.964083	1.25504	1.0017	0.820963	0.954669	1.00354	0.982	0.894	1.4			0.174	6.276
AID38740.1	165	K	N-acetylneuraminate lyase [Staphylococcus aureus]	--	1	7.13211e-05	52.201	2	IVGVK(1)YTAPNFFLLER	-4.2784	1.294	0.577					0.861835	1.35707	0.912763	0.643618	1.30314	0.92157	1.501	0.425
AID38740.1	274	K	N-acetylneuraminate lyase [Staphylococcus aureus]	--	1	0.00428759	54.584	3	RPFK(1)PFNEAHR	-4.6998			0.872				0.861835	1.35707	0.912763	0.643618	1.30314	0.92157			0.955
AID38741.1	181	K	putative ROK family protein [Staphylococcus aureus]	--	1	0.00723313	60.589	2	AATSALK(1)K	-7.7106				1.402		0.824	1.12747	0.767782	0.957562	1.22109	0.924316	1.00178				1.148		0.823
AID38741.1	274	K	putative ROK family protein [Staphylococcus aureus]	--	1	0.000650297	54.199	2	DYVYAPIQTTK(1)SK	-2.3782		0.678	1.259			0.857	1.12747	0.767782	0.957562	1.22109	0.924316	1.00178		0.883	1.315			0.855	1.285
AID38741.1	97	K	putative ROK family protein [Staphylococcus aureus]	--	1	0.000244687	92.428	2	LLK(1)SLSPYVK	-8.7396	1.099	0.772	0.971	1.191	0.912	1.095	1.12747	0.767782	0.957562	1.22109	0.924316	1.00178	0.975	1.005	1.014	0.975	0.987	1.093	0.98	0.644547
AID38742.1	57	K	RpiR family transcriptional regulator [Staphylococcus aureus]	--	1	1.00115e-05	65.173	3	FSHK(1)LDYENFQDLK	-7.4035			0.872				0.95365	1.20236	1.0341	0.771611	0.922601	1.11567			0.843
AID38742.1	16	K	RpiR family transcriptional regulator [Staphylococcus aureus]	--	1	3.56625e-06	152.17	2	YQHLFTK(1)TDK	-3.4351	1.209	1.47	1.284	0.42	0.691	0.703	0.95365	1.20236	1.0341	0.771611	0.922601	1.11567	1.268	1.223	1.242	0.544	0.749	0.63	1.941	0.001949
AID38743.1	44	K	N-acetylmannosamine-6-phosphate 2-epimerase [Staphylococcus aureus]	--	1	6.8175e-05	125.17	2	ANTK(1)EDILAIK	-8.3027						1.048	1.02345	1.05615	0.927337	0.902911	1.04234	1.04782						1
AID38743.1	63	K	N-acetylmannosamine-6-phosphate 2-epimerase [Staphylococcus aureus]	--	1	2.46997e-13	125.17	2	ETVDLPVIGIVK(1)R	-5.4845	1.111	0.977		0.887	0.819	1.327	1.02345	1.05615	0.927337	0.902911	1.04234	1.04782	1.086	0.925		0.982	0.786	1.266	0.994	0.960949
AID38743.1	132	K	N-acetylmannosamine-6-phosphate 2-epimerase [Staphylococcus aureus]	--	1	5.19607e-06	64.983	3	THAPNVEIMADIATVEEAK(1)NAAR	1.0463			0.872				1.02345	1.05615	0.927337	0.902911	1.04234	1.04782			0.94
AID41384.1	74	K	lipase precursor [Staphylococcus aureus]	--	1	0.000128947	72.031	3	VDYGAAHAAK(1)YGHER	-5.7839	0.634	0.38				2.007	1.0633	1.2339	1.28622	0.643124	0.795896	0.977562	0.596	0.308				2.053	0.22
AID38749.1	46	K	hypothetical protein SAXN108_0308 [Staphylococcus aureus]	--	1	0.0262066	40.203	2	GFYPK(1)FK	-4.8844						1.048	1.04303	1.0909	1.02918	0.900333	1.0157	0.920856						1.138
AID38749.1	32	K	hypothetical protein SAXN108_0308 [Staphylococcus aureus]	--	1	7.7714e-11	101.64	2	LDSDIHYLLK(1)R	-7.8227	0.23	1.551	1.771	0.723		0.429	1.04303	1.0909	1.02918	0.900333	1.0157	0.920856	0.221	1.422	1.721	0.803		0.466	1.767	0.763273
AID38749.1	137	K	hypothetical protein SAXN108_0308 [Staphylococcus aureus]	--	1	2.83068e-20	162.21	2	YQK(1)NNTEFITK	-5.4689	1.413	1.666	1.406	0.038		0.045	1.04303	1.0909	1.02918	0.900333	1.0157	0.920856	1.355	1.527	1.366	0.042		0.049	31.121	2.37666e-05
AID38749.1	13	K	hypothetical protein SAXN108_0308 [Staphylococcus aureus]	--	1	0.000470892	110.22	2	LK(1)TSGNPK	-4.796	0.935		1.491		0.743	0.674	1.04303	1.0909	1.02918	0.900333	1.0157	0.920856	0.896		1.449		0.732	0.732	1.602	0.206952
AID38749.1	19	K	hypothetical protein SAXN108_0308 [Staphylococcus aureus]	--	1	0.00379211	67.464	2	TSGNPK(1)FK	-4.0923			0.872				1.04303	1.0909	1.02918	0.900333	1.0157	0.920856			0.847
AID38749.1	41	K	hypothetical protein SAXN108_0308 [Staphylococcus aureus]	--	1	0.000765278	90.308	2	NHK(1)GFYPK	-5.5455	1.355					0.592	1.04303	1.0909	1.02918	0.900333	1.0157	0.920856	1.299					0.643	2.02
AID38749.1	178	K	hypothetical protein SAXN108_0308 [Staphylococcus aureus]	--	1	0.000657476	63.908	2	NINNIVSAIDK(1)VK	-7.4884		1.167	0.651		0.966	1.182	1.04303	1.0909	1.02918	0.900333	1.0157	0.920856		1.07	0.633		0.951	1.284	0.762	0.432554
AID38749.1	7	K	hypothetical protein SAXN108_0308 [Staphylococcus aureus]	--	1	0.017011	60.892	2	THNIEK(1)R	-3.5283		0.868		0.89		1.345	1.04303	1.0909	1.02918	0.900333	1.0157	0.920856		0.796		0.989		1.461	0.65
AID38751.1	47	K	hypothetical protein SAXN108_0310 [Staphylococcus aureus]	--	1	0.0796404	44.57	2	SELEEQESK(1)K	-3.6226					1.13							1
AID38752.1	178	K	hypothetical protein SAXN108_0311 [Staphylococcus aureus]	--	1	3.72517e-19	137.39	2	GNELK(1)EELLYEDK	-2.3453		0.918					0.970377	0.930288	1.05963	1.00446	0.980008	1.05524		0.987
AID38752.1	29	K	hypothetical protein SAXN108_0311 [Staphylococcus aureus]	--	0.786853	3.9582e-15	40.472	3	ILSDQYSYFEPIISDSCDIK(0.787)FDENK(0.213)R	1.0517			0.872				0.970377	0.930288	1.05963	1.00446	0.980008	1.05524			0.823
AID38752.1	270	K	hypothetical protein SAXN108_0311 [Staphylococcus aureus]	--	1	7.93214e-22	179.95	2	IVTK(1)ESDYGLR	-6.0225	1.367	1.648	1.611	0.311	0.341	0.354	0.970377	0.930288	1.05963	1.00446	0.980008	1.05524	1.409	1.771	1.52	0.31	0.348	0.335	4.733	3.29105e-05
AID38752.1	52	K	hypothetical protein SAXN108_0311 [Staphylococcus aureus]	--	1	0.000470133	90.761	2	K(1)EEDYIFK	-8.0918	0.944	0.962	0.553	1.155	1.392	1.137	0.970377	0.930288	1.05963	1.00446	0.980008	1.05524	0.973	1.034	0.522	1.15	1.42	1.077	0.693	0.159953
AID38752.1	256	K	hypothetical protein SAXN108_0311 [Staphylococcus aureus]	--	1	2.11936e-47	168.69	3	LVNHMDNIVSCNAYINGGK(1)YK	-6.3795		1.875	0.853	0.488	1.115	0.596	0.970377	0.930288	1.05963	1.00446	0.980008	1.05524		2.016	0.805	0.486	1.138	0.565	1.933	0.281827
AID38752.1	258	K	hypothetical protein SAXN108_0311 [Staphylococcus aureus]	--	1	5.72692e-05	127.93	2	YK(1)TLDYLEEK	-5.3453	1.167	1.213	1.119	0.596	0.727		0.970377	0.930288	1.05963	1.00446	0.980008	1.05524	1.203	1.304	1.056	0.593	0.742		1.779	0.0151977
AID38752.1	160	K	hypothetical protein SAXN108_0311 [Staphylococcus aureus]	--	1	5.92372e-05	54.556	2	MK(1)NNDDFFFLYSDLK	-3.9851			0.872				0.970377	0.930288	1.05963	1.00446	0.980008	1.05524			0.823
AID38752.1	116	K	hypothetical protein SAXN108_0311 [Staphylococcus aureus]	--	1	4.73311e-44	193.23	3	NK(1)ETIISNDCLPINDDEQTK	-6.3894	1.717	1.242	1.3	0.165		0.204	0.970377	0.930288	1.05963	1.00446	0.980008	1.05524	1.769	1.335	1.227	0.164		0.193	8.088	0.00089573
AID38752.1	266	K	hypothetical protein SAXN108_0311 [Staphylococcus aureus]	--	1	1.76528e-30	212.27	2	TLDYLEEK(1)IVTK	-5.0003	1.789	1.41	1.115	0.151	0.181		0.970377	0.930288	1.05963	1.00446	0.980008	1.05524	1.844	1.516	1.052	0.15	0.185		8.78	0.00246482
AID38752.1	114	K	hypothetical protein SAXN108_0311 [Staphylococcus aureus]	--	1	3.61307e-08	142.56	2	TYMQLSK(1)NK	-6.9541	1.295	1.148			0.428		0.970377	0.930288	1.05963	1.00446	0.980008	1.05524	1.335	1.234			0.437		2.939
AID38752.1	283	K	hypothetical protein SAXN108_0311 [Staphylococcus aureus]	--	1	0.027041	56.091	2	VHLEYK(1)V	-8.2997	0.982		0.9		1.048		0.970377	0.930288	1.05963	1.00446	0.980008	1.05524	1.012		0.849		1.069		0.87
AID38753.1	84	K	Phage repressor [Staphylococcus aureus]	--	1	3.50135e-16	112.68	3	KIENNDITSIYSK(1)LTPPR	-7.8618	1.128	0.747	1.007		0.949	1.045	1.03479	0.951365	0.960118	1.04122	1.0256	0.98691	1.09	0.785	1.049		0.925	1.059	0.983	0.868784
AID38753.1	9	K	Phage repressor [Staphylococcus aureus]	--	1	0.000676134	86.205	2	LK(1)QIMSER	-8.0953	1.283	0.989	0.964		0.704	0.875	1.03479	0.951365	0.960118	1.04122	1.0256	0.98691	1.24	1.04	1.004		0.686	0.887	1.392	0.0788777
AID38753.1	145	K	Phage repressor [Staphylococcus aureus]	--	1	1.09535e-06	92.707	2	LYNEPISK(1)EFVR	-4.6631	1.352	1.05	0.939	0.881	0.987	0.745	1.03479	0.951365	0.960118	1.04122	1.0256	0.98691	1.307	1.104	0.978	0.846	0.962	0.755	1.322	0.0644372
AID38753.1	5	K	Phage repressor [Staphylococcus aureus]	--	1	0.00665362	77.072	2	MNSFK(1)DR	-6.0991	1.077	0.595		1.211		1.22	1.03479	0.951365	0.960118	1.04122	1.0256	0.98691	1.041	0.625		1.163		1.236	0.694	0.262838
AID38753.1	40	K	Phage repressor [Staphylococcus aureus]	--	1	7.80091e-73	238.93	2	NSISDYLNGK(1)YEAK	-4.6371	0.915	0.945	0.873				1.03479	0.951365	0.960118	1.04122	1.0256	0.98691	0.884	0.993	0.909
AID38753.1	47	K	Phage repressor [Staphylococcus aureus]	--	1	1.61051e-08	154.81	2	QDK(1)VFELAK	-9.0767	0.917	0.865	0.662	1.248	1.235	1.209	1.03479	0.951365	0.960118	1.04122	1.0256	0.98691	0.886	0.909	0.689	1.199	1.204	1.225	0.685	0.0120801
AID38753.1	220	K	Phage repressor [Staphylococcus aureus]	--	1	2.00219e-14	159.44	2	YK(1)DLYFYDNESVR	-1.1343		0.352	1.41				1.03479	0.951365	0.960118	1.04122	1.0256	0.98691		0.37	1.469
AID38754.1	51	K	hypothetical protein SAXN108_0313 [Staphylococcus aureus]	--	1	0.010272	48.785	2	NLFTQWEIK(1)R	-8.4818		0.918										1
AID38755.1	37	K	hypothetical protein SAXN108_0314 [Staphylococcus aureus]	--	1	9.0872e-05	70.195	2	PISSGAIFSK(1)VR	-8.2392			1.475	0.636		0.795	1.18891	1.22002	1.54238	0.68601	0.576286	0.786401			0.956	0.927		1.011	0.987
AID38755.1	74	K	hypothetical protein SAXN108_0314 [Staphylococcus aureus]	--	1	8.92686e-31	196.44	3	K(1)YQHGFESIHQK	-4.5739	1.265	1.267	1.194	0.703	0.627	0.784	1.18891	1.22002	1.54238	0.68601	0.576286	0.786401	1.064	1.039	0.774	1.025	1.088	0.997	0.925	0.454581
AID38755.1	8	K	hypothetical protein SAXN108_0314 [Staphylococcus aureus]	--	1	6.11016e-06	95.138	2	MEQITLTK(1)EELK	-2.08			0.872				1.18891	1.22002	1.54238	0.68601	0.576286	0.786401			0.565
AID38755.1	136	K	hypothetical protein SAXN108_0314 [Staphylococcus aureus]	--	1	0.00211606	83.358	2	NYYLYIYEK(1)R	-2.2384			0.872				1.18891	1.22002	1.54238	0.68601	0.576286	0.786401			0.565
AID38756.1	43	K	Phage protein [Staphylococcus aureus]	--	1	0.00325165	65.156	2	AVAELLK(1)K	-7.5651	0.715	1.141	0.876	1.167	0.898	1.249	0.985487	1.08439	1.08723	0.910501		0.932388	0.726	1.052	0.806	1.282		1.34	0.657	0.0570996
AID38756.1	20	K	Phage protein [Staphylococcus aureus]	--	1	6.23492e-08	157.77	2	LLK(1)HASYCLER	-4.5414	0.851	1.159	1.348	0.793	0.751	0.983	0.985487	1.08439	1.08723	0.910501		0.932388	0.864	1.069	1.24	0.871		1.054	1.099	0.60531
AID38757.1	19	K	hypothetical protein SAXN108_0316 [Staphylococcus aureus]	--	1	0.00077545	142.04	2	HVSDLK(1)K	-3.7721	0.823	0.857	0.633	1.331	1.337	1.188	0.993475	1.1799	1.13199	0.989736	0.831631	0.873268	0.828	0.726	0.559	1.345	1.608	1.36	0.49	0.00498854
AID38757.1	20	K	hypothetical protein SAXN108_0316 [Staphylococcus aureus]	--	1	0.000761519	45.654	2	K(1)IVFPGYEGIETVTK	-3.9288			0.728		1.316		0.993475	1.1799	1.13199	0.989736	0.831631	0.873268			0.643		1.582		0.406
AID38757.1	13	K	hypothetical protein SAXN108_0316 [Staphylococcus aureus]	--	1	0.00682541	113.7	2	K(1)HVSDLK	-3.0668	0.787	0.849	1.103		1.117	1.036	0.993475	1.1799	1.13199	0.989736	0.831631	0.873268	0.792	0.72	0.974		1.343	1.186	0.655	0.0407974
AID38757.1	2	K	hypothetical protein SAXN108_0316 [Staphylococcus aureus]	--	1	7.12894e-05	90.761	2	MK(1)LLVTLK	-8.4469	1.162	0.987	0.928	0.805	0.786	1.297	0.993475	1.1799	1.13199	0.989736	0.831631	0.873268	1.17	0.837	0.82	0.813	0.945	1.485	0.872	0.614367
AID40407.1	124	K	Phage antirepressor protein [Staphylococcus aureus]	--	1	0.000579987	76.563	2	ALK(1)IANNTINQLETK	-8.0182		1.319	0.491				1.14893	1.85833	1.40776	0.419786	0.64573	0.519466		0.71	0.349
AID40407.1	136	K	Phage antirepressor protein [Staphylococcus aureus]	--	1	5.19407e-102	214.14	2	IANNTINQLETK(1)IER	-3.8404	1.067	1.503	2.032	0.186	0.343	0.459	1.14893	1.85833	1.40776	0.419786	0.64573	0.519466	0.929	0.809	1.443	0.443	0.531	0.884	1.712	0.111625
AID40407.1	143	K	Phage antirepressor protein [Staphylococcus aureus]	--	0.995055	0.000970655	59.997	2	DK(0.005)PK(0.995)IVFADAVATTK	-3.1967		1.204	0.6				1.14893	1.85833	1.40776	0.419786	0.64573	0.519466		0.648	0.426
AID38758.1	38	K	Phage antirepressor protein [Staphylococcus aureus]	--	1	4.22589e-10	150.21	3	ELHQALEVK(1)TR	-5.4706	1.161	1.734	1.635	0.34	0.336	0.435	1.10492	1.4018	1.23407	0.684636	0.758884	0.815688	1.051	1.237	1.325	0.497	0.443	0.533	2.453	0.000509934
AID40407.1	242	K	Phage antirepressor protein [Staphylococcus aureus]	--	1	2.53552e-67	175.54	2	GQQYFVNK(1)FLGEK	-5.4638	0.961	1.885	1.341	0.37	0.611	0.556	1.14893	1.85833	1.40776	0.419786	0.64573	0.519466	0.836	1.014	0.953	0.881	0.946	1.07	0.968	0.702948
AID40407.1	7	K	Phage antirepressor protein [Staphylococcus aureus]	--	1	2.20523e-93	219.59	3	MQALQTK(1)SNIGEMFNIQEK	-7.3685	0.734	0.846	1.135				1.14893	1.85833	1.40776	0.419786	0.64573	0.519466	0.639	0.455	0.806
AID40407.1	190	K	Phage antirepressor protein [Staphylococcus aureus]	--	1	0.0132058	51.43	2	QNGFLIK(1)R	-3.989			1.092	0.187	1.792		1.14893	1.85833	1.40776	0.419786	0.64573	0.519466			0.776	0.445	2.775		0.482
AID40407.1	164	K	Phage antirepressor protein [Staphylococcus aureus]	--	1	9.71572e-15	121.96	2	TSILVGELAK(1)IIK	-3.2273	0.785	0.813	1.118				1.14893	1.85833	1.40776	0.419786	0.64573	0.519466	0.683	0.437	0.794
AID40407.1	234	K	Phage antirepressor protein [Staphylococcus aureus]	--	1	8.52469e-40	199.59	2	VTGK(1)GQQYFVNK	-5.6978	0.957	1.299	1.135	0.765	0.902	0.85	1.14893	1.85833	1.40776	0.419786	0.64573	0.519466	0.833	0.699	0.806	1.822	1.397	1.636	0.482	0.00150299
AID38760.1	31	K	hypothetical protein SAXN108_0319 [Staphylococcus aureus]	--	1	0.000850603	90.761	2	HK(1)DLIVIK	-6.6861	0.773	1.18	1.082	0.852	0.989	1.094	0.995851	1.35981	1.16432	0.708378	0.860769	0.91087	0.776	0.868	0.929	1.203	1.149	1.201	0.724	0.00398193
AID38760.1	84	K	hypothetical protein SAXN108_0319 [Staphylococcus aureus]	--	1	6.50387e-10	52.201	3	NGNYEGGYDINIEHYAK(1)SEK	-8.8668			1.021			0.869	0.995851	1.35981	1.16432	0.708378	0.860769	0.91087			0.877			0.954	0.919
AID38760.1	50	K	hypothetical protein SAXN108_0319 [Staphylococcus aureus]	--	0.999965	0.00044689	47.844	3	VKDENSVPLVIYK(1)GGELK	-7.0108	0.944						0.995851	1.35981	1.16432	0.708378	0.860769	0.91087	0.948
AID38760.1	61	K	hypothetical protein SAXN108_0319 [Staphylococcus aureus]	--	1	0.00292177	44.57	2	VVK(1)FLWVTR	-7.348	0.822	0.924	1.373	0.634			0.995851	1.35981	1.16432	0.708378	0.860769	0.91087	0.825	0.68	1.179	0.895			1
AID38760.1	95	K	hypothetical protein SAXN108_0319 [Staphylococcus aureus]	--	1	0.00728378	58.286	2	YEK(1)SGFR	-3.8876	0.741	0.991	0.991				0.995851	1.35981	1.16432	0.708378	0.860769	0.91087	0.744	0.729	0.851
AID38761.1	64	K	hypothetical protein SAXN108_0320 [Staphylococcus aureus]	--	1	2.58808e-05	103.76	2	LLK(1)FAEQTISK	-7.7255	0.812	1.111	0.811
AID40403.1	4	K	hypothetical protein SAXN108_1962 [Staphylococcus aureus]	--	1	1.50217e-05	113.46	2	MYYK(1)TGDVCQK	-3.4163	0.775		1.104		0.896	1.173
AID40402.1	89	K	hypothetical protein SAXN108_1961 [Staphylococcus aureus]	--	1	0.0348265	47.349	2	EQDSK(1)FK	-0.1829				1.155			1.04618	1.13793	0.843181	0.990515	1.17983	0.802364				1.166
AID40402.1	91	K	hypothetical protein SAXN108_1961 [Staphylococcus aureus]	--	1	0.000829669	76.572	2	FK(1)LNTPYGK	-7.4137	0.89	1.558	0.772	0.814	0.978	0.948	1.04618	1.13793	0.843181	0.990515	1.17983	0.802364	0.851	1.369	0.916	0.822	0.829	1.182	1.107	0.647709
AID40402.1	98	K	hypothetical protein SAXN108_1961 [Staphylococcus aureus]	--	1	0.00196214	65.879	2	LNTPYGK(1)VTAR	-8.2335	0.783	1.361			0.777		1.04618	1.13793	0.843181	0.990515	1.17983	0.802364	0.748	1.196			0.659		1.475
AID40402.1	19	K	hypothetical protein SAXN108_1961 [Staphylococcus aureus]	--	1	1.75155e-37	130.65	2	FK(1)VTDLDSANWVFK	-0.41669	0.387		1.387				1.04618	1.13793	0.843181	0.990515	1.17983	0.802364	0.37		1.645
AID40402.1	31	K	hypothetical protein SAXN108_1961 [Staphylococcus aureus]	--	1	1.19277e-18	141.44	2	VTDLDSANWVFK(1)K	-4.7023	0.818	1.54	1.014	0.843	0.85	0.851	1.04618	1.13793	0.843181	0.990515	1.17983	0.802364	0.782	1.353	1.203	0.851	0.72	1.061	1.268	0.327489
AID40402.1	130	K	hypothetical protein SAXN108_1961 [Staphylococcus aureus]	--	1	0.000195673	99.174	2	GFDNYVK(1)VTK	-6.6947	0.857	1.39			0.653		1.04618	1.13793	0.843181	0.990515	1.17983	0.802364	0.819	1.222			0.553		1.845
AID40402.1	39	K	hypothetical protein SAXN108_1961 [Staphylococcus aureus]	--	0.934221	4.37719e-06	58.794	3	K(0.066)LDAITTK(0.934)ENEINDLANK	-8.3559			0.872				1.04618	1.13793	0.843181	0.990515	1.17983	0.802364			1.034
AID40402.1	141	K	hypothetical protein SAXN108_1961 [Staphylococcus aureus]	--	1	0.00111006	90.761	2	LSQSDIK(1)K	-4.2379		1.039	0.757				1.04618	1.13793	0.843181	0.990515	1.17983	0.802364		0.913	0.898
AID40401.1	26	K	hypothetical protein SAXN108_1960 [Staphylococcus aureus]	--	1	1.39653e-06	88.796	3	DTK(1)GYNFSYVSGSQILHR	-6.5039	0.878	1.072	0.787				1.0249	1.33662	1.3286	0.853126	0.684987	0.771769	0.857	0.802	0.592
AID40401.1	179	K	hypothetical protein SAXN108_1960 [Staphylococcus aureus]	--	1	2.49933e-06	158.57	2	ESGFAEK(1)YQK	-6.9692	1.159	1.551	1.458	0.483	0.548	0.532	1.0249	1.33662	1.3286	0.853126	0.684987	0.771769	1.131	1.16	1.097	0.566	0.8	0.689	1.649	0.00737691
AID40401.1	15	K	hypothetical protein SAXN108_1960 [Staphylococcus aureus]	--	1	0.000372252	45.654	2	IADVK(1)ANIAGFTK	-11.936			0.872				1.0249	1.33662	1.3286	0.853126	0.684987	0.771769			0.656
AID40401.1	197	K	hypothetical protein SAXN108_1960 [Staphylococcus aureus]	--	1	2.16885e-38	202.58	2	MNVEALNK(1)NQINVTR	-0.40421	0.777	0.728	1.207				1.0249	1.33662	1.3286	0.853126	0.684987	0.771769	0.758	0.545	0.908
AID40401.1	148	K	hypothetical protein SAXN108_1960 [Staphylococcus aureus]	--	1	2.52521e-16	186.27	2	QDK(1)YSTVSQEFK	-5.6369	0.694	1.012	1.014				1.0249	1.33662	1.3286	0.853126	0.684987	0.771769	0.677	0.757	0.763
AID40400.1	54	K	Single-stranded DNA-binding protein [Staphylococcus aureus]	--	1	1.97097e-05	99.668	2	CVAFGK(1)TAEIIANNFNK	-6.8116	0.798					1.21	1.00423	1.38274	1.13215	0.832102	0.745782	0.903003	0.795					1.34	0.593
AID40400.1	65	K	Single-stranded DNA-binding protein [Staphylococcus aureus]	--	1	1.92063e-13	121.96	2	TAEIIANNFNK(1)GNK	-5.7878	0.981		1.005	0.966	1.185	0.967	1.00423	1.38274	1.13215	0.832102	0.745782	0.903003	0.977		0.888	1.161	1.589	1.071	0.732	0.158263
AID40400.1	37	K	Single-stranded DNA-binding protein [Staphylococcus aureus]	--	1	2.3773e-33	171.2	2	NK(1)QTNEYETDFIR	-4.7296	1.158	1.625	0.738		0.176		1.00423	1.38274	1.13215	0.832102	0.745782	0.903003	1.153	1.175	0.652		0.236		4.209
AID40398.1	20	K	Phage replication initiation protein [Staphylococcus aureus]	--	1	0.000165274	61.577	2	IK(1)YIEALPER	-12.078	0.975	1.308	1.132	0.738	0.816	0.928	1.01023	1.16654	1.22792	0.920654	0.739783	0.934881	0.965	1.121	0.922	0.802	1.103	0.993	1.038	0.721782
AID40398.1	214	K	Phage replication initiation protein [Staphylococcus aureus]	--	1	6.5005e-05	101.45	2	SK(1)SAHGGYLIK	-7.4785	0.963	1.482	1.351	0.447		0.449	1.01023	1.16654	1.22792	0.920654	0.739783	0.934881	0.953	1.27	1.1	0.486		0.48	2.293	0.00457874
AID40398.1	102	K	Phage replication initiation protein [Staphylococcus aureus]	--	1	2.27746e-05	102.57	2	VTNWEK(1)HQSLDSK	-2.7905	0.8	0.964	0.961				1.01023	1.16654	1.22792	0.920654	0.739783	0.934881	0.792	0.826	0.783
AID40397.1	5	K	Phage protein [Staphylococcus aureus]	--	1	0.000875562	58.313	2	PMSK(1)TQALEIIK	-4.1999		0.918
AID40394.1	18	K	Phage protein [Staphylococcus aureus]	--	1	2.14635e-37	167.76	2	EDGTEDIK(1)VIK	-5.3433	0.81	1.415	0.821	0.644	1.245		1.01119	1.16414	0.824666				0.801	1.215	0.996
AID40394.1	5	K	Phage protein [Staphylococcus aureus]	--	1	2.89043e-11	147.16	2	EK(1)YYLYR	-5.2581	0.949	1.654	0.925	0.605	0.999	0.76	1.01119	1.16414	0.824666				0.938	1.421	1.122
AID40394.1	50	K	Phage protein [Staphylococcus aureus]	--	1	9.66984e-13	167.04	2	IMTDSDLK(1)R	-7.2984	0.905		0.824		1.239		1.01119	1.16414	0.824666				0.895		0.999
AID40519.1	14	K	hypothetical protein SA bacteriophages 11, Mu50B [Staphylococcus aureus]	--	1	0.00166455	86.205	2	EELLSYFK(1)K	-7.304		0.956	0.836				1.03776	1.26057	1.09508	0.753219	0.913517	0.939857		0.758	0.763
AID40519.1	54	K	hypothetical protein SA bacteriophages 11, Mu50B [Staphylococcus aureus]	--	1	0.0162637	43.272	2	LSENIDK(1)LEK	-6.6363						1.048	1.03776	1.26057	1.09508	0.753219	0.913517	0.939857						1.115
AID40519.1	37	K	hypothetical protein SA bacteriophages 11, Mu50B [Staphylococcus aureus]	--	1	0.0039137	87.251	2	TK(1)AFYYR	-6.1447	0.915	1.217	1.121	0.893	0.746	1.033	1.03776	1.26057	1.09508	0.753219	0.913517	0.939857	0.882	0.965	1.024	1.186	0.817	1.099	0.926	0.612331
AID40518.1	104	K	Dimeric dUTPase [Staphylococcus aureus]	--	1	3.6173e-20	144.47	2	DTEFHK(1)MFNFK	-2.6743	1.37	0.981	0.945		0.55	0.954	1.05895	1.29455	1.10575	0.897591	0.781426	0.861726	1.294	0.758	0.855		0.704	1.107	1.07	0.821796
AID40518.1	109	K	Dimeric dUTPase [Staphylococcus aureus]	--	1	0.0115633	56.014	2	MFNFK(1)DK	-6.0486	1.138	0.744	1.025			0.848	1.05895	1.29455	1.10575	0.897591	0.781426	0.861726	1.075	0.575	0.927			0.984	0.873
AID40518.1	98	K	Dimeric dUTPase [Staphylococcus aureus]	--	1	3.56584e-13	102.57	2	EAIESSFK(1)DTEFHK	-0.72958	1.339	1.252		0.717	1.027	0.721	1.05895	1.29455	1.10575	0.897591	0.781426	0.861726	1.264	0.967		0.799	1.314	0.837	1.134	0.573649
AID40383.1	43	K	hypothetical protein SA bacteriophages 11, Mu50B [Staphylococcus aureus]	--	1	0.0204523	47.349	2	EK(1)YEAQVK	-7.2225		0.918
AID40516.1	54	K	Transcriptional activator rinB, phage associated [Staphylococcus aureus]	--	1	0.000819491	42.061	3	EVHQGTITDK(1)YNK	-4.2714			0.872
AID40516.1	104	K	Transcriptional activator rinB, phage associated [Staphylococcus aureus]	--	1	0.0148853	65.313	2	VK(1)TIGYR	-7.1757	0.877	1.135			1.025	0.972
AID40513.1	46	K	putative phage transcriptional activator [Staphylococcus aureus]	--	1	4.48582e-08	41.261	3	EYELLESHEPDNAGASK(1)SNLPGNPIER	-3.1438		0.918						1.13692	0.863083					0.807
AID40513.1	6	K	putative phage transcriptional activator [Staphylococcus aureus]	--	1	0.00593966	62.969	2	IEK(1)HDIK	-6.569	0.824	1.006	0.899					1.13692	0.863083					0.885	1.042
AID38788.1	14	K	hypothetical protein SAXN108_0347 [Staphylococcus aureus]	--	1	0.00977846	54.584	2	SK(1)EWQITR	-7.0973	0.944
AID40509.1	187	K	Phage portal connector protein [Staphylococcus aureus]	--	1	0.000537457	56.938	2	GILK(1)SASSAYDEK	-4.0897	0.678		1.711		0.361		0.959568	1.35728	1.31712	0.661179	0.788809	0.916048	0.707		1.299		0.458		2.19
AID40509.1	63	K	Phage portal connector protein [Staphylococcus aureus]	--	1	0.00222494	72.365	2	IQK(1)NDVYYK	0.72579	0.922	0.94					0.959568	1.35728	1.31712	0.661179	0.788809	0.916048	0.961	0.693
AID40509.1	178	K	Phage portal connector protein [Staphylococcus aureus]	--	1	0.000130622	61.48	2	MIGAQLK(1)NYQIR	-7.7381			0.872				0.959568	1.35728	1.31712	0.661179	0.788809	0.916048			0.662
AID40507.1	248	K	Phage major capsid protein [Staphylococcus aureus]	--	1	2.20262e-05	77.431	3	ATVNELMQVFK(1)YHSTNEK	-7.468	0.583		1.206				1.16188	1.28841	0.980583	0.833402	0.942793	0.79294	0.502		1.23
AID40507.1	364	K	Phage major capsid protein [Staphylococcus aureus]	--	1	0.000439036	64.064	2	VAAVWK(1)LDLK	-8.3103	1.144	1.187	1.208	0.442		0.761	1.16188	1.28841	0.980583	0.833402	0.942793	0.79294	0.985	0.921	1.232	0.53		0.96	1.404	0.228935
AID40507.1	333	K	Phage major capsid protein [Staphylococcus aureus]	--	1	0.000327243	43.518	2	FK(1)ETLALDDMDLYTAK	2.0533	0.944						1.16188	1.28841	0.980583	0.833402	0.942793	0.79294	0.812
AID40507.1	123	K	Phage major capsid protein [Staphylococcus aureus]	--	1	5.29337e-05	108.5	2	FLK(1)SETSGVAVWGK	-4.9591		1.126		0.857	1.286	0.935	1.16188	1.28841	0.980583	0.833402	0.942793	0.79294		0.874		1.028	1.364	1.179	0.734
AID40507.1	371	K	Phage major capsid protein [Staphylococcus aureus]	--	1	2.95835e-25	176.45	2	GHK(1)PALEGTEETL	-6.6855	0.952	1.313	0.682	1.026		0.933	1.16188	1.28841	0.980583	0.833402	0.942793	0.79294	0.819	1.019	0.696	1.231		1.177	0.702	0.0837332
AID40507.1	257	K	Phage major capsid protein [Staphylococcus aureus]	--	1	0.00243904	94.806	2	GK(1)SVAVK	-4.5336	0.903	1.175	0.722	0.644	1.269	1.315	1.16188	1.28841	0.980583	0.833402	0.942793	0.79294	0.777	0.912	0.736	0.773	1.346	1.658	0.642	0.167261
AID40507.1	331	K	Phage major capsid protein [Staphylococcus aureus]	--	1	1.45117e-50	175.68	2	GLYDGYLAGGINVQK(1)FK	-0.0035715		0.242	1.514				1.16188	1.28841	0.980583	0.833402	0.942793	0.79294		0.188	1.544
AID40507.1	113	K	Phage major capsid protein [Staphylococcus aureus]	--	1	1.47607e-52	135.89	3	IFEDLTTNHPLLADLGIK(1)NAGLR	-6.1153			0.872				1.16188	1.28841	0.980583	0.833402	0.942793	0.79294			0.889
AID40507.1	368	K	Phage major capsid protein [Staphylococcus aureus]	--	0.987705	9.02744e-11	84.58	3	LDLK(0.988)GHK(0.012)PALEGTEETL	-8.0488	1.076	1.116	0.773	0.712	1.372	0.971	1.16188	1.28841	0.980583	0.833402	0.942793	0.79294	0.926	0.866	0.788	0.854	1.455	1.225	0.73	0.148167
AID40507.1	60	K	Phage major capsid protein [Staphylococcus aureus]	--	1	1.15348e-20	131.06	2	VSSLPK(1)SAQSLSANQR	-3.6233	1.223	1.789	1.687	0.139	0.469	0.301	1.16188	1.28841	0.980583	0.833402	0.942793	0.79294	1.053	1.389	1.72	0.167	0.497	0.38	3.987	0.0150615
AID40506.1	11	K	Phage transcriptional terminator [Staphylococcus aureus]	--	1	0.000151928	76.572	3	AFK(1)DIEHNQHK	-7.4583	1.109		1.257		0.433		0.98834	1.41751	1.10657	0.790783	0.889909	0.806893	1.122		1.136		0.487		2.318
AID40506.1	19	K	Phage transcriptional terminator [Staphylococcus aureus]	--	1	1.0305e-06	132.39	3	DIEHNQHK(1)YK	-2.4028	1.156	1.642	1.545	0.4	0.546	0.404	0.98834	1.41751	1.10657	0.790783	0.889909	0.806893	1.17	1.158	1.396	0.506	0.614	0.501	2.297	0.000752746
AID40506.1	21	K	Phage transcriptional terminator [Staphylococcus aureus]	--	1	3.44647e-44	164.56	2	YK(1)VGELYPAEGYNNPR	-2.8682	1.287	2.017	1.298	0.217	0.495	0.341	0.98834	1.41751	1.10657	0.790783	0.889909	0.806893	1.302	1.423	1.173	0.274	0.556	0.423	3.111	0.00534931
AID40506.1	60	K	Phage transcriptional terminator [Staphylococcus aureus]	--	1	5.63688e-14	128.41	3	LTK(1)QELLELCESLQK	-5.5826		0.399	2.171			0.08	0.98834	1.41751	1.10657	0.790783	0.889909	0.806893		0.281	1.962			0.099	11.328
AID40506.1	44	K	Phage transcriptional terminator [Staphylococcus aureus]	--	1	1.70959e-05	106.35	2	VELLTNQIK(1)NK	-8.298	0.921		0.893				0.98834	1.41751	1.10657	0.790783	0.889909	0.806893	0.932		0.807
AID40506.1	57	K	Phage transcriptional terminator [Staphylococcus aureus]	--	1	0.00385699	64.906	2	VYIVPLDK(1)LTK	-7.1611	0.618	1.235					0.98834	1.41751	1.10657	0.790783	0.889909	0.806893	0.625	0.871
AID40506.1	49	K	Phage transcriptional terminator [Staphylococcus aureus]	--	1	3.3375e-07	131.54	2	YDK(1)VYIVPLDK	-5.912	1.183	1.999	1.216	0.338	0.584	0.384	0.98834	1.41751	1.10657	0.790783	0.889909	0.806893	1.197	1.41	1.099	0.427	0.656	0.476	2.377	0.00407267
AID40502.1	28	K	hypothetical protein SAXN108_2061 [Staphylococcus aureus]	--	1	0.000107028	76.255	2	EHVNINNIK(1)FNK	-6.8168	1.053		0.362	1.242	1.755	0.882	0.993285	1.00626	1.17279	0.952665	0.662116	1.21288	1.06		0.309	1.304	2.651	0.727	0.439	0.285018
AID40502.1	31	K	hypothetical protein SAXN108_2061 [Staphylococcus aureus]	--	1	0.000789226	70.67	2	FNK(1)YPNVK	-5.9661		1.492	1.369		0.713	0.182	0.993285	1.00626	1.17279	0.952665	0.662116	1.21288		1.483	1.167		1.077	0.15	2.16	0.354829
AID40501.1	31	K	phage tail protein [Staphylococcus aureus]	--	1	1.52322e-30	186.27	2	EGAELK(1)YSDITK	-4.3123	1.171	0.322	1.3	1.089	1.261	0.901	1.04677	1.11677	1.08465	1.02613	0.936728	0.788956	1.119	0.288	1.199	1.061	1.346	1.142	0.734	0.364536
AID40499.1	16	K	hypothetical protein SAXN108_2058 [Staphylococcus aureus]	--	1	4.67045e-14	121.86	2	NIIQLVEDPK(1)ANEIK	-5.1999	0.927	1.436	0.687		0.753		0.96015	1.34187	1.15027	0.899082	0.868452	0.780178	0.965	1.07	0.597		0.867		1.012
AID40497.1	919	K	Phage tail length tape-measure protein [Staphylococcus aureus]	--	1	0.000309846	52.837	3	LIDGLNWVGGK(1)LGMDK	-7.489	0.83			0.932		1.377	1.17912	1.68218	1.37317	0.417821	0.624078	0.723632	0.704			2.231		1.903	0.341
AID40496.1	249	K	phage tail protein [Staphylococcus aureus]	--	1	2.66019e-07	74.62	2	ATNFPDAK(1)GWVGAGTK	-3.0807	0.852	1.073	1.191			0.589	0.918769	1.16549	1.23159	1.0535	0.790393	0.840257	0.927	0.921	0.967			0.701	1.339
AID40496.1	387	K	phage tail protein [Staphylococcus aureus]	--	1	2.99932e-10	111.61	2	EWIDGGK(1)FYQR	-6.1295		0.918					0.918769	1.16549	1.23159	1.0535	0.790393	0.840257		0.788
AID40496.1	10	K	phage tail protein [Staphylococcus aureus]	--	1	0.000698242	46.358	2	VNNK(1)TIPWLYVER	-4.5112		0.918					0.918769	1.16549	1.23159	1.0535	0.790393	0.840257		0.788
AID38805.1	318	K	phage protein [Staphylococcus aureus]	--	1	5.90185e-05	55.754	2	LLQSQYTDEK(1)YK	-2.7521	0.808	0.71	1.196				1.1162	1.31167	1.43029	0.656698	0.630014	0.855128	0.724	0.541	0.836
AID38805.1	103	K	phage protein [Staphylococcus aureus]	--	1	0.00967136	60.892	2	PYAPGK(1)FEK	-4.584	0.944						1.1162	1.31167	1.43029	0.656698	0.630014	0.855128	0.846
AID38805.1	508	K	phage protein [Staphylococcus aureus]	--	1	0.00621836	71.066	2	VSQYEFNK(1)SK	-4.6889			0.872				1.1162	1.31167	1.43029	0.656698	0.630014	0.855128			0.61
AID38807.1	19	K	hypothetical protein SAXN108_0366 [Staphylococcus aureus]	--	1	1.40758e-18	157.74	2	FILVQIDK(1)EGTER	-6.5889	1.366	1.327	1.884	0.208	0.494	0.345	0.920697	1.50696	0.995825	0.853203	0.952698	0.770613	1.484	0.881	1.892	0.244	0.519	0.448	3.515	0.0175669
AID38808.1	46	K	hypothetical protein SAXN108_0367 [Staphylococcus aureus]	--	1	0.00881509	58.889	2	LDK(1)TLDAIQK	-6.4958			0.872				1.02957	1.19637	1.53434	0.626932		0.612782			0.568
AID38808.1	21	K	hypothetical protein SAXN108_0367 [Staphylococcus aureus]	--	1	1.52088e-05	59.997	3	RLEENDK(1)TMLSTLNEIK	-8.5725	1.01	0.854					1.02957	1.19637	1.53434	0.626932		0.612782	0.981	0.714
AID38810.1	302	K	N-acetylmuramoyl-L-alanine amidase [Staphylococcus aureus]	--	1	1.56874e-13	126.21	2	SIQDVIK(1)NNLGQIR	-2.1831	0.445		1.333				1.18608	1.12409	1.50468	0.775492	0.614222	0.79543	0.375		0.886
AID38810.1	70	K	N-acetylmuramoyl-L-alanine amidase [Staphylococcus aureus]	--	1	3.07109e-09	104.49	2	YGQIIK(1)NYDSFLPQK	-3.9658	0.701			0.787	0.983	1.789	1.18608	1.12409	1.50468	0.775492	0.614222	0.79543	0.591			1.015	1.6	2.249	0.365
AID38810.1	470	K	N-acetylmuramoyl-L-alanine amidase [Staphylococcus aureus]	--	1	1.06694e-05	94.791	2	YIATGEVDK(1)AGNR	-8.5948	0.817	0.875	1.03				1.18608	1.12409	1.50468	0.775492	0.614222	0.79543	0.689	0.778	0.685
AID38811.1	24	K	hypothetical protein SAXN108_0370 [Staphylococcus aureus]	--	1	0.00366431	94.806	2	AK(1)HQPTK	-5.4761	0.985	1.227	0.787	0.52		1.329	1.00828	0.947762	1.17266	0.891782	0.871416	1.1081	0.977	1.295	0.671	0.583		1.199	1.101	0.755108
AID38811.1	22	K	hypothetical protein SAXN108_0370 [Staphylococcus aureus]	--	1	0.0018445	47.361	2	DAFELPYTIIK(1)AK	-6.0742						1.048	1.00828	0.947762	1.17266	0.891782	0.871416	1.1081						0.946
AID38811.1	11	K	hypothetical protein SAXN108_0370 [Staphylococcus aureus]	--	1	2.20127e-30	135.13	2	VITK(1)DAFELPYTIIK	-3.824	1.821	1.865	0.347	0.29	0.402	1.085	1.00828	0.947762	1.17266	0.891782	0.871416	1.1081	1.806	1.968	0.296	0.325	0.461	0.979	2.306	0.400092
AID38811.1	245	K	hypothetical protein SAXN108_0370 [Staphylococcus aureus]	--	1	7.09473e-06	123.42	3	VNK(1)NEHDFDR	-4.6757	0.593	0.809	0.712	1.383	1.508	1.197	1.00828	0.947762	1.17266	0.891782	0.871416	1.1081	0.588	0.854	0.607	1.551	1.731	1.08	0.47	0.0156309
AID38812.1	198	K	putative NADH-dependent flavin oxidoreductase in cluster [Staphylococcus aureus]	--	1	2.17984e-08	140.05	3	TDHYGADSLK(1)NR	-6.0898	0.903	1.005	0.928	0.929	1.154	1.11	1.00923	1.1365	1.06083	0.844351	1.02126	0.927829	0.895	0.884	0.875	1.1	1.13	1.196	0.775	0.000565131
AID38813.1	267	K	Luciferase-like monooxygenase [Staphylococcus aureus]	--	1	7.47684e-05	42.495	3	LQFAEFEHFPSVDTAQK(1)YK	-6.0165		0.918					1.02402	1.02561	1.01894	0.909075	0.992487	1.02986		0.895
AID38814.1	101	K	putative glycine cleavage H-protein [Staphylococcus aureus]	--	1	4.88949e-05	72.846	2	LDDVDK(1)EAFLALPEA	-1.983	0.819		0.988				1.27745	1.15203	1.23287	0.794066	0.769527	0.77406	0.641		0.801
AID38814.1	75	K	putative glycine cleavage H-protein [Staphylococcus aureus]	--	1	6.61355e-64	193.26	3	NTK(1)AEEEPTILNSEKPEENWLFK	-5.4216	1.25	1.055	1.912	0.359	0.349	0.75	1.27745	1.15203	1.23287	0.794066	0.769527	0.77406	0.979	0.916	1.551	0.452	0.454	0.969	1.838	0.0989051
AID38815.1	258	K	hypothetical protein SAXN108_0374 [Staphylococcus aureus]	--	1	0.0222031	43.272	2	DLQLYK(1)EAFNR	-3.9039		0.918					1.01766	1.21955	0.94187	0.933019	0.999738	0.888168		0.753
AID38815.1	164	K	hypothetical protein SAXN108_0374 [Staphylococcus aureus]	--	1	9.58061e-05	43.518	3	GYNLPAK(1)YIIHTVGPQIR	-9.7934			0.872				1.01766	1.21955	0.94187	0.933019	0.999738	0.888168			0.926
AID38815.1	5	K	hypothetical protein SAXN108_0374 [Staphylococcus aureus]	--	1	0.00211275	61.48	2	METLK(1)SNK	-6.728	1.437	0.659				0.797	1.01766	1.21955	0.94187	0.933019	0.999738	0.888168	1.412	0.54				0.897	1.088
AID38815.1	236	K	hypothetical protein SAXN108_0374 [Staphylococcus aureus]	--	1	0.000289442	73.891	2	TVESYLK(1)ETNSTLK	-5.9308		0.878			1.179		1.01766	1.21955	0.94187	0.933019	0.999738	0.888168		0.72			1.179		0.611
AID38816.1	65	K	hypothetical protein SAXN108_0375 [Staphylococcus aureus]	--	1	3.58473e-08	110.91	2	FTENFPDFIEK(1)YR	0.16638			0.872				1
AID38817.1	197	K	Lipoate-protein ligase A [Staphylococcus aureus]	--	1	0.00257981	49.96	2	EALDEK(1)YR	-5.3264	0.973	0.906		1.135			0.969148	0.913048	0.938308	0.856195	1.11807	1.20523	1.004	0.992		1.326			0.753
AID38817.1	65	K	Lipoate-protein ligase A [Staphylococcus aureus]	--	1	1.05009e-47	149.57	3	FQNTAIEVNQDYIDK(1)HSIQVVR	-3.2523	0.842	0.906	1.295			0.667	0.969148	0.913048	0.938308	0.856195	1.11807	1.20523	0.869	0.992	1.38			0.553	1.954
AID38817.1	253	K	Lipoate-protein ligase A [Staphylococcus aureus]	--	1	7.54538e-11	128.97	2	NWDWNYGK(1)SPK	-2.5921	0.995	1.048	0.702				0.969148	0.913048	0.938308	0.856195	1.11807	1.20523	1.027	1.148	0.748
AID38818.1	118	K	hypothetical protein SAXN108_0377 [Staphylococcus aureus]	--	1	0.000775125	91.783	2	AAQHAGVK(1)R	-5.943					1.13		1.0287	1.03521	1.07019	0.912089	1.03487	0.918939					1.092
AID38818.1	136	K	hypothetical protein SAXN108_0377 [Staphylococcus aureus]	--	1	4.95142e-33	56.064	3	DK(1)NSITNESHWTNEDEPGLSVYEK	-4.3786	0.801	0.807	1.11				1.0287	1.03521	1.07019	0.912089	1.03487	0.918939	0.779	0.78	1.037
AID38818.1	158	K	hypothetical protein SAXN108_0377 [Staphylococcus aureus]	--	1	6.36057e-42	83.701	3	NSITNESHWTNEDEPGLSVYEK(1)SK	-3.8277			0.872				1.0287	1.03521	1.07019	0.912089	1.03487	0.918939			0.815
AID38818.1	38	K	hypothetical protein SAXN108_0377 [Staphylococcus aureus]	--	1	0.00232969	121.67	2	DLSK(1)ADK(1)VIK	-10.313	0.992	1.032	0.71	1.107	1.125	1.109	1.0287	1.03521	1.07019	0.912089	1.03487	0.918939	0.964	0.997	0.663	1.214	1.087	1.207	0.748	0.0874234
AID38818.1	41	K	hypothetical protein SAXN108_0377 [Staphylococcus aureus]	--	1	0.00232969	96.946	2	DLSK(1)ADK(1)VIK	-10.313				1.155			1.0287	1.03521	1.07019	0.912089	1.03487	0.918939				1.266
AID38818.1	44	K	hypothetical protein SAXN108_0377 [Staphylococcus aureus]	--	1	2.23461e-37	167.01	2	VIK(1)TMQDNGISTER	-4.7214	0.994	0.886	0.961	1.02	1.056	1.113	1.0287	1.03521	1.07019	0.912089	1.03487	0.918939	0.966	0.856	0.898	1.118	1.02	1.211	0.812	0.0272119
AID38818.1	244	K	hypothetical protein SAXN108_0377 [Staphylococcus aureus]	--	1	6.3096e-13	94.63	3	DVAELHILAMTNEQASGK(1)R	-6.4969	1.248				0.488	1.306	1.0287	1.03521	1.07019	0.912089	1.03487	0.918939	1.213				0.472	1.421	1.282
AID38818.1	99	K	hypothetical protein SAXN108_0377 [Staphylococcus aureus]	--	1	2.69463e-22	111.38	2	TDDAEVMAK(1)PAIEGIQR	-4.4832	0.916	0.752	0.708	1.293	1.243	1.236	1.0287	1.03521	1.07019	0.912089	1.03487	0.918939	0.89	0.726	0.662	1.418	1.201	1.345	0.575	0.00505344
AID38818.1	90	K	hypothetical protein SAXN108_0377 [Staphylococcus aureus]	--	1	1.00205e-37	142.73	3	YVLSVASPVFFGK(1)TDDAEVMAK	-8.6016			0.872				1.0287	1.03521	1.07019	0.912089	1.03487	0.918939			0.815
AID38819.1	205	K	hypothetical protein SAXN108_0378 [Staphylococcus aureus]	--	1	0.011985	58.916	2	SK(1)STEEIK	-6.1729					1.124	1.054						1						1.054
AID38819.1	211	K	hypothetical protein SAXN108_0378 [Staphylococcus aureus]	--	1	0.000690034	83.623	2	STEEIK(1)FPK	-5.8968	0.944											1
AID38827.1	304	K	putative dioxygenase [Staphylococcus aureus]	--	1	6.49318e-09	143.39	2	EQIESK(1)LHEI	-12.385	1.336	1.448	1.06	0.638	0.816	0.543	1.06191	1.07993	1.18824	0.769712	0.918686	0.98151	1.258	1.341	0.892	0.829	0.888	0.553	1.538	0.0886508
AID38827.1	95	K	putative dioxygenase [Staphylococcus aureus]	--	1	1.85951e-05	59.77	3	FSLLVPNQAALHYFEK(1)R	-7.0957		0.746	1.736		0.223		1.06191	1.07993	1.18824	0.769712	0.918686	0.98151		0.691	1.461		0.243		4.428
AID38827.1	236	K	putative dioxygenase [Staphylococcus aureus]	--	1	1.39126e-37	78.75	3	GYIHHIAVNTPQMSDLDAIYK(1)K	-5.8166	0.847	0.632	1.234				1.06191	1.07993	1.18824	0.769712	0.918686	0.98151	0.798	0.585	1.039
AID38827.1	103	K	putative dioxygenase [Staphylococcus aureus]	--	1	4.4849e-06	108.4	2	LENNGIK(1)SER	-6.4564	0.956	1.025	0.785	1.072	1.119	1.101	1.06191	1.07993	1.18824	0.769712	0.918686	0.98151	0.9	0.949	0.661	1.393	1.218	1.122	0.672	0.0349782
AID38827.1	20	K	putative dioxygenase [Staphylococcus aureus]	--	1	4.46868e-40	232.17	2	NK(1)DFYTNVLGLR	-5.3932	1.085	1.132	1.149	0.613	0.936	0.986	1.06191	1.07993	1.18824	0.769712	0.918686	0.98151	1.022	1.048	0.967	0.796	1.019	1.005	1.077	0.393639
AID38827.1	255	K	putative dioxygenase [Staphylococcus aureus]	--	1	2.41633e-05	88.181	2	YFFK(1)SLYYR	-11.003	0.874	1.021	1.868	0.486	0.831	0.696	1.06191	1.07993	1.18824	0.769712	0.918686	0.98151	0.823	0.945	1.572	0.631	0.905	0.709	1.488	0.174831
AID38828.1	3	K	Luciferase-like monooxygenase [Staphylococcus aureus]	--	1	0.0499996	40.203	2	AK(1)LEMNK	-10.86				1.155			1.05576	0.901158	0.974386	1.09639	0.959067	1.01324				1.053
AID38828.1	281	K	Luciferase-like monooxygenase [Staphylococcus aureus]	--	1	2.37633e-14	119.79	2	GVGYPK(1)QQFANSSDYR	-3.351	1.478	1.62	1.238		0.16	0.113	1.05576	0.901158	0.974386	1.09639	0.959067	1.01324	1.4	1.798	1.271		0.167	0.112	10.679	0.00127916
AID38828.1	165	K	Luciferase-like monooxygenase [Staphylococcus aureus]	--	1	6.61929e-06	92.428	3	ITWSGK(1)YRPELR	-8.5225	1.294	1.22		0.346			1.05576	0.901158	0.974386	1.09639	0.959067	1.01324	1.226	1.354		0.316			4.082
AID38828.1	348	K	Luciferase-like monooxygenase [Staphylococcus aureus]	--	1	1.166e-23	160.52	2	NIELIGNDIIPAIK(1)K	-4.9944	1.021	0.791	1.474	0.585		0.901	1.05576	0.901158	0.974386	1.09639	0.959067	1.01324	0.967	0.878	1.513	0.534		0.889	1.573	0.211473
AID38828.1	174	K	Luciferase-like monooxygenase [Staphylococcus aureus]	--	1	0.00317219	73.637	2	NMK(1)IFPR	-8.35		0.814	0.699		1.249	1.264	1.05576	0.901158	0.974386	1.09639	0.959067	1.01324		0.903	0.717		1.302	1.247	0.636	0.0593992
AID38829.1	103	K	FMN reductase [Staphylococcus aureus]	--	1	0.00102953	40.83	2	DK(1)VIGLVATAGSSK	-7.8463			0.872				1.04017	0.946461	0.922522	1.09347	0.953082	1.0443			0.945
AID38829.1	115	K	FMN reductase [Staphylococcus aureus]	--	1	4.73754e-22	111.75	3	VIGLVATAGSSK(1)HYLIPEMHLK	-4.5223	1.571	0.978	1.75	0.236	0.233	0.894	1.04017	0.946461	0.922522	1.09347	0.953082	1.0443	1.51	1.033	1.897	0.216	0.244	0.856	3.374	0.0424264
AID38829.1	14	K	FMN reductase [Staphylococcus aureus]	--	1	9.99966e-93	252.02	2	NIVLLSGSTVGSK(1)TR	-4.2584	1.117	0.804	0.876	0.966	0.976	1.296	1.04017	0.946461	0.922522	1.09347	0.953082	1.0443	1.074	0.849	0.95	0.883	1.024	1.241	0.913	0.510787
AID38832.1	139	K	putative acetyltransferase [Staphylococcus aureus]	--	1	7.08486e-14	128.97	2	IEISAAVNNEK(1)SR	-2.3025	1.112	1.281	0.222		1.363	1.012	0.98852	0.864012	0.971458	1.05909	1.03202	1.0849	1.125	1.483	0.229		1.321	0.933	0.839	0.616019
AID38839.1	22	K	hypothetical protein SAXN108_0398 [Staphylococcus aureus]	--	1	9.89226e-125	222.19	3	AFTLSAIQQAHQQFTGVDFPK(1)LFK	-6.7477			0.872				1.08955	1.15241	1.34356	0.794555	0.681327	0.938598			0.649
AID38839.1	68	K	hypothetical protein SAXN108_0398 [Staphylococcus aureus]	--	1	2.49038e-11	69.94	3	SNHPVAQK(1)SNK(1)TIVQDVLTR	-6.6392			0.872				1.08955	1.15241	1.34356	0.794555	0.681327	0.938598			0.649
AID38839.1	71	K	hypothetical protein SAXN108_0398 [Staphylococcus aureus]	--	1	1.27745e-92	236.7	2	SNK(1)TIVQDVLTR	-3.0342	0.76	1.005	0.76	1.121	1.264	1.195	1.08955	1.15241	1.34356	0.794555	0.681327	0.938598	0.698	0.872	0.566	1.411	1.855	1.273	0.471	0.010782
AID38842.1	236	K	ABC transporter ATP-binding protein [Staphylococcus aureus]	--	1	1.01903e-05	70.806	2	DVEIPK(1)HLIIASR	-5.078	0.252	1.642	1.103	0.795	1.106	1.059	0.970073	0.981047	0.981187	0.962455	1.05227	1.05297	0.26	1.674	1.124	0.826	1.051	1.006	1.061	0.752141
AID38842.1	266	K	ABC transporter ATP-binding protein [Staphylococcus aureus]	--	1	4.21759e-54	180.11	3	DYAEIENAEPLK(1)HIDDATK	-5.9211	1.185	0.963	1.285	0.574	0.827	1.041	0.970073	0.981047	0.981187	0.962455	1.05227	1.05297	1.222	0.982	1.31	0.596	0.786	0.989	1.482	0.0749681
AID38842.1	273	K	ABC transporter ATP-binding protein [Staphylococcus aureus]	--	1	0.000118283	86.205	3	HIDDATK(1)IIMR	-6.6365	1.378	1.126	0.393	1.514	1.14	0.568	0.970073	0.981047	0.981187	0.962455	1.05227	1.05297	1.421	1.148	0.401	1.573	1.083	0.539	0.93	0.832703
AID38842.1	248	K	ABC transporter ATP-binding protein [Staphylococcus aureus]	--	1	1.03474e-07	138.55	2	GK(1)YQILVK	-6.2163	0.963	1.077	0.791	0.954	1.138	1.118	0.970073	0.981047	0.981187	0.962455	1.05227	1.05297	0.993	1.098	0.806	0.991	1.081	1.062	0.924	0.415429
AID38842.1	44	K	ABC transporter ATP-binding protein [Staphylococcus aureus]	--	1	2.52927e-35	156.02	2	NGSGK(1)STLINILVGNR	-4.3638	1.198		1.438	0.635	0.713	0.946	0.970073	0.981047	0.981187	0.962455	1.05227	1.05297	1.235		1.466	0.66	0.678	0.898	1.812	0.0242918
AID38842.1	15	K	ABC transporter ATP-binding protein [Staphylococcus aureus]	--	1	0.000190624	96.311	2	QYK(1)DSDFK	-6.7599		0.958			1.08		0.970073	0.981047	0.981187	0.962455	1.05227	1.05297		0.977			1.026		0.952
AID38842.1	92	K	ABC transporter ATP-binding protein [Staphylococcus aureus]	--	1	0.000658153	74.269	2	VPNK(1)LTIK	-6.135	1.042	0.995	0.869	0.999	0.968	1.146	0.970073	0.981047	0.981187	0.962455	1.05227	1.05297	1.074	1.014	0.886	1.038	0.92	1.088	0.976	0.761205
AID38842.1	128	K	ABC transporter ATP-binding protein [Staphylococcus aureus]	--	1	3.81424e-06	135.28	2	YFELPLQTK(1)IK	-5.7961	1.096	0.727	0.685	1.184	0.978	1.436	0.970073	0.981047	0.981187	0.962455	1.05227	1.05297	1.13	0.741	0.698	1.23	0.929	1.364	0.729	0.16062
AID38844.1	8	K	hypothetical protein SAXN108_0403 [Staphylococcus aureus]	--	1	2.19075e-11	126.21	2	VNALTPK(1)HLAEK	-5.9651	0.939	0.884	0.909
AID38845.1	216	K	acetyl-CoA acetyltransferase [Staphylococcus aureus]	--	0.999274	0.000424965	41.87	3	K(0.001)GEPIVVTK(0.999)DEGVR	-9.1316					1.13		0.938787	1.05825	0.946794	1.03606	1.00249	1.01762					1.127
AID38845.1	208	K	acetyl-CoA acetyltransferase [Staphylococcus aureus]	--	1	0.00312654	57.293	2	K(1)GEPIVVTK	-11.036	0.816	0.734		1.155	1.42	1.131	0.938787	1.05825	0.946794	1.03606	1.00249	1.01762	0.869	0.694		1.115	1.416	1.111	0.644	0.0456377
AID38846.1	144	K	putative cyclase protein [Staphylococcus aureus]	--	1	8.46772e-05	76.85	2	RWPNIEK(1)FENK	-3.2688	0.849	0.896	0.931	0.967	1.208	1.206	0.955573	0.929528	1.04491	1.03166	1.05679	0.981545	0.888	0.964	0.891	0.937	1.143	1.229	0.829	0.100257
AID38847.1	30	K	5-methyltetrahydropteroyltriglutamate--homocysteine methyltransferase [Staphylococcus aureus]	--	1	0.000686937	111.39	2	AIESYWAK(1)K	-5.2219	0.812	0.841	0.591	1.171	1.472	1.289	0.914156	0.991571	0.846788	1.0406	1.17806	1.02883	0.888	0.848	0.698	1.125	1.25	1.253	0.671	0.00790598
AID38847.1	226	K	5-methyltetrahydropteroyltriglutamate--homocysteine methyltransferase [Staphylococcus aureus]	--	1	6.87647e-06	72.846	2	EAYDYFEK(1)AGVAK	1.138					1.13		0.914156	0.991571	0.846788	1.0406	1.17806	1.02883					0.959
AID38847.1	382	K	5-methyltetrahydropteroyltriglutamate--homocysteine methyltransferase [Staphylococcus aureus]	--	1	1.35472e-05	70.552	3	FQNQSFK(1)NLDYDFESVR	-6.5406			0.872				0.914156	0.991571	0.846788	1.0406	1.17806	1.02883			1.03
AID38847.1	408	K	5-methyltetrahydropteroyltriglutamate--homocysteine methyltransferase [Staphylococcus aureus]	--	1	0.000753358	87.251	2	IEQQQK(1)R	-5.1309						1.048	0.914156	0.991571	0.846788	1.0406	1.17806	1.02883						1.019
AID38847.1	690	K	5-methyltetrahydropteroyltriglutamate--homocysteine methyltransferase [Staphylococcus aureus]	--	1	0.00344876	58.338	2	IPTK(1)EEITTAINR	-8.3539		0.568			1.335	1.258	0.914156	0.991571	0.846788	1.0406	1.17806	1.02883		0.573			1.133	1.223	0.486
AID38847.1	451	K	5-methyltetrahydropteroyltriglutamate--homocysteine methyltransferase [Staphylococcus aureus]	--	1	5.7356e-21	86.729	2	ITDEAYETFLK(1)NEIAR	-4.0347	1.204	0.848	0.765			0.968	0.914156	0.991571	0.846788	1.0406	1.17806	1.02883	1.317	0.855	0.903			0.941	1.089
AID38847.1	365	K	5-methyltetrahydropteroyltriglutamate--homocysteine methyltransferase [Staphylococcus aureus]	--	1	1.30633e-30	208.03	2	LFNQNDSVK(1)YDK	-3.9521	0.787	0.897	0.727	1.206	1.348	1.173	0.914156	0.991571	0.846788	1.0406	1.17806	1.02883	0.861	0.905	0.859	1.159	1.144	1.14	0.762	0.000106324
AID38847.1	277	K	5-methyltetrahydropteroyltriglutamate--homocysteine methyltransferase [Staphylococcus aureus]	--	1	0.000261759	81.099	2	QIEAGDFDK(1)SK	-8.1266	0.903	0.959	0.526	1.287		1.343	0.914156	0.991571	0.846788	1.0406	1.17806	1.02883	0.988	0.967	0.621	1.237		1.305	0.676	0.125916
AID38847.1	608	K	5-methyltetrahydropteroyltriglutamate--homocysteine methyltransferase [Staphylococcus aureus]	--	1	4.87925e-10	70.552	3	SEYHEQYLK(1)DAVLSFK	-5.6381		0.708	1.026			1.104	0.914156	0.991571	0.846788	1.0406	1.17806	1.02883		0.714	1.212			1.073	0.897
AID38847.1	718	K	5-methyltetrahydropteroyltriglutamate--homocysteine methyltransferase [Staphylococcus aureus]	--	1	8.27559e-07	115.79	2	SLFWVNPDCGLK(1)TR	-3.1488	0.79	1.134	1.113	0.699	0.918	1.294	0.914156	0.991571	0.846788	1.0406	1.17806	1.02883	0.864	1.144	1.314	0.672	0.779	1.258	1.226	0.372965
AID38847.1	5	K	5-methyltetrahydropteroyltriglutamate--homocysteine methyltransferase [Staphylococcus aureus]	--	1	3.07001e-05	106	2	TTIK(1)TSNLGFPR	-11.35	0.828		0.849	1.034		1.315	0.914156	0.991571	0.846788	1.0406	1.17806	1.02883	0.906		1.003	0.994		1.278	0.84	0.342042
AID38847.1	177	K	5-methyltetrahydropteroyltriglutamate--homocysteine methyltransferase [Staphylococcus aureus]	--	1	1.15753e-12	139.02	2	VK(1)TLLPLYK	-7.9443	0.793	1.072	0.603	1.078	1.387	1.195	0.914156	0.991571	0.846788	1.0406	1.17806	1.02883	0.867	1.081	0.712	1.036	1.177	1.162	0.788	0.119819
AID38851.1	84	K	ParB-like partition protein [Staphylococcus aureus]	--	1	2.92312e-11	115.04	2	IAGLK(1)YVSAIIK	-6.7364	1.206	1.344	1.266	0.477	0.632	0.874	1.04276	1.07958	1.02246	0.951991	1.02177	0.881443	1.157	1.245	1.238	0.501	0.619	0.992	1.723	0.0449404
AID38851.1	137	K	ParB-like partition protein [Staphylococcus aureus]	--	1	0.00303066	81.163	2	ITQQEVAK(1)R	-7.1255			1.206		0.926	0.836	1.04276	1.07958	1.02246	0.951991	1.02177	0.881443			1.18		0.906	0.948	1.273
AID38851.1	157	K	ParB-like partition protein [Staphylococcus aureus]	--	1	0.0644516	42.229	2	LLHLPK(1)K	-7.5805		0.918					1.04276	1.07958	1.02246	0.951991	1.02177	0.881443		0.85
AID38851.1	129	K	ParB-like partition protein [Staphylococcus aureus]	--	1	1.12689e-10	106.97	2	LMTDLK(1)ITQQEVAK	-3.6328	1.085		0.742				1.04276	1.07958	1.02246	0.951991	1.02177	0.881443	1.041		0.726
AID38851.1	215	K	ParB-like partition protein [Staphylococcus aureus]	--	1	5.7995e-11	114.5	2	NVSSK(1)SETDK	-5.8354	0.913	0.904	0.914				1.04276	1.07958	1.02246	0.951991	1.02177	0.881443	0.876	0.837	0.894
AID38851.1	220	K	ParB-like partition protein [Staphylococcus aureus]	--	0.999964	0.0168351	54.199	2	SETDK(1)VDITKPK	-7.0992	0.944						1.04276	1.07958	1.02246	0.951991	1.02177	0.881443	0.905
AID38851.1	227	K	ParB-like partition protein [Staphylococcus aureus]	--	0.971942	4.71568e-06	90.156	3	SETDKVDITK(0.028)PK(0.972)FIK	-7.1258	1.034	1.34	1.218	0.515	0.682		1.04276	1.07958	1.02246	0.951991	1.02177	0.881443	0.992	1.241	1.191	0.541	0.667		1.89	0.0125219
AID38851.1	3	K	ParB-like partition protein [Staphylococcus aureus]	--	1	0.0144317	42.075	2	SK(1)SEDQR	-5.8152	0.944						1.04276	1.07958	1.02246	0.951991	1.02177	0.881443	0.905
AID38851.1	13	K	ParB-like partition protein [Staphylococcus aureus]	--	1	4.50898e-05	142.36	2	TK(1)DEQIK	-5.5855	1.582	1.806	1.299	0.276	0.384	0.303	1.04276	1.07958	1.02246	0.951991	1.02177	0.881443	1.517	1.673	1.27	0.29	0.376	0.344	4.416	0.000180537
AID38851.1	210	K	ParB-like partition protein [Staphylococcus aureus]	--	1	5.92882e-32	124.24	3	YLENHVNELK(1)NVSSK	-6.3374	0.898	0.922	0.911				1.04276	1.07958	1.02246	0.951991	1.02177	0.881443	0.861	0.854	0.891
AID38852.1	269	K	hypothetical protein SAXN108_0411 [Staphylococcus aureus]	--	1	0.000165572	86.243	2	EVQK(1)MFLQEGIK	-3.4719			0.551	1.723	1.449	0.623	0.915734	1.02091	0.868849	1.13851	1.08032	0.975676			0.634	1.513	1.341	0.639	0.545
AID38852.1	156	K	hypothetical protein SAXN108_0411 [Staphylococcus aureus]	--	1	4.66041e-19	129.04	2	INNGGTTVAEGTVK(1)SIGLR	-5.859	0.929	0.775		1.017	1.33	1.168	0.915734	1.02091	0.868849	1.13851	1.08032	0.975676	1.014	0.759		0.893	1.231	1.197	0.801	0.284083
AID38852.1	210	K	hypothetical protein SAXN108_0411 [Staphylococcus aureus]	--	1	1.69414e-30	144.09	2	IPVSVEENIDNVDK(1)K	-3.3527	0.737	0.775	0.579	1.479	1.31	1.332	0.915734	1.02091	0.868849	1.13851	1.08032	0.975676	0.805	0.759	0.666	1.299	1.213	1.365	0.575	0.00107231
AID38852.1	214	K	hypothetical protein SAXN108_0411 [Staphylococcus aureus]	--	1	3.95298e-19	196.32	2	LNK(1)LFTSLR	-7.5107	0.62	0.895	0.72	1.179	1.424	1.323	0.915734	1.02091	0.868849	1.13851	1.08032	0.975676	0.677	0.877	0.829	1.036	1.318	1.356	0.642	0.0190126
AID38852.1	68	K	hypothetical protein SAXN108_0411 [Staphylococcus aureus]	--	1	6.87647e-06	72.846	2	SK(1)TLISLVQNVVK	-7.2839						1.048	0.915734	1.02091	0.868849	1.13851	1.08032	0.975676						1.074
AID38853.1	4	K	hypothetical protein SAXN108_0412 [Staphylococcus aureus]	--	1	1.18253e-67	225.89	2	ASK(1)YGINDIVEMK	-2.5968	1.251	1.006	1.319	0.695	0.783	0.809	0.230472	1.20263	1.45332	1.34176	0.771821		5.428	0.837	0.908	0.518	1.014		3.121	0.407368
AID38853.1	14	K	hypothetical protein SAXN108_0412 [Staphylococcus aureus]	--	1	0.000213611	101.82	2	YGINDIVEMK(1)K	-6.978	1.489	1.035		0.576		0.835	0.230472	1.20263	1.45332	1.34176	0.771821		6.461	0.861		0.429			8.534
AID38853.1	36	K	hypothetical protein SAXN108_0412 [Staphylococcus aureus]	--	1	0.00295456	67.464	2	IK(1)CENCQR	-3.4584		0.918					0.230472	1.20263	1.45332	1.34176	0.771821			0.763
AID38854.1	15	K	putative GTP-binding protein [Staphylococcus aureus]	--	1	1.20886e-20	88.137	3	ALTAGIVGLPNVGK(1)STLFNAITK	-4.8268			0.872				1.02199	1.04387	1.01454	0.98437	0.964849	0.970382			0.86
AID38854.1	298	K	putative GTP-binding protein [Staphylococcus aureus]	--	1	5.51602e-26	112.06	3	AWTFK(1)QGMTAPQCAGIIHTDFER	-3.2915	0.538		1.247				1.02199	1.04387	1.01454	0.98437	0.964849	0.970382	0.526		1.229
AID38854.1	156	K	putative GTP-binding protein [Staphylococcus aureus]	--	1	6.2421e-13	167.06	2	DK(1)TAEMEVR	-5.8086	0.869	2.637	0.792	0.333	0.801	0.317	1.02199	1.04387	1.01454	0.98437	0.964849	0.970382	0.85	2.526	0.781	0.338	0.83	0.327	2.781	0.116911
AID38854.1	176	K	putative GTP-binding protein [Staphylococcus aureus]	--	1	1.12445e-08	146.27	2	EALENGK(1)PAR	-5.935	0.58	0.983		1.351	1.054	1.27	1.02199	1.04387	1.01454	0.98437	0.964849	0.970382	0.568	0.942		1.372	1.092	1.309	0.6	0.0823276
AID38854.1	82	K	putative GTP-binding protein [Staphylococcus aureus]	--	1	0.00923646	53.028	2	GASK(1)GEGLGNK	-5.4698	0.944						1.02199	1.04387	1.01454	0.98437	0.964849	0.970382	0.924
AID38854.1	89	K	putative GTP-binding protein [Staphylococcus aureus]	--	1	4.1416e-96	303.91	2	GEGLGNK(1)FLSHIR	-1.6447	1.114	1.257	1.007	0.735	1.015	0.798	1.02199	1.04387	1.01454	0.98437	0.964849	0.970382	1.09	1.204	0.993	0.747	1.052	0.822	1.254	0.114325
AID38854.1	61	K	putative GTP-binding protein [Staphylococcus aureus]	--	1	0.000173877	111.39	2	LEEMVQPK(1)K	-7.8734	0.286	0.867	0.234	1.359	2.455	1.189	1.02199	1.04387	1.01454	0.98437	0.964849	0.970382	0.28	0.831	0.231	1.381	2.544	1.225	0.261	0.0332901
AID38854.1	349	K	putative GTP-binding protein [Staphylococcus aureus]	--	1	8.77789e-85	251.28	3	LEGK(1)EYIMQDGDIVHFR	-8.1157	1.145	0.891	1.527	0.498	0.644	1.115	1.02199	1.04387	1.01454	0.98437	0.964849	0.970382	1.12	0.854	1.505	0.506	0.667	1.149	1.498	0.20769
AID38854.1	53	K	putative GTP-binding protein [Staphylococcus aureus]	--	1	1.00265e-07	106	2	LLK(1)LEEMVQPK	-5.4087	0.989	0.62	0.434	1.563	1.166	1.462	1.02199	1.04387	1.01454	0.98437	0.964849	0.970382	0.968	0.594	0.428	1.588	1.208	1.507	0.462	0.030923
AID38854.1	189	K	putative GTP-binding protein [Staphylococcus aureus]	--	1	1.59477e-85	195.55	3	SIDFNEEDQK(1)WVNQAQLLTSK	-6.7765	0.35		1.421				1.02199	1.04387	1.01454	0.98437	0.964849	0.970382	0.342		1.401
AID38856.1	41	K	30S ribosomal protein S6 [Staphylococcus aureus]	--	1	5.58353e-14	142.73	3	FNGILATEGAEVLEAK(1)DWGK	-7.086	0.42		1.356				0.908286	1.01755	0.968908	1.09885	1.09067	0.915724	0.462		1.4
AID38856.1	81	K	30S ribosomal protein S6 [Staphylococcus aureus]	--	1	0.000152859	101.48	2	LAK(1)ISDDIIR	-9.1757	0.885	0.995	0.665	1.211	1.28	1.086	0.908286	1.01755	0.968908	1.09885	1.09067	0.915724	0.974	0.978	0.686	1.102	1.174	1.186	0.762	0.0763311
AID38856.1	56	K	30S ribosomal protein S6 [Staphylococcus aureus]	--	1	5.05418e-22	92.747	3	LAYEINDFK(1)DGFYNIVR	-6.7925			0.872				0.908286	1.01755	0.968908	1.09885	1.09067	0.915724			0.9
AID38856.1	19	K	30S ribosomal protein S6 [Staphylococcus aureus]	--	1	3.52671e-16	120.33	3	TYEVMYIVRPNIEEDAK(1)K	-9.1162	0.822	0.795	0.725	1.429	1.226	1.162	0.908286	1.01755	0.968908	1.09885	1.09067	0.915724	0.905	0.781	0.748	1.3	1.124	1.269	0.659	0.00463078
AID38856.1	71	K	30S ribosomal protein S6 [Staphylococcus aureus]	--	1	2.83709e-126	296.74	2	VK(1)SDNNK(1)ATDEFQR	-4.2182	0.91	0.957	0.754	1.103	1.25	1.118	0.908286	1.01755	0.968908	1.09885	1.09067	0.915724	1.002	0.94	0.778	1.004	1.146	1.221	0.807	0.0852549
AID38856.1	66	K	30S ribosomal protein S6 [Staphylococcus aureus]	--	1	6.61931e-28	118.26	2	VK(1)SDNNK(1)ATDEFQR	-4.2182	1.031	1.082	0.934	0.876	1.083	0.986	0.908286	1.01755	0.968908	1.09885	1.09067	0.915724	1.135	1.063	0.964	0.797	0.993	1.077	1.103	0.365866
AID38857.1	13	K	Single-stranded DNA-binding protein [Staphylococcus aureus]	--	1	0.0148798	44.82	2	LTK(1)DPEYR	-5.7624	0.783	1.007			1.212		1.06313	1.11767	0.937688	0.914182	0.976664	0.99066	0.737	0.901			1.241		0.66
AID38857.1	67	K	Single-stranded DNA-binding protein [Staphylococcus aureus]	--	1	1.05378e-14	123.92	3	QADNVNNYLSK(1)GSLAGVDGR	-1.336		0.69			1.41		1.06313	1.11767	0.937688	0.914182	0.976664	0.99066		0.617			1.444		0.427
AID38857.1	106	K	Single-stranded DNA-binding protein [Staphylococcus aureus]	--	1	2.92824e-15	65.724	3	VFVTEVMCDSVQFLEPK(1)NAQQNGGQR	0.14905			0.872				1.06313	1.11767	0.937688	0.914182	0.976664	0.99066			0.93
AID38858.1	35	K	30S ribosomal protein S18 [Staphylococcus aureus]	--	1	2.47098e-16	143.56	2	DTELLK(1)R	-6.1811	0.914	0.991	0.562	1.113	1.339	1.215	0.9807	1.47139	1.49304	0.528558	0.779934	0.74638	0.932	0.674	0.376	2.106	1.717	1.628	0.364	0.0179824
AID38858.1	77	K	30S ribosomal protein S18 [Staphylococcus aureus]	--	1	0.000129603	68.49	2	HMALLPYVK(1)EEQ	-4.4999			0.872				0.9807	1.47139	1.49304	0.528558	0.779934	0.74638			0.584
AID38858.1	14	K	30S ribosomal protein S18 [Staphylococcus aureus]	--	1	2.17538e-07	99.668	3	K(1)VCYFTANGITHIDYK	-6.8659	1.042	1.055	1.11	0.633	1.136	0.967	0.9807	1.47139	1.49304	0.528558	0.779934	0.74638	1.063	0.717	0.743	1.198	1.457	1.296	0.639	0.0286953
AID38858.1	65	K	30S ribosomal protein S18 [Staphylococcus aureus]	--	1	0.00019001	105.81	2	MLTTAIK(1)R	-7.4818	0.656	1.002		1.421	1.111		0.9807	1.47139	1.49304	0.528558	0.779934	0.74638	0.669	0.681		2.688	1.424		0.328	0.0787767
AID38858.1	55	K	30S ribosomal protein S18 [Staphylococcus aureus]	--	1	2.16693e-60	213.45	2	VTGTSAK(1)YQR	-5.3064	0.811	1.002	1.323	0.893	1.044	0.876	0.9807	1.47139	1.49304	0.528558	0.779934	0.74638	0.827	0.681	0.886	1.69	1.339	1.174	0.57	0.0136149
AID38862.1	187	K	hypothetical protein SAXN108_0421 [Staphylococcus aureus]	--	1	0.00090064	55.604	2	INTADIK(1)NVTFK	-8.3561			0.872				1.0709	0.596921	1.1241	1.21228	0.750185	1.24562			0.776
AID38864.1	67	K	hypothetical protein SAXN108_0423 [Staphylococcus aureus]	--	1	3.42942e-05	130.79	2	AEETYK(1)GQK	-5.0528		0.949	0.808	1.574	0.917	0.907	1.03767	1.03628	1.02031	0.999893	0.96903	0.936827		0.916	0.792	1.574	0.946	0.968	0.735	0.291444
AID38864.1	29	K	hypothetical protein SAXN108_0423 [Staphylococcus aureus]	--	1	5.43751e-61	166.59	2	DETK(1)STESNTNQDTNTTK	-5.3083	1.058	1.085	1.012		0.607		1.03767	1.03628	1.02031	0.999893	0.96903	0.936827	1.02	1.047	0.992		0.626		1.629
AID38864.1	52	K	hypothetical protein SAXN108_0423 [Staphylococcus aureus]	--	1	2.28778e-05	110.52	2	DVK(1)TSPEDAVK	-5.0903	0.737	0.968	1.038	1.262		0.924	1.03767	1.03628	1.02031	0.999893	0.96903	0.936827	0.71	0.934	1.017	1.262		0.986	0.789	0.246362
AID38864.1	60	K	hypothetical protein SAXN108_0423 [Staphylococcus aureus]	--	1	0.00626176	76.605	2	TSPEDAVK(1)K	-6.6839	0.833	0.87	0.852	1.362	1.145		1.03767	1.03628	1.02031	0.999893	0.96903	0.936827	0.803	0.84	0.835	1.362	1.182		0.649	0.00457917
AID38864.1	86	K	hypothetical protein SAXN108_0423 [Staphylococcus aureus]	--	1	1.75396e-09	68.127	3	GISFENSNGEWAYK(1)VTQQK	-9.064			0.872				1.03767	1.03628	1.02031	0.999893	0.96903	0.936827			0.855
AID38864.1	91	K	hypothetical protein SAXN108_0423 [Staphylococcus aureus]	--	1	3.90144e-72	224.97	2	VTQQK(1)SGEESEVLVADK	-4.0911	0.808	0.973	1.317	1.025	0.993	0.847	1.03767	1.03628	1.02031	0.999893	0.96903	0.936827	0.779	0.939	1.291	1.025	1.025	0.904	1.019	0.990662
AID38864.1	179	K	hypothetical protein SAXN108_0423 [Staphylococcus aureus]	--	1	1.46896e-10	121.96	2	KQEVTVDAK(1)NGK	-7.3287	0.861	0.924	1.128	1.178	1.16	0.777	1.03767	1.03628	1.02031	0.999893	0.96903	0.936827	0.83	0.892	1.106	1.178	1.197	0.829	0.883	0.466697
AID38864.1	166	K	hypothetical protein SAXN108_0423 [Staphylococcus aureus]	--	1	0.00116573	108.3	2	LVYNIDLK(1)K	-11.4	0.781	0.799	1.109	1.292	1.12	0.966	1.03767	1.03628	1.02031	0.999893	0.96903	0.936827	0.753	0.771	1.087	1.292	1.156	1.031	0.751	0.0929639
AID38864.1	103	K	hypothetical protein SAXN108_0423 [Staphylococcus aureus]	--	1	3.41511e-14	106.11	2	SGEESEVLVADK(1)NK	-3.0738			0.872				1.03767	1.03628	1.02031	0.999893	0.96903	0.936827			0.855
AID38864.1	114	K	hypothetical protein SAXN108_0423 [Staphylococcus aureus]	--	1	5.52301e-09	79.235	2	TEK(1)EDTMNENDNFK	-6.9986			0.783	1.273			1.03767	1.03628	1.02031	0.999893	0.96903	0.936827			0.767	1.273			0.603
AID38864.1	125	K	hypothetical protein SAXN108_0423 [Staphylococcus aureus]	--	1	2.50538e-47	111.06	3	TEKEDTMNENDNFK(1)YSDAIDYK	-2.8209		1.423	0.853	0.755	1.252	0.745	1.03767	1.03628	1.02031	0.999893	0.96903	0.936827		1.373	0.836	0.755	1.292	0.795	1.166	0.630689
AID38864.1	133	K	hypothetical protein SAXN108_0423 [Staphylococcus aureus]	--	1	1.42072e-12	158.37	2	YSDAIDYK(1)K	-7.5123	0.81	0.83	1.017	1.306	1.131	0.985	1.03767	1.03628	1.02031	0.999893	0.96903	0.936827	0.781	0.801	0.997	1.306	1.167	1.051	0.732	0.0344152
AID38864.1	185	K	hypothetical protein SAXN108_0423 [Staphylococcus aureus]	--	1	1.6438e-06	142.04	2	VLK(1)SEQDH	-4.41	0.837	0.934	1.312	0.996	1.008	0.878	1.03767	1.03628	1.02031	0.999893	0.96903	0.936827	0.807	0.901	1.286	0.996	1.04	0.937	1.007	0.935288
AID38865.1	76	K	hypothetical protein SAXN108_0424 [Staphylococcus aureus]	--	1	2.66167e-64	232.48	2	EYQK(1)HLEEVDIR	-2.4696	1.663	1.588	1.899	0.134	0.115	0.119	0.904591	0.871825	1.02675	1.18233	0.929946	1.08455	1.838	1.821	1.85	0.113	0.124	0.11	15.876	1.83261e-07
AID38865.1	27	K	hypothetical protein SAXN108_0424 [Staphylococcus aureus]	--	1	3.61243e-69	228.55	3	HNLEIDELAQQLNEK(1)YGTK	-7.3326	1.112	1.018	2.945	0.065	0.072	0.226	0.904591	0.871825	1.02675	1.18233	0.929946	1.08455	1.229	1.168	2.868	0.055	0.077	0.208	15.485	0.00468718
AID38865.1	31	K	hypothetical protein SAXN108_0424 [Staphylococcus aureus]	--	1	3.17277e-28	115.78	4	YGTK(1)YEAHQIWEWENHHHEPK	-5.0166			0.872				0.904591	0.871825	1.02675	1.18233	0.929946	1.08455			0.849
AID38865.1	12	K	hypothetical protein SAXN108_0424 [Staphylococcus aureus]	--	1	1.60809e-98	295.16	3	TK(1)HNLEIDELAQQLNEK	-9.2948	1.544	1.501	1.913	0.154	0.154	0.279	0.904591	0.871825	1.02675	1.18233	0.929946	1.08455	1.707	1.722	1.863	0.13	0.166	0.257	9.57	0.000335558
AID38865.1	48	K	hypothetical protein SAXN108_0424 [Staphylococcus aureus]	--	1	2.924e-93	202.52	3	YEAHQIWEWENHHHEPK(1)FK	-4.1631	1.155	0.804	1.861	0.687	0.511	0.755	0.904591	0.871825	1.02675	1.18233	0.929946	1.08455	1.277	0.922	1.813	0.581	0.549	0.696	2.197	0.0221937
AID38867.1	104	K	phosphoglycerate mutase family protein [Staphylococcus aureus]	--	1	1.97749e-47	183.57	2	DEISANPK(1)YEK	-6.454	1.081	1.072	0.863	1.004	1.024	0.967	0.929468	1.05784	0.970091	1.07371	0.989222	0.979676	1.163	1.013	0.89	0.935	1.035	0.987	1.037	0.725823
AID38867.1	107	K	phosphoglycerate mutase family protein [Staphylococcus aureus]	--	1	7.92582e-28	154.66	2	YEK(1)YFNDPNFK	-4.5007	1.21	1.294	0.842	0.997	0.884	0.732	0.929468	1.05784	0.970091	1.07371	0.989222	0.979676	1.302	1.223	0.868	0.929	0.894	0.747	1.32	0.134905
AID38867.1	53	K	phosphoglycerate mutase family protein [Staphylococcus aureus]	--	1	9.68345e-07	110.88	2	QIK(1)HVYVSDLLR	-2.507	0.772	0.984	1.107	0.91	1.065	1.164	0.929468	1.05784	0.970091	1.07371	0.989222	0.979676	0.831	0.93	1.141	0.848	1.077	1.188	0.932	0.639239
AID38867.1	48	K	phosphoglycerate mutase family protein [Staphylococcus aureus]	--	1	3.49885e-31	188.6	2	SADDLCDYFK(1)EK	-4.5733				1.039	1.154	1.131	0.929468	1.05784	0.970091	1.07371	0.989222	0.979676				0.968	1.167	1.154
AID38867.1	96	K	phosphoglycerate mutase family protein [Staphylococcus aureus]	--	1	7.31756e-08	55.354	2	SLGVFEGEYK(1)DEISANPK	-5.3756	1.644				0.481	0.873	0.929468	1.05784	0.970091	1.07371	0.989222	0.979676	1.769				0.486	0.891	2.569
AID38867.1	18	K	phosphoglycerate mutase family protein [Staphylococcus aureus]	--	1	5.85417e-13	178.94	3	SNYDNK(1)HFR	-5.1553	1.459	1.326	1.431	0.467	0.553	0.498	0.929468	1.05784	0.970091	1.07371	0.989222	0.979676	1.57	1.254	1.475	0.435	0.559	0.508	2.862	0.000445508
AID38867.1	188	K	phosphoglycerate mutase family protein [Staphylococcus aureus]	--	1	0.00216256	56.202	2	VENCK(1)PYIIE	-7.6948	0.944						0.929468	1.05784	0.970091	1.07371	0.989222	0.979676	1.016
AID38867.1	115	K	phosphoglycerate mutase family protein [Staphylococcus aureus]	--	1	0.000816529	74.849	2	YFNDPNFK(1)DFR	17.429		1.389		0.563			0.929468	1.05784	0.970091	1.07371	0.989222	0.979676		1.313		0.524			2.506
AID38869.1	202	K	hypothetical protein SAXN108_0428 [Staphylococcus aureus]	--	1	0.0012615	60.547	2	GIK(1)SDVIDK	-6.5907	0.691	0.891	1.262	0.982			0.983383	1.03256	1.00813	0.987154	1.01045	0.97832	0.703	0.863	1.252	0.995			0.944
AID38869.1	179	K	hypothetical protein SAXN108_0428 [Staphylococcus aureus]	--	1	2.43342e-14	129.04	2	INVVDVPTK(1)YAGDVNK	-2.5824	0.857	1.127	1.134	0.949	0.972	0.925	0.983383	1.03256	1.00813	0.987154	1.01045	0.97832	0.871	1.091	1.125	0.961	0.962	0.945	1.076	0.45223
AID38869.1	186	K	hypothetical protein SAXN108_0428 [Staphylococcus aureus]	--	1	0.00747659	67.464	2	YAGDVNK(1)K	-8.6804			0.855	1.178			0.983383	1.03256	1.00813	0.987154	1.01045	0.97832			0.848	1.193			0.711
AID38869.1	124	K	hypothetical protein SAXN108_0428 [Staphylococcus aureus]	--	1	0.0155127	43.168	2	K(1)FVTENNIPK	-8.8398			0.872				0.983383	1.03256	1.00813	0.987154	1.01045	0.97832			0.865
AID38869.1	137	K	hypothetical protein SAXN108_0428 [Staphylococcus aureus]	--	1	0.0128925	40.533	2	K(1)PVELMMNYFK	-4.4209				1.155			0.983383	1.03256	1.00813	0.987154	1.01045	0.97832				1.17
AID38869.1	117	K	hypothetical protein SAXN108_0428 [Staphylococcus aureus]	--	1	1.42722e-26	140.3	3	QAETLSHLSNLAVK(1)NDLHFK	-5.1905	0.502	0.555	2.078			0.504	0.983383	1.03256	1.00813	0.987154	1.01045	0.97832	0.51	0.537	2.061			0.515	2.012
AID38869.1	99	K	hypothetical protein SAXN108_0428 [Staphylococcus aureus]	--	1	0.00581699	60	2	QIDSQTK(1)VTEK	-6.9815				1.367	1.112	0.872	0.983383	1.03256	1.00813	0.987154	1.01045	0.97832				1.385	1.1	0.891
AID38869.1	89	K	hypothetical protein SAXN108_0428 [Staphylococcus aureus]	--	1	0.00187012	59.645	2	YIMQHK(1)LDK	-4.0962	0.536		1.249				0.983383	1.03256	1.00813	0.987154	1.01045	0.97832	0.545		1.239
AID38869.1	83	K	hypothetical protein SAXN108_0428 [Staphylococcus aureus]	--	1	1.57612e-05	76.563	3	YLSVNSDILDNK(1)YIMQHK	-7.7804			0.872				0.983383	1.03256	1.00813	0.987154	1.01045	0.97832			0.865
AID38871.1	288	K	Alkyl hydroperoxide reductase protein F [Staphylococcus aureus]	--	1	9.4023e-06	101.64	2	ATDIEK(1)TDEAIK	-8.9316		0.918					0.996663	0.992801	0.944928	0.957503	1.12692	0.981183		0.925
AID38871.1	103	K	Alkyl hydroperoxide reductase protein F [Staphylococcus aureus]	--	1	0.000657896	94.66	2	EK(1)QSIIDQIK	-5.9978		1.091		0.914	1.206	0.998	0.996663	0.992801	0.944928	0.957503	1.12692	0.981183		1.099		0.955	1.07	1.017	1.084
AID38871.1	111	K	Alkyl hydroperoxide reductase protein F [Staphylococcus aureus]	--	1	2.66012e-18	162.49	2	QSIIDQIK(1)K	-6.9374					1.157	1.023	0.996663	0.992801	0.944928	0.957503	1.12692	0.981183					1.027	1.043
AID38871.1	55	K	Alkyl hydroperoxide reductase protein F [Staphylococcus aureus]	--	1	9.60201e-06	154.35	2	LSLSEK(1)SLK	-7.5959	0.684	0.981	0.566	1.292	1.391	1.267	0.996663	0.992801	0.944928	0.957503	1.12692	0.981183	0.686	0.988	0.599	1.349	1.234	1.291	0.587	0.0215103
AID38871.1	7	K	Alkyl hydroperoxide reductase protein F [Staphylococcus aureus]	--	1	7.44398e-28	187.33	2	MLNADLK(1)QQLK	-5.2318	0.728	1.239	0.671	1.039	1.539	0.889	0.996663	0.992801	0.944928	0.957503	1.12692	0.981183	0.73	1.248	0.71	1.085	1.366	0.906	0.801	0.327904
AID38871.1	482	K	Alkyl hydroperoxide reductase protein F [Staphylococcus aureus]	--	1	6.06712e-05	40.324	3	NNNTNVPGIFAAGDVTDQK(1)NK	-4.5481					1.13		0.996663	0.992801	0.944928	0.957503	1.12692	0.981183					1.003
AID38871.1	399	K	Alkyl hydroperoxide reductase protein F [Staphylococcus aureus]	--	1	3.7643e-109	305.4	2	SLSNVDIK(1)TNAK	-2.0783	0.894	0.997	0.807	1.083	1.172	1.119	0.996663	0.992801	0.944928	0.957503	1.12692	0.981183	0.897	1.004	0.854	1.131	1.04	1.14	0.832	0.029994
AID38871.1	403	K	Alkyl hydroperoxide reductase protein F [Staphylococcus aureus]	--	1	9.96834e-52	233.43	3	TNAK(1)TTEVVGEDHVTGIR	-3.4638	1.054	1.166	0.858	0.937	1.118	0.868	0.996663	0.992801	0.944928	0.957503	1.12692	0.981183	1.058	1.174	0.908	0.979	0.992	0.885	1.099	0.335817
AID38872.1	93	K	Alkyl hydroperoxide reductase protein C [Staphylococcus aureus]	--	1	2.23913e-58	129.44	4	AWHDHSDAISK(1)ITYTMIGDPSQTITR	-6.3806	0.48	0.277	2.435			0.416	0.932673	0.986498	0.989163	1.10001	1.04585	0.945801	0.515	0.281	2.462			0.44	2.468
AID38872.1	153	K	Alkyl hydroperoxide reductase protein C [Staphylococcus aureus]	--	1	0.0415531	41.796	2	DASTLAHK(1)IK	-8.8089			0.872				0.932673	0.986498	0.989163	1.10001	1.04585	0.945801			0.882
AID38872.1	155	K	Alkyl hydroperoxide reductase protein C [Staphylococcus aureus]	--	1	1.57619e-05	143.56	2	IK(1)AAQYVR	-5.2996	0.871	0.901	0.838	1.22	1.146	1.116	0.932673	0.986498	0.989163	1.10001	1.04585	0.945801	0.934	0.913	0.847	1.109	1.096	1.18	0.796	0.00361621
AID38872.1	24	K	Alkyl hydroperoxide reductase protein C [Staphylococcus aureus]	--	1	2.17117e-81	264.96	2	K(1)DQFK(1)EVTQEDLK	-5.1296	0.786	0.752	0.712	1.401	1.326	1.201	0.932673	0.986498	0.989163	1.10001	1.04585	0.945801	0.843	0.762	0.72	1.274	1.268	1.27	0.61	0.000422782
AID38872.1	19	K	Alkyl hydroperoxide reductase protein C [Staphylococcus aureus]	--	1	6.6994e-06	75.5	2	EILPFTAQAFDPK(1)K	-2.3654		0.842	0.944				0.932673	0.986498	0.989163	1.10001	1.04585	0.945801		0.854	0.954
AID38872.1	20	K	Alkyl hydroperoxide reductase protein C [Staphylococcus aureus]	--	1	5.81301e-07	113.86	2	K(1)DQFK(1)EVTQEDLK	-5.1296	0.948	0.995	1.126	0.804	1.13	0.969	0.932673	0.986498	0.989163	1.10001	1.04585	0.945801	1.016	1.009	1.138	0.731	1.08	1.025	1.115	0.39605
AID38872.1	162	K	Alkyl hydroperoxide reductase protein C [Staphylococcus aureus]	--	1	0.000266892	111.61	2	K(1)NPGEVCPAK(1)WEEGAK	-4.1587	1.135	1.486	1.58	0.548	0.49	0.481	0.932673	0.986498	0.989163	1.10001	1.04585	0.945801	1.217	1.506	1.597	0.498	0.469	0.509	2.927	0.000243017
AID38872.1	171	K	Alkyl hydroperoxide reductase protein C [Staphylococcus aureus]	--	1	2.68745e-102	289.75	2	NPGEVCPAK(1)WEEGAK	-1.9267	0.944	0.912	0.989	1.09	1.092	1.007	0.932673	0.986498	0.989163	1.10001	1.04585	0.945801	1.012	0.924	1	0.991	1.044	1.065	0.947	0.200394
AID38872.1	177	K	Alkyl hydroperoxide reductase protein C [Staphylococcus aureus]	--	1	2.24671e-98	254.38	2	WEEGAK(1)TLQPGLDLVGK	-3.3365	1.708	1.789	1.166	0.259	0.344	0.395	0.932673	0.986498	0.989163	1.10001	1.04585	0.945801	1.831	1.813	1.179	0.235	0.329	0.418	4.911	0.00194542
AID38872.1	188	K	Alkyl hydroperoxide reductase protein C [Staphylococcus aureus]	--	1	4.20303e-08	157.77	2	TLQPGLDLVGK(1)I	-7.0355	1.83	1.289	1.707	0.215	0.19	0.362	0.932673	0.986498	0.989163	1.10001	1.04585	0.945801	1.962	1.307	1.726	0.195	0.182	0.383	6.572	0.00191882
AID38873.1	19	K	Nitroreductase family protein [Staphylococcus aureus]	--	0.99999	5.49445e-07	136.06	3	FK(1)NKPLSEDVVK	-5.8808	1.103	0.94	1.063		0.906	0.825	0.942901	1.02501	1.05678	0.914916	0.983866	1.07653	1.17	0.917	1.006		0.921	0.766	1.222	0.179318
AID38873.1	21	K	Nitroreductase family protein [Staphylococcus aureus]	--	1	0.000244687	99.34	2	NK(1)PLSEDVVK	-6.8773	0.832	0.909	0.62	1.27	1.329	1.198	0.942901	1.02501	1.05678	0.914916	0.983866	1.07653	0.882	0.887	0.587	1.388	1.351	1.113	0.612	0.0301886
AID38873.1	29	K	Nitroreductase family protein [Staphylococcus aureus]	--	1	6.36914e-09	108.2	2	NKPLSEDVVK(1)K	-5.2097	0.853	0.869	0.746	1.211	1.274	1.172	0.942901	1.02501	1.05678	0.914916	0.983866	1.07653	0.905	0.848	0.706	1.324	1.295	1.089	0.663	0.0129828
AID38873.1	245	K	Nitroreductase family protein [Staphylococcus aureus]	--	1	1.2135e-38	229.4	2	LDMLEQLQK(1)SGLIQR	-4.3159	1.419	1.18	1.651	0.257	0.31	0.861	0.942901	1.02501	1.05678	0.914916	0.983866	1.07653	1.505	1.151	1.562	0.281	0.315	0.8	3.021	0.0244603
AID38873.1	188	K	Nitroreductase family protein [Staphylococcus aureus]	--	1	9.1936e-10	75.012	3	LPFDHVFHHNK(1)YHADK	-4.6188	0.892	0.724	1.28		0.906	1.044	0.942901	1.02501	1.05678	0.914916	0.983866	1.07653	0.946	0.706	1.211		0.921	0.97	1.009	0.947873
AID38873.1	193	K	Nitroreductase family protein [Staphylococcus aureus]	--	1	7.16121e-21	53.872	3	YHADK(1)ETQYAQMADYDQTISEYYDQR	0.073999			0.872				0.942901	1.02501	1.05678	0.914916	0.983866	1.07653			0.825
AID38873.1	10	K	Nitroreductase family protein [Staphylococcus aureus]	--	1	1.13454e-05	154.35	3	SEHVYNLVK(1)K	-6.2554	0.82	0.952	1.059	0.99	1.029	1.167	0.942901	1.02501	1.05678	0.914916	0.983866	1.07653	0.87	0.929	1.002	1.082	1.046	1.084	0.872	0.030989
AID38874.1	448	K	putative sodium:dicarboxylate symporter protein [Staphylococcus aureus]	--	1	1.28442e-23	110.9	3	HWDK(1)DTFDSNDNAALTSH	-6.1712				0.883	1.245	1.188	1.01597	1.10633	0.951079	0.907919	0.993627	1.02507				0.973	1.253	1.159
AID38874.1	101	K	putative sodium:dicarboxylate symporter protein [Staphylococcus aureus]	--	1	0.00349418	52.591	2	IQIGEK(1)FAK	-11.955		1.058		1.123	0.99		1.01597	1.10633	0.951079	0.907919	0.993627	1.02507		0.956		1.237	0.996		0.856
AID38874.1	207	K	putative sodium:dicarboxylate symporter protein [Staphylococcus aureus]	--	1	0.00511561	47.334	2	K(1)QPDHGELLK	-5.8987				1.034		1.158	1.01597	1.10633	0.951079	0.907919	0.993627	1.02507				1.139		1.13
AID38874.1	444	K	putative sodium:dicarboxylate symporter protein [Staphylococcus aureus]	--	1	7.95925e-37	171.14	2	LTK(1)HWDK	-5.6803	1.197	1.126	1.267	0.586	0.93	0.758	1.01597	1.10633	0.951079	0.907919	0.993627	1.02507	1.178	1.018	1.332	0.645	0.936	0.739	1.521	0.0335285
AID38875.1	219	K	putative DNA-binding protein [Staphylococcus aureus]	--	1	0	442.05	2	AENAGDGTATK(1)VDK	-6.6825	1.686	1.937	1.581	0.11	0.107	0.106	1.04581	0.974738	0.952134	1.03208	0.994707	1.00053	1.612	1.987	1.66	0.107	0.108	0.106	16.383	1.82199e-06
AID38875.1	308	K	putative DNA-binding protein [Staphylococcus aureus]	--	0.9385	7.37503e-29	115.78	3	AENDSTASQSEMSEPK(0.061)PQEEK(0.939)K	-5.0044	1.128	0.669	0.939				1.04581	0.974738	0.952134	1.03208	0.994707	1.00053	1.079	0.686	0.986
AID38875.1	176	K	putative DNA-binding protein [Staphylococcus aureus]	--	1	7.93214e-22	179.95	2	ALAESTNK(1)VEK	-6.8074	1.745	1.806	1.514	0.177	0.166	0.156	1.04581	0.974738	0.952134	1.03208	0.994707	1.00053	1.669	1.853	1.59	0.171	0.167	0.156	10.348	1.57261e-06
AID38875.1	179	K	putative DNA-binding protein [Staphylococcus aureus]	--	1	2.2768e-16	151.22	2	VEK(1)NAVTEDK(1)ADSK	-1.6591	2.807	0.014	0.01				1.04581	0.974738	0.952134	1.03208	0.994707	1.00053	2.684	0.014	0.011
AID38875.1	241	K	putative DNA-binding protein [Staphylococcus aureus]	--	1	6.41351e-292	418.55	2	ASVEQSK(1)NDNAAETSNK	-3.1411	1.87	1.744	1.572	0.128	0.126	0.099	1.04581	0.974738	0.952134	1.03208	0.994707	1.00053	1.788	1.789	1.651	0.124	0.127	0.099	14.937	5.43111e-06
AID38875.1	84	K	putative DNA-binding protein [Staphylococcus aureus]	--	1	8.45702e-23	203.8	2	DFLQVIVK(1)NDDK	-3.7512	0.968	0.452	1.292				1.04581	0.974738	0.952134	1.03208	0.994707	1.00053	0.926	0.464	1.357
AID38875.1	193	K	putative DNA-binding protein [Staphylococcus aureus]	--	1	2.63756e-29	184.65	2	DSK(1)VAGVNTSTDAK(1)TDTK	-5.977	1.923	2.056	1.214	0.13	0.123	0.115	1.04581	0.974738	0.952134	1.03208	0.994707	1.00053	1.839	2.109	1.275	0.126	0.124	0.115	14.31	6.59187e-05
AID38875.1	204	K	putative DNA-binding protein [Staphylococcus aureus]	--	1	3.6013e-136	277.54	2	VAGVNTSTDAK(1)TDTK	-3.598	1.754	1.668	1.563	0.224	0.195	0.176	1.04581	0.974738	0.952134	1.03208	0.994707	1.00053	1.677	1.711	1.642	0.217	0.196	0.176	8.54	4.03864e-06
AID38875.1	208	K	putative DNA-binding protein [Staphylococcus aureus]	--	1	1.28742e-176	297.54	2	TDTK(1)AENAGDGTATK	-6.0648	1.769	1.876	1.517	0.137	0.136	0.109	1.04581	0.974738	0.952134	1.03208	0.994707	1.00053	1.692	1.925	1.593	0.133	0.137	0.109	13.747	8.60525e-06
AID38875.1	45	K	putative DNA-binding protein [Staphylococcus aureus]	--	1	1.99987e-59	190.37	2	EATDFK(1)EEDIELFK	-1.8047	1.297	1.097	1.347	0.381	0.547	1.124	1.04581	0.974738	0.952134	1.03208	0.994707	1.00053	1.24	1.125	1.415	0.369	0.55	1.123	1.851	0.0962576
AID38875.1	76	K	putative DNA-binding protein [Staphylococcus aureus]	--	1	3.7461e-13	126.29	2	EK(1)DFLQVIVK	-4.6484	1.68	1.259	1.334	0.098		0.245	1.04581	0.974738	0.952134	1.03208	0.994707	1.00053	1.606	1.292	1.401	0.095		0.245	8.429	0.00857524
AID38875.1	141	K	putative DNA-binding protein [Staphylococcus aureus]	--	1	1.06885e-22	120.75	3	ELQNQLTSK(1)IDSNSESLK	-5.1778	0.792	0.691	1.229				1.04581	0.974738	0.952134	1.03208	0.994707	1.00053	0.757	0.709	1.291
AID38875.1	33	K	putative DNA-binding protein [Staphylococcus aureus]	--	1	3.08821e-19	203.97	2	GYQLSK(1)TEYR	-7.2894	1.016	1.111	1.255	0.317			1.04581	0.974738	0.952134	1.03208	0.994707	1.00053	0.971	1.14	1.318	0.307			3.723
AID38875.1	19	K	putative DNA-binding protein [Staphylococcus aureus]	--	1	0.000190136	97.277	3	K(1)IVQHLEER	-3.862	0.977	1.08	0.858	0.983	1.268	0.871	1.04581	0.974738	0.952134	1.03208	0.994707	1.00053	0.934	1.108	0.901	0.952	1.275	0.871	0.95	0.766262
AID38875.1	109	K	putative DNA-binding protein [Staphylococcus aureus]	--	1	0.00181897	90.308	2	LEIQK(1)MR	-6.3025	1.878	1.199	1.252	0.168		0.129	1.04581	0.974738	0.952134	1.03208	0.994707	1.00053	1.796	1.23	1.315	0.163		0.129	9.911	0.000952237
AID38875.1	4	K	putative DNA-binding protein [Staphylococcus aureus]	--	1	0.000753499	97.277	2	MLTK(1)EFAQR	-0.60041	0.944						1.04581	0.974738	0.952134	1.03208	0.994707	1.00053	0.903
AID38875.1	186	K	putative DNA-binding protein [Staphylococcus aureus]	--	1	2.2768e-16	124.24	2	VEK(1)NAVTEDK(1)ADSK	-1.6591	0.937	1.064	0.74				1.04581	0.974738	0.952134	1.03208	0.994707	1.00053	0.896	1.092	0.777
AID38875.1	190	K	putative DNA-binding protein [Staphylococcus aureus]	--	1	3.24364e-12	93.649	2	NAVTEDK(1)ADSK(1)DSK	-3.8737	0.927	0.935					1.04581	0.974738	0.952134	1.03208	0.994707	1.00053	0.886	0.959
AID38875.1	15	K	putative DNA-binding protein [Staphylococcus aureus]	--	1	0.00421155	58.916	2	VELSEK(1)QVR	-7.4734		1.235		0.756			1.04581	0.974738	0.952134	1.03208	0.994707	1.00053		1.267		0.733			1.729
AID38875.1	60	K	putative DNA-binding protein [Staphylococcus aureus]	--	1	1.13766e-09	85.742	2	VK(1)QTNSYDLAFDELEK	-6.0131	1.202	1.086	1.067			0.336	1.04581	0.974738	0.952134	1.03208	0.994707	1.00053	1.149	1.114	1.121			0.336	3.357
AID38876.1	189	K	hypothetical protein SAXN108_0435 [Staphylococcus aureus]	--	1	4.84105e-10	89.382	2	DIYGTSVK(1)SNYILK	-5.0052	0.942			1.076	1.209		1.0346	1.01491	0.932706	0.995541	1.02432	0.997925	0.91			1.081	1.18		0.805
AID38876.1	19	K	hypothetical protein SAXN108_0435 [Staphylococcus aureus]	--	1	1.48466e-05	54.309	3	DPHYNEALK(1)LYDTK	-8.8704			0.772		1.27	1.038	1.0346	1.01491	0.932706	0.995541	1.02432	0.997925			0.828		1.24	1.04	0.726
AID38876.1	24	K	hypothetical protein SAXN108_0435 [Staphylococcus aureus]	--	1	6.61259e-24	149.02	3	LYDTK(1)LNLSLTEDKR	-7.5187	1.12	0.852	1.334		0.653	0.815	1.0346	1.01491	0.932706	0.995541	1.02432	0.997925	1.083	0.839	1.43		0.637	0.817	1.537	0.155669
AID38876.1	33	K	hypothetical protein SAXN108_0435 [Staphylococcus aureus]	--	1	3.64344e-08	129.28	2	LNLSLTEDK(1)R	-7.3621	0.924		0.686		1.287	1.148	1.0346	1.01491	0.932706	0.995541	1.02432	0.997925	0.893		0.735		1.256	1.15	0.677	0.0662272
AID38876.1	181	K	hypothetical protein SAXN108_0435 [Staphylococcus aureus]	--	1	0.00103946	57.003	2	LTK(1)DIYGTSVK	-6.7828	1.022	1.139			1.016	0.815	1.0346	1.01491	0.932706	0.995541	1.02432	0.997925	0.988	1.122			0.992	0.817	1.166	0.309589
AID38876.1	167	K	hypothetical protein SAXN108_0435 [Staphylococcus aureus]	--	1	0.000125613	53.363	4	QTEIDYIHPTNDGHTK(1)K	-2.8662			0.735	0.997		1.356	1.0346	1.01491	0.932706	0.995541	1.02432	0.997925			0.788	1.001		1.359	0.668
AID38877.1	105	K	hypothetical protein SAXN108_0436 [Staphylococcus aureus]	--	1	0	463.02	4	DK(1)SSHQEVHENNSAYEEIDITHFAEASK	-4.6173	1.584	1.187	1.603	0.097		0.112	1.06332	0.738065	1.03799	1.17094	1.00601	0.983682	1.49	1.608	1.544	0.083		0.114	15.709	0.000186206
AID38877.1	131	K	hypothetical protein SAXN108_0436 [Staphylococcus aureus]	--	1	2.16511e-25	53.018	4	SSHQEVHENNSAYEEIDITHFAEASK(1)GPK	-3.5678	0.944						1.06332	0.738065	1.03799	1.17094	1.00601	0.983682	0.888
AID38877.1	35	K	hypothetical protein SAXN108_0436 [Staphylococcus aureus]	--	1	1.18062e-64	177.41	2	SEGYLESELTIISK(1)SK	-5.608	1.162	0.791	1.525	0.413	0.692	1.246	1.06332	0.738065	1.03799	1.17094	1.00601	0.983682	1.093	1.072	1.469	0.353	0.688	1.267	1.575	0.208256
AID38877.1	37	K	hypothetical protein SAXN108_0436 [Staphylococcus aureus]	--	1	1.99618e-147	186.42	4	SK(1)LHLNDLHDSEISLISTSGTFSDR	-5.5073	1.523	0.598	2.419	0.085	0.146	0.797	1.06332	0.738065	1.03799	1.17094	1.00601	0.983682	1.432	0.81	2.33	0.073	0.145	0.81	4.447	0.069361
AID38877.1	63	K	hypothetical protein SAXN108_0436 [Staphylococcus aureus]	--	1	4.78851e-30	148.82	3	MTK(1)LLTGEDGEHAVLSR	-5.1747	1.779	0.943	1.594		0.131	0.153	1.06332	0.738065	1.03799	1.17094	1.00601	0.983682	1.673	1.278	1.536		0.13	0.156	10.459	0.000315281
AID38877.1	89	K	hypothetical protein SAXN108_0436 [Staphylococcus aureus]	--	1	1.30815e-13	183.27	2	YK(1)QLILDDK	-5.8953	0.955	0.826	1.145	1.142	0.998	0.947	1.06332	0.738065	1.03799	1.17094	1.00601	0.983682	0.898	1.119	1.103	0.975	0.992	0.963	1.065	0.463386
AID38877.1	87	K	hypothetical protein SAXN108_0436 [Staphylococcus aureus]	--	1	0.000144345	105.94	2	YNLAPDELEK(1)YK	-0.28901	1.016	0.939	0.824	1.093	1.205	0.989	1.06332	0.738065	1.03799	1.17094	1.00601	0.983682	0.956	1.272	0.794	0.933	1.198	1.005	0.964	0.762296
AID38878.1	83	K	Xanthine phosphoribosyltransferase [Staphylococcus aureus]	--	1	6.5962e-45	202.26	3	AK(1)PSTLTDGYYETSIHSFTK	-2.679	0.898	1.148	0.905	0.803	1.165	1.085	0.978798	1.065	1.02739	1.00935	0.992864	0.926595	0.917	1.078	0.881	0.796	1.173	1.171	0.916	0.623854
AID38878.1	101	K	Xanthine phosphoribosyltransferase [Staphylococcus aureus]	--	1	3.20698e-117	275.96	3	PSTLTDGYYETSIHSFTK(1)NK	-4.651	1.077	1.326	1.164			0.084	0.978798	1.065	1.02739	1.00935	0.992864	0.926595	1.1	1.245	1.133			0.091	12.74
AID38878.1	103	K	Xanthine phosphoribosyltransferase [Staphylococcus aureus]	--	1	3.92463e-14	191.55	2	NK(1)TSTVIVSK	-5.1287	1.028	1.117	0.976	0.931	1.102	0.833	0.978798	1.065	1.02739	1.00935	0.992864	0.926595	1.05	1.049	0.95	0.922	1.11	0.899	1.04	0.594739
AID38878.1	18	K	Xanthine phosphoribosyltransferase [Staphylococcus aureus]	--	1	1.38352e-08	70.806	2	EDGVVIDEK(1)ILK	-5.7555		1.023		0.967	1.113	1.115	0.978798	1.065	1.02739	1.00935	0.992864	0.926595		0.961		0.958	1.121	1.203	0.878
AID38878.1	21	K	Xanthine phosphoribosyltransferase [Staphylococcus aureus]	--	1	2.38436e-48	176	2	ILK(1)VDGFLNHQIDAK	-4.8084	1.045	1.109	1.058	0.76	1.062	0.916	0.978798	1.065	1.02739	1.00935	0.992864	0.926595	1.068	1.041	1.03	0.753	1.07	0.989	1.116	0.321741
AID38878.1	33	K	Xanthine phosphoribosyltransferase [Staphylococcus aureus]	--	1	1.0975e-05	43.177	3	VDGFLNHQIDAK(1)LMNEVGR	-5.5109			0.872				0.978798	1.065	1.02739	1.00935	0.992864	0.926595			0.849
AID38878.1	156	K	Xanthine phosphoribosyltransferase [Staphylococcus aureus]	--	1	1.41149e-06	79.235	3	TAGIGIVVEK(1)SFQNGHQR	-7.8361			0.904			1.01	0.978798	1.065	1.02739	1.00935	0.992864	0.926595			0.88			1.09	0.807
AID38878.1	47	K	Xanthine phosphoribosyltransferase [Staphylococcus aureus]	--	1	1.26629e-08	151.22	2	TFYEQFK(1)DK	-4.707	0.803	0.963	0.824	1.131	1.151	1.214	0.978798	1.065	1.02739	1.00935	0.992864	0.926595	0.82	0.904	0.802	1.121	1.159	1.31	0.704	0.00426721
AID38878.1	185	K	Xanthine phosphoribosyltransferase [Staphylococcus aureus]	--	1	3.22363e-119	326.21	2	VASLEGNK(1)VTLVGEE	-0.78153	1.373	1.423	1.29	0.375	0.695	0.605	0.978798	1.065	1.02739	1.00935	0.992864	0.926595	1.403	1.336	1.256	0.372	0.7	0.653	2.316	0.0124318
AID38879.1	415	K	Xanthine permease [Staphylococcus aureus]	--	1	0.000595244	76.605	2	YK(1)QTEENVQ	-6.0699	1.135	1.33		0.662		0.814
AID38880.1	344	K	Inosine-5'-monophosphate dehydrogenase [Staphylococcus aureus]	--	1	7.04968e-21	146.34	2	AIIADGGIK(1)FSGDIIK	-0.33824	0.561	0.17	1.936				0.984529	1.01217	1.01421	1.0904	0.963726	0.934962	0.57	0.168	1.909
AID38880.1	412	K	Inosine-5'-monophosphate dehydrogenase [Staphylococcus aureus]	--	1	1.24149e-07	127.93	2	YFQEDK(1)APK(1)K	-4.4401	0.949	1.341	0.466				0.984529	1.01217	1.01421	1.0904	0.963726	0.934962	0.964	1.325	0.459
AID38880.1	413	K	Inosine-5'-monophosphate dehydrogenase [Staphylococcus aureus]	--	1	1.25416e-05	117.99	2	K(1)FVPEGIEGR	-6.7767	1.422	1.37	0.994	0.428	1.085	0.556	0.984529	1.01217	1.01421	1.0904	0.963726	0.934962	1.444	1.354	0.98	0.393	1.126	0.595	1.787	0.114511
AID38880.1	205	K	Inosine-5'-monophosphate dehydrogenase [Staphylococcus aureus]	--	1	1.25668e-07	112.73	2	DIEK(1)VIEFPNAAK	-6.5151	1.153	0.663	0.65	1.275		1.265	0.984529	1.01217	1.01421	1.0904	0.963726	0.934962	1.171	0.655	0.641	1.169		1.353	0.652	0.171707
AID38880.1	214	K	Inosine-5'-monophosphate dehydrogenase [Staphylococcus aureus]	--	1	6.27749e-05	48.822	3	VIEFPNAAK(1)DEHGR	-7.0817	0.478	0.532	0.725	2.406			0.984529	1.01217	1.01421	1.0904	0.963726	0.934962	0.486	0.526	0.715	2.207			0.261
AID38880.1	398	K	Inosine-5'-monophosphate dehydrogenase [Staphylococcus aureus]	--	1	1.16951e-73	226.85	2	GMGSLGAMEK(1)GSNDR	-5.224	2.087	1.226	1.759	0.179	0.153	0.154	0.984529	1.01217	1.01421	1.0904	0.963726	0.934962	2.12	1.211	1.734	0.164	0.159	0.165	10.379	0.000147094
AID38880.1	264	K	Inosine-5'-monophosphate dehydrogenase [Staphylococcus aureus]	--	1	2.77919e-06	143.39	2	GVIDQVK(1)HIK	-5.3937	1.086	1.248	1.023	0.016	1.282	1.227	0.984529	1.01217	1.01421	1.0904	0.963726	0.934962	1.103	1.233	1.009	0.015	1.33	1.312	1.259	0.426866
AID38880.1	335	K	Inosine-5'-monophosphate dehydrogenase [Staphylococcus aureus]	--	1	5.90321e-06	71.219	2	HGK(1)AIIADGGIK	-6.2411	0.664	0.636		1.464	1.319	1.225	0.984529	1.01217	1.01421	1.0904	0.963726	0.934962	0.674	0.628		1.343	1.369	1.31	0.486	0.00017388
AID38880.1	185	K	Inosine-5'-monophosphate dehydrogenase [Staphylococcus aureus]	--	1	0.000588966	67.507	2	IEK(1)LPLVK	-8.4454	0.55	0.591	2.47	0.886	0.684	0.596	0.984529	1.01217	1.01421	1.0904	0.963726	0.934962	0.559	0.584	2.435	0.813	0.71	0.637	1.656	0.626654
AID38880.1	190	K	Inosine-5'-monophosphate dehydrogenase [Staphylococcus aureus]	--	1	0.000410921	60.892	2	LPLVK(1)DGR	-8.2961		0.944	0.668	1.365	1.07	1.13	0.984529	1.01217	1.01421	1.0904	0.963726	0.934962		0.933	0.659	1.252	1.11	1.209	0.669	0.0565125
AID38880.1	129	K	Inosine-5'-monophosphate dehydrogenase [Staphylococcus aureus]	--	1	2.32447e-05	95.656	2	ISGVPIVDNK(1)EDR	-3.0147		0.747	0.538	1.465	1.392	1.121	0.984529	1.01217	1.01421	1.0904	0.963726	0.934962		0.738	0.53	1.344	1.444	1.199	0.477	0.0131431
AID38880.1	268	K	Inosine-5'-monophosphate dehydrogenase [Staphylococcus aureus]	--	1	6.738e-08	80.026	3	K(1)TYPEITLVAGNVATAEATK	-5.286	1.242		0.597				0.984529	1.01217	1.01421	1.0904	0.963726	0.934962	1.262		0.589
AID38880.1	201	K	Inosine-5'-monophosphate dehydrogenase [Staphylococcus aureus]	--	1	2.56932e-06	92.707	2	LEGLITIK(1)DIEK	-5.6933	1.385	0.734	1.309	0.614	0.538	1.285	0.984529	1.01217	1.01421	1.0904	0.963726	0.934962	1.407	0.725	1.291	0.563	0.558	1.374	1.372	0.365068
AID38880.1	481	K	Inosine-5'-monophosphate dehydrogenase [Staphylococcus aureus]	--	1	3.19048e-84	229.08	3	MGPAGLAESHPHNIQITK(1)ESPNYSF	-3.3619	1.412	0.933	1.915	0.416	0.298	0.702	0.984529	1.01217	1.01421	1.0904	0.963726	0.934962	1.434	0.922	1.888	0.382	0.309	0.751	2.943	0.0305876
AID38880.1	5	K	Inosine-5'-monophosphate dehydrogenase [Staphylococcus aureus]	--	1	0.000758628	79.059	2	MWESK(1)FAK	-8.3286	0.867	0.789	2.019	0.861	0.556	0.702	0.984529	1.01217	1.01421	1.0904	0.963726	0.934962	0.881	0.78	1.991	0.79	0.577	0.751	1.724	0.210396
AID38880.1	87	K	Inosine-5'-monophosphate dehydrogenase [Staphylococcus aureus]	--	1	1.31436e-60	227.95	2	NMGVEEQADEVQK(1)VK	0.85751	1.06	0.637	0.673	1.48	1.093	1.218	0.984529	1.01217	1.01421	1.0904	0.963726	0.934962	1.077	0.629	0.664	1.357	1.134	1.303	0.625	0.0499614
AID38880.1	74	K	Inosine-5'-monophosphate dehydrogenase [Staphylococcus aureus]	--	1	2.55436e-208	337.45	3	QGGLGVIHK(1)NMGVEEQADEVQK	-5.2511	0.051	0.893	1.438	1.262	1.085	1.333	0.984529	1.01217	1.01421	1.0904	0.963726	0.934962	0.052	0.882	1.418	1.157	1.126	1.426	0.634	0.34091
AID38880.1	426	K	Inosine-5'-monophosphate dehydrogenase [Staphylococcus aureus]	--	1	4.25671e-18	102.26	3	TAYK(1)GALQDTIYQLMGGVR	-3.5516			0.872				0.984529	1.01217	1.01421	1.0904	0.963726	0.934962			0.86
AID38880.1	409	K	Inosine-5'-monophosphate dehydrogenase [Staphylococcus aureus]	--	1	1.24149e-07	127.93	2	YFQEDK(1)APK(1)K	-4.4401	0.949	1.341	0.466				0.984529	1.01217	1.01421	1.0904	0.963726	0.934962	0.964	1.325	0.459
AID38881.1	116	K	GMP synthase glutamine-hydrolyzing, amidotransferase subunit / GMP synthase glutamine-hydrolyzing, ATP pyrophosphatase subunit [Staphylococcus aureus]	--	1	1.95136e-104	167.56	3	AIINAK(1)SDELFAGLPAEQTVWMSHSDK	-4.6082	0.891	1.342				0.623	1.02227	1.01813	1.04019	0.967372	0.899941	1.0521	0.872	1.318				0.592	1.85
AID38881.1	47	K	GMP synthase glutamine-hydrolyzing, amidotransferase subunit / GMP synthase glutamine-hydrolyzing, ATP pyrophosphatase subunit [Staphylococcus aureus]	--	1	3.0313e-10	76.196	3	EMGVYSELHDHEISIEEIK(1)K	-6.9158	1.023	0.584	1.284			0.847	1.02227	1.01813	1.04019	0.967372	0.899941	1.0521	1.001	0.574	1.234			0.805	1.163
AID38881.1	110	K	GMP synthase glutamine-hydrolyzing, amidotransferase subunit / GMP synthase glutamine-hydrolyzing, ATP pyrophosphatase subunit [Staphylococcus aureus]	--	1	1.6239e-36	209.86	2	EYGK(1)AIINAK	-6.6815	0.937	1.081	0.764	1.032	1.238	1.01	1.02227	1.01813	1.04019	0.967372	0.899941	1.0521	0.917	1.062	0.734	1.067	1.376	0.96	0.797	0.209461
AID38881.1	338	K	GMP synthase glutamine-hydrolyzing, amidotransferase subunit / GMP synthase glutamine-hydrolyzing, ATP pyrophosphatase subunit [Staphylococcus aureus]	--	1	7.70512e-33	100.23	3	GVDFLAQGTLYTDVIESGTK(1)TAQTIK	-0.51503	1.232	0.375	1.122				1.02227	1.01813	1.04019	0.967372	0.899941	1.0521	1.205	0.368	1.079
AID38881.1	344	K	GMP synthase glutamine-hydrolyzing, amidotransferase subunit / GMP synthase glutamine-hydrolyzing, ATP pyrophosphatase subunit [Staphylococcus aureus]	--	1	1.10464e-63	112.27	4	TAQTIK(1)SHHNVGGLPEDMEFELIEPINTLFK	-6.0518			0.872				1.02227	1.01813	1.04019	0.967372	0.899941	1.0521			0.838
AID38881.1	483	K	GMP synthase glutamine-hydrolyzing, amidotransferase subunit / GMP synthase glutamine-hydrolyzing, ATP pyrophosphatase subunit [Staphylococcus aureus]	--	1	1.73206e-17	171.09	2	IDWEVLQK(1)ISSR	-5.4694	1.372	1.036	1.452	0.364	0.379	1.156	1.02227	1.01813	1.04019	0.967372	0.899941	1.0521	1.342	1.018	1.396	0.376	0.421	1.099	1.981	0.087469
AID38881.1	290	K	GMP synthase glutamine-hydrolyzing, amidotransferase subunit / GMP synthase glutamine-hydrolyzing, ATP pyrophosphatase subunit [Staphylococcus aureus]	--	1	8.51533e-05	126.29	2	LK(1)GVSDPEQK	-6.5178	0.839	0.963	0.634		1.316	1.227	1.02227	1.01813	1.04019	0.967372	0.899941	1.0521	0.821	0.946	0.61		1.462	1.166	0.603	0.0702749
AID38881.1	99	K	GMP synthase glutamine-hydrolyzing, amidotransferase subunit / GMP synthase glutamine-hydrolyzing, ATP pyrophosphatase subunit [Staphylococcus aureus]	--	1	0.00032036	99.305	2	LLGGK(1)VER	-5.3267	1.002	1.064	0.837	0.972	1.07	1.081	1.02227	1.01813	1.04019	0.967372	0.899941	1.0521	0.98	1.045	0.805	1.005	1.189	1.027	0.879	0.233602
AID38881.1	408	K	GMP synthase glutamine-hydrolyzing, amidotransferase subunit / GMP synthase glutamine-hydrolyzing, ATP pyrophosphatase subunit [Staphylococcus aureus]	--	1	0.000136777	90.156	2	VLGEITEDK(1)LEIVR	-1.4805	0.846		0.963				1.02227	1.01813	1.04019	0.967372	0.899941	1.0521	0.828		0.926
AID38881.1	505	K	GMP synthase glutamine-hydrolyzing, amidotransferase subunit / GMP synthase glutamine-hydrolyzing, ATP pyrophosphatase subunit [Staphylococcus aureus]	--	1	2.49876e-28	119.52	2	VVYDITSK(1)PPSTIEWE	-4.3328	1.226	1.014	1.462	0.132		0.845	1.02227	1.01813	1.04019	0.967372	0.899941	1.0521	1.199	0.996	1.406	0.136		0.803	2.557	0.15383
AID38884.1	2	K	hypothetical protein SAXN108_0443 [Staphylococcus aureus]	--	1	0.00407153	65.313	2	MK(1)TAYPR	-5.4902	0.963		0.855
AID38885.1	31	K	hypothetical protein SAXN108_0444 [Staphylococcus aureus]	--	1	0.0551192	40.386	2	DYFK(1)HLDR	-7.8174					1.13							1
AID38886.1	7	K	hypothetical protein SAXN108_0445 [Staphylococcus aureus]	--	1	0.00774028	45.489	2	EDK(1)YDFR	-6.1238					1.192	0.991	0.881701	0.988648	0.944919	1.14024	1.11086	0.933623					1.073	1.061
AID38886.1	89	K	hypothetical protein SAXN108_0445 [Staphylococcus aureus]	--	1	5.90782e-14	132.9	3	RLQVEK(1)YMDSFTDK	-7.3472	0.622	1.726	0.474	0.903	1.567	0.784	0.881701	0.988648	0.944919	1.14024	1.11086	0.933623	0.705	1.746	0.502	0.792	1.411	0.84	0.97	0.753761
AID38894.1	33	K	Dihydrofolate reductase [Staphylococcus aureus]	--	1	5.94533e-19	170.85	2	DWEYVK(1)NTTK	-6.729	1.467	1.484	1.371	0.317	0.585	0.487	0.831273	0.867812	0.808078	1.13671	1.31634	1.03978	1.765	1.71	1.697	0.279	0.444	0.468	4.343	0.000820921
AID38894.1	37	K	Dihydrofolate reductase [Staphylococcus aureus]	--	1	3.08654e-06	90.689	3	NTTK(1)GHPIILGR	-6.1247	1.292	1.198	1.107	0.386	0.816		0.831273	0.867812	0.808078	1.13671	1.31634	1.03978	1.554	1.38	1.37	0.34	0.62		2.989	0.015858
AID38894.1	27	K	Dihydrofolate reductase [Staphylococcus aureus]	--	1	0.0034672	44.57	2	IPK(1)DWEYVK	-6.0669	1.03		0.778		1.149		0.831273	0.867812	0.808078	1.13671	1.31634	1.03978	1.239		0.963		0.873		1.261
AID38894.1	2	K	Dihydrofolate reductase [Staphylococcus aureus]	--	1	0.000379838	43.613	2	MK(1)VSLIAAMDK	-6.8634	0.944						0.831273	0.867812	0.808078	1.13671	1.31634	1.03978	1.136
AID38894.1	11	K	Dihydrofolate reductase [Staphylococcus aureus]	--	1	3.93099e-14	167.76	2	VSLIAAMDK(1)NR	-11.393	1.752	1.509	0.933	0.347	0.702	0.532	0.831273	0.867812	0.808078	1.13671	1.31634	1.03978	2.108	1.739	1.155	0.305	0.533	0.512	3.705	0.00657794
AID38894.1	148	K	Dihydrofolate reductase [Staphylococcus aureus]	--	1	0.000695189	49.967	3	NDK(1)NPYNYYFHVYER	-5.9825	0.744		1.057				0.831273	0.867812	0.808078	1.13671	1.31634	1.03978	0.895		1.308
AID38894.1	17	K	Dihydrofolate reductase [Staphylococcus aureus]	--	1	0.000175534	83.438	2	VIGK(1)ENDIPWR	-10.06	1.115	1.152	0.741		0.808		0.831273	0.867812	0.808078	1.13671	1.31634	1.03978	1.341	1.327	0.917		0.614		1.946
AID38900.1	181	K	hypothetical protein SAXN108_0459 [Staphylococcus aureus]	--	1	9.14089e-37	241.63	2	DENLSK(1)LYSR	-6.3205	1.038	1.101	0.794	0.949	1.116	1.028	0.996733	1.02227	0.980764	0.99356	1.03959	0.96708	1.041	1.077	0.81	0.955	1.074	1.063	0.947	0.565379
AID38900.1	204	K	hypothetical protein SAXN108_0459 [Staphylococcus aureus]	--	1	6.54844e-65	197.17	2	EIQPTELADIVK(1)TTIR	-3.3644	0.742	0.928	1.049				0.996733	1.02227	0.980764	0.99356	1.03959	0.96708	0.744	0.908	1.07
AID38900.1	71	K	hypothetical protein SAXN108_0459 [Staphylococcus aureus]	--	1	1.05462e-22	162.21	2	GWNTLCTYLK(1)IR	-2.741	0.733		1.254			0.824	0.996733	1.02227	0.980764	0.99356	1.03959	0.96708	0.735		1.279			0.852	1.182
AID38900.1	236	K	hypothetical protein SAXN108_0459 [Staphylococcus aureus]	--	1	1.66785e-47	213.77	3	HSLAHPNTNIIGK(1)R	-5.1329	0.801	0.867	0.727	1.167	1.315	1.257	0.996733	1.02227	0.980764	0.99356	1.03959	0.96708	0.804	0.848	0.741	1.175	1.265	1.3	0.64	0.000831748
AID38900.1	61	K	hypothetical protein SAXN108_0459 [Staphylococcus aureus]	--	1	7.88205e-05	94.66	2	K(1)GWNTLCTYLK	-4.943	1.029	0.83	0.877				0.996733	1.02227	0.980764	0.99356	1.03959	0.96708	1.032	0.812	0.894
AID38900.1	24	K	hypothetical protein SAXN108_0459 [Staphylococcus aureus]	--	1	2.96757e-91	246.85	2	K(1)SSSNYYEGGNEIVSK	-4.2349	1.598	1.68	1.281	0.363	0.431	0.327	0.996733	1.02227	0.980764	0.99356	1.03959	0.96708	1.603	1.643	1.306	0.365	0.415	0.338	4.072	0.000118637
AID38900.1	168	K	hypothetical protein SAXN108_0459 [Staphylococcus aureus]	--	1	7.2872e-05	100.84	2	K(1)YEITVPR	-8.5585	1.008	1.147	1.076	1.258	0.411	1.044	0.996733	1.02227	0.980764	0.99356	1.03959	0.96708	1.011	1.122	1.097	1.266	0.395	1.08	1.178	0.489518
AID38900.1	19	K	hypothetical protein SAXN108_0459 [Staphylococcus aureus]	--	1	7.76417e-19	162.8	2	SLLIK(1)TLER	-6.4383	1.228	1.518	1.053	0.593	0.771	0.673	0.996733	1.02227	0.980764	0.99356	1.03959	0.96708	1.232	1.485	1.074	0.597	0.742	0.696	1.863	0.00562095
AID38908.1	325	K	putative helicase [Staphylococcus aureus]	--	1	9.06516e-06	85.821	2	EDLPNIIK(1)NIIK	-4.5633			0.872				1.09228	1.15791	1.41555	0.751277	0.898629	0.684354			0.616
AID38908.1	50	K	putative helicase [Staphylococcus aureus]	--	1	1.0699e-07	94.791	2	IAYQAIK(1)HDGSLK	-5.1018	0.907	1.187	1.199		0.421		1.09228	1.15791	1.41555	0.751277	0.898629	0.684354	0.83	1.025	0.847		0.468		1.925
AID38908.1	487	K	putative helicase [Staphylococcus aureus]	--	1	4.26163e-09	79.795	2	IK(1)NNSLSSSVSSFK	-3.8091	1.153	1.206	1.344	0.627	0.875	0.636	1.09228	1.15791	1.41555	0.751277	0.898629	0.684354	1.056	1.042	0.949	0.835	0.974	0.929	1.113	0.129365
AID38909.1	637	K	hypothetical protein SAXN108_0468 [Staphylococcus aureus]	--	1	0.000595244	50.834	2	IDFLIK(1)IPK	-6.6646	1.08	0.429	1.628			0.548	1.07037	0.98174	1.05575	1.01709	0.906101	0.968949	1.009	0.437	1.542			0.566	1.76
AID38909.1	56	K	hypothetical protein SAXN108_0468 [Staphylococcus aureus]	--	1	3.19551e-31	156.02	2	ILLDDSYYYSSK(1)TLK	-5.0602	0.934	0.694	1.364	0.661	1.063	1.235	1.07037	0.98174	1.05575	1.01709	0.906101	0.968949	0.873	0.707	1.292	0.65	1.173	1.275	0.927	0.822678
AID38909.1	621	K	hypothetical protein SAXN108_0468 [Staphylococcus aureus]	--	1	9.89547e-06	53.773	3	LANHVGK(1)GWFAIELGEK	-7.6713			0.872				1.07037	0.98174	1.05575	1.01709	0.906101	0.968949			0.826
AID38909.1	530	K	hypothetical protein SAXN108_0468 [Staphylococcus aureus]	--	1	1.57902e-18	170.69	2	LYK(1)STAQEK(1)GQAR	-5.6428	1.722	1.75	1.601	0.144	0.17	0.168	1.07037	0.98174	1.05575	1.01709	0.906101	0.968949	1.609	1.783	1.516	0.142	0.188	0.173	9.757	1.83695e-05
AID38909.1	536	K	hypothetical protein SAXN108_0468 [Staphylococcus aureus]	--	1	4.38166e-09	92.428	2	STAQEK(1)GQAR	-3.9056	0.352	1.546	0.822				1.07037	0.98174	1.05575	1.01709	0.906101	0.968949	0.329	1.575	0.779
AID38909.1	614	K	hypothetical protein SAXN108_0468 [Staphylococcus aureus]	--	1	1.03964e-05	96.957	2	NLAMLK(1)LANHVGK	-4.2341	0.944						1.07037	0.98174	1.05575	1.01709	0.906101	0.968949	0.882
AID38909.1	425	K	hypothetical protein SAXN108_0468 [Staphylococcus aureus]	--	1	1.87005e-15	105.79	2	SIVMNPANNLNSFAK(1)EK	-5.6339					0.834	1.323	1.07037	0.98174	1.05575	1.01709	0.906101	0.968949					0.92	1.365
AID38911.1	47	K	hypothetical protein SAXN108_0470 [Staphylococcus aureus]	--	1	4.10863e-06	78.888	3	ALNNSDYTK(1)GTIHTR	-6.1908	0.867		0.806	1.215	1.249		0.946362	1.03732	0.85287	0.998505	0.985372	1.17957	0.916		0.945	1.217	1.268		0.749	0.00785499
AID38911.1	12	K	hypothetical protein SAXN108_0470 [Staphylococcus aureus]	--	1	0.0074162	48.785	2	LK(1)DFIGSDK	-9.8736				0.996		1.193	0.946362	1.03732	0.85287	0.998505	0.985372	1.17957				0.997		1.011
AID38915.1	46	K	hypothetical protein SAXN108_0474 [Staphylococcus aureus]	--	1	0.000177879	92.732	2	DK(1)NINLLLK	-6.6388	0.771	1.077	0.509	1.224	1.545							1
AID38916.1	81	K	hypothetical protein SAXN108_0475 [Staphylococcus aureus]	--	1	2.32617e-16	79.235	3	GMDTVVFIPSIIHPSFK(1)R	-6.3748	0.766	1.342	1.002	0.626	1.14	1.076	0.99132	1.00339	0.98314	1.0659	0.921239	1.035	0.773	1.337	1.019	0.587	1.237	1.04	1.093	0.707654
AID38916.1	186	K	hypothetical protein SAXN108_0475 [Staphylococcus aureus]	--	1	0.000118786	42.061	2	GVIAIIK(1)NPDTWGK	-5.1118	0.944						0.99132	1.00339	0.98314	1.0659	0.921239	1.035	0.952
AID38916.1	193	K	hypothetical protein SAXN108_0475 [Staphylococcus aureus]	--	1	0.00104511	99.305	2	NPDTWGK(1)R	-5.8428	0.86	0.804	0.764	1.325	1.224	1.159	0.99132	1.00339	0.98314	1.0659	0.921239	1.035	0.868	0.801	0.777	1.243	1.329	1.12	0.663	0.00235363
AID38928.1	215	K	Type I restriction-modification system, DNA-methyltransferase subunit M [Staphylococcus aureus]	--	1	0.0169714	48.785	2	ILAK(1)IVTDGK	-7.2082				1.155			0.971559	1.01594	1.07175	1.00979	0.948794	0.982174				1.144
AID38928.1	198	K	Type I restriction-modification system, DNA-methyltransferase subunit M [Staphylococcus aureus]	--	1	0.00212146	75.243	2	FAATAGK(1)K	-5.4951				1.183	1.092	1.058	0.971559	1.01594	1.07175	1.00979	0.948794	0.982174				1.172	1.151	1.077
AID38928.1	199	K	Type I restriction-modification system, DNA-methyltransferase subunit M [Staphylococcus aureus]	--	1	0.000415358	63.908	2	K(1)AGEFYTPQQVSK	-4.8316		0.816		1.052	1.222	1.172	0.971559	1.01594	1.07175	1.00979	0.948794	0.982174		0.803		1.042	1.288	1.193	0.684
AID38928.1	325	K	Type I restriction-modification system, DNA-methyltransferase subunit M [Staphylococcus aureus]	--	1	0.000364167	88.181	2	FSGYGK(1)LAPK	-8.1219	0.943	1.013		1.049	1.144	1.024	0.971559	1.01594	1.07175	1.00979	0.948794	0.982174	0.971	0.997		1.039	1.206	1.043	0.898	0.198491
AID38928.1	17	K	Type I restriction-modification system, DNA-methyltransferase subunit M [Staphylococcus aureus]	--	1	0.00381974	58.889	2	K(1)LWSIANDLR	-7.8857				1.155			0.971559	1.01594	1.07175	1.00979	0.948794	0.982174				1.144
AID38928.1	153	K	Type I restriction-modification system, DNA-methyltransferase subunit M [Staphylococcus aureus]	--	1	1.39182e-05	125.98	2	LGNNVK(1)ER	-5.3689	0.757	0.675	0.556	1.483	1.467	1.303	0.971559	1.01594	1.07175	1.00979	0.948794	0.982174	0.779	0.664	0.519	1.469	1.546	1.327	0.452	0.00309824
AID38928.1	16	K	Type I restriction-modification system, DNA-methyltransferase subunit M [Staphylococcus aureus]	--	1	1.27129e-72	215.14	2	QQQAELHK(1)K	-6.315	0.913	0.831	0.645	1.443	1.266	1.068	0.971559	1.01594	1.07175	1.00979	0.948794	0.982174	0.94	0.818	0.602	1.429	1.334	1.087	0.613	0.0322873
AID38928.1	243	K	Type I restriction-modification system, DNA-methyltransferase subunit M [Staphylococcus aureus]	--	1	0.00227403	70.389	2	VGK(1)ETQVYR	-9.0373	1.078	0.984		1.083	1.026	0.984	0.971559	1.01594	1.07175	1.00979	0.948794	0.982174	1.11	0.969		1.073	1.081	1.002	0.988	0.832838
AID38928.1	313	K	Type I restriction-modification system, DNA-methyltransferase subunit M [Staphylococcus aureus]	--	1	3.46444e-23	163.59	2	WTADSK(1)FENDER	-6.1798	0.991	1.136	1.203	0.747	0.94	0.897	0.971559	1.01594	1.07175	1.00979	0.948794	0.982174	1.02	1.118	1.122	0.74	0.991	0.913	1.233	0.0796946
AID40279.1	185	K	Type I restriction-modification system, specificity subunit S [Staphylococcus aureus]	--	1	0.00347051	87.251	2	FFSK(1)LDR	-7.0976	0.986	1.083	0.832	0.982	1.053	1.09	1.01234	1.00557	0.988211	0.970735	0.992132	1.03102	0.974	1.077	0.842	1.012	1.061	1.057	0.924	0.316408
AID38929.1	335	K	Type I restriction-modification system, specificity subunit S [Staphylococcus aureus]	--	1	6.25199e-10	69.201	2	FK(1)INSQGLTSDTWNLK	-5.1175	1.637				0.38	0.974	1.00599	0.894326	1.06042	0.999278	0.943675	1.09631	1.627				0.403	0.888	2.521
AID38929.1	374	K	Type I restriction-modification system, specificity subunit S [Staphylococcus aureus]	--	1	0.0294941	47.349	2	IGDFFK(1)K	-8.1123	1.016	0.999	0.733	1.071	1.206		1.00599	0.894326	1.06042	0.999278	0.943675	1.09631	1.01	1.117	0.691	1.072	1.278		0.799	0.315191
AID38929.1	177	K	Type I restriction-modification system, specificity subunit S [Staphylococcus aureus]	--	1	0.00693439	58.426	2	IGK(1)FFSK	-7.5199		1.04		0.952	1.126	1.097	1.00599	0.894326	1.06042	0.999278	0.943675	1.09631		1.163		0.953	1.193	1.001	1.109
AID38929.1	279	K	Type I restriction-modification system, specificity subunit S [Staphylococcus aureus]	--	1	0.000547313	94.66	2	K(1)NDIAYNSMR	-5.4798		0.87	0.918				1.00599	0.894326	1.06042	0.999278	0.943675	1.09631		0.973	0.866
AID40279.1	204	K	Type I restriction-modification system, specificity subunit S [Staphylococcus aureus]	--	1	0.0226729	50.834	2	LELLQQQK(1)K	-6.9013						1.048	1.01234	1.00557	0.988211	0.970735	0.992132	1.03102						1.016
AID38929.1	38	K	Type I restriction-modification system, specificity subunit S [Staphylococcus aureus]	--	1	0.00243895	94.806	2	NK(1)NLESK	-3.9403	0.724	1.194		1.029	0.983	1.228	1.00599	0.894326	1.06042	0.999278	0.943675	1.09631	0.72	1.335		1.03	1.042	1.12	0.966	0.750266
AID38929.1	68	K	Type I restriction-modification system, specificity subunit S [Staphylococcus aureus]	--	1	2.2447e-47	226.85	2	SVSSK(1)NLENYTLIK	-0.6862	0.985	1.043	0.716				1.00599	0.894326	1.06042	0.999278	0.943675	1.09631	0.979	1.166	0.675
AID38932.1	89	K	hypothetical protein SAXN108_0491 [Staphylococcus aureus]	--	1	0.000515576	92.707	2	AK(1)QDGFDVSK	-7.2118			0.872									1
AID38932.1	97	K	hypothetical protein SAXN108_0491 [Staphylococcus aureus]	--	1	1.55999e-33	199.51	3	QDGFDVSK(1)YEHVK	-8.5149	0.711	1.092	1.09		0.912							1
AID38932.1	76	K	hypothetical protein SAXN108_0491 [Staphylococcus aureus]	--	1	8.18357e-23	165.09	2	SYFADK(1)GLHSIK	-3.5668	0.516	0.599	2.3	0.907	0.881	0.627						1						0.627
AID38936.1	43	K	Tandem lipoprotein [Staphylococcus aureus]	--	1	8.26395e-05	102.03	2	NLEDLYDK(1)EGYR	-1.6827			0.872				1.01777	1.08578	1.02677	0.977093	0.991071	0.901522			0.849
AID38936.1	27	K	Tandem lipoprotein [Staphylococcus aureus]	--	1	2.29149e-41	189.56	2	SFAK(1)TLDMYPIK	-7.834	1.344	1.256	1.045	0.627	0.771	0.822	1.01777	1.08578	1.02677	0.977093	0.991071	0.901522	1.321	1.157	1.018	0.642	0.778	0.912	1.499	0.0316356
AID38936.1	98	K	Tandem lipoprotein [Staphylococcus aureus]	--	1	1.49985e-20	124.62	2	ATGYYFVNK(1)VYDDISK	-3.3459	0.548	0.45	1.683				1.01777	1.08578	1.02677	0.977093	0.991071	0.901522	0.538	0.414	1.639
AID38936.1	105	K	Tandem lipoprotein [Staphylococcus aureus]	--	1	4.91966e-23	178.65	2	VYDDISK(1)NHNEK	-4.5597	1.546	1.514	1.3	0.503	0.508	0.355	1.01777	1.08578	1.02677	0.977093	0.991071	0.901522	1.519	1.394	1.266	0.515	0.513	0.394	2.939	0.000464194
AID38936.1	152	K	Tandem lipoprotein [Staphylococcus aureus]	--	1	1.45939e-77	176.91	3	DLK(1)NYQDGNITTNENVPSYEAQYK	-8.1228	1.456	1.297		0.2		0.915	1.01777	1.08578	1.02677	0.977093	0.991071	0.901522	1.431	1.195		0.205		1.015	2.152	0.320857
AID38936.1	13	K	Tandem lipoprotein [Staphylococcus aureus]	--	1	3.28859e-53	189.56	2	KEEQTNK(1)TDSK	-5.0845	1.394	1.295	0.819	0.201			1.01777	1.08578	1.02677	0.977093	0.991071	0.901522	1.37	1.193	0.798	0.206			5.439
AID38936.1	17	K	Tandem lipoprotein [Staphylococcus aureus]	--	1	6.75585e-13	132.39	2	TDSK(1)EEQIK	-7.1847	1.095	1.052	0.677	0.999	1.157	1.078	1.01777	1.08578	1.02677	0.977093	0.991071	0.901522	1.076	0.969	0.659	1.022	1.167	1.196	0.799	0.195566
AID38936.1	149	K	Tandem lipoprotein [Staphylococcus aureus]	--	1	5.04191e-07	119.55	2	FFSQYADFK(1)DLK	-3.5915	1.023	0.841					1.01777	1.08578	1.02677	0.977093	0.991071	0.901522	1.005	0.775
AID38936.1	222	K	Tandem lipoprotein [Staphylococcus aureus]	--	1	0.0140835	41.317	2	FSK(1)DK(1)GQETTLR	-5.2235	0.944						1.01777	1.08578	1.02677	0.977093	0.991071	0.901522	0.928
AID38936.1	224	K	Tandem lipoprotein [Staphylococcus aureus]	--	1	0.0140835	41.317	2	FSK(1)DK(1)GQETTLR	-5.2235	0.944						1.01777	1.08578	1.02677	0.977093	0.991071	0.901522	0.928
AID38936.1	140	K	Tandem lipoprotein [Staphylococcus aureus]	--	1	2.62693e-37	155.57	2	IENFK(1)FFSQYADFK	0.5796	0.755	0.414	1.526				1.01777	1.08578	1.02677	0.977093	0.991071	0.901522	0.742	0.381	1.486
AID38936.1	219	K	Tandem lipoprotein [Staphylococcus aureus]	--	1	0.0129279	49.96	2	IEYK(1)FSK	-6.1385	0.944						1.01777	1.08578	1.02677	0.977093	0.991071	0.901522	0.928
AID38936.1	130	K	Tandem lipoprotein [Staphylococcus aureus]	--	1	1.57262e-06	130.79	2	IVLLDNVEDK(1)K	-5.3498	0.874		0.114		1.753	1.459	1.01777	1.08578	1.02677	0.977093	0.991071	0.901522	0.859		0.111		1.769	1.618	0.286	0.238616
AID38936.1	207	K	Tandem lipoprotein [Staphylococcus aureus]	--	1	1.62936e-60	202.24	2	LYIDGDIK(1)GSSVGYK	-4.0553	1.45	1.478	1.455	0.337	0.451	0.518	1.01777	1.08578	1.02677	0.977093	0.991071	0.901522	1.425	1.361	1.417	0.345	0.455	0.575	3.057	0.00154887
AID38936.1	120	K	Tandem lipoprotein [Staphylococcus aureus]	--	1	2.68204e-33	208.03	2	NNK(1)IVLLDNVEDK	-5.3692	1.32		0.574		1.021	1.09	1.01777	1.08578	1.02677	0.977093	0.991071	0.901522	1.297		0.559		1.03	1.209	0.829	0.59236
AID38936.1	117	K	Tandem lipoprotein [Staphylococcus aureus]	--	1	0.00277248	101.41	2	VELK(1)NNK	-4.5647	1.169	1.249	0.843	0.874	1.022	0.81	1.01777	1.08578	1.02677	0.977093	0.991071	0.901522	1.149	1.15	0.821	0.894	1.031	0.898	1.105	0.499379
AID38937.1	355	K	hypothetical protein SAXN108_0496 [Staphylococcus aureus]	--	1	0.00019572	103.87	2	FGK(1)NWEDAQK	-7.5867	1.18	0.889		1.19	0.934	0.969	1.00208	0.887844	1.03564	1.16521	0.948659	0.960575	1.178	1.001		1.021	0.985	1.009	1.084	0.300991
AID38937.1	230	K	hypothetical protein SAXN108_0496 [Staphylococcus aureus]	--	1	3.50981e-37	175.68	2	FVAENDALTENLK(1)K	-8.1077	1.482	1.41	1.376		0.214	0.133	1.00208	0.887844	1.03564	1.16521	0.948659	0.960575	1.479	1.588	1.329		0.226	0.138	8.051	0.00169606
AID38937.1	242	K	hypothetical protein SAXN108_0496 [Staphylococcus aureus]	--	1	4.21839e-08	101.45	2	HYVFFGNDK(1)VFK	-0.85534	0.925	0.866	0.896	1.399	0.706	1.272	1.00208	0.887844	1.03564	1.16521	0.948659	0.960575	0.923	0.975	0.865	1.201	0.744	1.324	0.845	0.4848
AID38937.1	209	K	hypothetical protein SAXN108_0496 [Staphylococcus aureus]	--	1	3.45795e-13	142.04	2	LLELYK(1)NYK	-9.2899	1.024	0.871	1.006	1.15	0.952	1.021	1.00208	0.887844	1.03564	1.16521	0.948659	0.960575	1.022	0.981	0.971	0.987	1.004	1.063	0.974	0.390844
AID38937.1	212	K	hypothetical protein SAXN108_0496 [Staphylococcus aureus]	--	1	0.00187626	72.038	2	NYK(1)GNITR	-5.2519				1.23	1.047	1.057	1.00208	0.887844	1.03564	1.16521	0.948659	0.960575				1.056	1.104	1.1
AID38937.1	280	K	hypothetical protein SAXN108_0496 [Staphylococcus aureus]	--	1	6.7195e-23	172.92	2	LQGYAEENNK(1)SFVK	-2.9796	1.333	1.282	1.299	0.714	0.611	0.57	1.00208	0.887844	1.03564	1.16521	0.948659	0.960575	1.33	1.444	1.254	0.613	0.644	0.593	2.177	8.11924e-05
AID38937.1	284	K	hypothetical protein SAXN108_0496 [Staphylococcus aureus]	--	1	5.69244e-31	183.08	2	SFVK(1)NSNNAISK	-5.7008	1.531	1.318	1.581	0.452	0.393	0.41	1.00208	0.887844	1.03564	1.16521	0.948659	0.960575	1.528	1.484	1.527	0.388	0.414	0.427	3.693	1.61925e-06
AID38937.1	149	K	hypothetical protein SAXN108_0496 [Staphylococcus aureus]	--	1	2.51017e-05	110.44	2	YANTQEFINK(1)IK	-6.6049						1.048	1.00208	0.887844	1.03564	1.16521	0.948659	0.960575						1.091
AID38937.1	233	K	hypothetical protein SAXN108_0496 [Staphylococcus aureus]	--	1	6.02931e-05	112.93	3	YK(1)HYVFFGNDK	-7.1978	0.875	0.723	1.121				1.00208	0.887844	1.03564	1.16521	0.948659	0.960575	0.873	0.814	1.082
AID38938.1	19	K	hypothetical protein SAXN108_0497 [Staphylococcus aureus]	--	1	1.10374e-107	240.52	2	NELEESYESEK(1)K	-3.8485	1.646	1.45	1.453	0.446	0.381	0.302	1.08772	0.892932	0.934422	1.00857	0.987711	1.08864	1.513	1.624	1.555	0.442	0.386	0.277	4.246	0.000476685
AID38938.1	51	K	hypothetical protein SAXN108_0497 [Staphylococcus aureus]	--	1	2.47926e-10	54.813	3	SYDVFQYLK(1)HEMNYSEDAQR	-6.7647			0.872				1.08772	0.892932	0.934422	1.00857	0.987711	1.08864			0.933
AID38939.1	77	K	hypothetical protein SAXN108_0498 [Staphylococcus aureus]	--	1	5.76655e-06	95.138	2	ANFK(1)GAAQGDWVK	-3.2188	1.06			1.013			0.991248	0.920974	0.952404	1.28839	0.972435	0.874549	1.069			0.786			1.36
AID38939.1	96	K	hypothetical protein SAXN108_0498 [Staphylococcus aureus]	--	0.95556	0.000797947	56.938	2	SAMSEIDSIK(0.956)DDLK(0.044)K	-2.0573			0.872				0.991248	0.920974	0.952404	1.28839	0.972435	0.874549			0.916
AID38939.1	100	K	hypothetical protein SAXN108_0498 [Staphylococcus aureus]	--	0.999281	0.000710465	67.887	2	SAMSEIDSIK(0.001)DDLK(0.999)K	-0.696	1.023	0.895	0.821				0.991248	0.920974	0.952404	1.28839	0.972435	0.874549	1.032	0.972	0.862
AID38939.1	44	K	hypothetical protein SAXN108_0498 [Staphylococcus aureus]	--	1	7.37486e-06	111.61	3	TVIAPEHK(1)HK	-4.6019	1.004	0.792	1.294	1.092	0.933	0.858	0.991248	0.920974	0.952404	1.28839	0.972435	0.874549	1.013	0.86	1.359	0.848	0.959	0.981	1.159	0.404438
AID38943.1	491	K	putative NADH-Ubiquinone/plastoquinone (complexI) protein [Staphylococcus aureus]	--	1	0.00558324	44.598	2	AIESHPNYLK(1)K	-4.7754		0.987				0.97
AID38944.1	465	K	hypothetical protein SAXN108_0503 [Staphylococcus aureus]	--	1	1.96198e-12	70.638	3	DAVDEQFK(1)HDSLPVMVPPAYR	-8.7694	0.577		1.211				1.10425	0.983571	1.01568	0.947379	0.950417	0.998708	0.523		1.192
AID38945.1	21	K	hypothetical protein SAXN108_0504 [Staphylococcus aureus]	--	1	1.23196e-40	212.27	2	AITQWEK(1)DFLGR	-4.6358	1.081	1.047	0.736	0.941	1.014	1.213	0.956635	1.04079	1.07452	0.96149	0.984166	0.982402	1.13	1.006	0.685	0.979	1.03	1.235	0.87	0.401391
AID38945.1	32	K	hypothetical protein SAXN108_0504 [Staphylococcus aureus]	--	1	1.30294e-37	168.69	2	GSLSVK(1)SDILR	-7.9476	0.913	0.957	0.901	0.963	1.165	1.147	0.956635	1.04079	1.07452	0.96149	0.984166	0.982402	0.954	0.919	0.839	1.002	1.184	1.168	0.809	0.0325167
AID38945.1	118	K	hypothetical protein SAXN108_0504 [Staphylococcus aureus]	--	1	2.46773e-08	158.57	2	LEDNLEK(1)HI	-8.3108	1.858	1.892	1.54	0.076	0.084	0.069	0.956635	1.04079	1.07452	0.96149	0.984166	0.982402	1.942	1.818	1.433	0.079	0.085	0.07	22.192	8.9209e-06
AID38945.1	66	K	hypothetical protein SAXN108_0504 [Staphylococcus aureus]	--	1	2.13816e-07	112.73	2	VCSTNEGLLNIK(1)R	-9.7317		0.903		1.174			0.956635	1.04079	1.07452	0.96149	0.984166	0.982402		0.868		1.221			0.711
AID38948.1	33	K	hypothetical protein SAXN108_0507 [Staphylococcus aureus]	--	1	3.25922e-40	147.01	4	DVK(1)HLAAELNDQGFSCYAPNYPGHGLLLK	-2.3498	1.027	0.4	2.065			0.115	0.964078	0.986277	1.03318	0.923596	0.899055	1.19381	1.065	0.406	1.999			0.096	12.049
AID38948.1	121	K	hypothetical protein SAXN108_0507 [Staphylococcus aureus]	--	1	7.52376e-72	180.11	3	EK(1)SDDGLIEHLVYYSQR	-6.1195	1.131	1.059	1.737	0.365	0.555	0.891	0.964078	0.986277	1.03318	0.923596	0.899055	1.19381	1.173	1.074	1.681	0.395	0.617	0.746	2.234	0.0246192
AID38948.1	110	K	hypothetical protein SAXN108_0507 [Staphylococcus aureus]	--	1	0.000595173	87.251	3	LAQHYPLK(1)R	-5.2723	0.752	0.923	0.764	1.211	1.125	1.339	0.964078	0.986277	1.03318	0.923596	0.899055	1.19381	0.78	0.936	0.739	1.311	1.251	1.122	0.666	0.00860285
AID38950.1	80	K	Sodium-dependent transporter [Staphylococcus aureus]	--	1	1.2208e-18	121.71	2	TYTTQIYSK(1)LTGK	-3.4385	1.02	1.195	0.826	0.841	1.064
AID38951.1	86	K	pyridoxal-phosphate dependent protein [Staphylococcus aureus]	--	1	8.55507e-06	88.734	2	CK(1)IFAPYGFSEEK	-4.0997	0.888	0.74	0.85		1.445		0.965475	1.02085	0.999609	0.974659	1.06731	0.972099	0.92	0.725	0.85		1.354		0.614
AID38951.1	44	K	pyridoxal-phosphate dependent protein [Staphylococcus aureus]	--	1	0.00229493	44.82	2	LGK(1)YLVEK	-7.765	0.789	0.935		1.281	1.172		0.965475	1.02085	0.999609	0.974659	1.06731	0.972099	0.817	0.916		1.314	1.098		0.718	0.0910656
AID38952.1	349	K	putative Cys/Met metabolism PLP-dependentenzyme [Staphylococcus aureus]	--	1	0.00133864	57.003	2	AK(1)EGITDGLVR	-9.7252		1.069	0.659		1.221		0.909094	1.02945	0.924657	1.05708	1.07946	1.00026		1.038	0.713		1.131		0.774
AID38952.1	108	K	putative Cys/Met metabolism PLP-dependentenzyme [Staphylococcus aureus]	--	1	0.000432888	106.93	2	ALTK(1)VFTR	-6.2923	0.798	1.041	0.843	1.035	1.223	1.127	0.909094	1.02945	0.924657	1.05708	1.07946	1.00026	0.878	1.011	0.912	0.979	1.133	1.127	0.865	0.0855489
AID38952.1	244	K	putative Cys/Met metabolism PLP-dependentenzyme [Staphylococcus aureus]	--	1	0.00118272	65.404	2	GIK(1)TLGLR	-7.6216		0.813	1.337	0.671			0.909094	1.02945	0.924657	1.05708	1.07946	1.00026		0.79	1.446	0.635			1.761
AID38952.1	6	K	putative Cys/Met metabolism PLP-dependentenzyme [Staphylococcus aureus]	--	1	7.41963e-151	153.71	4	TK(1)LIHGGHTTDDYTGAVTTPIYQTSTYLQDDIGDLR	-4.3126			0.872				0.909094	1.02945	0.924657	1.05708	1.07946	1.00026			0.943
AID38952.1	215	K	putative Cys/Met metabolism PLP-dependentenzyme [Staphylococcus aureus]	--	1	7.77733e-52	188.85	3	YLGGHSDVVAGLVATSDDK(1)LAER	-8.1826	1.32	0.919	1.603	0.159	0.441	1.296	0.909094	1.02945	0.924657	1.05708	1.07946	1.00026	1.452	0.893	1.734	0.15	0.409	1.296	2.199	0.163609
AID38953.1	147	K	Methionine ABC transporter ATP-binding protein [Staphylococcus aureus]	--	1	0.000113598	62.454	2	DQFPDELSGGQK(1)QR	-4.7103					0.864	1.295	0.822692	1.25041	0.738677	0.781648	1.26815	1.13842					0.681	1.138
AID38953.1	334	K	Methionine ABC transporter ATP-binding protein [Staphylococcus aureus]	--	1	0.000296477	85.622	2	EK(1)NIQFEEVH	-6.5054			0.657	1.178	1.311	1.117	0.822692	1.25041	0.738677	0.781648	1.26815	1.13842			0.889	1.507	1.034	0.981	0.757
AID38953.1	234	K	Methionine ABC transporter ATP-binding protein [Staphylococcus aureus]	--	1	6.90134e-91	145.27	3	EVFSHPK(1)TTIAQNFVSTVIQTEPSTSLIR	1.4983	1.196	0.336	1.192				0.822692	1.25041	0.738677	0.781648	1.26815	1.13842	1.454	0.269	1.614
AID38953.1	267	K	Methionine ABC transporter ATP-binding protein [Staphylococcus aureus]	--	1	1.1886e-07	88.42	2	LNDEQVGDFK(1)DYK	-1.0239	0.802	1.105	0.617	0.977	1.398	1.213	0.822692	1.25041	0.738677	0.781648	1.26815	1.13842	0.975	0.884	0.835	1.25	1.102	1.066	0.788	0.0231014
AID38955.1	204	K	putative lipoprotein [Staphylococcus aureus]	--	1	8.18055e-07	95.656	2	DPK(1)NDPIFLEK	-8.6906	0.794					1.215	0.894523	1.00607	0.716565	1.01765	1.32667	1.03852	0.888					1.17	0.759
AID38955.1	167	K	putative lipoprotein [Staphylococcus aureus]	--	1	2.77919e-06	107.08	2	DITSNPK(1)HLK	-6.1393	0.729	0.826	1.416	0.951	1.274	0.789	0.894523	1.00607	0.716565	1.01765	1.32667	1.03852	0.815	0.821	1.976	0.935	0.96	0.76	1.36	0.507127
AID38955.1	170	K	putative lipoprotein [Staphylococcus aureus]	--	1	5.40378e-05	63.766	2	HLK(1)ITAVDAQQTAR	-3.5486			0.889			1.028	0.894523	1.00607	0.716565	1.01765	1.32667	1.03852			1.241			0.99	1.254
AID38955.1	235	K	putative lipoprotein [Staphylococcus aureus]	--	1	7.1447e-06	121.8	2	DLDNK(1)TYAK	-3.5599			0.701	1.258	1.249	1.05	0.894523	1.00607	0.716565	1.01765	1.32667	1.03852			0.978	1.236	0.941	1.011	0.92
AID38955.1	247	K	putative lipoprotein [Staphylococcus aureus]	--	1	0.000184494	54.199	2	IVELYHSK(1)EAQK	-2.2224		0.8				1.183	0.894523	1.00607	0.716565	1.01765	1.32667	1.03852		0.795				1.139	0.698
AID38956.1	97	K	putative exported protein [Staphylococcus aureus]	--	1	1.07182e-30	142.73	2	LK(1)VSGTASSSNAASNSSR	-2.2338		0.774	1.499	1.067	0.615	1.018	1.05108	0.833387	1.20602	0.98331	0.793697	1.1325		0.929	1.243	1.085	0.775	0.899	1.181	0.393116
AID38958.1	25	K	hypothetical protein SAXN108_0517 [Staphylococcus aureus]	--	1	0.000156536	98.009	2	EK(1)YYFPGGK	-7.7521	1.299	0.987	1.05	0.939	0.73	0.929	1.1938	1.09183	1.05832	1.03503	0.912291	0.708728	1.088	0.904	0.992	0.907	0.8	1.311	0.989	0.959806
AID38958.1	128	K	hypothetical protein SAXN108_0517 [Staphylococcus aureus]	--	1	3.22113e-16	108.2	2	VWIETYGGK(1)HDK	-3.7509	2.244	1.357	1.694	0.088	0.07	0.068	1.1938	1.09183	1.05832	1.03503	0.912291	0.708728	1.88	1.243	1.601	0.085	0.077	0.096	18.31	2.89369e-05
AID38962.1	89	K	LysR family regulatory protein [Staphylococcus aureus]	--	1	1.48098e-07	46.206	4	IIEHLDSTIEQFQSHGLTK(1)NK	-7.2753			0.872				1.04549	0.799618	1.10826	1.11825	0.836731	1.09164			0.787
AID38963.1	1440	K	Glutamate synthase NADPH large chain [Staphylococcus aureus]	--	1	7.27418e-05	94.804	3	AIHVLK(1)HFDR	-4.7642	0.879	0.909	0.855		1.087	1.192	0.926108	0.985306	0.742739	1.05472	1.23531	1.05581	0.949	0.923	1.151		0.88	1.129	1.003	0.96601
AID38963.1	817	K	Glutamate synthase NADPH large chain [Staphylococcus aureus]	--	1	7.33135e-27	206.38	2	AYSEAVNK(1)NR	-6.0134	0.839	0.922	0.639			1.44	0.926108	0.985306	0.742739	1.05472	1.23531	1.05581	0.906	0.936	0.86			1.364	0.66
AID38963.1	457	K	Glutamate synthase NADPH large chain [Staphylococcus aureus]	--	1	0.000111292	83.623	2	DETLFK(1)LQR	-7.6498	0.744					1.271	0.926108	0.985306	0.742739	1.05472	1.23531	1.05581	0.803					1.204	0.667
AID38963.1	471	K	Glutamate synthase NADPH large chain [Staphylococcus aureus]	--	1	2.80141e-09	101.64	2	EEIHK(1)YIQELVEGK	-4.7448	1.289	1.084	1.392	0.405		0.532	0.926108	0.985306	0.742739	1.05472	1.23531	1.05581	1.392	1.1	1.874	0.384		0.504	3.278	0.0134547
AID38963.1	480	K	Glutamate synthase NADPH large chain [Staphylococcus aureus]	--	1	0.0107947	57.888	2	YIQELVEGK(1)K	-7.4088		0.918					0.926108	0.985306	0.742739	1.05472	1.23531	1.05581		0.932
AID38963.1	1153	K	Glutamate synthase NADPH large chain [Staphylococcus aureus]	--	1	0.000713733	112.8	2	EILASLGLK(1)R	-10.046				0.801		1.37	0.926108	0.985306	0.742739	1.05472	1.23531	1.05581				0.759		1.298
AID38963.1	928	K	Glutamate synthase NADPH large chain [Staphylococcus aureus]	--	1	3.79178e-05	99.34	2	EIQIK(1)VAQGAK	-6.6601		1.006		0.798	1.416	1.006	0.926108	0.985306	0.742739	1.05472	1.23531	1.05581		1.021		0.757	1.146	0.953	1.072
AID38963.1	809	K	Glutamate synthase NADPH large chain [Staphylococcus aureus]	--	1	3.44873e-14	92.747	2	ENDYAQFK(1)AYSEAVNK	-1.2965		1.248				0.672	0.926108	0.985306	0.742739	1.05472	1.23531	1.05581		1.267				0.636	1.992
AID38963.1	232	K	Glutamate synthase NADPH large chain [Staphylococcus aureus]	--	1	0.00061256	64.064	2	FSTNTFPSWK(1)R	-6.5188				1.313	1.075	0.956	0.926108	0.985306	0.742739	1.05472	1.23531	1.05581				1.245	0.87	0.905
AID38963.1	1411	K	Glutamate synthase NADPH large chain [Staphylococcus aureus]	--	1	0.000822267	125.5	2	IK(1)HQEEK	-5.7401	0.731	0.78	0.495	1.293	1.681	1.259	0.926108	0.985306	0.742739	1.05472	1.23531	1.05581	0.789	0.792	0.666	1.226	1.361	1.192	0.595	0.00172931
AID38963.1	110	K	Glutamate synthase NADPH large chain [Staphylococcus aureus]	--	1	0.00025838	50.09	3	ILGSEHEVVFK(1)K	-7.9443		0.697		1.152	1.405		0.926108	0.985306	0.742739	1.05472	1.23531	1.05581		0.707		1.092	1.137		0.634
AID38963.1	111	K	Glutamate synthase NADPH large chain [Staphylococcus aureus]	--	1	3.63763e-29	141.88	2	K(1)YFEGEGLSILGYR	-2.9368	1.218	1.251	1.007	0.432	0.657	1.296	0.926108	0.985306	0.742739	1.05472	1.23531	1.05581	1.315	1.27	1.356	0.41	0.532	1.227	1.817	0.0980467
AID38963.1	407	K	Glutamate synthase NADPH large chain [Staphylococcus aureus]	--	1	0.000332286	83.358	2	LLLVDFK(1)QNK	-6.3256	0.675	0.854				1.42	0.926108	0.985306	0.742739	1.05472	1.23531	1.05581	0.729	0.867				1.345	0.593
AID38963.1	1000	K	Glutamate synthase NADPH large chain [Staphylococcus aureus]	--	1	1.37207e-14	120.75	2	LVSK(1)TGVGTIASGVAK	-4.4492	0.702		1.194	1.021	1.175	1.011	0.926108	0.985306	0.742739	1.05472	1.23531	1.05581	0.758		1.608	0.968	0.951	0.958	1.234	0.649947
AID38963.1	648	K	Glutamate synthase NADPH large chain [Staphylococcus aureus]	--	1	6.66387e-05	78.864	2	MSTSLVAK(1)SGETR	-3.1976			0.959	1.119		0.977	0.926108	0.985306	0.742739	1.05472	1.23531	1.05581			1.291	1.061		0.925	1.3
AID38963.1	466	K	Glutamate synthase NADPH large chain [Staphylococcus aureus]	--	1	6.7609e-05	87.942	2	QFAYTK(1)EEIHK	-4.4679		0.912	0.827		1.396	0.863	0.926108	0.985306	0.742739	1.05472	1.23531	1.05581		0.926	1.113		1.13	0.817	1.047	0.795653
AID38963.1	900	K	Glutamate synthase NADPH large chain [Staphylococcus aureus]	--	1	2.20127e-30	117.77	2	YEVQVDGSNK(1)VSAIK	-1.2899	0.796	1.275		0.886			0.926108	0.985306	0.742739	1.05472	1.23531	1.05581	0.86	1.294		0.84			1.282
AID38963.1	39	K	Glutamate synthase NADPH large chain [Staphylococcus aureus]	--	1	7.87553e-06	51.454	3	SHDIIDK(1)SLEMLR	-5.9425	0.566		1.264			0.997	0.926108	0.985306	0.742739	1.05472	1.23531	1.05581	0.611		1.702			0.944	1.225
AID38963.1	1492	K	Glutamate synthase NADPH large chain [Staphylococcus aureus]	--	1	7.3872e-05	77.358	2	TIDAK(1)HK	-4.32	1.288	1.241	1.061	0.078			0.926108	0.985306	0.742739	1.05472	1.23531	1.05581	1.391	1.26	1.428	0.074			18.374
AID38964.1	484	K	Glutamate synthase NADPH small chain [Staphylococcus aureus]	--	1	0.00694508	53.028	2	AVDQYLASK(1)VCV	-8.2214			0.872				0.831728	0.928142	0.757747	1.14574	1.17368	1.16297			1.151
AID38964.1	360	K	Glutamate synthase NADPH small chain [Staphylococcus aureus]	--	1	1.38733e-06	77.431	2	FGK(1)EPCAYGVQTMR	-2.3628	1.035	0.897	0.875		1.021	1.068	0.831728	0.928142	0.757747	1.14574	1.17368	1.16297	1.244	0.966	1.155		0.87	0.918	1.255	0.110911
AID38964.1	36	K	Glutamate synthase NADPH small chain [Staphylococcus aureus]	--	1	5.74698e-05	86.838	2	FTK(1)EDASIQGAR	-9.4198		0.918					0.831728	0.928142	0.757747	1.14574	1.17368	1.16297		0.989
AID38964.1	357	K	Glutamate synthase NADPH small chain [Staphylococcus aureus]	--	1	0.000952592	46.358	3	MDYAHQEYEAK(1)FGK	-7.9926						1.048	0.831728	0.928142	0.757747	1.14574	1.17368	1.16297						0.901
AID38964.1	117	K	Glutamate synthase NADPH small chain [Staphylococcus aureus]	--	1	1.16486e-06	69.641	2	VCPAPCESACVMK(1)INR	-5.0728	1.382	0.723	0.767	1.046	0.951	1.176	0.831728	0.928142	0.757747	1.14574	1.17368	1.16297	1.662	0.779	1.012	0.913	0.81	1.011	1.263	0.464078
AID38964.1	12	K	Glutamate synthase NADPH small chain [Staphylococcus aureus]	--	1	0.000335679	69.201	2	YDK(1)QYLGELSLVDR	-1.3524			0.872				0.831728	0.928142	0.757747	1.14574	1.17368	1.16297			1.151
AID38964.1	377	K	Glutamate synthase NADPH small chain [Staphylococcus aureus]	--	1	5.38689e-06	79.311	3	YDVDDK(1)GHIR	-5.771	0.807	0.821	0.682	1.343	1.282	1.227	0.831728	0.928142	0.757747	1.14574	1.17368	1.16297	0.97	0.885	0.9	1.172	1.092	1.055	0.83	0.0112932
AID38965.1	40	K	PTS system, trehalose-specific IIB component / PTS system, trehalose-specific IIC component [Staphylococcus aureus]	--	0.999986	9.94854e-12	79.311	2	LVLKDESK(1)VDK	-7.0737		0.954	0.883	1.232		0.925	1.11945	1.03245	1.11699	0.961173	0.975189	0.794753		0.924	0.791	1.282		1.164	0.701	0.0598676
AID38965.1	53	K	PTS system, trehalose-specific IIB component / PTS system, trehalose-specific IIC component [Staphylococcus aureus]	--	0.999978	0.000197497	47.915	3	VDKDALSNNALVK(1)GQFK	-9.0401				1.103		1.096	1.11945	1.03245	1.11699	0.961173	0.975189	0.794753				1.148		1.379
AID38965.1	250	K	PTS system, trehalose-specific IIB component / PTS system, trehalose-specific IIC component [Staphylococcus aureus]	--	1	1.22748e-05	101.45	2	GLNK(1)VVHDSIK	-6.2747	0.773	0.751	0.909	1.341	1.294	1.063	1.11945	1.03245	1.11699	0.961173	0.975189	0.794753	0.691	0.727	0.814	1.395	1.327	1.338	0.55	0.000293924
AID38965.1	57	K	PTS system, trehalose-specific IIB component / PTS system, trehalose-specific IIC component [Staphylococcus aureus]	--	1	9.11845e-33	111.6	3	GQFK(1)ADHQYQIVIGPGTVDEVYK	-3.1954	0.627		1.165				1.11945	1.03245	1.11699	0.961173	0.975189	0.794753	0.56		1.043
AID38966.1	217	K	putative glycosyl hydrolase [Staphylococcus aureus]	--	1	1.84179e-05	112.93	2	IGK(1)EFYTDGPR	-6.4536	1.016		0.723		1.245	1.041	1.05932	0.848127	1.06134	1.08599	0.976683	0.968537	0.959		0.681		1.275	1.075	0.698	0.19219
AID38966.1	296	K	putative glycosyl hydrolase [Staphylococcus aureus]	--	1	0.00646465	65.313	2	LDFHK(1)LK	-8.7143	0.842	1.092	0.812		1.041	1.118	1.05932	0.848127	1.06134	1.08599	0.976683	0.968537	0.795	1.288	0.765		1.066	1.154	0.855	0.459234
AID38966.1	278	K	putative glycosyl hydrolase [Staphylococcus aureus]	--	1	1.51971e-09	60.14	3	QELNSVFNFHHLK(1)VDYVDGEK	-5.7847	1.127	0.74					1.05932	0.848127	1.06134	1.08599	0.976683	0.968537	1.064	0.873
AID38966.1	119	K	putative glycosyl hydrolase [Staphylococcus aureus]	--	1	0.00464011	67.464	2	SK(1)DNPYR	-4.8946	0.858	1.001					1.05932	0.848127	1.06134	1.08599	0.976683	0.968537	0.81	1.18
AID38966.1	3	K	putative glycosyl hydrolase [Staphylococcus aureus]	--	1	0.0039327	81.642	2	SK(1)EIDWR	-5.396	1.006	1.186		0.895		0.91	1.05932	0.848127	1.06134	1.08599	0.976683	0.968537	0.95	1.398		0.824		0.94	1.331	0.317376
AID38966.1	92	K	putative glycosyl hydrolase [Staphylococcus aureus]	--	1	0.00167826	72.038	2	VAHQK(1)DLK	-7.0052				1.322	0.759	1.241	1.05932	0.848127	1.06134	1.08599	0.976683	0.968537				1.217	0.777	1.281
AID38967.1	9	K	GntR family transcriptional regulator [Staphylococcus aureus]	--	1	0.0006976	53.517	2	FMK(1)IYEALK	-7.9653	1.078			1.096	1.129	0.953						1						0.953
AID38969.1	551	K	DNA polymerase III subunits gamma and tau [Staphylococcus aureus]	--	1	2.99115e-53	194.83	2	AK(1)DLFGEETVHVIDEE	1.0905	0.901	0.59	1.224				1.01839	0.993954	1.03522	1.01739	0.979729	0.955313	0.885	0.594	1.182
AID38969.1	401	K	DNA polymerase III subunits gamma and tau [Staphylococcus aureus]	--	1	5.64965e-59	217.2	2	TLK(1)AQGVSVAPVQK(1)SSK	-4.6673	2.063	1.778	1.602	0.016	0.016	0.014	1.01839	0.993954	1.03522	1.01739	0.979729	0.955313	2.026	1.789	1.547	0.016	0.016	0.015	114.085	5.10886e-07
AID38969.1	404	K	DNA polymerase III subunits gamma and tau [Staphylococcus aureus]	--	1	2.89627e-13	135.13	2	AQGVSVAPVQK(1)SSK(1)K	-4.6388	1.023	0.939	0.78				1.01839	0.993954	1.03522	1.01739	0.979729	0.955313	1.005	0.945	0.753
AID38969.1	449	K	DNA polymerase III subunits gamma and tau [Staphylococcus aureus]	--	1	0.000378245	69.327	2	DHWQEVIDHAK(1)NNDK	-2.6464	0.848	1.011					1.01839	0.993954	1.03522	1.01739	0.979729	0.955313	0.833	1.017
AID38969.1	296	K	DNA polymerase III subunits gamma and tau [Staphylococcus aureus]	--	1	0.000787074	85.622	2	DTIMNK(1)TSEK	-6.3429		0.969	1.208	0.645			1.01839	0.993954	1.03522	1.01739	0.979729	0.955313		0.975	1.167	0.634			1.689
AID38969.1	36	K	DNA polymerase III subunits gamma and tau [Staphylococcus aureus]	--	1	4.2726e-05	69.641	3	EK(1)QSHAYIFSGPR	-7.3377		1.063	0.799		0.969	1.12	1.01839	0.993954	1.03522	1.01739	0.979729	0.955313		1.069	0.772		0.989	1.172	0.852	0.45248
AID38969.1	488	K	DNA polymerase III subunits gamma and tau [Staphylococcus aureus]	--	1	6.1748e-07	47.915	3	FEEEIHCEIVNK(1)DDEK	-2.4051	0.614				1.243	1.31	1.01839	0.993954	1.03522	1.01739	0.979729	0.955313	0.603				1.269	1.371	0.457
AID38969.1	492	K	DNA polymerase III subunits gamma and tau [Staphylococcus aureus]	--	0.995885	3.93023e-22	96.27	3	FEEEIHCEIVNK(0.004)DDEK(0.996)R	-6.1779	0.897	0.773	0.682		1.301	1.337	1.01839	0.993954	1.03522	1.01739	0.979729	0.955313	0.881	0.778	0.659		1.328	1.4	0.566	0.0137377
AID38969.1	51	K	DNA polymerase III subunits gamma and tau [Staphylococcus aureus]	--	1	0.00295141	74.424	2	GTGK(1)TSIAK	-3.1395			0.872				1.01839	0.993954	1.03522	1.01739	0.979729	0.955313			0.842
AID38969.1	267	K	DNA polymerase III subunits gamma and tau [Staphylococcus aureus]	--	1	8.62836e-06	135.63	3	K(1)YHQFITEGK	-5.8304	1.157	1.22	1.289	0.618	0.803	0.756	1.01839	0.993954	1.03522	1.01739	0.979729	0.955313	1.136	1.227	1.245	0.607	0.82	0.791	1.627	0.00751923
AID38969.1	276	K	DNA polymerase III subunits gamma and tau [Staphylococcus aureus]	--	1	7.1282e-07	84.309	3	YHQFITEGK(1)EVNR	-3.0934		0.904	0.951		0.751	1.321	1.01839	0.993954	1.03522	1.01739	0.979729	0.955313		0.909	0.919		0.767	1.383	0.85	0.724617
AID38969.1	438	K	DNA polymerase III subunits gamma and tau [Staphylococcus aureus]	--	1	0.000145961	57.042	3	LLK(1)DHWQEVIDHAK	-8.3824	0.887					1.112	1.01839	0.993954	1.03522	1.01739	0.979729	0.955313	0.871					1.164	0.748
AID38969.1	387	K	DNA polymerase III subunits gamma and tau [Staphylococcus aureus]	--	1	1.03932e-16	138	2	MEQLEQELK(1)TLK	-0.036768	0.944						1.01839	0.993954	1.03522	1.01739	0.979729	0.955313	0.927
AID38969.1	390	K	DNA polymerase III subunits gamma and tau [Staphylococcus aureus]	--	1	1.1275e-28	117.03	2	TLK(1)AQGVSVAPVQK(1)SSK	-4.6673	0.677	0.97	1.069				1.01839	0.993954	1.03522	1.01739	0.979729	0.955313	0.665	0.976	1.033
AID38969.1	26	K	DNA polymerase III subunits gamma and tau [Staphylococcus aureus]	--	1	2.20402e-28	106.79	4	MYRPQSFEDVVGQEHVTK(1)TLR	-6.9161	0.924	0.85	0.955				1.01839	0.993954	1.03522	1.01739	0.979729	0.955313	0.907	0.855	0.923
AID38969.1	424	K	DNA polymerase III subunits gamma and tau [Staphylococcus aureus]	--	1	3.16961e-06	101.43	2	NAFSMQQIAK(1)VLDK	-2.8013		1.387		0.565			1.01839	0.993954	1.03522	1.01739	0.979729	0.955313		1.395		0.555			2.514
AID38969.1	428	K	DNA polymerase III subunits gamma and tau [Staphylococcus aureus]	--	1	0.0267154	45.489	2	VLDK(1)ANK	-5.2105					1.13		1.01839	0.993954	1.03522	1.01739	0.979729	0.955313					1.153
AID38969.1	509	K	DNA polymerase III subunits gamma and tau [Staphylococcus aureus]	--	1	0.000108002	91.245	2	NVK(1)VVGVPSDQWQR	-4.8693		1.286		0.866	1.06	0.955	1.01839	0.993954	1.03522	1.01739	0.979729	0.955313		1.294		0.851	1.082	1	1.324
AID38969.1	414	K	DNA polymerase III subunits gamma and tau [Staphylococcus aureus]	--	1	0.0194177	50.116	2	SK(1)NAFSMQQIAK	-2.4726			0.872				1.01839	0.993954	1.03522	1.01739	0.979729	0.955313			0.842
AID38969.1	112	K	DNA polymerase III subunits gamma and tau [Staphylococcus aureus]	--	1	1.13485e-12	135.63	2	VK(1)YAPSESK	-5.8565	1.11	1.163	1.125	0.809	0.888	0.818	1.01839	0.993954	1.03522	1.01739	0.979729	0.955313	1.09	1.17	1.087	0.795	0.906	0.856	1.309	0.00383167
AID38969.1	119	K	DNA polymerase III subunits gamma and tau [Staphylococcus aureus]	--	1	0.000829901	69.915	2	YAPSESK(1)YK	-5.686	0.943		0.933	1.045	1.126	1.08	1.01839	0.993954	1.03522	1.01739	0.979729	0.955313	0.926		0.901	1.027	1.149	1.131	0.829	0.027588
AID38970.1	20	K	hypothetical protein SAXN108_0529 [Staphylococcus aureus]	--	1	0.00280901	71.066	2	K(1)MAQEQEK(1)LK	-7.0546	0.825	0.706	1.183				0.997376	1.13099	1.02752	0.947915	0.990368	0.905826	0.827	0.624	1.151
AID38970.1	27	K	hypothetical protein SAXN108_0529 [Staphylococcus aureus]	--	1	0.000371171	104.39	2	MAQEQEK(1)LK	-5.3691	1.362	0.921	1.223	0.175			0.997376	1.13099	1.02752	0.947915	0.990368	0.905826	1.366	0.814	1.19	0.185			6.072
AID38970.1	95	K	hypothetical protein SAXN108_0529 [Staphylococcus aureus]	--	1	3.32217e-14	169.81	2	LGK(1)HTQGLNIPGM	-7.9269	1.229	2.741	1.011	0.176	0.226	0.211	0.997376	1.13099	1.02752	0.947915	0.990368	0.905826	1.232	2.424	0.984	0.186	0.228	0.233	7.172	0.00247965
AID38970.1	16	K	hypothetical protein SAXN108_0529 [Staphylococcus aureus]	--	1	0.00500502	90.308	2	QMQK(1)MQK(1)K	-5.5521	0.96	0.66	1.102				0.997376	1.13099	1.02752	0.947915	0.990368	0.905826	0.963	0.584	1.072
AID38970.1	19	K	hypothetical protein SAXN108_0529 [Staphylococcus aureus]	--	1	0.00500502	90.308	2	QMQK(1)MQK(1)K	-5.5521	0.96	0.66	1.102				0.997376	1.13099	1.02752	0.947915	0.990368	0.905826	0.963	0.584	1.072
AID38971.1	23	K	putative recombination protein [Staphylococcus aureus]	--	1	0.000112345	94.66	2	LPGIGPK(1)TAQR	-7.5517			0.881	1.143			0.869159	1.05328	0.956806	1.05991	0.963777	1.09706			0.921	1.078			0.854
AID38972.1	281	K	Orn/Lys/Arg decarboxylase family protein [Staphylococcus aureus]	--	1	0.0132224	64.064	2	AQLIECLEK(1)K	-7.3517	0.887	0.744		1.444			1.18231	1.07923	1.1113	0.940698	0.751143	0.935322	0.75	0.689		1.535			0.469
AID38972.1	2	K	Orn/Lys/Arg decarboxylase family protein [Staphylococcus aureus]	--	1	0.0134859	58.286	2	MK(1)QPILNK	9.4831		0.918					1.18231	1.07923	1.1113	0.940698	0.751143	0.935322		0.851
AID38972.1	374	K	Orn/Lys/Arg decarboxylase family protein [Staphylococcus aureus]	--	1	0.00162294	61.042	2	QTQLLTTEGNYK(1)PK	-4.4127				0.758		1.409	1.18231	1.07923	1.1113	0.940698	0.751143	0.935322				0.806		1.506
AID38972.1	387	K	Orn/Lys/Arg decarboxylase family protein [Staphylococcus aureus]	--	1	0.000151508	58.476	3	RFEYVTWCDLK(1)K	-4.9867	1.091	0.823	1.316		0.72	0.839	1.18231	1.07923	1.1113	0.940698	0.751143	0.935322	0.923	0.763	1.184		0.959	0.897	1.031	0.935032
AID38973.1	158	K	Thymidylate kinase [Staphylococcus aureus]	--	1	2.06852e-37	211.84	2	LDQEDLK(1)FHEK	-5.5286	1.148	1.317	1.011	0.806	0.885	0.743	0.943382	1.06733	1.03413	0.933095	1.11477	0.907293	1.217	1.234	0.978	0.864	0.794	0.819	1.384	0.0155728
AID38973.1	86	K	Thymidylate kinase [Staphylococcus aureus]	--	1	0.000750372	66.664	2	EGK(1)VVLCDR	-5.1143	0.939		0.443		1.381	1.336	0.943382	1.06733	1.03413	0.933095	1.11477	0.907293	0.995		0.428		1.239	1.473	0.525	0.233122
AID38973.1	179	K	Thymidylate kinase [Staphylococcus aureus]	--	1	2.64041e-41	124.18	3	FK(1)SVNADQPLENVVEDTYQTIIK	-4.6731			0.872				0.943382	1.06733	1.03413	0.933095	1.11477	0.907293			0.843
AID38973.1	28	K	Thymidylate kinase [Staphylococcus aureus]	--	1	0.000201439	48.822	2	LVK(1)DYDVIMTR	-6.6542		0.934			1.059	1.095	0.943382	1.06733	1.03413	0.933095	1.11477	0.907293		0.875			0.95	1.207	0.811
AID38973.1	15	K	Thymidylate kinase [Staphylococcus aureus]	--	1	2.20246e-09	41.188	3	SAFITFEGPEGSGK(1)TTVINEVYHR	-7.4743			0.872				0.943382	1.06733	1.03413	0.933095	1.11477	0.907293			0.843
AID38974.1	29	K	hypothetical protein SAXN108_0533 [Staphylococcus aureus]	--	1	1.80146e-16	160.62	2	ATK(1)LATTGGFLR	-5.8613	0.746	0.899	0.737	1.135	1.409	1.21	0.982494	0.90952	0.803961	1.1245	1.06488	1.11464	0.759	0.988	0.917	1.009	1.323	1.086	0.779	0.0920447
AID38974.1	22	K	hypothetical protein SAXN108_0533 [Staphylococcus aureus]	--	1	7.6981e-65	168.91	3	MIIAIVQDQDSQELADQLVK(1)NNFR	-3.716	0.221		1.541				0.982494	0.90952	0.803961	1.1245	1.06488	1.11464	0.225		1.917
AID38975.1	72	K	DNA polymerase III delta prime subunit [Staphylococcus aureus]	--	1	4.07592e-21	64.56	3	VSTYNHPDFMYISTTENAIK(1)K	-4.4235	1.08	0.865			0.917	1.156	1.02038	1.08604	1.05164	0.936827	0.942631	0.962479	1.058	0.796			0.973	1.201	0.853	0.452438
AID38977.1	74	K	hypothetical protein SAXN108_0536 [Staphylococcus aureus]	--	1	1.77049e-06	92.747	2	DIDK(1)FNCNER	-6.5688	0.834		0.803	1.233	1.152	1.162	0.898547	0.899011	0.983787	1.09943	1.09393	1.0253	0.928		0.816	1.121	1.053	1.133	0.791	0.0247487
AID38977.1	193	K	hypothetical protein SAXN108_0536 [Staphylococcus aureus]	--	1	1.01083e-39	140.3	2	DQNLSLNPTK(1)ISGACGR	2.8016	0.891	0.897	1.173	1.257	0.595	1.174	0.898547	0.899011	0.983787	1.09943	1.09393	1.0253	0.992	0.998	1.192	1.143	0.544	1.145	1.124	0.544982
AID38977.1	138	K	hypothetical protein SAXN108_0536 [Staphylococcus aureus]	--	1	0.000324086	90.761	3	ILAQHLK(1)TR	-7.3435	1.165	1.282	1.131	0.601	0.624		0.898547	0.899011	0.983787	1.09943	1.09393	1.0253	1.297	1.426	1.15	0.547	0.57		2.312	0.00200949
AID38977.1	131	K	hypothetical protein SAXN108_0536 [Staphylococcus aureus]	--	1	1.32475e-07	93.467	3	LVK(1)ILAQHLK	-6.3031	0.952	0.989	0.589	1.339	1.054	1.202	0.898547	0.899011	0.983787	1.09943	1.09393	1.0253	1.059	1.1	0.599	1.218	0.963	1.172	0.823	0.341566
AID38977.1	111	K	hypothetical protein SAXN108_0536 [Staphylococcus aureus]	--	1	2.84796e-05	61.194	2	LVNCEYTLDK(1)SK	-2.0829		0.991	0.736	1.654		0.676	0.898547	0.899011	0.983787	1.09943	1.09393	1.0253		1.102	0.748	1.504		0.659	0.855	0.858466
AID38978.1	99	K	DNA replication initiation control protein YabA [Staphylococcus aureus]	--	1	2.30567e-05	142.36	2	GELFGK(1)HR	-6.0611	1.014	1.036	0.985	0.93	1.025	1.002	1.03535	1.09322	1.08085	0.938828	0.95314	0.898613	0.979	0.948	0.911	0.991	1.075	1.115	0.892	0.0492171
AID38979.1	75	K	putative methyltransferase [Staphylococcus aureus]	--	1	0.000764667	53.051	3	HIEGVEIQK(1)TLVDMAR	-8.7079	1.01		0.811					0.880773	0.900015	1.03913	1.02871	1.15137			0.901
AID38979.1	199	K	putative methyltransferase [Staphylococcus aureus]	--	1	1.85241e-43	181.44	2	VGK(1)SAQTIVVEGR	-5.7651	0.911	0.956	0.879	1.008	1.202	1.1		0.880773	0.900015	1.03913	1.02871	1.15137		1.085	0.977	0.97	1.168	0.955	1	0.976939
AID38981.1	26	K	tetrapyrrole (corrin/porphyrin) methylase family protein [Staphylococcus aureus]	--	1	0.0559563	49.325	2	AVDVLK(1)R	-8.8436						1.048	1.17163	0.840824	1.05212	1.10211	0.843484	0.989835						1.059
AID38981.1	53	K	tetrapyrrole (corrin/porphyrin) methylase family protein [Staphylococcus aureus]	--	1	3.51399e-07	87.251	4	LCNHYDIPTPLK(1)SYHEHNK	-6.4604			0.876	1.15			1.17163	0.840824	1.05212	1.10211	0.843484	0.989835			0.833	1.043			0.799
AID38981.1	267	K	tetrapyrrole (corrin/porphyrin) methylase family protein [Staphylococcus aureus]	--	1	5.10277e-24	160.07	2	QLK(1)TNEVYNIYHQIS	-3.9007	0.76	0.949	1.013				1.17163	0.840824	1.05212	1.10211	0.843484	0.989835	0.649	1.129	0.963
AID38981.1	174	K	tetrapyrrole (corrin/porphyrin) methylase family protein [Staphylococcus aureus]	--	1	0.00295141	74.424	2	TIAK(1)IDATR	-10.496					1.153	1.027	1.17163	0.840824	1.05212	1.10211	0.843484	0.989835					1.367	1.038
AID38981.1	41	K	tetrapyrrole (corrin/porphyrin) methylase family protein [Staphylococcus aureus]	--	1	7.83882e-10	86.135	3	VTSK(1)LCNHYDIPTPLK	-6.7076	0.906	0.834	0.707		1.285	1.241	1.17163	0.840824	1.05212	1.10211	0.843484	0.989835	0.773	0.992	0.672		1.523	1.254	0.585	0.0449876
AID38982.1	575	K	Methionyl-tRNA synthetase [Staphylococcus aureus]	--	1	1.14203e-63	241.63	2	AATIIDAEHVK(1)K(1)SDK	-3.5626	0.98	1.344	0.763	0.716	1.143	1.039	1.03816	1.08788	1.01268	0.935208	0.986582	0.939478	0.944	1.235	0.753	0.766	1.159	1.106	0.967	0.856718
AID38982.1	576	K	Methionyl-tRNA synthetase [Staphylococcus aureus]	--	1	0.000694393	54.556	2	AATIIDAEHVK(1)K(1)SDK	-3.5626			0.872				1.03816	1.08788	1.01268	0.935208	0.986582	0.939478			0.861
AID38982.1	66	K	Methionyl-tRNA synthetase [Staphylococcus aureus]	--	1	4.71242e-05	67.887	3	AGK(1)TEIEYLDEMIAGIK	-7.6744			0.872				1.03816	1.08788	1.01268	0.935208	0.986582	0.939478			0.861
AID38982.1	560	K	Methionyl-tRNA synthetase [Staphylococcus aureus]	--	1	2.86714e-05	115.86	2	DFDK(1)VEIK	-9.5222	0.9	1.179	0.674	1.074	1.156	1.086	1.03816	1.08788	1.01268	0.935208	0.986582	0.939478	0.867	1.084	0.666	1.148	1.172	1.156	0.753	0.0976347
AID38982.1	550	K	Methionyl-tRNA synthetase [Staphylococcus aureus]	--	0.999973	0.000226048	62.454	3	EEKEEIPSK(1)PQIDIK	-7.6496		0.742		1.134	1.367		1.03816	1.08788	1.01268	0.935208	0.986582	0.939478		0.682		1.213	1.386		0.525
AID38982.1	544	K	Methionyl-tRNA synthetase [Staphylococcus aureus]	--	1	1.92455e-05	81.48	3	EEK(1)EEIPSKPQIDIK	-4.2098	1.003	0.884	0.85				1.03816	1.08788	1.01268	0.935208	0.986582	0.939478	0.966	0.813	0.839
AID38982.1	176	K	Methionyl-tRNA synthetase [Staphylococcus aureus]	--	1	2.316e-29	140.01	2	EESYFFNISK(1)YTDR	-2.43	0.939	0.375	1.912			0.424	1.03816	1.08788	1.01268	0.935208	0.986582	0.939478	0.904	0.345	1.888			0.451	2.319
AID38982.1	610	K	Methionyl-tRNA synthetase [Staphylococcus aureus]	--	1	4.22226e-05	104.39	2	FYTPDDIIGK(1)K	-7.4983	0.836		0.561	1.269	1.275	1.304	1.03816	1.08788	1.01268	0.935208	0.986582	0.939478	0.805		0.554	1.357	1.292	1.388	0.505	0.0159634
AID38982.1	102	K	Methionyl-tRNA synthetase [Staphylococcus aureus]	--	1	2.02706e-10	165.39	2	HK(1)HVVEQVFER	-4.9043	0.993	0.892	1.066	1.032	0.909	1.107	1.03816	1.08788	1.01268	0.935208	0.986582	0.939478	0.956	0.82	1.053	1.103	0.921	1.178	0.884	0.297776
AID38982.1	154	K	Methionyl-tRNA synthetase [Staphylococcus aureus]	--	1	7.96461e-05	59.77	3	IIGGK(1)SPDSGHEVELVK	-6.509	0.97	1.168			0.791		1.03816	1.08788	1.01268	0.935208	0.986582	0.939478	0.934	1.074			0.802		1.252
AID38982.1	60	K	Methionyl-tRNA synthetase [Staphylococcus aureus]	--	1	2.5904e-11	83.061	3	YLTGTDEHGQK(1)IQEK(1)AQK	-5.0733	0.992		0.841	0.826	1.373	1.105	1.03816	1.08788	1.01268	0.935208	0.986582	0.939478	0.956		0.83	0.883	1.392	1.176	0.776	0.275855
AID38982.1	63	K	Methionyl-tRNA synthetase [Staphylococcus aureus]	--	1	0.00205404	81.799	2	IQEK(1)AQK(1)AGK	-6.345					1.203	0.98	1.03816	1.08788	1.01268	0.935208	0.986582	0.939478					1.219	1.043
AID38982.1	627	K	Methionyl-tRNA synthetase [Staphylococcus aureus]	--	1	3.07093e-102	258	2	LMGQK(1)SEGMILSAEK	-2.9588	1.138	0.718	1.052	1.17	0.817	1.121	1.03816	1.08788	1.01268	0.935208	0.986582	0.939478	1.096	0.66	1.039	1.251	0.828	1.193	0.854	0.468319
AID38982.1	313	K	Methionyl-tRNA synthetase [Staphylococcus aureus]	--	1	2.43408e-47	174.02	2	SK(1)GNVVDPNILIDR	-2.372	0.744		1.042	0.891	1.558	0.909	1.03816	1.08788	1.01268	0.935208	0.986582	0.939478	0.717		1.029	0.953	1.579	0.968	0.748	0.352714
AID38982.1	433	K	Methionyl-tRNA synthetase [Staphylococcus aureus]	--	1	4.15984e-102	265.89	2	TNK(1)YIDETTPWVLAK	-2.7633	1.118	1.135	0.907	0.754	0.954	1.094	1.03816	1.08788	1.01268	0.935208	0.986582	0.939478	1.077	1.043	0.896	0.806	0.967	1.164	1.027	0.787901
AID38982.1	445	K	Methionyl-tRNA synthetase [Staphylococcus aureus]	--	1	7.04182e-06	50.641	2	YIDETTPWVLAK(1)DDSQK	-3.17	0.944						1.03816	1.08788	1.01268	0.935208	0.986582	0.939478	0.909
AID38982.1	305	K	Methionyl-tRNA synthetase [Staphylococcus aureus]	--	1	6.36507e-06	51.531	3	VFAHGWILMK(1)DGK	-6.7128						1.048	1.03816	1.08788	1.01268	0.935208	0.986582	0.939478						1.116
AID38982.1	56	K	Methionyl-tRNA synthetase [Staphylococcus aureus]	--	1	2.5904e-11	83.061	3	YLTGTDEHGQK(1)IQEK(1)AQK	-5.0733	0.752		0.637	0.626	2.409	0.837	1.03816	1.08788	1.01268	0.935208	0.986582	0.939478	0.724		0.629	0.669	2.442	0.891	0.507	0.383901
AID38983.1	192	K	deoxyribonuclease [Staphylococcus aureus]	--	1	3.45684e-06	125.17	2	EVAK(1)HVSMER	-6.7718	0.939	0.693	0.944	1.239	1.125	1.153	0.980655	1.01172	0.97863	1.04428	0.987317	0.997389	0.958	0.685	0.965	1.186	1.139	1.156	0.749	0.0571577
AID38983.1	247	K	deoxyribonuclease [Staphylococcus aureus]	--	1	4.80434e-51	180.49	2	GLSYEEVCEQTTK(1)NAEK	-4.7713	1.105	1.193	0.864	0.82	1.019	0.971	0.980655	1.01172	0.97863	1.04428	0.987317	0.997389	1.127	1.179	0.883	0.785	1.032	0.974	1.143	0.340921
AID38983.1	122	K	deoxyribonuclease [Staphylococcus aureus]	--	1	2.59296e-05	118.06	3	LK(1)LPIIIHNR	-6.9554	0.776	1.173	0.622	1.289	1.261	1.001	0.980655	1.01172	0.97863	1.04428	0.987317	0.997389	0.791	1.159	0.636	1.234	1.277	1.004	0.736	0.156102
AID38983.1	40	K	deoxyribonuclease [Staphylococcus aureus]	--	1	2.29351e-33	169.81	2	MFVVGFNK(1)STIER	-2.5674	0.877	0.733	1.548	0.611	0.79	1.33	0.980655	1.01172	0.97863	1.04428	0.987317	0.997389	0.894	0.725	1.582	0.585	0.8	1.333	1.178	0.646552
AID38984.1	76	K	Ribonuclease M5 [Staphylococcus aureus]	--	1	0.00242659	49.16	2	GVK(1)HAYIDR	-5.9379		0.684	1.095				1.01312	1.03932	1.06277	1.0407	0.942787	0.901297		0.658	1.03
AID38985.1	19	K	dimethyladenosine transferase [Staphylococcus aureus]	--	1	3.79748e-15	195.3	2	ALLDK(1)YGFNFK	-6.4899	0.918	0.96	0.857				1.06158	1.1394	1.05407	0.892739	0.952991	0.899229	0.865	0.843	0.813
AID38985.1	25	K	dimethyladenosine transferase [Staphylococcus aureus]	--	1	0.00979837	92.319	2	YGFNFK(1)K	-7.215	1.03	0.979	0.735				1.06158	1.1394	1.05407	0.892739	0.952991	0.899229	0.97	0.859	0.697
AID38985.1	239	K	dimethyladenosine transferase [Staphylococcus aureus]	--	1	1.53144e-07	96.946	2	K(1)TINNNYQNYFK	0.20653	1.31	0.937			1.117	0.632	1.06158	1.1394	1.05407	0.892739	0.952991	0.899229	1.234	0.822			1.172	0.703	1.097	0.780309
AID38985.1	250	K	dimethyladenosine transferase [Staphylococcus aureus]	--	1	1.6631e-06	115.35	2	TINNNYQNYFK(1)DGK	-3.4371	1.453	0.839	0.694			0.788	1.06158	1.1394	1.05407	0.892739	0.952991	0.899229	1.369	0.736	0.658			0.876	1.051
AID38985.1	231	K	dimethyladenosine transferase [Staphylococcus aureus]	--	1	0.0173697	48.157	2	LAK(1)AAFAQR	-7.9545			0.872				1.06158	1.1394	1.05407	0.892739	0.952991	0.899229			0.827
AID38985.1	194	K	dimethyladenosine transferase [Staphylococcus aureus]	--	1	4.83366e-07	62.711	3	VLTVPK(1)SVFMPPPNVDSIVVK	-6.8331	0.942	0.696	1.76			0.237	1.06158	1.1394	1.05407	0.892739	0.952991	0.899229	0.887	0.611	1.67			0.264	4
AID38986.1	3	K	Veg protein [Staphylococcus aureus]	--	1	2.64584e-05	92.732	2	PK(1)SILDIK	-8.1443	1.198	1.463	1.058	0.728	0.797	0.617	0.728867	1.09688	0.999814	1.14869	1.06154	0.9642	1.644	1.334	1.058	0.634	0.751	0.64	1.993	0.00815677
AID38986.1	9	K	Veg protein [Staphylococcus aureus]	--	1	3.4867e-16	117.41	3	SILDIK(1)NSIDCHVGNR	-6.9162	0.887	0.908	1.826	0.425	0.819	0.926	0.728867	1.09688	0.999814	1.14869	1.06154	0.9642	1.217	0.828	1.826	0.37	0.772	0.96	1.842	0.15963
AID38987.1	231	K	4-diphosphocytidyl-2-C-methyl-D-erythritol kinase [Staphylococcus aureus]	--	1	0.00678765	60.709	2	LK(1)NNMLK	-5.7645			0.872				1.04834	1.03367	0.974443	0.985015	0.928836	1.02969			0.895
AID38987.1	19	K	4-diphosphocytidyl-2-C-methyl-D-erythritol kinase [Staphylococcus aureus]	--	1	6.2587e-14	141.44	2	INFTLDTLFK(1)R	-7.6699	0.704	0.189	1.787				1.04834	1.03367	0.974443	0.985015	0.928836	1.02969	0.672	0.183	1.834
AID38987.1	64	K	4-diphosphocytidyl-2-C-methyl-D-erythritol kinase [Staphylococcus aureus]	--	1	4.4148e-10	76.009	3	IVVEIEHNYVPSNHK(1)NLAYR	-3.5496			1.16		0.694	1.107	1.04834	1.03367	0.974443	0.985015	0.928836	1.02969			1.19		0.747	1.075	1.306
AID38987.1	223	K	4-diphosphocytidyl-2-C-methyl-D-erythritol kinase [Staphylococcus aureus]	--	1	1.32574e-72	208.35	2	LEPISVSK(1)HPQIDK	-2.3427	0.883	1.072	0.793	1.205	0.936	1.17	1.04834	1.03367	0.974443	0.985015	0.928836	1.02969	0.842	1.037	0.814	1.223	1.008	1.136	0.8	0.0746946
AID38987.1	187	K	4-diphosphocytidyl-2-C-methyl-D-erythritol kinase [Staphylococcus aureus]	--	1	0.046611	49.325	2	LINLDK(1)R	-7.9802	0.944						1.04834	1.03367	0.974443	0.985015	0.928836	1.02969	0.9
AID38987.1	194	K	4-diphosphocytidyl-2-C-methyl-D-erythritol kinase [Staphylococcus aureus]	--	1	1.21278e-06	52.201	3	YDVHTK(1)MCYEALENR	-5.9956		0.802	0.982				1.04834	1.03367	0.974443	0.985015	0.928836	1.02969		0.776	1.008
AID38988.1	212	K	PurR: transcription regulator associated with purine metabolism [Staphylococcus aureus]	--	1	4.13154e-08	65.421	3	AGGSINGVMNLMNEFK(1)AHVK	-7.0091	0.501		1.282				0.944986	1.09427	1.00985	0.955711	1.01439	0.980791	0.53		1.269
AID38988.1	216	K	PurR: transcription regulator associated with purine metabolism [Staphylococcus aureus]	--	1	0.00402563	51.454	3	AHVK(1)GVSVLVESK	-7.381			0.582	1.451	1.216		0.944986	1.09427	1.00985	0.955711	1.01439	0.980791			0.576	1.518	1.199		0.424
AID38988.1	153	K	PurR: transcription regulator associated with purine metabolism [Staphylococcus aureus]	--	1	4.57011e-101	222.5	2	DNK(1)VTEGSTVSINYVSGSSR	-8.0658	1.366	1.03	0.869	0.603	1.218	0.875	0.944986	1.09427	1.00985	0.955711	1.01439	0.980791	1.446	0.941	0.861	0.631	1.201	0.892	1.192	0.496567
AID38988.1	20	K	PurR: transcription regulator associated with purine metabolism [Staphylococcus aureus]	--	1	4.79914e-05	146.27	2	LIPLTFFVK(1)K	-6.0549	0.967	1.229	1.006	0.62	1.023	1.092	0.944986	1.09427	1.00985	0.955711	1.01439	0.980791	1.023	1.123	0.996	0.649	1.008	1.113	1.134	0.424784
AID38988.1	42	K	PurR: transcription regulator associated with purine metabolism [Staphylococcus aureus]	--	1	0.000291053	150.24	2	NTFQK(1)EK	-5.157	0.873		0.708	1.179	1.277	1.166	0.944986	1.09427	1.00985	0.955711	1.01439	0.980791	0.924		0.701	1.234	1.259	1.189	0.662	0.0278396
AID38988.1	26	K	PurR: transcription regulator associated with purine metabolism [Staphylococcus aureus]	--	1	7.49679e-176	336.87	2	QAK(1)SSISEDVQIIK	0.25901	0.978	1.088	1.065	0.816	1.057	0.96	0.944986	1.09427	1.00985	0.955711	1.01439	0.980791	1.035	0.994	1.055	0.854	1.042	0.979	1.073	0.298103
AID38988.1	37	K	PurR: transcription regulator associated with purine metabolism [Staphylococcus aureus]	--	1	2.66357e-182	293.6	2	SSISEDVQIIK(1)NTFQK	-3.7613	1.73	1.121	1.624	0.051	0.111	0.986	0.944986	1.09427	1.00985	0.955711	1.01439	0.980791	1.831	1.024	1.608	0.053	0.109	1.005	3.824	0.0821633
AID38989.1	85	K	YabJ [Staphylococcus aureus]	--	1	1.0572e-32	94.865	4	DMNDFQK(1)INEVYGQYFNEHKPAR	-5.961	0.866	0.469	1.959			0.342	1.01892	1.01949	0.98756	1.07241	1.031	0.870617	0.85	0.46	1.984			0.393	2.794
AID38989.1	98	K	YabJ [Staphylococcus aureus]	--	1	5.0162e-05	63.766	3	INEVYGQYFNEHK(1)PAR	-6.9069		0.88		1.038	1.291		1.01892	1.01949	0.98756	1.07241	1.031	0.870617		0.863		0.968	1.252		0.777
AID38989.1	2	K	YabJ [Staphylococcus aureus]	--	1	0.000505043	103.8	2	MK(1)IINTTR	-4.4982	1.204	0.823	0.91	1.075	0.896	1.112	1.01892	1.01949	0.98756	1.07241	1.031	0.870617	1.182	0.807	0.921	1.002	0.869	1.277	0.924	0.646373
AID38989.1	122	K	YabJ [Staphylococcus aureus]	--	1	0.000757474	83.438	2	VEIELVSK(1)IK	-10.428	1.501	0.467				0.944	1.01892	1.01949	0.98756	1.07241	1.031	0.870617	1.473	0.458				1.084	0.891
AID38990.1	2	K	Protein of unknown function identified by role in sporulation (SpoVG) [Staphylococcus aureus]	--	1	0.00288513	98.009	2	MK(1)VTDVR	-5.4918	0.612	1.581	0.409	0.813	1.973	0.745	1.05513	1.06312	1.0522	0.96818	1.01399	0.847377	0.58	1.487	0.389	0.84	1.946	0.879	0.67	0.371446
AID38990.1	50	K	Protein of unknown function identified by role in sporulation (SpoVG) [Staphylococcus aureus]	--	1	2.1437e-77	241.15	2	VIEGNSGLFVAMPSK(1)R	-2.8875	1.263	0.837	1.054	0.965	0.891	0.961	1.05513	1.06312	1.0522	0.96818	1.01399	0.847377	1.197	0.787	1.002	0.997	0.879	1.134	0.992	0.909651
AID38992.1	359	K	N-acetylglucosamine-1-phosphate uridyltransferase / Glucosamine-1-phosphate N-acetyltransferase [Staphylococcus aureus]	--	1	6.81581e-33	129.01	3	DGAK(1)VSHLSYIGDAVIGER	-7.1232	1.217	1.002	0.995	0.597	0.985	1.142	1.07447	1.12125	1.02287	0.971205	0.945014	0.865194	1.133	0.894	0.973	0.615	1.042	1.32	1.008	0.839776
AID38992.1	393	K	N-acetylglucosamine-1-phosphate uridyltransferase / Glucosamine-1-phosphate N-acetyltransferase [Staphylococcus aureus]	--	1	0.00244087	79.809	2	FK(1)TIVGK	-5.3201	1.007	1.181	0.874	0.998	0.983	0.954	1.07447	1.12125	1.02287	0.971205	0.945014	0.865194	0.937	1.053	0.854	1.028	1.04	1.103	0.897	0.156885
AID38992.1	60	K	N-acetylglucosamine-1-phosphate uridyltransferase / Glucosamine-1-phosphate N-acetyltransferase [Staphylococcus aureus]	--	1	1.32179e-31	123.72	3	GSGVDQVVTIVGHGAESVK(1)GHLGER	-3.7009	0.998	0.997	1.389		0.448	0.91	1.07447	1.12125	1.02287	0.971205	0.945014	0.865194	0.929	0.889	1.358		0.474	1.052	1.388	0.343508
AID38992.1	12	K	N-acetylglucosamine-1-phosphate uridyltransferase / Glucosamine-1-phosphate N-acetyltransferase [Staphylococcus aureus]	--	1	3.06291e-05	72.922	2	HAIILAAGK(1)GTR	-6.3373	0.94	0.969		1.153	1.106	1.018	1.07447	1.12125	1.02287	0.971205	0.945014	0.865194	0.875	0.864		1.187	1.17	1.177	0.738	2.89824e-05
AID38992.1	156	K	N-acetylglucosamine-1-phosphate uridyltransferase / Glucosamine-1-phosphate N-acetyltransferase [Staphylococcus aureus]	--	1	0.000107028	69.641	2	IVEEK(1)DATQAEK	-6.8302		0.851		0.972	1.371	1.067	1.07447	1.12125	1.02287	0.971205	0.945014	0.865194		0.759		1.001	1.451	1.233	0.618
AID38992.1	86	K	N-acetylglucosamine-1-phosphate uridyltransferase / Glucosamine-1-phosphate N-acetyltransferase [Staphylococcus aureus]	--	1	3.46976e-39	135.23	4	SLYSFQEEQLGTAHAVQMAK(1)SHLEDK	-5.1678	0.747	0.548	1.784			0.594	1.07447	1.12125	1.02287	0.971205	0.945014	0.865194	0.695	0.489	1.744			0.687	1.421
AID38992.1	391	K	N-acetylglucosamine-1-phosphate uridyltransferase / Glucosamine-1-phosphate N-acetyltransferase [Staphylococcus aureus]	--	1	9.27843e-67	153.97	2	TNIGCGTITVNYDGENK(1)FK	-6.092	1.338	0.651	1.248			0.463	1.07447	1.12125	1.02287	0.971205	0.945014	0.865194	1.245	0.581	1.22			0.535	1.898
AID38992.1	350	K	N-acetylglucosamine-1-phosphate uridyltransferase / Glucosamine-1-phosphate N-acetyltransferase [Staphylococcus aureus]	--	1	2.2711e-05	120.33	2	VGNFVEIK(1)K(1)ADLK	-4.8355	0.951	0.83	0.62	1.35	1.252	1.153	1.07447	1.12125	1.02287	0.971205	0.945014	0.865194	0.885	0.74	0.606	1.39	1.325	1.333	0.551	0.00532264
AID38992.1	351	K	N-acetylglucosamine-1-phosphate uridyltransferase / Glucosamine-1-phosphate N-acetyltransferase [Staphylococcus aureus]	--	1	0.0161607	58.338	2	VGNFVEIK(1)K(1)ADLK	-4.8355		0.918					1.07447	1.12125	1.02287	0.971205	0.945014	0.865194		0.819
AID38992.1	30	K	N-acetylglucosamine-1-phosphate uridyltransferase / Glucosamine-1-phosphate N-acetyltransferase [Staphylococcus aureus]	--	1	7.52916e-06	70.638	4	VLHEVAGK(1)PMVEHVLESVK	-6.8364	1.247	0.89			0.743	1.104	1.07447	1.12125	1.02287	0.971205	0.945014	0.865194	1.161	0.794			0.786	1.276	0.948	0.903617
AID38992.1	22	K	N-acetylglucosamine-1-phosphate uridyltransferase / Glucosamine-1-phosphate N-acetyltransferase [Staphylococcus aureus]	--	1	0.000220088	71.066	2	YK(1)VLHEVAGK	-7.0928			1.114		0.935	0.939	1.07447	1.12125	1.02287	0.971205	0.945014	0.865194			1.089		0.989	1.085	1.05
AID38993.1	250	K	Ribose-phosphate pyrophosphokinase [Staphylococcus aureus]	--	1	6.06217e-13	77.478	3	GAK(1)EVYACCTHPVLSGPAK	-6.3003	0.789	1.031	1.151	0.834			1.02944	1.14227	1.06731	0.868705	0.930683	0.96159	0.766	0.903	1.078	0.96			0.954
AID38993.1	266	K	Ribose-phosphate pyrophosphokinase [Staphylococcus aureus]	--	1	9.98305e-23	90.376	3	EVYACCTHPVLSGPAK(1)ER	-4.0845	0.713	0.58	0.674	1.5	1.457	1.312	1.02944	1.14227	1.06731	0.868705	0.930683	0.96159	0.693	0.508	0.631	1.727	1.566	1.364	0.393	0.00122216
AID38993.1	163	K	Ribose-phosphate pyrophosphokinase [Staphylococcus aureus]	--	1	1.07446e-31	132.61	3	HFK(1)DDPNINPEECVVVSPDHGGVTR	-4.4445	0.97		0.968	0.795	1.157	1.205	1.02944	1.14227	1.06731	0.868705	0.930683	0.96159	0.942		0.907	0.915	1.243	1.253	0.813	0.239234
AID38993.1	188	K	Ribose-phosphate pyrophosphokinase [Staphylococcus aureus]	--	1	1.70296e-05	65.421	2	K(1)LADILK(1)TPIAIIDK	-4.5729	0.696		2.367	0.534	0.397	0.771	1.02944	1.14227	1.06731	0.868705	0.930683	0.96159	0.676		2.218	0.615	0.427	0.802	2.354	0.245845
AID38993.1	194	K	Ribose-phosphate pyrophosphokinase [Staphylococcus aureus]	--	1	8.73731e-38	172.09	2	LADILK(1)TPIAIIDK	-4.9036	1.256	1.001	0.955	0.646	0.841	1.238	1.02944	1.14227	1.06731	0.868705	0.930683	0.96159	1.22	0.876	0.895	0.744	0.904	1.287	1.019	0.871326
AID38993.1	202	K	Ribose-phosphate pyrophosphokinase [Staphylococcus aureus]	--	1	7.08253e-05	126.82	2	TPIAIIDK(1)R	-7.9798	0.826	0.912	0.663	1.335	1.242	1.169	1.02944	1.14227	1.06731	0.868705	0.930683	0.96159	0.802	0.798	0.621	1.537	1.335	1.216	0.543	0.00484855
AID38993.1	7	K	Ribose-phosphate pyrophosphokinase [Staphylococcus aureus]	--	1	6.03847e-51	228.06	2	MLNNEYK(1)NSSLK	-1.9589	1.273	0.924	1.411	0.815	0.648	0.784	1.02944	1.14227	1.06731	0.868705	0.930683	0.96159	1.237	0.809	1.322	0.938	0.696	0.815	1.375	0.16019
AID38993.1	12	K	Ribose-phosphate pyrophosphokinase [Staphylococcus aureus]	--	1	0.000900286	88.24	2	NSSLK(1)IFSLK	-11.784		0.846	1.058	1.124	1.072	0.989	1.02944	1.14227	1.06731	0.868705	0.930683	0.96159		0.741	0.991	1.294	1.152	1.029	0.748	0.120377
AID38994.1	5	K	LSU ribosomal protein L25p [Staphylococcus aureus]	--	1	8.81868e-08	133.98	2	ASLK(1)SIIR	-6.3462	1.126	1.232	0.931	0.815	1.014	0.833	1.01707	1.06036	1.03048	0.951332	0.981215	0.959549	1.107	1.162	0.903	0.857	1.033	0.868	1.15	0.232506
AID38994.1	214	K	LSU ribosomal protein L25p [Staphylococcus aureus]	--	1	0.00238909	72.492	2	EDEEK(1)TEE	-5.1063			0.872				1.01707	1.06036	1.03048	0.951332	0.981215	0.959549			0.846
AID38994.1	23	K	LSU ribosomal protein L25p [Staphylococcus aureus]	--	1	1.70296e-05	71.935	2	K(1)SGK(1)VPAVVYGYGTK	0.50412			0.872				1.01707	1.06036	1.03048	0.951332	0.981215	0.959549			0.846
AID38994.1	26	K	LSU ribosomal protein L25p [Staphylococcus aureus]	--	1	1.12557e-09	104	2	SGK(1)VPAVVYGYGTK	-2.7172	0.908	0.964	0.694	1.155	1.262	1.128	1.01707	1.06036	1.03048	0.951332	0.981215	0.959549	0.893	0.909	0.673	1.214	1.286	1.176	0.673	0.0160328
AID38994.1	37	K	LSU ribosomal protein L25p [Staphylococcus aureus]	--	1	6.82608e-92	273.07	2	VPAVVYGYGTK(1)NVSVK	-0.2936	0.993	1.093	1.14	0.643	1.027	1.033	1.01707	1.06036	1.03048	0.951332	0.981215	0.959549	0.976	1.031	1.106	0.676	1.047	1.077	1.112	0.461515
AID38994.1	68	K	LSU ribosomal protein L25p [Staphylococcus aureus]	--	1	7.29633e-48	230.23	2	NGVIELGVGSK(1)TIK	-3.9533	0.742	0.948	0.509	1.308	1.497	1.194	1.01707	1.06036	1.03048	0.951332	0.981215	0.959549	0.73	0.894	0.494	1.375	1.526	1.244	0.511	0.0192186
AID38994.1	71	K	LSU ribosomal protein L25p [Staphylococcus aureus]	--	1	2.09377e-06	67.838	2	TIK(1)VMVADYQFDPLK	-5.5457	0.494		1.89			0.325	1.01707	1.06036	1.03048	0.951332	0.981215	0.959549	0.486		1.834			0.339	3.422
AID38994.1	42	K	LSU ribosomal protein L25p [Staphylococcus aureus]	--	1	8.41911e-96	260.83	2	NVSVK(1)VDEVEFIK	-1.2284	1.521	0.835	1.591	0.282	0.35	1.155	1.01707	1.06036	1.03048	0.951332	0.981215	0.959549	1.495	0.787	1.544	0.296	0.357	1.204	2.06	0.145707
AID38994.1	50	K	LSU ribosomal protein L25p [Staphylococcus aureus]	--	1	2.06908e-28	183.13	2	VDEVEFIK(1)VIR	-6.4477	1.063	0.885	1.389	0.549	0.622	1.353	1.01707	1.06036	1.03048	0.951332	0.981215	0.959549	1.045	0.835	1.348	0.577	0.634	1.41	1.232	0.432809
AID38995.1	171	K	Peptidyl-tRNA hydrolase [Staphylococcus aureus]	--	1	4.57132e-06	153.33	2	AIEK(1)FVETSR	-4.8007	0.897	0.832	0.716	1.334	1.178	1.179	1.02099	0.980034	0.969843	1.08806	1.00839	0.932691	0.879	0.849	0.738	1.226	1.168	1.264	0.674	0.00242067
AID38995.1	12	K	Peptidyl-tRNA hydrolase [Staphylococcus aureus]	--	1	0.000143371	91.783	2	CIVGLGNIGK(1)R	-6.8703	1.089	0.977	0.682				1.02099	0.980034	0.969843	1.08806	1.00839	0.932691	1.067	0.997	0.703
AID38995.1	43	K	Peptidyl-tRNA hydrolase [Staphylococcus aureus]	--	1	0.000259965	111.61	2	FK(1)GAYTIER	-5.325	0.816	1.1	0.891	1.054	1.19	0.994	1.02099	0.980034	0.969843	1.08806	1.00839	0.932691	0.799	1.122	0.919	0.969	1.18	1.066	0.883	0.315038
AID38995.1	115	K	Peptidyl-tRNA hydrolase [Staphylococcus aureus]	--	1	3.22353e-13	97.084	2	GSAGGHNGMK(1)SIIK	-6.8328	1.118	0.723	0.737	1.416	1.082		1.02099	0.980034	0.969843	1.08806	1.00839	0.932691	1.095	0.738	0.76	1.301	1.073		0.728	0.162905
AID38995.1	127	K	Peptidyl-tRNA hydrolase [Staphylococcus aureus]	--	1	0.000710871	88.921	2	MLGTDQFK(1)R	-3.5882	0.802	0.533	1.507	1.225	0.799	1.126	1.02099	0.980034	0.969843	1.08806	1.00839	0.932691	0.786	0.544	1.554	1.126	0.792	1.207	0.923	0.655362
AID38995.1	39	K	Peptidyl-tRNA hydrolase [Staphylococcus aureus]	--	1	1.5778e-12	158.37	2	NNFSLDK(1)QK	-5.2122	0.946	1.038	0.549	1.053	1.377	1.161	1.02099	0.980034	0.969843	1.08806	1.00839	0.932691	0.927	1.059	0.566	0.968	1.366	1.245	0.713	0.169881
AID38996.1	241	K	Transcription-repair coupling factor [Staphylococcus aureus]	--	1	4.15164e-24	169.81	2	EELK(1)TAYENTRPK	-2.9446	0.908	0.979	0.753	0.918	1.207	1.305	1.01328	1.04111	1.03143	0.935953	0.994618	0.983614	0.896	0.94	0.73	0.981	1.214	1.327	0.729	0.0566651
AID38996.1	250	K	Transcription-repair coupling factor [Staphylococcus aureus]	--	1	0.000294549	93.162	2	TAYENTRPK(1)IDK	-3.9931	0.932	1.122	0.181	1.295	1.645	1.054	1.01328	1.04111	1.03143	0.935953	0.994618	0.983614	0.92	1.078	0.175	1.384	1.654	1.072	0.529	0.211893
AID38996.1	718	K	Transcription-repair coupling factor [Staphylococcus aureus]	--	1	2.42085e-21	157.67	2	EGLK(1)TGFVDIVVGTHK	-5.4582	1.247	0.84	1.145	0.516	0.849	1.315	1.01328	1.04111	1.03143	0.935953	0.994618	0.983614	1.231	0.807	1.11	0.551	0.854	1.337	1.148	0.548395
AID38996.1	490	K	Transcription-repair coupling factor [Staphylococcus aureus]	--	1	7.71267e-38	116.28	4	IK(1)SYQDLNVGDYIVHVHHGVGR	-6.745	0.973	0.973	1.347	0.422			1.01328	1.04111	1.03143	0.935953	0.994618	0.983614	0.96	0.935	1.306	0.451			2.366
AID38996.1	569	K	Transcription-repair coupling factor [Staphylococcus aureus]	--	1	0.000329866	113.7	2	LGGSEWK(1)K	-7.8184		0.678	0.66	1.36	1.255	1.275	1.01328	1.04111	1.03143	0.935953	0.994618	0.983614		0.651	0.64	1.453	1.262	1.296	0.483	0.00099874
AID38996.1	652	K	Transcription-repair coupling factor [Staphylococcus aureus]	--	1	4.72216e-10	78.888	2	LLCGDVGYGK(1)TEVAVR	-4.2708			0.872				1.01328	1.04111	1.03143	0.935953	0.994618	0.983614			0.845
AID38996.1	734	K	Transcription-repair coupling factor [Staphylococcus aureus]	--	1	3.55031e-08	119.07	2	LLSK(1)DIQYK	-6.6554	0.888	1.004	0.627			1.306	1.01328	1.04111	1.03143	0.935953	0.994618	0.983614	0.876	0.964	0.608			1.328	0.614
AID38996.1	375	K	Transcription-repair coupling factor [Staphylococcus aureus]	--	1	0.000254865	72.365	3	LNHIIK(1)FSCK	-6.529	1.056	1.075	1.026	0.835	0.933	1.034	1.01328	1.04111	1.03143	0.935953	0.994618	0.983614	1.042	1.033	0.995	0.892	0.938	1.051	1.066	0.263391
AID38996.1	532	K	Transcription-repair coupling factor [Staphylococcus aureus]	--	1	1.44294e-07	60.324	3	LQYK(1)GTDQLFVPVDQMDQVQK	-7.0029		0.918					1.01328	1.04111	1.03143	0.935953	0.994618	0.983614		0.882
AID38996.1	432	K	Transcription-repair coupling factor [Staphylococcus aureus]	--	1	4.07253e-05	57.62	3	MQAMLSEMHIPSITK(1)LHR	-6.4009		0.411	1.354				1.01328	1.04111	1.03143	0.935953	0.994618	0.983614		0.395	1.313
AID38996.1	636	K	Transcription-repair coupling factor [Staphylococcus aureus]	--	0.999992	7.34391e-05	84.999	2	SIDEIKDDMQK(1)SR	-2.8976	1.106		1.005	0.851		0.985	1.01328	1.04111	1.03143	0.935953	0.994618	0.983614	1.092		0.974	0.909		1.001	1.082	0.40627
AID38996.1	764	K	Transcription-repair coupling factor [Staphylococcus aureus]	--	1	1.86175e-16	118.87	3	TLK(1)HNVDVLTLTATPIPR	-9.4345	0.819	0.712	1.184				1.01328	1.04111	1.03143	0.935953	0.994618	0.983614	0.808	0.684	1.148
AID38996.1	843	K	Transcription-repair coupling factor [Staphylococcus aureus]	--	1	0.0183228	58.426	2	VQSIYEK(1)R	-6.9612			0.872				1.01328	1.04111	1.03143	0.935953	0.994618	0.983614			0.845
AID38996.1	556	K	Transcription-repair coupling factor [Staphylococcus aureus]	--	1	0.000704962	76.572	2	YVASEDK(1)TPK	-5.7767	1.026	1.07	0.062		1.472	1.44	1.01328	1.04111	1.03143	0.935953	0.994618	0.983614	1.013	1.028	0.06		1.48	1.464	0.476	0.361137
AID38998.1	355	K	putative tetrapyrrole methyltransferase domain / Nucleoside triphosphate pyrophosphohydrolase MazG [Staphylococcus aureus]	--	1	0.000659559	84.368	2	DAEGK(1)QPR	-5.4012	1.079		0.747				0.950334	1.01508	1.04274	1.03605	0.988875	0.96693	1.135		0.716
AID38998.1	379	K	putative tetrapyrrole methyltransferase domain / Nucleoside triphosphate pyrophosphohydrolase MazG [Staphylococcus aureus]	--	1	1.87713e-13	153.33	2	DK(1)SFDEAALK	-5.9798	1.047	1.178	0.82	0.916	1.071	0.97	0.950334	1.01508	1.04274	1.03605	0.988875	0.96693	1.102	1.161	0.786	0.884	1.083	1.003	1.027	0.91524
AID38998.1	387	K	putative tetrapyrrole methyltransferase domain / Nucleoside triphosphate pyrophosphohydrolase MazG [Staphylococcus aureus]	--	1	2.3773e-33	181.44	2	SFDEAALK(1)QWLEK	-2.7677		0.487	1.281				0.950334	1.01508	1.04274	1.03605	0.988875	0.96693		0.48	1.228
AID38998.1	115	K	putative tetrapyrrole methyltransferase domain / Nucleoside triphosphate pyrophosphohydrolase MazG [Staphylococcus aureus]	--	1	1.97401e-10	105.94	2	DNTDIDVK(1)VLGGK	-8.4258	0.72		0.897	1.004		1.404	0.950334	1.01508	1.04274	1.03605	0.988875	0.96693	0.758		0.86	0.969		1.452	0.668	0.211042
AID38998.1	348	K	putative tetrapyrrole methyltransferase domain / Nucleoside triphosphate pyrophosphohydrolase MazG [Staphylococcus aureus]	--	1	0.0160535	53.679	2	EIWSK(1)AK	-5.6633	1.007	0.857					0.950334	1.01508	1.04274	1.03605	0.988875	0.96693	1.06	0.844
AID38998.1	363	K	putative tetrapyrrole methyltransferase domain / Nucleoside triphosphate pyrophosphohydrolase MazG [Staphylococcus aureus]	--	1	1.10662e-09	87.251	3	FEK(1)VFAEHFLNLYEK	-8.2549	0.787		1.499			0.469	0.950334	1.01508	1.04274	1.03605	0.988875	0.96693	0.828		1.438			0.485	2.336
AID38998.1	375	K	putative tetrapyrrole methyltransferase domain / Nucleoside triphosphate pyrophosphohydrolase MazG [Staphylococcus aureus]	--	1	1.11746e-13	117.21	3	VFAEHFLNLYEK(1)TK	-7.4257	0.947	0.958	1.131	0.674	1.057	1.192	0.950334	1.01508	1.04274	1.03605	0.988875	0.96693	0.996	0.944	1.085	0.651	1.069	1.233	1.024	0.785059
AID38998.1	27	K	putative tetrapyrrole methyltransferase domain / Nucleoside triphosphate pyrophosphohydrolase MazG [Staphylococcus aureus]	--	1	0.00214123	98.009	2	FLK(1)TQDK	-4.9201	0.832	0.907	0.769	1.197	1.217	1.19	0.950334	1.01508	1.04274	1.03605	0.988875	0.96693	0.875	0.894	0.737	1.155	1.231	1.231	0.693	0.00461734
AID38998.1	31	K	putative tetrapyrrole methyltransferase domain / Nucleoside triphosphate pyrophosphohydrolase MazG [Staphylococcus aureus]	--	1	1.03296e-08	154.28	2	TQDK(1)VYAR	-4.7257	0.916	1.011	0.745	1.226	0.941	1.238	0.950334	1.01508	1.04274	1.03605	0.988875	0.96693	0.964	0.996	0.714	1.183	0.952	1.28	0.783	0.147147
AID38998.1	256	K	putative tetrapyrrole methyltransferase domain / Nucleoside triphosphate pyrophosphohydrolase MazG [Staphylococcus aureus]	--	1	0.00277975	54.309	2	GCPWDK(1)VQTHETLK	-2.4448					1	1.169	0.950334	1.01508	1.04274	1.03605	0.988875	0.96693					1.011	1.209
AID38998.1	264	K	putative tetrapyrrole methyltransferase domain / Nucleoside triphosphate pyrophosphohydrolase MazG [Staphylococcus aureus]	--	1	0.00127315	90.263	3	VQTHETLK(1)R	-3.7398	0.772	0.649	1.356		1.04		0.950334	1.01508	1.04274	1.03605	0.988875	0.96693	0.812	0.639	1.3		1.052		0.872
AID38998.1	343	K	putative tetrapyrrole methyltransferase domain / Nucleoside triphosphate pyrophosphohydrolase MazG [Staphylococcus aureus]	--	1	1.49189e-16	88.137	3	HPHIFGDANAETIDDLK(1)EIWSK	-6.005			0.872				0.950334	1.01508	1.04274	1.03605	0.988875	0.96693			0.836
AID38999.1	42	K	Ribosome-associated heat shock protein implicated in the recycling of the 50S subunit [Staphylococcus aureus]	--	1	2.6065e-09	85.081	2	AGSDVK(1)AEDVLTIR	-6.499	1.096	1.009	0.962	0.755	1.032	1.12	1.0113	1.01159	1.01022	0.971138	1.07126	0.924492	1.084	0.997	0.952	0.777	0.963	1.211	1.028	0.767206
AID38999.1	73	K	Ribosome-associated heat shock protein implicated in the recycling of the 50S subunit [Staphylococcus aureus]	--	1	5.79068e-112	285.28	2	DNAK(1)GMYEIIEER	-0.62624	1.607	1.477	1.321	0.377	0.477	0.445	1.0113	1.01159	1.01022	0.971138	1.07126	0.924492	1.589	1.46	1.308	0.388	0.445	0.481	3.316	0.000142165
AID38999.1	5	K	Ribosome-associated heat shock protein implicated in the recycling of the 50S subunit [Staphylococcus aureus]	--	1	0.0106241	81.799	2	LDK(1)YLK(1)VSR	-8.7591	0.954	1.294	0.919	0.66	1.112	1.018	1.0113	1.01159	1.01022	0.971138	1.07126	0.924492	0.943	1.279	0.91	0.68	1.038	1.101	1.111	0.570168
AID38999.1	8	K	Ribosome-associated heat shock protein implicated in the recycling of the 50S subunit [Staphylococcus aureus]	--	1	0.0106241	81.799	2	LDK(1)YLK(1)VSR	-8.7591	0.954	1.294	0.919	0.66	1.112	1.018	1.0113	1.01159	1.01022	0.971138	1.07126	0.924492	0.943	1.279	0.91	0.68	1.038	1.101	1.111	0.570168
AID38999.1	59	K	Ribosome-associated heat shock protein implicated in the recycling of the 50S subunit [Staphylococcus aureus]	--	1	1.49356e-09	100.07	2	LVTVK(1)VTALNEHASK	-2.716	1.413	1.448	0.767	0.803	0.66	0.805	1.0113	1.01159	1.01022	0.971138	1.07126	0.924492	1.397	1.431	0.759	0.827	0.616	0.871	1.55	0.154549
AID38999.1	69	K	Ribosome-associated heat shock protein implicated in the recycling of the 50S subunit [Staphylococcus aureus]	--	1	0.0028556	42.446	2	VTALNEHASK(1)DNAK	-4.922	0.944						1.0113	1.01159	1.01022	0.971138	1.07126	0.924492	0.933
AID39000.1	93	K	Cell division protein DivIC FtsB, stabilizes FtsL against RasP cleavage [Staphylococcus aureus]	--	1	0.000205419	75.474	2	LNNLNDK(1)DYIEK	-4.5948	1.062		0.763				1.01308	1.11795	1.09003	0.925737	0.977388	0.875807	1.048		0.7
AID39000.1	98	K	Cell division protein DivIC FtsB, stabilizes FtsL against RasP cleavage [Staphylococcus aureus]	--	0.999588	8.94779e-05	53.051	3	LNNLNDKDYIEK(1)IAR	-8.66	0.938	0.924					1.01308	1.11795	1.09003	0.925737	0.977388	0.875807	0.926	0.827
AID39000.1	4	K	Cell division protein DivIC FtsB, stabilizes FtsL against RasP cleavage [Staphylococcus aureus]	--	1	7.57562e-92	252.02	3	NK(1)VEHIENQYTSQENK	-8.4643	1.763	1.744	1.639	0.137	0.141	0.115	1.01308	1.11795	1.09003	0.925737	0.977388	0.875807	1.74	1.56	1.504	0.148	0.144	0.131	11.357	1.85027e-06
AID39000.1	18	K	Cell division protein DivIC FtsB, stabilizes FtsL against RasP cleavage [Staphylococcus aureus]	--	1	5.54664e-24	209.43	3	VEHIENQYTSQENK(1)K	-4.3232	1.084	0.936	0.726				1.01308	1.11795	1.09003	0.925737	0.977388	0.875807	1.07	0.837	0.666
AID39001.1	102	K	hypothetical protein SAXN108_0560 [Staphylococcus aureus]	--	1	0.00681596	109.36	2	AEDFEK(1)K	-5.419	1.778	1.569	1.055	0.147		0.073	1.00478	1.09042	0.926408	1.1474	1.01425	0.816743	1.77	1.439	1.139	0.128		0.089	13.358	0.00119388
AID39001.1	114	K	hypothetical protein SAXN108_0560 [Staphylococcus aureus]	--	1	2.01765e-14	152.17	2	DSEDK(1)LTSIK(1)R	-6.632	1.029	1.069	0.65				1.00478	1.09042	0.926408	1.1474	1.01425	0.816743	1.024	0.98	0.702
AID39001.1	119	K	hypothetical protein SAXN108_0560 [Staphylococcus aureus]	--	1	0.0225492	54.27	2	DSEDK(1)LTSIK(1)R	-6.632		0.918					1.00478	1.09042	0.926408	1.1474	1.01425	0.816743		0.842
AID39001.1	12	K	hypothetical protein SAXN108_0560 [Staphylococcus aureus]	--	1	0.00688747	72.042	2	GK(1)VTGIK(1)K	-5.3354	0.378		2.43		0.375	0.505	1.00478	1.09042	0.926408	1.1474	1.01425	0.816743	0.376		2.623		0.37	0.618	3.035	0.542541
AID39001.1	17	K	hypothetical protein SAXN108_0560 [Staphylococcus aureus]	--	1	0.0114273	72.042	2	GK(1)VTGIK(1)K	-5.3354			0.872				1.00478	1.09042	0.926408	1.1474	1.01425	0.816743			0.941
AID39001.1	18	K	hypothetical protein SAXN108_0560 [Staphylococcus aureus]	--	1	1.41641e-15	157.74	2	K(1)FGAFVELPEGK	-6.0983	1.834	1.689	1.154	0.306	0.38	0.307	1.00478	1.09042	0.926408	1.1474	1.01425	0.816743	1.825	1.549	1.246	0.267	0.375	0.376	4.538	0.000673727
AID39001.1	74	K	hypothetical protein SAXN108_0560 [Staphylococcus aureus]	--	1	0.0101295	85.813	2	ISLSIK(1)K	-8.8387	1.408	1.793	0.946	0.28	0.258		1.00478	1.09042	0.926408	1.1474	1.01425	0.816743	1.401	1.644	1.021	0.244	0.254		5.443	0.00268069
AID39001.1	109	K	hypothetical protein SAXN108_0560 [Staphylococcus aureus]	--	1	2.61623e-28	216.04	2	LSNFLK(1)DSEDK	-5.7653	1.743	1.554	1.084	0.152		0.09	1.00478	1.09042	0.926408	1.1474	1.01425	0.816743	1.735	1.425	1.17	0.132		0.11	11.928	0.000610267
AID39001.1	8	K	hypothetical protein SAXN108_0560 [Staphylococcus aureus]	--	1	0.00258873	49.96	2	SIEVGNK(1)LK	-6.2393		0.981		1.314		0.832	1.00478	1.09042	0.926408	1.1474	1.01425	0.816743		0.9		1.145		1.019	0.832
AID39002.1	403	K	tRNAIle-lysidine synthetase [Staphylococcus aureus]	--	1	0.000181538	83.214	2	DQMPIVLDK(1)QQR	-7.8255			0.876		0.971	1.191	1.20087	1.00553	0.985369	0.903773	1.1254	0.779064			0.889		0.863	1.529	0.743
AID39002.1	245	K	tRNAIle-lysidine synthetase [Staphylococcus aureus]	--	1	3.94011e-09	133.07	2	FDEQSK(1)YLEVSR	-3.1519	1.03		0.971	0.942	1.107	1.048	1.20087	1.00553	0.985369	0.903773	1.1254	0.779064	0.858		0.985	1.042	0.984	1.345	0.82	0.249488
AID39002.1	135	K	tRNAIle-lysidine synthetase [Staphylococcus aureus]	--	1	0.00674232	43.734	2	IFNGK(1)STR	-6.4344		1.018	0.777				1.20087	1.00553	0.985369	0.903773	1.1254	0.779064		1.012	0.789
AID39002.1	150	K	tRNAIle-lysidine synthetase [Staphylococcus aureus]	--	1	0.00984598	63.301	2	K(1)GYQIYR	-4.9855	1.67			0.26	1.064	1.116	1.20087	1.00553	0.985369	0.903773	1.1254	0.779064	1.391			0.288	0.945	1.432	1.566
AID39002.1	334	K	tRNAIle-lysidine synthetase [Staphylococcus aureus]	--	1	0.00659774	51.864	2	K(1)PGNYIFNK	-8.9972				1.155			1.20087	1.00553	0.985369	0.903773	1.1254	0.779064				1.278
AID39002.1	342	K	tRNAIle-lysidine synthetase [Staphylococcus aureus]	--	1	0.000185399	69.716	3	KPGNYIFNK(1)YR	-6.0772	0.835	1.21	1.158	0.698		0.908	1.20087	1.00553	0.985369	0.903773	1.1254	0.779064	0.695	1.203	1.175	0.772		1.166	1.057	0.877174
AID39002.1	388	K	tRNAIle-lysidine synthetase [Staphylococcus aureus]	--	1	0.00242694	61.577	2	LFIDCK(1)VPQWVR	-3.992	0.944						1.20087	1.00553	0.985369	0.903773	1.1254	0.779064	0.786
AID39002.1	148	K	tRNAIle-lysidine synthetase [Staphylococcus aureus]	--	1	0.00624512	65.404	2	LGFDELSK(1)R	-8.3813	0.944						1.20087	1.00553	0.985369	0.903773	1.1254	0.779064	0.786
AID39002.1	214	K	tRNAIle-lysidine synthetase [Staphylococcus aureus]	--	1	0.000410921	84.368	2	VSHLLK(1)LK	-4.1569	1.132	0.889	0.727				1.20087	1.00553	0.985369	0.903773	1.1254	0.779064	0.943	0.884	0.738
AID39003.1	141	K	Hypoxanthine-guanine phosphoribosyltransferase [Staphylococcus aureus]	--	1	3.71239e-06	147.19	2	ADIEAK(1)YVGK	-6.519	0.88	0.94	0.776	1.158	1.184	1.156	0.977508	1.00401	1.07264	0.971637	0.954761	1.01944	0.9	0.936	0.723	1.192	1.24	1.134	0.718	0.0161491
AID39003.1	33	K	Hypoxanthine-guanine phosphoribosyltransferase [Staphylococcus aureus]	--	1	2.68957e-37	201.66	2	DYQGK(1)PLVCVGILK	-3.8704	0.986	0.995	0.768	0.933	1.213	1.164	0.977508	1.00401	1.07264	0.971637	0.954761	1.01944	1.009	0.991	0.716	0.96	1.27	1.142	0.805	0.183714
AID39003.1	28	K	Hypoxanthine-guanine phosphoribosyltransferase [Staphylococcus aureus]	--	1	5.24454e-82	273.75	2	ELGAQLTK(1)DYQGK	-3.2705	0.938	0.965	0.698	1.146	1.233	1.122	0.977508	1.00401	1.07264	0.971637	0.954761	1.01944	0.96	0.961	0.651	1.179	1.291	1.101	0.72	0.06779
AID39003.1	53	K	Hypoxanthine-guanine phosphoribosyltransferase [Staphylococcus aureus]	--	1	2.53499e-05	94.66	2	GSAMFMSDLIK(1)R	-6.8053		0.427	2.187	0.55		0.578	0.977508	1.00401	1.07264	0.971637	0.954761	1.01944		0.425	2.039	0.566		0.567	2.175	0.59121
AID39003.1	146	K	Hypoxanthine-guanine phosphoribosyltransferase [Staphylococcus aureus]	--	1	0.000429683	54.556	2	K(1)IPDEFVVGYGLDYR	0.33856	0.694		1.103				0.977508	1.00401	1.07264	0.971637	0.954761	1.01944	0.71		1.028
AID39003.1	173	K	Hypoxanthine-guanine phosphoribosyltransferase [Staphylococcus aureus]	--	1	1.54325e-08	136.94	2	NLPYIGTLK(1)PEV	-5.6581	1.286	1.071	1.327	0.418	0.61	1.099	0.977508	1.00401	1.07264	0.971637	0.954761	1.01944	1.316	1.067	1.237	0.43	0.639	1.078	1.686	0.0971991
AID39004.1	572	K	Cell division protein FtsH [Staphylococcus aureus]	--	1	0.000120919	102.55	3	CK(1)QILLEHK	-6.1807	1.113	0.742	0.657	1.39	1.068	1.163	0.98438	1.05167	0.980833	0.986278	1.00456	0.992273	1.131	0.706	0.67	1.409	1.063	1.172	0.688	0.100096
AID39004.1	631	K	Cell division protein FtsH [Staphylococcus aureus]	--	1	2.72817e-149	314.08	2	VVK(1)DEDSEFNDGK(1)FGK	-4.3054	1.69	1.587	1.105	0.132	0.112		0.98438	1.05167	0.980833	0.986278	1.00456	0.992273	1.717	1.509	1.127	0.134	0.111		11.845	0.000783994
AID39004.1	634	K	Cell division protein FtsH [Staphylococcus aureus]	--	1	9.89176e-13	162.49	2	FGK(1)SYEEIRK	-4.5978	1.869	1.713	1.531	0.165	0.144	0.135	0.98438	1.05167	0.980833	0.986278	1.00456	0.992273	1.899	1.629	1.561	0.167	0.143	0.136	11.41	9.17603e-06
AID39004.1	665	K	Cell division protein FtsH [Staphylococcus aureus]	--	1	0.0200824	62.88	2	DIAEDK(1)K	-5.8923	0.998	0.931	0.811				0.98438	1.05167	0.980833	0.986278	1.00456	0.992273	1.014	0.885	0.827
AID39004.1	254	K	Cell division protein FtsH [Staphylococcus aureus]	--	1	1.95114e-05	150.24	2	DLFDNAK(1)K	-7.1523	0.738	0.931	0.65	1.292	1.249	1.294	0.98438	1.05167	0.980833	0.986278	1.00456	0.992273	0.75	0.885	0.663	1.31	1.243	1.304	0.596	0.00355127
AID39004.1	349	K	Cell division protein FtsH [Staphylococcus aureus]	--	1	1.91743e-108	270.45	2	EAILHVHAK(1)NK	-6.851	0.815	0.858	0.894	0.991	1.155	1.359	0.98438	1.05167	0.980833	0.986278	1.00456	0.992273	0.828	0.816	0.911	1.005	1.15	1.37	0.725	0.0305859
AID39004.1	351	K	Cell division protein FtsH [Staphylococcus aureus]	--	1	1.11171e-33	170.95	2	NK(1)PLDETVDLK	-5.6752		0.903		1.174			0.98438	1.05167	0.980833	0.986278	1.00456	0.992273		0.859		1.19			0.722
AID39004.1	360	K	Cell division protein FtsH [Staphylococcus aureus]	--	1	7.91999e-15	128.68	3	NKPLDETVDLK(1)AISQR	-9.5057	0.939	0.783	0.585	1.086	1.493	1.279	0.98438	1.05167	0.980833	0.986278	1.00456	0.992273	0.954	0.745	0.596	1.101	1.486	1.289	0.592	0.0293527
AID39004.1	641	K	Cell division protein FtsH [Staphylococcus aureus]	--	1	0.00308773	64.064	2	K(1)EQLEDGQR	-8.4336	0.823	1.036					0.98438	1.05167	0.980833	0.986278	1.00456	0.992273	0.836	0.985
AID39004.1	191	K	Cell division protein FtsH [Staphylococcus aureus]	--	1	0.0119091	53.878	2	FK(1)EMGSR	-5.4179	1.09	0.776					0.98438	1.05167	0.980833	0.986278	1.00456	0.992273	1.107	0.738
AID39004.1	211	K	Cell division protein FtsH [Staphylococcus aureus]	--	1	4.22806e-40	183	2	GVLLVGPPGTGK(1)TLLAR	-3.9958	0.897	1.034	1.193	0.786	1.023	1.017	0.98438	1.05167	0.980833	0.986278	1.00456	0.992273	0.911	0.983	1.216	0.797	1.018	1.025	1.095	0.494397
AID39004.1	618	K	Cell division protein FtsH [Staphylococcus aureus]	--	1	1.02953e-18	114.93	2	LPEIDYDAAK(1)VVK	-1.6033	1.181	0.952	0.621				0.98438	1.05167	0.980833	0.986278	1.00456	0.992273	1.2	0.905	0.633
AID39004.1	621	K	Cell division protein FtsH [Staphylococcus aureus]	--	1	4.67397e-11	93.772	2	VVK(1)DEDSEFNDGK(1)FGK	-4.3054	0.891	1.201	0.653				0.98438	1.05167	0.980833	0.986278	1.00456	0.992273	0.905	1.142	0.666
AID39004.1	149	K	Cell division protein FtsH [Staphylococcus aureus]	--	1	0.000281044	110.22	2	MMNFGK(1)SK	-5.6302	1.538	0.755	1.608	0.577	0.503	0.797	0.98438	1.05167	0.980833	0.986278	1.00456	0.992273	1.562	0.718	1.639	0.585	0.501	0.803	2.075	0.0853838
AID39004.1	159	K	Cell division protein FtsH [Staphylococcus aureus]	--	1	0.00683422	113.14	2	MYDNNK(1)R	-4.3975	1.031	0.781	0.822	1.152	1.048	1.246	0.98438	1.05167	0.980833	0.986278	1.00456	0.992273	1.047	0.743	0.838	1.168	1.043	1.256	0.758	0.0672949
AID39004.1	338	K	Cell division protein FtsH [Staphylococcus aureus]	--	1	4.54692e-05	92.445	3	QIQVGRPDVK(1)GR	-5.632	0.781	0.925	0.66	1.15	1.285	1.337	0.98438	1.05167	0.980833	0.986278	1.00456	0.992273	0.793	0.88	0.673	1.166	1.279	1.347	0.619	0.00547311
AID39004.1	43	K	Cell division protein FtsH [Staphylococcus aureus]	--	1	0.000476512	55.578	2	QLTYNQFTEK(1)LEK	-2.3621			0.872				0.98438	1.05167	0.980833	0.986278	1.00456	0.992273			0.889
AID39004.1	522	K	Cell division protein FtsH [Staphylococcus aureus]	--	1	0.0441945	58.476	2	SMVTQYGMSK(1)K	-3.7626						1.048	0.98438	1.05167	0.980833	0.986278	1.00456	0.992273						1.056
AID39004.1	68	K	Cell division protein FtsH [Staphylococcus aureus]	--	1	0.000179178	70.806	3	TK(1)NDEDYSSTILYNNEK	-6.7393			1.029		0.926		0.98438	1.05167	0.980833	0.986278	1.00456	0.992273			1.049		0.922		1.138
AID39005.1	105	K	Chaperonin heat shock protein 33 [Staphylococcus aureus]	--	1	2.81754e-21	115.29	4	AYVDHPQTHFPLNEQGK(1)LDVR	-7.7533	1.024	0.954	0.733	0.847	1.324	1.185	1.03846	1.06826	1.03718	0.950367	0.996504	0.909223	0.986	0.893	0.707	0.891	1.329	1.303	0.734	0.13746
AID39005.1	192	K	Chaperonin heat shock protein 33 [Staphylococcus aureus]	--	1	2.46174e-26	178.94	2	DETISK(1)LEK	-5.6119	0.876	0.969	0.711	1.116	1.268	1.166	1.03846	1.06826	1.03718	0.950367	0.996504	0.909223	0.844	0.907	0.686	1.174	1.272	1.282	0.654	0.00814512
AID39005.1	84	K	Chaperonin heat shock protein 33 [Staphylococcus aureus]	--	1	2.82102e-12	159.12	2	IIADANAK(1)GEVR	-5.4481	0.911	1.104			1.172	0.833	1.03846	1.06826	1.03718	0.950367	0.996504	0.909223	0.877	1.033			1.176	0.916	0.913	0.620728
AID39005.1	244	K	Chaperonin heat shock protein 33 [Staphylococcus aureus]	--	1	6.94309e-67	152.02	3	MPVQFECNCSHEK(1)FLNAIK	-7.2649	1.17	0.655	1.185	0.838	0.818	1.299	1.03846	1.06826	1.03718	0.950367	0.996504	0.909223	1.127	0.613	1.143	0.882	0.821	1.429	0.92	0.754613
AID39005.1	8	K	Chaperonin heat shock protein 33 [Staphylococcus aureus]	--	1	0.00033453	50.641	3	THDYIVK(1)ALAFDGEIR	-9.2831			0.872				1.03846	1.06826	1.03718	0.950367	0.996504	0.909223			0.841
AID39006.1	281	K	Cysteine synthase [Staphylococcus aureus]	--	1	0.0221479	63.397	2	AK(1)ELGK(1)GK	-8.3881					1.149	1.031	0.934167	0.915935	0.86883	1.10918	1.06469	1.10719					1.079	0.931
AID39006.1	285	K	Cysteine synthase [Staphylococcus aureus]	--	1	0.0221479	63.397	2	AK(1)ELGK(1)GK	-8.3881					1.149	1.031	0.934167	0.915935	0.86883	1.10918	1.06469	1.10719					1.079	0.931
AID39006.1	287	K	Cysteine synthase [Staphylococcus aureus]	--	1	9.95898e-18	108.5	2	GK(1)TVVTVLPSNGER	-6.044	0.86	0.856	0.672	1.601			0.934167	0.915935	0.86883	1.10918	1.06469	1.10719	0.921	0.935	0.773	1.443			0.607
AID39006.1	20	K	Cysteine synthase [Staphylococcus aureus]	--	1	7.00642e-37	116.95	3	AQKPVDNITQIIGGTPVVK(1)LR	-5.9662				0.92	1.119	1.271	0.934167	0.915935	0.86883	1.10918	1.06469	1.10719				0.829	1.051	1.148
AID39006.1	125	K	Cysteine synthase [Staphylococcus aureus]	--	1	1.05449e-25	126.32	3	AYGAELVLTPGSEAMK(1)GAIK(1)K	-5.0939	0.755	0.434	1.716			0.797	0.934167	0.915935	0.86883	1.10918	1.06469	1.10719	0.808	0.474	1.975			0.72	1.508
AID39006.1	129	K	Cysteine synthase [Staphylococcus aureus]	--	1	8.72549e-06	78.71	3	AYGAELVLTPGSEAMK(1)GAIK(1)K	-5.0939			0.872				0.934167	0.915935	0.86883	1.10918	1.06469	1.10719			1.004
AID39006.1	62	K	Cysteine synthase [Staphylococcus aureus]	--	0.927804	2.05064e-12	47.149	3	EGK(0.928)IK(0.072)PGDTIVEPTSGNTGIGLAFVCAAK	-3.7425						1.048	0.934167	0.915935	0.86883	1.10918	1.06469	1.10719						0.947
AID39006.1	64	K	Cysteine synthase [Staphylococcus aureus]	--	1	2.05813e-70	235.92	3	IK(1)PGDTIVEPTSGNTGIGLAFVCAAK	-1.3757	1.035	1.027	1.763	0.329	0.516	1.071	0.934167	0.915935	0.86883	1.10918	1.06469	1.10719	1.108	1.121	2.029	0.297	0.485	0.967	2.435	0.0716048
AID39006.1	88	K	Cysteine synthase [Staphylococcus aureus]	--	1	2.94153e-156	223.19	3	IKPGDTIVEPTSGNTGIGLAFVCAAK(1)GYK	-2.9848	0.878	1.03	1.696	0.369	0.639	1.173	0.934167	0.915935	0.86883	1.10918	1.06469	1.10719	0.94	1.125	1.952	0.333	0.6	1.059	2.017	0.130401
AID39006.1	135	K	Cysteine synthase [Staphylococcus aureus]	--	1	2.3136e-92	96.132	4	ELK(1)EEHGYFEPQQFENPANPEVHELTTGPELLQQFEGK	-6.0862			0.872				0.934167	0.915935	0.86883	1.10918	1.06469	1.10719			1.004
AID39006.1	91	K	Cysteine synthase [Staphylococcus aureus]	--	1	1.66813e-20	114.5	2	GYK(1)AVFTMPETMSQER	-4.8311	0.908	0.811	1.112	0.892	1.049	1.236	0.934167	0.915935	0.86883	1.10918	1.06469	1.10719	0.972	0.885	1.28	0.804	0.985	1.116	1.08	0.642722
AID39006.1	56	K	Cysteine synthase [Staphylococcus aureus]	--	1	1.03287e-09	144.47	2	IALAMIEK(1)AER	-7.9079	0.916	0.692	0.686	1.265	1.215	1.382	0.934167	0.915935	0.86883	1.10918	1.06469	1.10719	0.981	0.756	0.79	1.14	1.141	1.248	0.716	0.0167768
AID39006.1	46	K	Cysteine synthase [Staphylococcus aureus]	--	1	9.32719e-14	137.58	2	LEYQNPGGSVK(1)DR	-4.9536	0.544		0.67	1.5	1.417	1.157	0.934167	0.915935	0.86883	1.10918	1.06469	1.10719	0.582		0.771	1.352	1.331	1.045	0.544	0.0267895
AID39007.1	207	K	Dihydropteroate synthase [Staphylococcus aureus]	--	1	5.84269e-39	176	2	FTK(1)EMMGYDTTPVER	-1.3012	1.372	0.979	1.252	0.052			1.04916	0.948017	0.972328	1.01223	1.00209	1.01618	1.308	1.033	1.288	0.051			23.719
AID39007.1	257	K	Dihydropteroate synthase [Staphylococcus aureus]	--	1	0.00577021	54.436	2	GIDFLK(1)EK	-9.0095			1.143		0.892	0.943	1.04916	0.948017	0.972328	1.01223	1.00209	1.01618			1.176		0.89	0.928	1.294
AID39007.1	22	K	Dihydropteroate synthase [Staphylococcus aureus]	--	1	1.13974e-90	161.58	3	IMGILNVTPDSLSDGGK(1)FNNVESAINR	-5.7187			0.872				1.04916	0.948017	0.972328	1.01223	1.00209	1.01618			0.897
AID39007.1	174	K	Dihydropteroate synthase [Staphylococcus aureus]	--	1	8.16076e-14	95.138	2	IWLDPGIGFAK(1)TR	-4.4246	0.877	0.752	1.092				1.04916	0.948017	0.972328	1.01223	1.00209	1.01618	0.836	0.793	1.123
AID39008.1	8	K	Dihydroneopterin aldolase [Staphylococcus aureus]	--	1	2.66401e-48	203.52	2	MQDTIFLK(1)GMR	-6.9449	1.114	0.485	0.898	1.26	0.852	1.485	1.05572	1.02781	0.974536	0.939053	1.00108	1.00181	1.055	0.472	0.921	1.342	0.851	1.482	0.666	0.222461
AID39008.1	68	K	Dihydroneopterin aldolase [Staphylococcus aureus]	--	1	1.59231e-05	49.967	3	SIMEGK(1)AVNLLEHLAER	-6.4961			0.872				1.05572	1.02781	0.974536	0.939053	1.00108	1.00181			0.895
AID39008.1	95	K	Dihydroneopterin aldolase [Staphylococcus aureus]	--	1	0.00244097	101.41	2	VMETK(1)VR	-8.1064	0.954	0.752	0.967	1.081	0.94	1.357	1.05572	1.02781	0.974536	0.939053	1.00108	1.00181	0.904	0.732	0.992	1.151	0.939	1.355	0.763	0.126782
AID39009.1	155	K	2-amino-4-hydroxy-6-hydroxymethyldihydropteridine pyrophosphokinase [Staphylococcus aureus]	--	1	5.5839e-05	81.335	2	DLVFVDDSVK(1)R	-6.8711	1.205	1.346	0.692	0.536			0.831499	1.35547	1.08423	0.887266	0.845885	0.995649	1.449	0.993	0.638	0.604			1.7
AID39009.1	145	K	2-amino-4-hydroxy-6-hydroxymethyldihydropteridine pyrophosphokinase [Staphylococcus aureus]	--	1	3.76954e-05	66.619	2	VK(1)DLVFVDDSVK	-7.352	0.891	1.148			1.001	0.964	0.831499	1.35547	1.08423	0.887266	0.845885	0.995649	1.072	0.847			1.183	0.968	0.892	0.531466
AID39010.1	49	K	Lysyl-tRNA synthetase class II [Staphylococcus aureus]	--	1	3.82048e-59	203.93	2	EEWDQYSK(1)EELVEK	-2.5634	1.127	1.072	0.935	0.785	0.86	1.18	1.03578	1.05002	1.03484	0.91554	0.970864	0.992943	1.088	1.021	0.904	0.857	0.886	1.188	1.028	0.77537
AID39010.1	140	K	Lysyl-tRNA synthetase class II [Staphylococcus aureus]	--	1	1.37795e-12	134.66	3	FTLLTK(1)SLRPLPDK	-7.9117	0.692	0.917	1.863	0.788	0.842	0.738	1.03578	1.05002	1.03484	0.91554	0.970864	0.992943	0.668	0.873	1.8	0.861	0.867	0.743	1.352	0.51798
AID39010.1	148	K	Lysyl-tRNA synthetase class II [Staphylococcus aureus]	--	1	5.37226e-64	245.26	3	SLRPLPDK(1)FHGLQDIEQR	-4.819	1.182	1.028	1.099	0.671	1.007	0.94	1.03578	1.05002	1.03484	0.91554	0.970864	0.992943	1.141	0.979	1.062	0.733	1.037	0.947	1.171	0.214254
AID39010.1	75	K	Lysyl-tRNA synthetase class II [Staphylococcus aureus]	--	1	1.76863e-43	168.78	3	GK(1)AGFAHVQDLAGQIQIYVR	-7.9164			0.872				1.03578	1.05002	1.03484	0.91554	0.970864	0.992943			0.843
AID39010.1	94	K	Lysyl-tRNA synthetase class II [Staphylococcus aureus]	--	1	0.00547862	72.031	2	K(1)DQVGDDEFDLWK	18.144					1.208	0.975	1.03578	1.05002	1.03484	0.91554	0.970864	0.992943					1.244	0.982
AID39010.1	134	K	Lysyl-tRNA synthetase class II [Staphylococcus aureus]	--	1	0.00319506	106.93	2	K(1)FTLLTK	-10.461	0.842	0.865	0.805	1.199	1.235	1.167	1.03578	1.05002	1.03484	0.91554	0.970864	0.992943	0.813	0.824	0.778	1.31	1.272	1.175	0.643	0.000278086
AID39010.1	193	K	Lysyl-tRNA synthetase class II [Staphylococcus aureus]	--	1	3.02441e-70	186.67	3	NYLNNK(1)GFLEVETPMMHQIAGGAAAR	-5.3323	0.9	0.511	1.72			0.542	1.03578	1.05002	1.03484	0.91554	0.970864	0.992943	0.869	0.487	1.662			0.546	1.842
AID39010.1	41	K	Lysyl-tRNA synthetase class II [Staphylococcus aureus]	--	1	2.58404e-07	69.224	2	SGLSSDLK(1)EEWDQYSK	-1.6198			0.872				1.03578	1.05002	1.03484	0.91554	0.970864	0.992943			0.843
AID39010.1	181	K	Lysyl-tRNA synthetase class II [Staphylococcus aureus]	--	1	0.000239621	120.33	2	SK(1)IIQEMR	-6.9446	1.008	0.786	0.776	1.164		1.237	1.03578	1.05002	1.03484	0.91554	0.970864	0.992943	0.973	0.749	0.75	1.271		1.246	0.655	0.0313315
AID39010.1	131	K	Lysyl-tRNA synthetase class II [Staphylococcus aureus]	--	1	1.44989e-49	249.22	2	TNTGELSVK(1)AK	-4.708	0.873	0.87	0.621	1.361	1.229	1.206	1.03578	1.05002	1.03484	0.91554	0.970864	0.992943	0.843	0.829	0.6	1.487	1.266	1.215	0.573	0.0111223
AID39011.1	90	K	Lysyl-tRNA synthetase class II [Staphylococcus aureus]	--	1	7.82765e-45	159.82	3	DTMK(1)YGHILNEFFEQK	-6.5842	0.565	0.508	2.169			0.378	0.991115	1.04045	0.99635	0.985289	1.01412	0.97268	0.57	0.488	2.177			0.389	2.772
AID39011.1	69	K	Lysyl-tRNA synthetase class II [Staphylococcus aureus]	--	1	2.84448e-98	239.98	2	EATGVDFYEVK(1)SDEEAK	-5.3529	1.298	0.403	0.607	0.714	1.255	1.847	0.991115	1.04045	0.99635	0.985289	1.01412	0.97268	1.31	0.387	0.609	0.725	1.238	1.899	0.597	0.276086
AID39011.1	160	K	Lysyl-tRNA synthetase class II [Staphylococcus aureus]	--	1	4.09988e-99	298.75	3	EHANAFTELNDPIDQK(1)GR	-7.321	0.986	0.879	0.897	0.973	1.166	1.149	0.991115	1.04045	0.99635	0.985289	1.01412	0.97268	0.995	0.845	0.9	0.988	1.15	1.181	0.826	0.059424
AID39012.1	429	K	gntR family transcriptional regulator [Staphylococcus aureus]	--	1	0.0266195	52.863	2	LQVYNFDDDQDYK(1)K	-12.617				1.155			1.04404	1.26498	0.962487	0.92008	0.908537	0.899871				1.255
AID39012.1	373	K	gntR family transcriptional regulator [Staphylococcus aureus]	--	1	0.0147031	67.903	2	LTYILK(1)R	-8.7704	0.95				1.123		1.04404	1.26498	0.962487	0.92008	0.908537	0.899871	0.91				1.236		0.736
AID39012.1	2	K	gntR family transcriptional regulator [Staphylococcus aureus]	--	1	7.80499e-05	79.235	2	MK(1)NTLYHQLYEK	-2.1385	0.988	0.875					1.04404	1.26498	0.962487	0.92008	0.908537	0.899871	0.946	0.692
AID39012.1	124	K	gntR family transcriptional regulator [Staphylococcus aureus]	--	1	2.42604e-05	45.183	3	YSK(1)DLYDTNHLNQLR	-6.4661		0.976	0.817				1.04404	1.26498	0.962487	0.92008	0.908537	0.899871		0.772	0.849
AID39013.1	198	K	pyridoxal biosynthesis lyase PdxS [Staphylococcus aureus]	--	1	2.85951e-12	106.11	2	DIGAPYEILK(1)QIK	-5.1448	1.084	0.895	1.095	0.763	0.74	1.369	0.930285	0.974714	0.966953	1.05762	1.04184	1.02858	1.165	0.918	1.132	0.721	0.71	1.331	1.164	0.433246
AID39013.1	250	K	pyridoxal biosynthesis lyase PdxS [Staphylococcus aureus]	--	1	9.12463e-14	65.724	3	FAK(1)AIVQATTHYQDYELIGR	-4.5459	0.786		1.273			0.743	0.930285	0.974714	0.966953	1.05762	1.04184	1.02858	0.845		1.317			0.722	1.497
AID39013.1	82	K	pyridoxal biosynthesis lyase PdxS [Staphylococcus aureus]	--	1	3.78532e-08	106.97	3	IVEEVMNAVSIPVMAK(1)AR	-7.7904		0.918					0.930285	0.974714	0.966953	1.05762	1.04184	1.02858		0.942
AID39013.1	277	K	pyridoxal biosynthesis lyase PdxS [Staphylococcus aureus]	--	1	5.13671e-59	142.02	3	LASELGTAMK(1)GLDINQLSLEER	-4.0677		1.24	0.566				0.930285	0.974714	0.966953	1.05762	1.04184	1.02858		1.272	0.585
AID39013.1	247	K	pyridoxal biosynthesis lyase PdxS [Staphylococcus aureus]	--	1	2.2744e-09	154.35	2	SEDPEK(1)FAK	-3.1043	0.828	0.888	0.744	1.174	1.295	1.196	0.930285	0.974714	0.966953	1.05762	1.04184	1.02858	0.89	0.911	0.769	1.11	1.243	1.163	0.731	0.00722031
AID39013.1	3	K	pyridoxal biosynthesis lyase PdxS [Staphylococcus aureus]	--	1	0.000521821	98.009	2	SK(1)IIGSDR	-4.78		1.123	0.677				0.930285	0.974714	0.966953	1.05762	1.04184	1.02858		1.152	0.7
AID39013.1	150	K	pyridoxal biosynthesis lyase PdxS [Staphylococcus aureus]	--	1	2.67785e-09	101.52	2	TK(1)GEPGTGNIVEAVR	-4.6179		0.819			1.23	1.068	0.930285	0.974714	0.966953	1.05762	1.04184	1.02858		0.84			1.181	1.038	0.757
AID39014.1	136	K	glutamine amidotransferase subunit PdxT [Staphylococcus aureus]	--	1	3.51455e-05	63.79	3	APHIEK(1)VGQGVDILCK	-8.3177			0.671	0.914	1.318	1.334	0.903633	0.895714	1.00192	1.07882	1.06367	1.05624			0.67	0.847	1.239	1.263	0.6
AID39014.1	146	K	glutamine amidotransferase subunit PdxT [Staphylococcus aureus]	--	1	2.89686e-29	139.7	2	VGQGVDILCK(1)VNEK	-9.0122	1.24	0.592	0.908				0.903633	0.895714	1.00192	1.07882	1.06367	1.05624	1.372	0.661	0.906
AID39014.1	30	K	glutamine amidotransferase subunit PdxT [Staphylococcus aureus]	--	1	3.0894e-06	66.953	3	HIELSGHEGIAVK(1)K	-7.108	0.693	0.701	0.705	1.36		1.59	0.903633	0.895714	1.00192	1.07882	1.06367	1.05624	0.767	0.783	0.704	1.261		1.505	0.543	0.00443893
AID39014.1	158	K	glutamine amidotransferase subunit PdxT [Staphylococcus aureus]	--	1	6.14243e-42	120.52	3	IVAVQQGK(1)YLGVSFHPELTDDYR	0.62736			0.872				0.903633	0.895714	1.00192	1.07882	1.06367	1.05624			0.87
AID39014.1	2	K	glutamine amidotransferase subunit PdxT [Staphylococcus aureus]	--	1	6.30522e-14	120.65	2	MK(1)IGVLALQGAVR	-4.6632	1.047	0.685	0.895		1.264		0.903633	0.895714	1.00192	1.07882	1.06367	1.05624	1.159	0.765	0.893		1.188		0.79
AID39014.1	184	K	glutamine amidotransferase subunit PdxT [Staphylococcus aureus]	--	1	7.41906e-30	179.31	2	VTDYFINHIVK(1)K	0.90307	0.847	0.847	0.833	1.116	1.235	1.222	0.903633	0.895714	1.00192	1.07882	1.06367	1.05624	0.937	0.946	0.831	1.034	1.161	1.157	0.81	0.0200353
AID39015.1	164	K	pyrimidine nucleoside transport protein [Staphylococcus aureus]	--	1	0.000345306	90.308	2	QLPYIPK(1)QR	1.6658		0.755		0.679	1.085	1.707	0.954035	0.990021	0.81221	1.07252	1.15683	1.01438		0.763		0.633	0.938	1.683	0.703
AID39016.1	61	K	Transcriptional regulator CtsR [Staphylococcus aureus]	--	1	8.72484e-19	123.92	3	FTNEHGYEIESK(1)R	-5.5908	1.584	1.705	1.515	0.274	0.278	0.257	1.00545	0.98565	0.977086	1.02599	1.00057	1.00525	1.575	1.73	1.551	0.267	0.278	0.256	6.062	1.70247e-06
AID39016.1	72	K	Transcriptional regulator CtsR [Staphylococcus aureus]	--	1	0.0247457	48.157	2	ITK(1)IENK	-6.6132	0.769	1.039	0.919				1.00545	0.98565	0.977086	1.02599	1.00057	1.00525	0.765	1.054	0.941
AID39016.1	13	K	Transcriptional regulator CtsR [Staphylococcus aureus]	--	1	3.88833e-09	66.953	3	MHNMSDIIEQYIK(1)R	-6.6418	0.594	0.457	1.633				1.00545	0.98565	0.977086	1.02599	1.00057	1.00525	0.591	0.464	1.671
AID39017.1	178	K	Nucleotide excision repair protein, with UvrB/UvrC motif [Staphylococcus aureus]	--	1	6.3896e-14	95.656	2	ALK(1)AESEVQHDDA	-5.9197	0.997	0.952	0.79				1.04186	0.909557	0.97382	1.06918	0.980722	1.02486	0.957	1.047	0.811
AID39017.1	102	K	Nucleotide excision repair protein, with UvrB/UvrC motif [Staphylococcus aureus]	--	1	1.69421e-11	65.421	3	DIAHVGK(1)FGCANCYATFK	-5.4066	1.48	1.369		0.449		0.58	1.04186	0.909557	0.97382	1.06918	0.980722	1.02486	1.421	1.505		0.42		0.566	2.968	0.0185948
AID39017.1	151	K	Nucleotide excision repair protein, with UvrB/UvrC motif [Staphylococcus aureus]	--	1	0.000495168	116.13	2	IEEK(1)NEYLK	-6.817	0.955	0.958	1.609	0.85	0.775	0.71	1.04186	0.909557	0.97382	1.06918	0.980722	1.02486	0.917	1.053	1.652	0.795	0.79	0.693	1.59	0.0774475
AID39017.1	71	K	Nucleotide excision repair protein, with UvrB/UvrC motif [Staphylococcus aureus]	--	1	1.1087e-25	151.55	3	QILQHLATK(1)HGINFQEVAFK	-4.0756	0.752	0.753	1.207				1.04186	0.909557	0.97382	1.06918	0.980722	1.02486	0.722	0.828	1.239
AID39018.1	81	K	Putative ATP:guanido phosphotransferase YacI [Staphylococcus aureus]	--	1	9.36817e-14	101.64	2	MVAK(1)HLISPELIK	-4.1903	0.743	0.634	1.281	1.571	0.709	1.118	0.96641	0.888468	1.00005	1.27862	0.94709	0.919356	0.769	0.714	1.281	1.229	0.749	1.216	0.865	0.562862
AID39018.1	247	K	Putative ATP:guanido phosphotransferase YacI [Staphylococcus aureus]	--	1	2.12648e-37	165.72	2	QK(1)LDTYNQLETQDR	-2.6868	0.826	0.893	0.65	1.339	1.259	1.19	0.96641	0.888468	1.00005	1.27862	0.94709	0.919356	0.855	1.005	0.65	1.047	1.329	1.294	0.684	0.0576698
AID39019.1	401	K	ATP-dependent Clp protease, ATP-binding subunit ClpC / Negative regulator of genetic competence clcC/mecB [Staphylococcus aureus]	--	1	6.13227e-08	93.162	2	AIDLIDEASSK(1)VR	-5.9482	1.038	0.81		0.992	1.009	1.328	0.968397	0.923458	1.01912	1.13788	0.983293	0.967856	1.072	0.877		0.872	1.026	1.372	0.894	0.632207
AID39019.1	150	K	ATP-dependent Clp protease, ATP-binding subunit ClpC / Negative regulator of genetic competence clcC/mecB [Staphylococcus aureus]	--	1	3.72274e-44	227.47	2	ALGNPEMSNK(1)NAQASK	-4.5789	1.265	1.063	1.203			0.129	0.968397	0.923458	1.01912	1.13788	0.983293	0.967856	1.306	1.151	1.18			0.133	9.115
AID39019.1	156	K	ATP-dependent Clp protease, ATP-binding subunit ClpC / Negative regulator of genetic competence clcC/mecB [Staphylococcus aureus]	--	1	2.23595e-213	310.9	2	NAQASK(1)SNNTPTLDSLAR	-4.6382	1.724	1.767	1.447	0.213	0.251	0.191	0.968397	0.923458	1.01912	1.13788	0.983293	0.967856	1.78	1.913	1.42	0.187	0.255	0.197	8.002	9.27272e-05
AID39019.1	140	K	ATP-dependent Clp protease, ATP-binding subunit ClpC / Negative regulator of genetic competence clcC/mecB [Staphylococcus aureus]	--	1	6.07169e-07	93.649	2	AQVVK(1)ALGNPEMSNK	-4.7345	1.198		0.638				0.968397	0.923458	1.01912	1.13788	0.983293	0.967856	1.237		0.626
AID39019.1	522	K	ATP-dependent Clp protease, ATP-binding subunit ClpC / Negative regulator of genetic competence clcC/mecB [Staphylococcus aureus]	--	1	0.000311354	77.358	2	DAVNSISK(1)AVR	-3.4938		1.005	0.79				0.968397	0.923458	1.01912	1.13788	0.983293	0.967856		1.088	0.775
AID39019.1	750	K	ATP-dependent Clp protease, ATP-binding subunit ClpC / Negative regulator of genetic competence clcC/mecB [Staphylococcus aureus]	--	1	1.23453e-39	202.24	2	DK(1)IAEEGYDPEYGAR	-3.2056	1.021	0.992	0.843	1.093	1.109	0.988	0.968397	0.923458	1.01912	1.13788	0.983293	0.967856	1.054	1.074	0.827	0.961	1.128	1.021	0.95	0.593142
AID39019.1	448	K	ATP-dependent Clp protease, ATP-binding subunit ClpC / Negative regulator of genetic competence clcC/mecB [Staphylococcus aureus]	--	0.999966	0.0225793	69.915	2	DKQTK(1)LEK	-7.5907	0.791	0.956	1.307		0.703		0.968397	0.923458	1.01912	1.13788	0.983293	0.967856	0.817	1.035	1.282		0.715		1.461
AID39019.1	451	K	ATP-dependent Clp protease, ATP-binding subunit ClpC / Negative regulator of genetic competence clcC/mecB [Staphylococcus aureus]	--	1	0.000160003	108.93	2	LEK(1)QYEEAK	-6.5365	1.233	1.373	0.93	0.688	0.887	0.788	0.968397	0.923458	1.01912	1.13788	0.983293	0.967856	1.273	1.487	0.913	0.605	0.902	0.814	1.583	0.0728121
AID39019.1	802	K	ATP-dependent Clp protease, ATP-binding subunit ClpC / Negative regulator of genetic competence clcC/mecB [Staphylococcus aureus]	--	1	1.8032e-86	241.56	2	EFK(1)YDIAEQTSETK	-2.0126	1.173	1.062	0.95	1.038	0.864	0.889	0.968397	0.923458	1.01912	1.13788	0.983293	0.967856	1.211	1.15	0.932	0.912	0.879	0.919	1.215	0.0808244
AID39019.1	813	K	ATP-dependent Clp protease, ATP-binding subunit ClpC / Negative regulator of genetic competence clcC/mecB [Staphylococcus aureus]	--	1	3.50935e-21	139.7	2	YDIAEQTSETK(1)TPSQA	-2.3034	0.953	1.122	0.67				0.968397	0.923458	1.01912	1.13788	0.983293	0.967856	0.984	1.215	0.657
AID39019.1	694	K	ATP-dependent Clp protease, ATP-binding subunit ClpC / Negative regulator of genetic competence clcC/mecB [Staphylococcus aureus]	--	1	8.87429e-19	166.65	3	ELK(1)NSFRPEFLNR	-7.9674	0.95	0.908	1.001	1.002	1.121	1.045	0.968397	0.923458	1.01912	1.13788	0.983293	0.967856	0.981	0.983	0.982	0.881	1.14	1.08	0.95	0.594969
AID39019.1	97	K	ATP-dependent Clp protease, ATP-binding subunit ClpC / Negative regulator of genetic competence clcC/mecB [Staphylococcus aureus]	--	1	4.67486e-06	69.224	3	K(1)LHHNFVGTEHILLGLIR	-2.8151	0.78	0.811	1.126				0.968397	0.923458	1.01912	1.13788	0.983293	0.967856	0.805	0.878	1.105
AID39019.1	799	K	ATP-dependent Clp protease, ATP-binding subunit ClpC / Negative regulator of genetic competence clcC/mecB [Staphylococcus aureus]	--	1	0.00254825	55.754	2	VTVDHDGK(1)EFK	-6.352	0.806			1.296	1.163	1.043	0.968397	0.923458	1.01912	1.13788	0.983293	0.967856	0.832			1.139	1.183	1.078	0.734
AID39019.1	457	K	ATP-dependent Clp protease, ATP-binding subunit ClpC / Negative regulator of genetic competence clcC/mecB [Staphylococcus aureus]	--	1	3.21333e-105	289.18	2	QYEEAK(1)NEWK	11.958	1.01	0.865	0.978		1.033	0.998	0.968397	0.923458	1.01912	1.13788	0.983293	0.967856	1.043	0.937	0.96		1.051	1.031	0.941	0.244252
AID39019.1	405	K	ATP-dependent Clp protease, ATP-binding subunit ClpC / Negative regulator of genetic competence clcC/mecB [Staphylococcus aureus]	--	1	5.31981e-10	153.33	3	LK(1)SHTTPNNLK	-4.4911	0.847	0.868	1.009				0.968397	0.923458	1.01912	1.13788	0.983293	0.967856	0.875	0.94	0.99
AID39019.1	746	K	ATP-dependent Clp protease, ATP-binding subunit ClpC / Negative regulator of genetic competence clcC/mecB [Staphylococcus aureus]	--	1	1.00172e-13	104	2	LSEQNINIIVTDK(1)AK	-1.9137	1.126		0.638	0.816	1.064	1.496	0.968397	0.923458	1.01912	1.13788	0.983293	0.967856	1.163		0.626	0.717	1.082	1.546	0.802	0.593185
AID39019.1	716	K	ATP-dependent Clp protease, ATP-binding subunit ClpC / Negative regulator of genetic competence clcC/mecB [Staphylococcus aureus]	--	1	0.00243625	99.305	2	LTK(1)EELK	-6.2143	0.846	0.829	0.787	1.217	1.156	1.28	0.968397	0.923458	1.01912	1.13788	0.983293	0.967856	0.874	0.898	0.772	1.07	1.176	1.323	0.713	0.0119392
AID39019.1	551	K	ATP-dependent Clp protease, ATP-binding subunit ClpC / Negative regulator of genetic competence clcC/mecB [Staphylococcus aureus]	--	1	4.15443e-28	89.459	3	RPIGSFIFLGPTGVGK(1)TELAR	-6.8911	0.325	0.384	1.951				0.968397	0.923458	1.01912	1.13788	0.983293	0.967856	0.336	0.416	1.914
AID39019.1	201	K	ATP-dependent Clp protease, ATP-binding subunit ClpC / Negative regulator of genetic competence clcC/mecB [Staphylococcus aureus]	--	1	2.82666e-48	172.09	2	TK(1)NNPVLIGEPGVGK	-3.0901		1.023	0.953	1.091		0.889	0.968397	0.923458	1.01912	1.13788	0.983293	0.967856		1.108	0.935	0.959		0.919	1.088	0.453142
AID39019.1	713	K	ATP-dependent Clp protease, ATP-binding subunit ClpC / Negative regulator of genetic competence clcC/mecB [Staphylococcus aureus]	--	1	5.32831e-16	150.44	2	VDDIIVFHK(1)LTK	-2.9832	0.876	0.856	0.91	1.159	1.17	1.109	0.968397	0.923458	1.01912	1.13788	0.983293	0.967856	0.905	0.927	0.893	1.019	1.19	1.146	0.812	0.0127197
AID39019.1	580	K	ATP-dependent Clp protease, ATP-binding subunit ClpC / Negative regulator of genetic competence clcC/mecB [Staphylococcus aureus]	--	1	5.7221e-101	264.98	3	VDMSEFMEK(1)HAVSR	-5.5654	1.488	0.849	1.63	0.571	0.564	0.668	0.968397	0.923458	1.01912	1.13788	0.983293	0.967856	1.537	0.919	1.599	0.502	0.574	0.69	2.296	0.015684
AID39019.1	133	K	ATP-dependent Clp protease, ATP-binding subunit ClpC / Negative regulator of genetic competence clcC/mecB [Staphylococcus aureus]	--	1	4.28099e-34	175.54	2	VFANLDLNITK(1)AR	-6.1427	0.629		1.744			0.35	0.968397	0.923458	1.01912	1.13788	0.983293	0.967856	0.65		1.711			0.362	3.261
AID39019.1	252	K	ATP-dependent Clp protease, ATP-binding subunit ClpC / Negative regulator of genetic competence clcC/mecB [Staphylococcus aureus]	--	1	1.12691e-161	277.1	2	VMSLDMGTVVAGTK(1)YR	-6.1049	1.906	1.34	1.87	0.117	0.107	0.19	0.968397	0.923458	1.01912	1.13788	0.983293	0.967856	1.968	1.451	1.835	0.103	0.109	0.196	12.877	0.000326472
AID39020.1	5	K	DNA repair protein RadA [Staphylococcus aureus]	--	1	0.000504184	43.518	2	K(1)VIFECMACGYQSPK	-2.9851	0.944						1.03834	1.08486	0.974417	0.939787	0.942221	1.02037	0.909
AID39020.1	63	K	DNA repair protein RadA [Staphylococcus aureus]	--	1	1.70104e-05	130.79	3	LNSIK(1)HETTPR	-6.7877	1.237	1.228	1.129			0.059	1.03834	1.08486	0.974417	0.939787	0.942221	1.02037	1.191	1.132	1.159			0.058	20.011
AID39021.1	229	K	hypothetical protein SAXN108_0580 [Staphylococcus aureus]	--	1	5.7054e-08	61.211	3	GLDILNELYDLDYPTK(1)VIHPTK	-4.6857			0.872				0.97261	0.994409	0.906293	0.977061	1.00588	1.14375			0.962
AID39021.1	235	K	hypothetical protein SAXN108_0580 [Staphylococcus aureus]	--	1	5.50892e-30	135.5	4	VIHPTK(1)THSDIDTMLLK	-4.7081	1.119	0.718	0.901				0.97261	0.994409	0.906293	0.977061	1.00588	1.14375	1.151	0.722	0.994
AID39021.1	249	K	hypothetical protein SAXN108_0580 [Staphylococcus aureus]	--	1	3.23909e-08	77.325	3	LAK(1)QYHASIITTDFNLNK	-7.3838	0.996	0.771	0.979			1.029	0.97261	0.994409	0.906293	0.977061	1.00588	1.14375	1.024	0.775	1.08			0.9	1.066
AID39021.1	264	K	hypothetical protein SAXN108_0580 [Staphylococcus aureus]	--	1	4.59994e-14	81.409	4	QYHASIITTDFNLNK(1)VCHVHGIK	-5.411	1.016	0.803	0.915				0.97261	0.994409	0.906293	0.977061	1.00588	1.14375	1.045	0.808	1.01
AID39021.1	156	K	hypothetical protein SAXN108_0580 [Staphylococcus aureus]	--	1	1.25189e-22	160.62	2	SMSQHTK(1)SATPK	-8.5776		0.725	1.471		0.592		0.97261	0.994409	0.906293	0.977061	1.00588	1.14375		0.729	1.623		0.589		1.997
AID39021.1	246	K	hypothetical protein SAXN108_0580 [Staphylococcus aureus]	--	1	8.67647e-23	110.44	3	THSDIDTMLLK(1)LAK	-6.3581	1.374	0.793	0.871	1.057	0.866		0.97261	0.994409	0.906293	0.977061	1.00588	1.14375	1.413	0.797	0.961	1.082	0.861		1.088	0.808652
AID39021.1	69	K	hypothetical protein SAXN108_0580 [Staphylococcus aureus]	--	1	6.37934e-10	113.34	3	VTNAIK(1)GLEHFIMR	-8.0911	1.311	1.071		0.632	0.6	1.432	0.97261	0.994409	0.906293	0.977061	1.00588	1.14375	1.348	1.077		0.647	0.596	1.252	1.458	0.2659
AID39022.1	107	K	Glutamyl-tRNA synthetase, Glutamyl-tRNA(Gln) synthetase [Staphylococcus aureus]	--	1	2.18846e-48	184.65	2	AYK(1)CYMTEEELEAER	-4.6377	1.052	1.16	1.285	0.58	0.701	1.076	1.00898	1.04807	1.0423	0.937277	0.964762	0.998611	1.043	1.107	1.233	0.619	0.727	1.077	1.396	0.104511
AID39022.1	302	K	Glutamyl-tRNA synthetase, Glutamyl-tRNA(Gln) synthetase [Staphylococcus aureus]	--	1	1.65452e-47	195.3	2	EEFIK(1)IFDEK	-4.2661	0.966	0.923	0.569	1.094	1.27	1.308	1.00898	1.04807	1.0423	0.937277	0.964762	0.998611	0.957	0.881	0.546	1.167	1.316	1.31	0.629	0.0517843
AID39022.1	443	K	Glutamyl-tRNA synthetase, Glutamyl-tRNA(Gln) synthetase [Staphylococcus aureus]	--	1	2.6237e-13	177.47	2	EVQK(1)ETGIK(1)GK	-7.596	1.281	1.665	1.195	0.414	0.608	0.589	1.00898	1.04807	1.0423	0.937277	0.964762	0.998611	1.27	1.589	1.147	0.442	0.63	0.59	2.41	0.0037261
AID39022.1	445	K	Glutamyl-tRNA synthetase, Glutamyl-tRNA(Gln) synthetase [Staphylococcus aureus]	--	1	2.23436e-08	125.5	2	GK(1)QLFMPIR	-0.19628	0.889	0.864	0.711	1.193	1.185	1.278	1.00898	1.04807	1.0423	0.937277	0.964762	0.998611	0.881	0.824	0.682	1.273	1.228	1.28	0.631	0.003914
AID39022.1	438	K	Glutamyl-tRNA synthetase, Glutamyl-tRNA(Gln) synthetase [Staphylococcus aureus]	--	1	2.6237e-13	177.47	2	TIK(1)EVQK(1)ETGIK	-3.6256	1.281	1.665	1.195	0.414	0.608	0.589	1.00898	1.04807	1.0423	0.937277	0.964762	0.998611	1.27	1.589	1.147	0.442	0.63	0.59	2.41	0.0037261
AID39022.1	224	K	Glutamyl-tRNA synthetase, Glutamyl-tRNA(Gln) synthetase [Staphylococcus aureus]	--	1	6.70847e-17	51.542	3	GDDHISNTPK(1)QIMIYEAFGWEPPR	-4.7943			0.872				1.00898	1.04807	1.0423	0.937277	0.964762	0.998611			0.837
AID39022.1	431	K	Glutamyl-tRNA synthetase, Glutamyl-tRNA(Gln) synthetase [Staphylococcus aureus]	--	1	0.0363094	64.064	2	K(1)TIK(1)EVQK	-7.2882				1.089	1.194		1.00898	1.04807	1.0423	0.937277	0.964762	0.998611				1.162	1.238
AID39022.1	434	K	Glutamyl-tRNA synthetase, Glutamyl-tRNA(Gln) synthetase [Staphylococcus aureus]	--	1	6.78796e-07	130.71	2	TIK(1)EVQK(1)ETGIK	-3.6256	0.801	1.259	0.753	0.943	1.218	1.071	1.00898	1.04807	1.0423	0.937277	0.964762	0.998611	0.794	1.201	0.722	1.006	1.262	1.072	0.813	0.252864
AID39022.1	330	K	Glutamyl-tRNA synthetase, Glutamyl-tRNA(Gln) synthetase [Staphylococcus aureus]	--	1	5.68764e-92	253.74	2	LAWVNNQYMK(1)QK	-3.2006	0.943	0.887	0.907	1.098	1.151	1.074	1.00898	1.04807	1.0423	0.937277	0.964762	0.998611	0.935	0.846	0.87	1.171	1.193	1.075	0.771	0.00402218
AID39022.1	430	K	Glutamyl-tRNA synthetase, Glutamyl-tRNA(Gln) synthetase [Staphylococcus aureus]	--	1	4.10784e-59	220.81	2	LEALEPFEAAEIK(1)K	0.84771	0.853	0.994	0.912	0.704	1.358	1.211	1.00898	1.04807	1.0423	0.937277	0.964762	0.998611	0.845	0.948	0.875	0.751	1.408	1.213	0.791	0.354775
AID39022.1	311	K	Glutamyl-tRNA synthetase, Glutamyl-tRNA(Gln) synthetase [Staphylococcus aureus]	--	1	3.64472e-13	132.44	2	LSK(1)SPAFFDK	-9.1082	0.836	0.998		0.995	1.194	1.163	1.00898	1.04807	1.0423	0.937277	0.964762	0.998611	0.829	0.952		1.062	1.238	1.165	0.771	0.0433769
AID39022.1	318	K	Glutamyl-tRNA synthetase, Glutamyl-tRNA(Gln) synthetase [Staphylococcus aureus]	--	1	1.92949e-08	150.17	2	SPAFFDK(1)QK	-5.4616	0.875	0.942	0.671	1.195	1.269	1.174	1.00898	1.04807	1.0423	0.937277	0.964762	0.998611	0.867	0.899	0.644	1.275	1.315	1.176	0.64	0.0146597
AID39022.1	104	K	Glutamyl-tRNA synthetase, Glutamyl-tRNA(Gln) synthetase [Staphylococcus aureus]	--	1	1.74328e-13	119.58	3	QHIYQPLIDQLLAEDK(1)AYK	-9.3588	0.424		1.353				1.00898	1.04807	1.0423	0.937277	0.964762	0.998611	0.42		1.298
AID39022.1	33	K	Glutamyl-tRNA synthetase, Glutamyl-tRNA(Gln) synthetase [Staphylococcus aureus]	--	1	8.33302e-13	67.927	3	TALFNYLYAK(1)HYNGDFVIR	-5.0537			0.872				1.00898	1.04807	1.0423	0.937277	0.964762	0.998611			0.837
AID39023.1	10	K	Serine acetyltransferase [Staphylococcus aureus]	--	1	3.30184e-06	63.766	2	DDIK(1)MVFEQDPAAR	3.831	1.029					0.954	1.03487	1.06564	1.01556	0.939906	1.00311	0.940909	0.994					1.014	0.98
AID39023.1	73	K	Serine acetyltransferase [Staphylococcus aureus]	--	1	8.96203e-19	105.94	2	FFTGIEIHPGAK(1)IGK	-4.3729	0.758	0.833		1.056	1.322	1.262	1.03487	1.06564	1.01556	0.939906	1.00311	0.940909	0.732	0.782		1.124	1.318	1.341	0.6	0.0069925
AID39023.1	193	K	Serine acetyltransferase [Staphylococcus aureus]	--	1	1.38408e-48	231.22	3	HLTDPIYEQIK(1)HLER	-7.4221	0.906	0.821	0.999				1.03487	1.06564	1.01556	0.939906	1.00311	0.940909	0.875	0.77	0.984
AID39023.1	177	K	Serine acetyltransferase [Staphylococcus aureus]	--	1	1.1757e-05	114.64	2	VGK(1)TFDHR	-4.4141	1.038	0.866	0.835				1.03487	1.06564	1.01556	0.939906	1.00311	0.940909	1.003	0.813	0.822
AID39024.1	187	K	Cysteinyl-tRNA synthetase [Staphylococcus aureus]	--	1	2.93335e-53	168.78	2	AK(1)PGEISWDSPFGEGR	-1.0942	1	1.21	0.865	0.812	1.012	1.081	1.0324	1.06068	1.02413	0.911888	0.983983	0.986917	0.969	1.141	0.845	0.89	1.028	1.095	0.981	0.837361
AID39024.1	448	K	Cysteinyl-tRNA synthetase [Staphylococcus aureus]	--	1	3.1272e-40	140.3	3	DMLK(1)SQNIILEDTPQGVR	-10.722	1.54	0.888	0.35				1.0324	1.06068	1.02413	0.911888	0.983983	0.986917	1.492	0.837	0.342
AID39024.1	184	K	Cysteinyl-tRNA synthetase [Staphylococcus aureus]	--	1	0.000210252	110.88	2	EDALDFTLWK(1)K	-6.4956	0.99		1.352			0.42	1.0324	1.06068	1.02413	0.911888	0.983983	0.986917	0.959		1.32			0.426	2.675
AID39024.1	16	K	Cysteinyl-tRNA synthetase [Staphylococcus aureus]	--	1	0.00250624	63.397	2	EVFK(1)PIEPGK	-8.5024						1.048	1.0324	1.06068	1.02413	0.911888	0.983983	0.986917						1.062
AID39024.1	22	K	Cysteinyl-tRNA synthetase [Staphylococcus aureus]	--	0.999985	0.000341008	56.202	3	EVFKPIEPGK(1)VK	-10.59					1.331	0.862	1.0324	1.06068	1.02413	0.911888	0.983983	0.986917					1.353	0.873
AID39024.1	147	K	Cysteinyl-tRNA synthetase [Staphylococcus aureus]	--	1	0.0154568	74.486	2	K(1)FEGYGK	-5.6075	0.883	0.991	0.749	1.093	1.251	1.124	1.0324	1.06068	1.02413	0.911888	0.983983	0.986917	0.855	0.934	0.731	1.199	1.271	1.139	0.698	0.00975939
AID39024.1	153	K	Cysteinyl-tRNA synthetase [Staphylococcus aureus]	--	0.999843	8.13876e-11	80.049	3	KFEGYGK(1)LSHQSIDDLK	-6.7174		1.299			0.661		1.0324	1.06068	1.02413	0.911888	0.983983	0.986917		1.225			0.672		1.823
AID39024.1	163	K	Cysteinyl-tRNA synthetase [Staphylococcus aureus]	--	1	6.73192e-10	112.73	3	LSHQSIDDLK(1)VGAR	-7.4166	1.214	1.399	0.932		0.137		1.0324	1.06068	1.02413	0.911888	0.983983	0.986917	1.176	1.319	0.91		0.139		8.165
AID39024.1	378	K	Cysteinyl-tRNA synthetase [Staphylococcus aureus]	--	1	8.88705e-42	168.78	3	LANK(1)YVLENTTSTEVIDK	-6.7316		1.118	1.245	0.612	0.932		1.0324	1.06068	1.02413	0.911888	0.983983	0.986917		1.054	1.216	0.671	0.947		1.403	0.200726
AID39024.1	392	K	Cysteinyl-tRNA synthetase [Staphylococcus aureus]	--	1	1.00345e-77	190.87	2	YVLENTTSTEVIDK(1)FK	-2.8884	1.06	0.607	1.818		0.259	0.945	1.0324	1.06068	1.02413	0.911888	0.983983	0.986917	1.027	0.572	1.775		0.263	0.958	1.842	0.352485
AID39024.1	268	K	Cysteinyl-tRNA synthetase [Staphylococcus aureus]	--	1	7.78103e-65	209.84	3	MSK(1)SLGNFILVHDIIK	-7.4682	1.082	1.227	1.308			0.018	1.0324	1.06068	1.02413	0.911888	0.983983	0.986917	1.048	1.157	1.277			0.018	64.481
AID39024.1	411	K	Cysteinyl-tRNA synthetase [Staphylococcus aureus]	--	1	5.10681e-72	229.17	2	SK(1)NADELLDEYVEK	-2.2706	1.121	1.258	1.011	0.621	0.955	0.943	1.0324	1.06068	1.02413	0.911888	0.983983	0.986917	1.086	1.186	0.987	0.681	0.971	0.956	1.25	0.141383
AID39025.1	91	K	hypothetical protein SAXN108_0584 [Staphylococcus aureus]	--	1	3.35801e-36	199.4	2	AK(1)NTDVQTYR	-7.1638	1.679	1.886	1.609	0.123	0.118	0.115	1.07233	1.09729	1.04183	0.906318	0.904475	0.977761	1.566	1.719	1.544	0.136	0.13	0.118	12.576	1.21347e-06
AID39026.1	24	K	23S rRNA guanosine-2'-O- -methyltransferase rlmB [Staphylococcus aureus]	--	1	9.07133e-43	157.54	3	EAIITGHPINK(1)ILIQEGIK(1)K	-8.175	1.038	0.779	1.307	0.601	1.038	1.169	1.00468	1.11902	0.920774	0.942275	1.10972	0.903528	1.033	0.696	1.419	0.638	0.935	1.294	1.098	0.764738
AID39026.1	32	K	23S rRNA guanosine-2'-O- -methyltransferase rlmB [Staphylococcus aureus]	--	1	7.24208e-08	126.82	2	ILIQEGIK(1)K	-7.6701	1.676	1.937	1.317	0.203	0.28	0.19	1.00468	1.11902	0.920774	0.942275	1.10972	0.903528	1.668	1.731	1.43	0.215	0.252	0.21	7.133	1.78621e-05
AID39026.1	55	K	23S rRNA guanosine-2'-O- -methyltransferase rlmB [Staphylococcus aureus]	--	1	6.65659e-19	167.06	2	IIVQTVPK(1)SK	-6.2102	1.236	1.458	1.099	0.576	0.783	0.681	1.00468	1.11902	0.920774	0.942275	1.10972	0.903528	1.23	1.303	1.194	0.611	0.706	0.754	1.8	0.000923487
AID39026.1	41	K	23S rRNA guanosine-2'-O- -methyltransferase rlmB [Staphylococcus aureus]	--	1	1.45446e-37	239.42	2	QQINEILK(1)NAK	-6.6048	1.079	1.199	0.896	0.811	1.201	0.796	1.00468	1.11902	0.920774	0.942275	1.10972	0.903528	1.074	1.071	0.973	0.861	1.082	0.881	1.104	0.263606
AID39026.1	209	K	23S rRNA guanosine-2'-O- -methyltransferase rlmB [Staphylococcus aureus]	--	1	0.00331783	68.548	2	LVSDK(1)CDFYIK	-7.1892					1.13		1.00468	1.11902	0.920774	0.942275	1.10972	0.903528					1.018
AID39026.1	140	K	23S rRNA guanosine-2'-O- -methyltransferase rlmB [Staphylococcus aureus]	--	1	1.8102e-12	97.681	3	SVTLTQTVAK(1)ASTGAIEHVPVIR	-0.96393	0.97	0.87	0.894				1.00468	1.11902	0.920774	0.942275	1.10972	0.903528	0.965	0.777	0.971
AID39026.1	128	K	23S rRNA guanosine-2'-O- -methyltransferase rlmB [Staphylococcus aureus]	--	1	1.68608e-73	216.04	3	TADATGVDGVIIPK(1)R	-6.9611	0.938	0.808	0.644	0.079	1.942	1.677	1.00468	1.11902	0.920774	0.942275	1.10972	0.903528	0.934	0.722	0.699	0.084	1.75	1.856	0.638	0.867666
AID39026.1	159	K	23S rRNA guanosine-2'-O- -methyltransferase rlmB [Staphylococcus aureus]	--	1	2.445e-24	212.93	2	VTNLAK(1)TIDELK	-6.2972	0.893	1.076	0.528	0.898	1.503	1.225	1.00468	1.11902	0.920774	0.942275	1.10972	0.903528	0.889	0.962	0.573	0.953	1.354	1.356	0.662	0.100417
AID39027.1	140	K	hypothetical protein SAXN108_0586 [Staphylococcus aureus]	--	0.98305	3.33324e-06	80.128	3	ENEIDVSK(0.983)SLDDISENK(0.017)PR	-6.2972			0.872				1.00141	1.1138	0.976893	0.874075	0.993298	1.04052			0.893
AID39027.1	149	K	hypothetical protein SAXN108_0586 [Staphylococcus aureus]	--	1	2.86834e-10	136.84	2	SLDDISENK(1)PR	-5.2043	0.845	1.046	0.842				1.00141	1.1138	0.976893	0.874075	0.993298	1.04052	0.844	0.939	0.862
AID39027.1	99	K	hypothetical protein SAXN108_0586 [Staphylococcus aureus]	--	1	1.04488e-32	88.714	4	HTK(1)HITVVTSDMSEQHAIFGSGAYR	-6.3515	1.266	1.073				0.514	1.00141	1.1138	0.976893	0.874075	0.993298	1.04052	1.264	0.963				0.494	2.254
AID39027.1	96	K	hypothetical protein SAXN108_0586 [Staphylococcus aureus]	--	1	3.65647e-15	175.64	2	YVYELYDK(1)HTK	-2.6421	1.729	1.656	1.547	0.199	0.262	0.195	1.00141	1.1138	0.976893	0.874075	0.993298	1.04052	1.727	1.487	1.584	0.228	0.264	0.187	7.066	5.56941e-05
AID39029.1	20	K	hypothetical protein SAXN108_0588 [Staphylococcus aureus]	--	1	6.00816e-14	119.43	2	NYNVPK(1)QEGSATR	-6.1058	1.304	1.688	1.225		0.223	0.186	0.943736	0.917981	0.950424	0.980952	1.13431	1.07259	1.382	1.839	1.289		0.197	0.173	8.126	0.000781916
AID39030.1	9	K	Preprotein translocase subunit SecE [Staphylococcus aureus]	--	1	0.000718273	91.783	2	ESFFK(1)GVK	-8.1	1.328	1.331	0.791	0.815	0.839	0.826
AID39030.1	12	K	Preprotein translocase subunit SecE [Staphylococcus aureus]	--	1	0.000169047	95.311	2	GVK(1)SEMEK	-7.6333	1.418	1.104	1.549	0.787	0.043	0.838
AID39030.1	17	K	Preprotein translocase subunit SecE [Staphylococcus aureus]	--	1	1.18684e-05	103.76	2	SEMEK(1)TSWPTK	-6.5441	1.053		0.622	1.212	1.217	1.095
AID39031.1	57	K	Transcription antitermination protein NusG [Staphylococcus aureus]	--	1	3.47681e-06	94.66	2	VVIPEEEETQVK(1)DGK(1)AK	-5.0606	0.938	1.071	0.733				0.978422	1.08123	1.0192	0.972541	1.01426	0.934351	0.959	0.991	0.719
AID39031.1	59	K	Transcription antitermination protein NusG [Staphylococcus aureus]	--	1	0.00303888	94.66	2	DGK(1)AK(1)TTVK	-7.9142	0.938	1.071	0.733				0.978422	1.08123	1.0192	0.972541	1.01426	0.934351	0.959	0.991	0.719
AID39031.1	116	K	Transcription antitermination protein NusG [Staphylococcus aureus]	--	1	1.30989e-05	121.31	2	FILK(1)QMGLK(1)EK	-6.8129	0.908	2.743	0.708	0.09	0.182		0.978422	1.08123	1.0192	0.972541	1.01426	0.934351	0.928	2.537	0.695	0.093	0.179		10.196	0.0292585
AID39031.1	121	K	Transcription antitermination protein NusG [Staphylococcus aureus]	--	1	0.000157817	92.445	2	QMGLK(1)EK	-5.1274	1.071	0.789	0.877				0.978422	1.08123	1.0192	0.972541	1.01426	0.934351	1.095	0.73	0.86
AID39031.1	138	K	Transcription antitermination protein NusG [Staphylococcus aureus]	--	1	6.80245e-22	120.52	3	IK(1)SGPFANQVGEVQEIETDK	-7.3589		1.116	1.199		0.463		0.978422	1.08123	1.0192	0.972541	1.01426	0.934351		1.032	1.176		0.456		2.421
AID39031.1	156	K	Transcription antitermination protein NusG [Staphylococcus aureus]	--	1	8.37922e-34	236.37	3	SGPFANQVGEVQEIETDK(1)FK	-5.4419	0.851	0.612	1.56			0.674	0.978422	1.08123	1.0192	0.972541	1.01426	0.934351	0.87	0.566	1.531			0.721	1.372
AID39031.1	102	K	Transcription antitermination protein NusG [Staphylococcus aureus]	--	1	5.58576e-39	100.27	3	NTPGVTGFVGSAGAGSK(1)PNPLLPEEVR	-4.5723	0.714	0.916	1.41			0.66	0.978422	1.08123	1.0192	0.972541	1.01426	0.934351	0.73	0.847	1.383			0.706	1.398
AID39031.1	8	K	Transcription antitermination protein NusG [Staphylococcus aureus]	--	1	8.2656e-05	129.56	2	SEEVGAK(1)R	-7.117	1.028			0.925	1.254		0.978422	1.08123	1.0192	0.972541	1.01426	0.934351	1.051			0.951	1.236		0.961
AID39031.1	54	K	Transcription antitermination protein NusG [Staphylococcus aureus]	--	1	7.22754e-19	128.41	2	VVIPEEEETQVK(1)DGK(1)AK	-5.0606	0.92	1.08	0.741				0.978422	1.08123	1.0192	0.972541	1.01426	0.934351	0.94	0.999	0.727
AID39031.1	22	K	Transcription antitermination protein NusG [Staphylococcus aureus]	--	1	3.00951e-24	224.49	2	WYAVHTYSGYENK(1)VK	-4.3308	0.761	1.106	1.258	0.728	1.029	1.055	0.978422	1.08123	1.0192	0.972541	1.01426	0.934351	0.778	1.023	1.234	0.749	1.015	1.129	1.049	0.817005
AID39032.1	87	K	50S ribosomal protein L11 [Staphylococcus aureus]	--	1	0.000124778	57.003	2	AAGIEK(1)GSGEPNK(1)TK	-3.7744	0.851	1.004	0.876				0.965961	1.17206	0.941352	1.01316	0.939018	0.968446	0.881	0.857	0.931
AID39032.1	94	K	50S ribosomal protein L11 [Staphylococcus aureus]	--	1	0.0300094	47.915	2	AAGIEK(1)GSGEPNK(1)TK	-3.7744			0.872				0.965961	1.17206	0.941352	1.01316	0.939018	0.968446			0.926
AID39032.1	96	K	50S ribosomal protein L11 [Staphylococcus aureus]	--	1	1.42152e-05	127.94	2	TK(1)VATVTK(1)DQVR	-12.111	1.27	1.418	1.07	0.009	1.131	0.917	0.965961	1.17206	0.941352	1.01316	0.939018	0.968446	1.315	1.21	1.137	0.009	1.204	0.947	1.695	0.340311
AID39032.1	71	K	50S ribosomal protein L11 [Staphylococcus aureus]	--	1	4.80564e-78	208.35	2	SFTFITK(1)TPPAPVLLK	-4.0935	1.417	1.541	1.54	0.271	0.394	0.495	0.965961	1.17206	0.941352	1.01316	0.939018	0.968446	1.467	1.315	1.636	0.267	0.42	0.511	3.688	0.00272223
AID39032.1	80	K	50S ribosomal protein L11 [Staphylococcus aureus]	--	1	0.00153614	90.761	2	TPPAPVLLK(1)K	-7.3514	1.676	1.88		0.486	0.457	0.369	0.965961	1.17206	0.941352	1.01316	0.939018	0.968446	1.735	1.604		0.48	0.487	0.381	3.716	0.00114477
AID39032.1	102	K	50S ribosomal protein L11 [Staphylococcus aureus]	--	1	7.76333e-14	155.57	2	VATVTK(1)DQVR	-7.1325	1.056	1.107	0.999	0.84		0.841	0.965961	1.17206	0.941352	1.01316	0.939018	0.968446	1.093	0.944	1.061	0.829		0.868	1.217	0.0481158
AID39033.1	160	K	50S ribosomal protein L1 [Staphylococcus aureus]	--	1	0.00321047	87.251	2	AGK(1)VEYR	-5.2933	0.965	0.809	0.844	1.161	1.203	1.109	0.974868	1.02837	0.966295	0.985542	1.07936	0.96556	0.99	0.787	0.873	1.178	1.115	1.149	0.77	0.0176317
AID39033.1	205	K	50S ribosomal protein L1 [Staphylococcus aureus]	--	1	3.37289e-08	173.07	2	PSSAK(1)GTYFK	-7.2054	0.972	0.94	0.746	0.98	1.048	1.378	0.974868	1.02837	0.966295	0.985542	1.07936	0.96556	0.997	0.914	0.772	0.994	0.971	1.427	0.791	0.19858
AID39033.1	210	K	50S ribosomal protein L1 [Staphylococcus aureus]	--	1	5.4394e-61	196.47	2	GTYFK(1)SVAVTTTMGPGVK	-4.5167	1.179	0.956	1.659	0.397	0.571	1.005	0.974868	1.02837	0.966295	0.985542	1.07936	0.96556	1.209	0.93	1.717	0.403	0.529	1.041	1.954	0.0965834
AID39033.1	83	K	50S ribosomal protein L1 [Staphylococcus aureus]	--	1	2.53513e-16	57.71	3	GDK(1)IAEAEAAGADYVGEAEYVQK	-5.9816			0.872				0.974868	1.02837	0.966295	0.985542	1.07936	0.96556			0.902
AID39033.1	6	K	50S ribosomal protein L1 [Staphylococcus aureus]	--	1	0.00174701	86.243	2	GK(1)K(1)YQEAASK	-5.0665	0.965	0.898					0.974868	1.02837	0.966295	0.985542	1.07936	0.96556	0.99	0.873
AID39033.1	7	K	50S ribosomal protein L1 [Staphylococcus aureus]	--	1	0.000507093	134.66	2	K(1)YQEAASK(1)VDR	-8.6707	0.874	1.731	1.105	0.044		0.927	0.974868	1.02837	0.966295	0.985542	1.07936	0.96556	0.897	1.683	1.144	0.045		0.96	2.47	0.229361
AID39033.1	14	K	50S ribosomal protein L1 [Staphylococcus aureus]	--	1	8.10305e-27	179.31	2	YQEAASK(1)VDR	-4.4345	0.984	1.197	0.94	0.781	0.954	1.107	0.974868	1.02837	0.966295	0.985542	1.07936	0.96556	1.009	1.164	0.973	0.792	0.884	1.146	1.115	0.390146
AID39033.1	141	K	50S ribosomal protein L1 [Staphylococcus aureus]	--	1	1.11846e-77	212.69	2	GLMPNPK(1)TGTVTMDVK	-3.3093	1.214	0.847	1.097	0.917	0.852	1.033	0.974868	1.02837	0.966295	0.985542	1.07936	0.96556	1.245	0.824	1.135	0.93	0.789	1.07	1.149	0.438771
AID39033.1	150	K	50S ribosomal protein L1 [Staphylococcus aureus]	--	1	4.85745e-19	166.66	2	TGTVTMDVK(1)K	-6.6061	0.602	1.609	0.458	0.892	1.777	0.776	0.974868	1.02837	0.966295	0.985542	1.07936	0.96556	0.618	1.565	0.474	0.905	1.646	0.804	0.792	0.492892
AID39033.1	54	K	50S ribosomal protein L1 [Staphylococcus aureus]	--	1	1.4465e-10	155.82	2	K(1)NDQQIR	-5.7281	1.326	1.301	0.976	0.586	0.96	0.736	0.974868	1.02837	0.966295	0.985542	1.07936	0.96556	1.36	1.265	1.01	0.595	0.889	0.762	1.618	0.0297609
AID39033.1	80	K	50S ribosomal protein L1 [Staphylococcus aureus]	--	1	4.22419e-40	240.33	2	SQSVLVFAK(1)GDK	-7.1953	1.112	1.553	1.135	0.505	0.857	0.664	0.974868	1.02837	0.966295	0.985542	1.07936	0.96556	1.141	1.51	1.175	0.512	0.794	0.688	1.919	0.0136147
AID39033.1	28	K	50S ribosomal protein L1 [Staphylococcus aureus]	--	1	1.4045e-10	91.939	2	TQHYSVEEAIK(1)LAK	-1.7891	1.136	0.889	0.829	0.782	1.184	1.207	0.974868	1.02837	0.966295	0.985542	1.07936	0.96556	1.165	0.864	0.858	0.793	1.097	1.25	0.919	0.67258
AID39033.1	134	K	50S ribosomal protein L1 [Staphylococcus aureus]	--	1	5.50814e-16	162.49	2	VLGPK(1)GLMPNPK	-7.0111	1.291	1.071	1.127	0.777	0.771	0.859	0.974868	1.02837	0.966295	0.985542	1.07936	0.96556	1.324	1.041	1.166	0.788	0.714	0.89	1.476	0.0145689
AID39034.1	161	K	50S ribosomal protein L10 [Staphylococcus aureus]	--	1	6.13515e-07	132.39	2	AIGEQK(1)EENAE	-6.544		1.031	0.615	1.015	1.316	1.182	0.956929	1.02093	0.970214	1.03451	1.04045	0.976966		1.01	0.634	0.981	1.265	1.21	0.714	0.172443
AID39034.1	109	K	50S ribosomal protein L10 [Staphylococcus aureus]	--	1	4.29933e-64	202.28	3	DHEALEIK(1)SGVMEGNVITAEEVK	-6.612			0.872				0.956929	1.02093	0.970214	1.03451	1.04045	0.976966			0.899
AID39034.1	53	K	50S ribosomal protein L10 [Staphylococcus aureus]	--	1	6.49318e-09	154.81	2	EAGVEYK(1)VYK	-4.7982	0.748	0.915	1.282	1.013		0.906	0.956929	1.02093	0.970214	1.03451	1.04045	0.976966	0.782	0.896	1.321	0.979		0.927	1.049	0.918213
AID39034.1	56	K	50S ribosomal protein L10 [Staphylococcus aureus]	--	1	3.28214e-34	205.77	2	VYK(1)NTMVR	-6.0814	0.678	0.653	2.323	0.778	0.578	0.757	0.956929	1.02093	0.970214	1.03451	1.04045	0.976966	0.709	0.64	2.394	0.752	0.556	0.775	1.797	0.408166
AID39034.1	155	K	50S ribosomal protein L10 [Staphylococcus aureus]	--	1	4.48247e-25	196.44	2	NFAYAVK(1)AIGEQK	-2.3772	0.793	1.046	0.7	1.079	1.364	1.128	0.956929	1.02093	0.970214	1.03451	1.04045	0.976966	0.829	1.025	0.721	1.043	1.311	1.155	0.734	0.0605887
AID39034.1	8	K	50S ribosomal protein L10 [Staphylococcus aureus]	--	1	0.00738031	69.716	2	SAIIEAK(1)K	-7.9118	0.432	0.414	2.381			0.38	0.956929	1.02093	0.970214	1.03451	1.04045	0.976966	0.451	0.406	2.454			0.389	2.837
AID39034.1	101	K	50S ribosomal protein L10 [Staphylococcus aureus]	--	1	8.16358e-24	115.35	2	VISGFAK(1)DHEALEIK	-5.9024	0.934	0.422	0.469	1.241	1.536	1.656	0.956929	1.02093	0.970214	1.03451	1.04045	0.976966	0.976	0.413	0.483	1.2	1.476	1.695	0.428	0.0321656
AID39035.1	75	K	50S ribosomal protein L7/L12 [Staphylococcus aureus]	--	1	1.10495e-36	172.92	2	VVK(1)AVK(1)EATGLGLK	-3.3062	0.743	1.442	0.796	0.334	2.176	0.539	0.970693	1.13493	1.00549	0.938357	1.03726	0.913276	0.765	1.271	0.792	0.356	2.098	0.59	0.929	0.753195
AID39035.1	83	K	50S ribosomal protein L7/L12 [Staphylococcus aureus]	--	1	1.10495e-36	179.95	2	EATGLGLK(1)DAK	-6.452	0.839	1.428	0.571	0.503	2.07	0.663	0.970693	1.13493	1.00549	0.938357	1.03726	0.913276	0.864	1.258	0.568	0.536	1.996	0.726	0.826	0.875668
AID39035.1	86	K	50S ribosomal protein L7/L12 [Staphylococcus aureus]	--	1	1.14703e-08	126.21	2	DAK(1)ELVDGAPK(1)VIK	-3.7595	0.712	1.355	1.023	0.439	1.301	1.116	0.970693	1.13493	1.00549	0.938357	1.03726	0.913276	0.733	1.194	1.017	0.468	1.254	1.222	1	0.849031
AID39035.1	94	K	50S ribosomal protein L7/L12 [Staphylococcus aureus]	--	1	2.35559e-21	175.07	2	ELVDGAPK(1)VIK(1)EALPK	0.70368	1.317	0.164	0.134	1.526	1.752	1.468	0.970693	1.13493	1.00549	0.938357	1.03726	0.913276	1.357	0.145	0.133	1.626	1.689	1.607	0.332	0.0878512
AID39035.1	97	K	50S ribosomal protein L7/L12 [Staphylococcus aureus]	--	1	1.598e-19	122.66	2	VIK(1)EALPK(1)EEAEK	-5.0038	0.841	1.133	1.105	0.936	1.008	0.949	0.970693	1.13493	1.00549	0.938357	1.03726	0.913276	0.866	0.998	1.099	0.997	0.972	1.039	0.985	0.800155
AID39035.1	102	K	50S ribosomal protein L7/L12 [Staphylococcus aureus]	--	1	7.56406e-07	138.23	2	VIK(1)EALPK(1)EEAEK	-5.0038	0.867	0.916	0.705	1.235	1.252	1.152	0.970693	1.13493	1.00549	0.938357	1.03726	0.913276	0.893	0.807	0.701	1.316	1.207	1.261	0.635	0.00351757
AID39035.1	107	K	50S ribosomal protein L7/L12 [Staphylococcus aureus]	--	1	0.000805455	86.838	2	EEAEK(1)LK	-8.0653	1.055	0.718	0.675	1.092	1.713	0.906	0.970693	1.13493	1.00549	0.938357	1.03726	0.913276	1.087	0.633	0.671	1.164	1.651	0.992	0.628	0.106844
AID39035.1	69	K	50S ribosomal protein L7/L12 [Staphylococcus aureus]	--	1	0.0160095	58.426	2	IK(1)VVK(1)AVK	-6.6808	1.131	1.387		0.776	0.89	0.872	0.970693	1.13493	1.00549	0.938357	1.03726	0.913276	1.165	1.222		0.827	0.858	0.955	1.356	0.013555
AID39035.1	72	K	50S ribosomal protein L7/L12 [Staphylococcus aureus]	--	1	1.93514e-16	117.77	2	VVK(1)AVK(1)EATGLGLK	-3.3062	0.795	1.168	0.912	0.921	1.263	0.97	0.970693	1.13493	1.00549	0.938357	1.03726	0.913276	0.819	1.029	0.907	0.982	1.218	1.062	0.845	0.137013
AID39035.1	67	K	50S ribosomal protein L7/L12 [Staphylococcus aureus]	--	1	1.22696e-64	191.95	2	TEFDVELTSAGSSK(1)IK	-2.5884	1.873	1.307		0.218	0.285	1.208	0.970693	1.13493	1.00549	0.938357	1.03726	0.913276	1.93	1.152		0.232	0.275	1.323	2.526	0.197171
AID39036.1	102	K	hypothetical protein SAXN108_0595 [Staphylococcus aureus]	--	1	0.00894795	44.82	2	ALALVEK(1)NK	-8.0218				1.155			0.850066	0.826237	0.883379	1.13264	1.18672	1.12096				1.02
AID39036.1	192	K	hypothetical protein SAXN108_0595 [Staphylococcus aureus]	--	1	0.00011796	125.5	2	DK(1)GYYILR	-7.9783	0.659	0.886	0.369	1.251	1.629	1.456	0.850066	0.826237	0.883379	1.13264	1.18672	1.12096	0.775	1.072	0.418	1.105	1.373	1.299	0.6	0.111061
[truncated: 8,746 more rows]
