# Supplementary material for: Identification of Lysine Succinylome and Acetylome in the Vancomycin-Intermediate Staphylococcus aureus XN108
Source: Microbiol Spectr. 2022 Nov 14;10(6):e03481-22. doi: 10.1128/spectrum.03481-22 (PMC9769639; doi:10.1128/spectrum.03481-22)
Supplement: Supplemental file 7 — Data Set S7. Download spectrum.03481-22-s0007.xlsx, XLSX file, 0.4 MB [file spectrum.03481-22-s0007.xlsx]

## Sheet: Diff_distribution
Compared sample name	Type	Up-regulated	Down-regulated
CobB/WT	Site	704	577
CobB/WT	Protein	426	399

## Sheet: CobBvsWT
Protein accession	Position	Amino acid	CobB/WT Ratio	CobB/WT P value	Regulated Type	Protein description	Gene name	Localization probability	PEP	Score	Charge	Modified sequence	Mass error [ppm]	CobB_1	CobB_2	CobB_3	WT_1	WT_2	WT_3	Subcellular localization	KEGG KO No.	KEGG Gene	KEGG pathway	Biological Process	Cellular Component	Molecular Function	Pfam ID	Domain description	COG category	COG NO.	COG description
AID38442.1	196	K	1.894	0.0172767	Up	Chromosomal replication initiator protein DnaA [Staphylococcus aureus]	--	1	2.81063e-27	225.68	2	FTNEFIK(1)SIR	-9.5122	1.221	1.393	1.198	0.475	0.739	0.799	Cytoplasmic	K02313	dnaA; chromosomal replication initiator protein	map02020 Two-component system; map04112 Cell cycle - Caulobacter	GO:0006139 nucleobase-containing compound metabolic process; GO:0006259 DNA metabolic process; GO:0006260 DNA replication; GO:0006261 DNA-dependent DNA replication; GO:0006270 DNA replication initiation; GO:0006725 cellular aromatic compound metabolic process; GO:0006807 nitrogen compound metabolic process; GO:0008152 metabolic process; GO:0009058 biosynthetic process; GO:0009059 macromolecule bi…	GO:0005622 intracellular; GO:0005623 cell; GO:0005737 cytoplasm; GO:0005886 plasma membrane; GO:0016020 membrane; GO:0071944 cell periphery;	GO:0003676 nucleic acid binding; GO:0003677 DNA binding; GO:0003688 DNA replication origin binding; GO:0003690 double-stranded DNA binding; GO:0005488 binding; GO:0005515 protein binding; GO:0042802 identical protein binding; GO:0043565 sequence-specific DNA binding; GO:0097159 organic cyclic compound binding; GO:1901363 heterocyclic compound binding; GO:1990837 sequence-specific double-stranded …	PF11638; PF00308	DnaA N-terminal domain; Bacterial dnaA protein	L	COG0593	ATPase involved in DNA replication initiation
AID38443.1	115	K	65.329	1.98194e-06	Up	Chromosomal replication initiator protein DnaA [Staphylococcus aureus]	--	1	1.13262e-05	111.39	2	TK(1)SIAYPR	-8.7703	2.124	1.816	1.613	0.03	0.025	0.03	Cytoplasmic	K02313	dnaA; chromosomal replication initiator protein	map02020 Two-component system; map04112 Cell cycle - Caulobacter	GO:0006139 nucleobase-containing compound metabolic process; GO:0006259 DNA metabolic process; GO:0006260 DNA replication; GO:0006261 DNA-dependent DNA replication; GO:0006270 DNA replication initiation; GO:0006725 cellular aromatic compound metabolic process; GO:0006807 nitrogen compound metabolic process; GO:0008152 metabolic process; GO:0009058 biosynthetic process; GO:0009059 macromolecule bi…	GO:0005622 intracellular; GO:0005623 cell; GO:0005737 cytoplasm; GO:0005886 plasma membrane; GO:0016020 membrane; GO:0071944 cell periphery;	GO:0003676 nucleic acid binding; GO:0003677 DNA binding; GO:0003688 DNA replication origin binding; GO:0003690 double-stranded DNA binding; GO:0005488 binding; GO:0005515 protein binding; GO:0042802 identical protein binding; GO:0043565 sequence-specific DNA binding; GO:0097159 organic cyclic compound binding; GO:1901363 heterocyclic compound binding; GO:1990837 sequence-specific double-stranded …	PF00308; PF08299	Bacterial dnaA protein; Bacterial dnaA protein helix-turn-helix	L	COG0593	ATPase involved in DNA replication initiation
AID38447.1	574	K	1.519	0.00170816	Up	DNA gyrase subunit B [Staphylococcus aureus]	--	1	6.20755e-68	252.75	2	SELNPTPK(1)WSIAR	-5.2087	1.201	1.262	1.08	0.729	0.8	0.803	Cytoplasmic	K02470	gyrB; DNA gyrase subunit B [EC:5.6.2.2]		GO:0006139 nucleobase-containing compound metabolic process; GO:0006259 DNA metabolic process; GO:0006265 DNA topological change; GO:0006725 cellular aromatic compound metabolic process; GO:0006807 nitrogen compound metabolic process; GO:0006996 organelle organization; GO:0007059 chromosome segregation; GO:0008152 metabolic process; GO:0009987 cellular process; GO:0016043 cellular component organ…	GO:0005618 cell wall; GO:0005623 cell; GO:0005886 plasma membrane; GO:0009295 nucleoid; GO:0016020 membrane; GO:0030312 external encapsulating structure; GO:0071944 cell periphery;	GO:0000166 nucleotide binding; GO:0000287 magnesium ion binding; GO:0003824 catalytic activity; GO:0003916 DNA topoisomerase activity; GO:0003918 DNA topoisomerase type II (double strand cut, ATP-hydrolyzing) activity; GO:0005488 binding; GO:0005524 ATP binding; GO:0008094 DNA-dependent ATPase activity; GO:0008144 drug binding; GO:0016462 pyrophosphatase activity; GO:0016787 hydrolase activity; G…	PF02518; PF00204	Histidine kinase-, DNA gyrase B-, and HSP90-like ATPase; DNA gyrase B	L	COG0187	Type IIA topoisomerase (DNA gyrase/topo II, topoisomerase IV), B subunit
AID38447.1	312	K	2.09	0.000429461	Up	DNA gyrase subunit B [Staphylococcus aureus]	--	1	9.58324e-26	169.57	2	VLNSYGLSSK(1)IMK	-3.581	1.443	1.228	1.238	0.603	0.679	0.588	Cytoplasmic	K02470	gyrB; DNA gyrase subunit B [EC:5.6.2.2]		GO:0006139 nucleobase-containing compound metabolic process; GO:0006259 DNA metabolic process; GO:0006265 DNA topological change; GO:0006725 cellular aromatic compound metabolic process; GO:0006807 nitrogen compound metabolic process; GO:0006996 organelle organization; GO:0007059 chromosome segregation; GO:0008152 metabolic process; GO:0009987 cellular process; GO:0016043 cellular component organ…	GO:0005618 cell wall; GO:0005623 cell; GO:0005886 plasma membrane; GO:0009295 nucleoid; GO:0016020 membrane; GO:0030312 external encapsulating structure; GO:0071944 cell periphery;	GO:0000166 nucleotide binding; GO:0000287 magnesium ion binding; GO:0003824 catalytic activity; GO:0003916 DNA topoisomerase activity; GO:0003918 DNA topoisomerase type II (double strand cut, ATP-hydrolyzing) activity; GO:0005488 binding; GO:0005524 ATP binding; GO:0008094 DNA-dependent ATPase activity; GO:0008144 drug binding; GO:0016462 pyrophosphatase activity; GO:0016787 hydrolase activity; G…	PF02518; PF00204	Histidine kinase-, DNA gyrase B-, and HSP90-like ATPase; DNA gyrase B	L	COG0187	Type IIA topoisomerase (DNA gyrase/topo II, topoisomerase IV), B subunit
AID38452.1	86	K	0.476	0.00450295	Down	Seryl-tRNA synthetase [Staphylococcus aureus]	--	1	1.45284e-30	178.65	2	EK(1)DSQLNEIDSK	-4.6989		0.705	0.548	1.303	1.363	1.28	Cytoplasmic	K01875	SARS, serS; seryl-tRNA synthetase [EC:6.1.1.11]	map00970 Aminoacyl-tRNA biosynthesis	GO:0006082 organic acid metabolic process; GO:0006139 nucleobase-containing compound metabolic process; GO:0006399 tRNA metabolic process; GO:0006412 translation; GO:0006418 tRNA aminoacylation for protein translation; GO:0006434 seryl-tRNA aminoacylation; GO:0006518 peptide metabolic process; GO:0006520 cellular amino acid metabolic process; GO:0006725 cellular aromatic compound metabolic proces…	GO:0005622 intracellular; GO:0005623 cell; GO:0005737 cytoplasm; GO:0005829 cytosol;	GO:0000287 magnesium ion binding; GO:0003824 catalytic activity; GO:0004812 aminoacyl-tRNA ligase activity; GO:0004828 serine-tRNA ligase activity; GO:0005488 binding; GO:0005515 protein binding; GO:0016874 ligase activity; GO:0016875 ligase activity, forming carbon-oxygen bonds; GO:0042802 identical protein binding; GO:0043167 ion binding; GO:0043169 cation binding; GO:0046872 metal ion binding;…	PF02403; PF00587	Seryl-tRNA synthetase N-terminal domain; tRNA synthetase class II core domain (G, H, P, S and T)	J	COG0172	Seryl-tRNA synthetase
AID38452.1	54	K	3.171	0.000258947	Up	Seryl-tRNA synthetase [Staphylococcus aureus]	--	1	3.76677e-13	171.34	2	NK(1)VSEEIALK	-5.6654	1.484	1.636	1.342	0.401	0.505	0.501	Cytoplasmic	K01875	SARS, serS; seryl-tRNA synthetase [EC:6.1.1.11]	map00970 Aminoacyl-tRNA biosynthesis	GO:0006082 organic acid metabolic process; GO:0006139 nucleobase-containing compound metabolic process; GO:0006399 tRNA metabolic process; GO:0006412 translation; GO:0006418 tRNA aminoacylation for protein translation; GO:0006434 seryl-tRNA aminoacylation; GO:0006518 peptide metabolic process; GO:0006520 cellular amino acid metabolic process; GO:0006725 cellular aromatic compound metabolic proces…	GO:0005622 intracellular; GO:0005623 cell; GO:0005737 cytoplasm; GO:0005829 cytosol;	GO:0000287 magnesium ion binding; GO:0003824 catalytic activity; GO:0004812 aminoacyl-tRNA ligase activity; GO:0004828 serine-tRNA ligase activity; GO:0005488 binding; GO:0005515 protein binding; GO:0016874 ligase activity; GO:0016875 ligase activity, forming carbon-oxygen bonds; GO:0042802 identical protein binding; GO:0043167 ion binding; GO:0043169 cation binding; GO:0046872 metal ion binding;…	PF02403; PF00587	Seryl-tRNA synthetase N-terminal domain; tRNA synthetase class II core domain (G, H, P, S and T)	J	COG0172	Seryl-tRNA synthetase
AID38452.1	62	K	4.647	0.0010316	Up	Seryl-tRNA synthetase [Staphylococcus aureus]	--	1	0.00109151	90.761	2	VSEEIALK(1)K	-7.608	1.548	1.318	1.337	0.342	0.261		Cytoplasmic	K01875	SARS, serS; seryl-tRNA synthetase [EC:6.1.1.11]	map00970 Aminoacyl-tRNA biosynthesis	GO:0006082 organic acid metabolic process; GO:0006139 nucleobase-containing compound metabolic process; GO:0006399 tRNA metabolic process; GO:0006412 translation; GO:0006418 tRNA aminoacylation for protein translation; GO:0006434 seryl-tRNA aminoacylation; GO:0006518 peptide metabolic process; GO:0006520 cellular amino acid metabolic process; GO:0006725 cellular aromatic compound metabolic proces…	GO:0005622 intracellular; GO:0005623 cell; GO:0005737 cytoplasm; GO:0005829 cytosol;	GO:0000287 magnesium ion binding; GO:0003824 catalytic activity; GO:0004812 aminoacyl-tRNA ligase activity; GO:0004828 serine-tRNA ligase activity; GO:0005488 binding; GO:0005515 protein binding; GO:0016874 ligase activity; GO:0016875 ligase activity, forming carbon-oxygen bonds; GO:0042802 identical protein binding; GO:0043167 ion binding; GO:0043169 cation binding; GO:0046872 metal ion binding;…	PF02403; PF00587	Seryl-tRNA synthetase N-terminal domain; tRNA synthetase class II core domain (G, H, P, S and T)	J	COG0172	Seryl-tRNA synthetase
AID38458.1	88	K	2.679	0.0289786	Up	50S ribosomal protein L9 [Staphylococcus aureus]	--	1	2.91688e-23	139.61	2	TGEGGK(1)LFGSVSTK	-7.4371	1.702	1.2	0.915		0.52	0.43	Cytoplasmic	K02939	RP-L9, MRPL9, rplI; large subunit ribosomal protein L9	map03010 Ribosome	GO:0006412 translation; GO:0006518 peptide metabolic process; GO:0006807 nitrogen compound metabolic process; GO:0008152 metabolic process; GO:0009058 biosynthetic process; GO:0009059 macromolecule biosynthetic process; GO:0009987 cellular process; GO:0010467 gene expression; GO:0019538 protein metabolic process; GO:0034641 cellular nitrogen compound metabolic process; GO:0034645 cellular macromo…	GO:0005618 cell wall; GO:0005622 intracellular; GO:0005623 cell; GO:0005737 cytoplasm; GO:0005829 cytosol; GO:0005840 ribosome; GO:0005886 plasma membrane; GO:0015934 large ribosomal subunit; GO:0016020 membrane; GO:0022625 cytosolic large ribosomal subunit; GO:0022626 cytosolic ribosome; GO:0030312 external encapsulating structure; GO:0032991 protein-containing complex; GO:0043226 organelle; GO:…	GO:0003676 nucleic acid binding; GO:0003723 RNA binding; GO:0003735 structural constituent of ribosome; GO:0005198 structural molecule activity; GO:0005488 binding; GO:0019843 rRNA binding; GO:0070180 large ribosomal subunit rRNA binding; GO:0097159 organic cyclic compound binding; GO:1901363 heterocyclic compound binding;	PF01281; PF03948	Ribosomal protein L9, N-terminal domain; Ribosomal protein L9, C-terminal domain	J	COG0359	Ribosomal protein L9
AID38458.1	32	K	7.686	0.00191632	Up	50S ribosomal protein L9 [Staphylococcus aureus]	--	1	4.08122e-47	236.23	2	EVPVGYANNFLLK(1)K	-2.8211	1.669	1.544	1.076	0.164		0.208	Cytoplasmic	K02939	RP-L9, MRPL9, rplI; large subunit ribosomal protein L9	map03010 Ribosome	GO:0006412 translation; GO:0006518 peptide metabolic process; GO:0006807 nitrogen compound metabolic process; GO:0008152 metabolic process; GO:0009058 biosynthetic process; GO:0009059 macromolecule biosynthetic process; GO:0009987 cellular process; GO:0010467 gene expression; GO:0019538 protein metabolic process; GO:0034641 cellular nitrogen compound metabolic process; GO:0034645 cellular macromo…	GO:0005618 cell wall; GO:0005622 intracellular; GO:0005623 cell; GO:0005737 cytoplasm; GO:0005829 cytosol; GO:0005840 ribosome; GO:0005886 plasma membrane; GO:0015934 large ribosomal subunit; GO:0016020 membrane; GO:0022625 cytosolic large ribosomal subunit; GO:0022626 cytosolic ribosome; GO:0030312 external encapsulating structure; GO:0032991 protein-containing complex; GO:0043226 organelle; GO:…	GO:0003676 nucleic acid binding; GO:0003723 RNA binding; GO:0003735 structural constituent of ribosome; GO:0005198 structural molecule activity; GO:0005488 binding; GO:0019843 rRNA binding; GO:0070180 large ribosomal subunit rRNA binding; GO:0097159 organic cyclic compound binding; GO:1901363 heterocyclic compound binding;	PF01281; PF03948	Ribosomal protein L9, N-terminal domain; Ribosomal protein L9, C-terminal domain	J	COG0359	Ribosomal protein L9
AID38458.1	96	K	2.248	0.0297508	Up	50S ribosomal protein L9 [Staphylococcus aureus]	--	1	9.89696e-119	285.28	2	LFGSVSTK(1)QIAEALK	-1.6733	1.498	1.495	1.034	0.39	0.554	0.847	Cytoplasmic	K02939	RP-L9, MRPL9, rplI; large subunit ribosomal protein L9	map03010 Ribosome	GO:0006412 translation; GO:0006518 peptide metabolic process; GO:0006807 nitrogen compound metabolic process; GO:0008152 metabolic process; GO:0009058 biosynthetic process; GO:0009059 macromolecule biosynthetic process; GO:0009987 cellular process; GO:0010467 gene expression; GO:0019538 protein metabolic process; GO:0034641 cellular nitrogen compound metabolic process; GO:0034645 cellular macromo…	GO:0005618 cell wall; GO:0005622 intracellular; GO:0005623 cell; GO:0005737 cytoplasm; GO:0005829 cytosol; GO:0005840 ribosome; GO:0005886 plasma membrane; GO:0015934 large ribosomal subunit; GO:0016020 membrane; GO:0022625 cytosolic large ribosomal subunit; GO:0022626 cytosolic ribosome; GO:0030312 external encapsulating structure; GO:0032991 protein-containing complex; GO:0043226 organelle; GO:…	GO:0003676 nucleic acid binding; GO:0003723 RNA binding; GO:0003735 structural constituent of ribosome; GO:0005198 structural molecule activity; GO:0005488 binding; GO:0019843 rRNA binding; GO:0070180 large ribosomal subunit rRNA binding; GO:0097159 organic cyclic compound binding; GO:1901363 heterocyclic compound binding;	PF01281; PF03948	Ribosomal protein L9, N-terminal domain; Ribosomal protein L9, C-terminal domain	J	COG0359	Ribosomal protein L9
AID38460.1	130	K	0.533	0.0439629	Down	Adenylosuccinate synthetase [Staphylococcus aureus]	--	1	0.00114299	77.358	2	K(1)GIGPAYVDK	-7.74	0.86	0.865	0.43	1.37	1.284	1.387	Cytoplasmic	K01939	purA, ADSS; adenylosuccinate synthase [EC:6.3.4.4]	map00230 Purine metabolism; map00250 Alanine, aspartate and glutamate metabolism; map01100 Metabolic pathways	GO:0006139 nucleobase-containing compound metabolic process; GO:0006163 purine nucleotide metabolic process; GO:0006164 purine nucleotide biosynthetic process; GO:0006167 AMP biosynthetic process; GO:0006725 cellular aromatic compound metabolic process; GO:0006753 nucleoside phosphate metabolic process; GO:0006793 phosphorus metabolic process; GO:0006796 phosphate-containing compound metabolic pr…	GO:0005622 intracellular; GO:0005623 cell; GO:0005737 cytoplasm;	GO:0003824 catalytic activity; GO:0004019 adenylosuccinate synthase activity; GO:0016874 ligase activity; GO:0016879 ligase activity, forming carbon-nitrogen bonds;	PF00709	Adenylosuccinate synthetase	F	COG0104	Adenylosuccinate synthase
AID38460.1	197	K	0.595	0.0192165	Down	Adenylosuccinate synthetase [Staphylococcus aureus]	--	1	0.00069626	69.276	2	LK(1)EFVTDTSK	-6.3319	0.807	0.923	0.682	1.321		1.381	Cytoplasmic	K01939	purA, ADSS; adenylosuccinate synthase [EC:6.3.4.4]	map00230 Purine metabolism; map00250 Alanine, aspartate and glutamate metabolism; map01100 Metabolic pathways	GO:0006139 nucleobase-containing compound metabolic process; GO:0006163 purine nucleotide metabolic process; GO:0006164 purine nucleotide biosynthetic process; GO:0006167 AMP biosynthetic process; GO:0006725 cellular aromatic compound metabolic process; GO:0006753 nucleoside phosphate metabolic process; GO:0006793 phosphorus metabolic process; GO:0006796 phosphate-containing compound metabolic pr…	GO:0005622 intracellular; GO:0005623 cell; GO:0005737 cytoplasm;	GO:0003824 catalytic activity; GO:0004019 adenylosuccinate synthase activity; GO:0016874 ligase activity; GO:0016879 ligase activity, forming carbon-nitrogen bonds;	PF00709	Adenylosuccinate synthetase	F	COG0104	Adenylosuccinate synthase
AID38462.1	262	K	0.494	0.0358437	Down	transcriptional regulatory protein WalK [Staphylococcus aureus]	--	1	1.86267e-82	233.7	2	VQEAQANTESEK(1)R	-4.8495	0.78	0.524		1.244	1.586	1.133	CytoplasmicMembrane	K07652	vicK; two-component system, OmpR family, sensor histidine kinase VicK [EC:2.7.13.3]	map02020 Two-component system				PF00672; PF13426; PF00512; PF02518	HAMP domain; PAS domain; His Kinase A (phospho-acceptor) domain; Histidine kinase-, DNA gyrase B-, and HSP90-like ATPase	T	COG5002	Signal transduction histidine kinase
AID38470.1	182	K	2.337	0.0209758	Up	hypothetical protein SAXN108_0029 [Staphylococcus aureus]	--	1	0.000265301	130.31	2	EYPINESK(1)R	-4.9641	1.231	1.652	1.219	0.64	0.366	0.749	Unknown	K09968	K09968; uncharacterized protein							O	COG3680	Uncharacterized protein conserved in bacteria
AID38487.1	219	K	0.612	0.00236614	Down	penicillin-binding protein 2 prime [Staphylococcus aureus]	--	1	0.000491062	80.623	2	K(1)MDEYLSDFAK	-5.2391	0.804	0.685	0.855	1.304	1.205	1.323	CytoplasmicMembrane	K02545	mecA; penicillin-binding protein 2 prime [EC:3.4.16.4]	map00550 Peptidoglycan biosynthesis; map01100 Metabolic pathways; map01501 beta-Lactam resistance				PF05223; PF03717; PF00905	NTF2-like N-terminal transpeptidase domain; Penicillin-binding Protein dimerisation domain; Penicillin binding protein transpeptidase domain	M	COG0768	Cell division protein FtsI/penicillin-binding protein 2
AID38490.1	123	K	0.635	0.0255062	Down	MarR family regulatory protein [Staphylococcus aureus]	--	1	5.46232e-36	183.27	2	VSSILSIIK(1)K	-6.6918	0.861	0.912	0.615	1.143	1.378	1.242	Cytoplasmic				GO:0006355 regulation of transcription, DNA-templated; GO:0009889 regulation of biosynthetic process; GO:0010468 regulation of gene expression; GO:0010556 regulation of macromolecule biosynthetic process; GO:0019219 regulation of nucleobase-containing compound metabolic process; GO:0019222 regulation of metabolic process; GO:0031323 regulation of cellular metabolic process; GO:0031326 regulation …		GO:0003676 nucleic acid binding; GO:0003677 DNA binding; GO:0005488 binding; GO:0097159 organic cyclic compound binding; GO:1901363 heterocyclic compound binding;	PF01047	MarR family	K	COG1940	Transcriptional regulator/sugar kinase
AID38511.1	323	K	3.759	0.0343596	Up	putative restriction enzyme [Staphylococcus aureus]	--	1	1.69767e-07	92.747	2	NVILQGPPGVGK(1)TFLAK	-5.5389	0.824	1.43	1.473		0.214	0.447	CytoplasmicMembrane	K07452	mcrB; 5-methylcytosine-specific restriction enzyme B [EC:3.1.21.-]		GO:0006139 nucleobase-containing compound metabolic process; GO:0006259 DNA metabolic process; GO:0006308 DNA catabolic process; GO:0006725 cellular aromatic compound metabolic process; GO:0006807 nitrogen compound metabolic process; GO:0008152 metabolic process; GO:0009056 catabolic process; GO:0009057 macromolecule catabolic process; GO:0009987 cellular process; GO:0019439 aromatic compound cat…		GO:0003676 nucleic acid binding; GO:0003677 DNA binding; GO:0003824 catalytic activity; GO:0003924 GTPase activity; GO:0004518 nuclease activity; GO:0004519 endonuclease activity; GO:0004520 endodeoxyribonuclease activity; GO:0004536 deoxyribonuclease activity; GO:0005488 binding; GO:0015666 restriction endodeoxyribonuclease activity; GO:0016462 pyrophosphatase activity; GO:0016787 hydrolase acti…	PF07728	AAA domain (dynein-related subfamily)	V	COG4127	Uncharacterized conserved protein
AID38516.1	17	K	1.581	0.0209811	Up	hypothetical protein SAXN108_0075 [Staphylococcus aureus]	--	1	0.00167826	65.404	2	IFK(1)SSLPK	-7.9469	1.019	1.128	1.195	0.625	0.784		CytoplasmicMembrane
AID38522.1	112	K	4.346	0.00598019	Up	tRNA dihydrouridine synthase [Staphylococcus aureus]	--	1	1.03962e-14	128.41	2	GIDLNMGCPVANVAK(1)K	-1.9225		1.358	1.658	0.366		0.328	Cytoplasmic									J	COG0042	tRNA-dihydrouridine synthase
AID38538.1	199	K	0.504	0.0124465	Down	HTH-type transcriptional regulator SarS [Staphylococcus aureus]	--	1	0.0101601	88.35	2	ALNNLK(1)K	-4.9386	0.786		0.58	1.456	1.239	1.368	Cytoplasmic				GO:0006355 regulation of transcription, DNA-templated; GO:0009889 regulation of biosynthetic process; GO:0010468 regulation of gene expression; GO:0010556 regulation of macromolecule biosynthetic process; GO:0019219 regulation of nucleobase-containing compound metabolic process; GO:0019222 regulation of metabolic process; GO:0031323 regulation of cellular metabolic process; GO:0031326 regulation …	GO:0005622 intracellular; GO:0005623 cell; GO:0005737 cytoplasm;	GO:0001067 regulatory region nucleic acid binding; GO:0003676 nucleic acid binding; GO:0003677 DNA binding; GO:0005488 binding; GO:0097159 organic cyclic compound binding; GO:1901363 heterocyclic compound binding;			K	COG1846	Transcriptional regulators
AID38553.1	136	K	12.876	2.67258e-05	Up	hypothetical protein SAXN108_0112 [Staphylococcus aureus]	--	1	3.79635e-86	202.72	2	LVSTSDTTTIQK(1)SK	-5.2033	1.711	2.032	1.433	0.149	0.121	0.132	CytoplasmicMembrane
AID38554.1	54	K	0.597	0.0136843	Down	putative short chain dehydrogenase [Staphylococcus aureus]	--	1	1.371e-22	192.14	2	LSSDGTK(1)AIAIK	-7.0099	0.8	0.883	0.592	1.178	1.314	1.32	Cytoplasmic	K03366	butA, budC; meso-butanediol dehydrogenase / (S,S)-butanediol dehydrogenase / diacetyl reductase [EC:1.1.1.- 1.1.1.76 1.1.1.304]	map00650 Butanoate metabolism				PF13561	Enoyl-(Acyl carrier protein) reductase	IQ	COG1028	Dehydrogenases with different specificities (related to short-chain alcohol dehydrogenases)
AID38565.1	193	K	2.447	0.0203001	Up	Deoxyribose-phosphate aldolase [Staphylococcus aureus]	--	1	1.56808e-48	199.84	2	NLEDFNK(1)MVEAGATR	-1.0609	2.005	1.092	1.178	0.437	0.639	0.671	Cytoplasmic	K01619	deoC, DERA; deoxyribose-phosphate aldolase [EC:4.1.2.4]	map00030 Pentose phosphate pathway; map01100 Metabolic pathways	GO:0005975 carbohydrate metabolic process; GO:0006139 nucleobase-containing compound metabolic process; GO:0006725 cellular aromatic compound metabolic process; GO:0006753 nucleoside phosphate metabolic process; GO:0006793 phosphorus metabolic process; GO:0006796 phosphate-containing compound metabolic process; GO:0006807 nitrogen compound metabolic process; GO:0008152 metabolic process; GO:00090…		GO:0003824 catalytic activity; GO:0004139 deoxyribose-phosphate aldolase activity; GO:0016829 lyase activity; GO:0016830 carbon-carbon lyase activity; GO:0016832 aldehyde-lyase activity;	PF01791	DeoC/LacD family aldolase	F	COG0274	Deoxyribose-phosphate aldolase
AID38575.1	764	K	3.026	0.00466547	Up	Alcohol dehydrogenase; Acetaldehyde dehydrogenase [Staphylococcus aureus]	--	1	0.00129249	74.849	2	DPQK(1)HALFPK	-8.5562		1.78	1.769	0.542	0.631		Cytoplasmic	K04072	adhE; acetaldehyde dehydrogenase / alcohol dehydrogenase [EC:1.2.1.10 1.1.1.1]	map00010 Glycolysis / Gluconeogenesis; map00071 Fatty acid degradation; map00350 Tyrosine metabolism; map00620 Pyruvate metabolism; map00625 Chloroalkane and chloroalkene degradation; map00626 Naphthalene degradation; map00650 Butanoate metabolism; map01100 Metabolic pathways; map01110 Biosynthesis of secondary metabolites; map01120 Microbial metabolism in diverse environments; map01130 Biosynthe…						C	COG1454	Alcohol dehydrogenase, class IV
AID38575.1	587	K	2.234	0.0210299	Up	Alcohol dehydrogenase; Acetaldehyde dehydrogenase [Staphylococcus aureus]	--	1	0.0119453	78.178	2	FLDIGK(1)R	-8.319	1.262	1.864	1.268	0.603		0.708	Cytoplasmic	K04072	adhE; acetaldehyde dehydrogenase / alcohol dehydrogenase [EC:1.2.1.10 1.1.1.1]	map00010 Glycolysis / Gluconeogenesis; map00071 Fatty acid degradation; map00350 Tyrosine metabolism; map00620 Pyruvate metabolism; map00625 Chloroalkane and chloroalkene degradation; map00626 Naphthalene degradation; map00650 Butanoate metabolism; map01100 Metabolic pathways; map01110 Biosynthesis of secondary metabolites; map01120 Microbial metabolism in diverse environments; map01130 Biosynthe…						C	COG1454	Alcohol dehydrogenase, class IV
AID38575.1	581	K	1.851	0.0460186	Up	Alcohol dehydrogenase; Acetaldehyde dehydrogenase [Staphylococcus aureus]	--	1	2.52049e-05	133.98	2	QK(1)FLDIGK	-6.5274	1.107	1.747	1.22	0.706		0.761	Cytoplasmic	K04072	adhE; acetaldehyde dehydrogenase / alcohol dehydrogenase [EC:1.2.1.10 1.1.1.1]	map00010 Glycolysis / Gluconeogenesis; map00071 Fatty acid degradation; map00350 Tyrosine metabolism; map00620 Pyruvate metabolism; map00625 Chloroalkane and chloroalkene degradation; map00626 Naphthalene degradation; map00650 Butanoate metabolism; map01100 Metabolic pathways; map01110 Biosynthesis of secondary metabolites; map01120 Microbial metabolism in diverse environments; map01130 Biosynthe…						C	COG1454	Alcohol dehydrogenase, class IV
AID38577.1	18	K	5.73	0.000120873	Up	capsular polysaccharide synthesis enzyme [Staphylococcus aureus]	--	1	4.34076e-08	131.22	2	PK(1)STISEK	-4.6123	1.669	1.635	1.251	0.23	0.294	0.271	CytoplasmicMembrane							PF13614	AAA domain	D	COG0489	ATPases involved in chromosome partitioning
AID38577.1	217	K	4.842	5.41888e-05	Up	capsular polysaccharide synthesis enzyme [Staphylococcus aureus]	--	1	3.58891e-72	199.51	2	VDK(1)SSSYYHYYGDE	-2.1035	1.489	1.625	1.331	0.277	0.345	0.296	CytoplasmicMembrane							PF13614	AAA domain	D	COG0489	ATPases involved in chromosome partitioning
AID38582.1	214	K	0.525	0.00539319	Down	Capsular polysaccharide synthesis enzyme Cap8G [Staphylococcus aureus]	--	1	9.76501e-49	233.14	2	EENIDNEK(1)NFK	-5.6448		0.772	0.612	1.309	1.361	1.281	Cytoplasmic	K01791	wecB; UDP-N-acetylglucosamine 2-epimerase (non-hydrolysing) [EC:5.1.3.14]	map00520 Amino sugar and nucleotide sugar metabolism; map01100 Metabolic pathways; map02020 Two-component system; map05111 Biofilm formation - Vibrio cholerae						G	COG0381	UDP-N-acetylglucosamine 2-epimerase
AID38585.1	123	K	34.707	0.000364786	Up	Capsular polysaccharide synthesis enzyme Cap8J [Staphylococcus aureus]	--	1	3.80343e-08	112.73	2	NLK(1)SHAPGEDVK	-8.3866	1.673	1.413	1.183	0.033	0.049		Cytoplasmic									S	COG0110	Acetyltransferase (isoleucine patch superfamily)
AID38587.1	128	K	2.687	0.0180738	Up	capsular polysaccharide synthesis enzyme [Staphylococcus aureus]	--	1	1.44722e-20	105.78	2	K(1)YSFVVYDIAPDNAIK	-4.7803	1.161	1.09	1.525	0.366	0.571		Cytoplasmic									M	COG0438	Glycosyltransferase
AID38588.1	123	K	3.108	0.0116243	Up	capsular polysaccharide synthesis enzyme [Staphylococcus aureus]	--	1	7.23153e-05	113.46	2	TK(1)ANVHTIR	-6.8759		1.275	1.379	0.377	0.477		CytoplasmicMembrane	K13012	wbqP; O-antigen biosynthesis protein WbqP							M	COG2148	Sugar transferases involved in lipopolysaccharide synthesis
AID38590.1	386	K	0.575	0.0141376	Down	capsular polysaccharide synthesis enzyme [Staphylococcus aureus]	--	1	0.000226601	69.276	2	NLSDSHFDK(1)MK	-5.6284	0.939	0.639	0.707	1.149	1.452	1.373	Cytoplasmic	K02472	wecC; UDP-N-acetyl-D-mannosaminuronic acid dehydrogenase [EC:1.1.1.336]	map00520 Amino sugar and nucleotide sugar metabolism; map01100 Metabolic pathways; map02020 Two-component system; map05111 Biofilm formation - Vibrio cholerae				PF03721; PF00984; PF03720	UDP-glucose/GDP-mannose dehydrogenase family, NAD binding domain; UDP-glucose/GDP-mannose dehydrogenase family, central domain; UDP-glucose/GDP-mannose dehydrogenase family, UDP binding domain	M	COG0677	UDP-N-acetyl-D-mannosaminuronate dehydrogenase
AID38592.1	82	K	15.098	0.00183109	Up	Heme-degrading monooxygenase IsdG [Staphylococcus aureus]	--	1	2.8495e-28	142.73	2	LK(1)SDDDGQQSPILSNK	-4.2503		1.694	1.688	0.125		0.099	Cytoplasmic	K07145	isdG, isdI; heme oxygenase (staphylobilin-producing) [EC:1.14.99.48]	map00860 Porphyrin and chlorophyll metabolism; map01110 Biosynthesis of secondary metabolites				PF03992	Antibiotic biosynthesis monooxygenase	C	COG2329	Uncharacterized enzyme involved in biosynthesis of extracellular polysaccharides
AID38596.1	44	K	0.6	0.00419305	Down	hypothetical protein SAXN108_0155 [Staphylococcus aureus]	--	1	1.94729e-05	84.699	4	ILHTNDEK(1)HIHILK(1)PK	-7.6264	0.723	0.801	0.838	1.13	1.36	1.449	Cytoplasmic
AID38596.1	46	K	2.456	0.0363963	Up	hypothetical protein SAXN108_0155 [Staphylococcus aureus]	--	1	2.40819e-16	140.01	2	PK(1)DVVLDVDTIK	-5.8194	1.333	1.334	0.767		0.446	0.486	Cytoplasmic
AID38596.1	38	K	5.921	0.0012953	Up	hypothetical protein SAXN108_0155 [Staphylococcus aureus]	--	1	1.93426e-36	191.95	4	ILHTNDEK(1)HIHILK(1)PK	-7.6264	1.053	1.107	2.02	0.251	0.243	0.212	Cytoplasmic
AID38597.1	169	K	1.628	0.0114243	Up	hypothetical protein SAXN108_0156 [Staphylococcus aureus]	--	1	1.47698e-30	191.55	2	AVDTPIDGIEK(1)L	-5.0882	1.264	1.291	1.095	0.618	0.755	0.869	Cytoplasmic
AID38597.1	130	K	3.152	0.0451719	Up	hypothetical protein SAXN108_0156 [Staphylococcus aureus]	--	1	9.78272e-30	220.34	3	NSVHYEEVPEVEFK(1)R	-2.177	1.44	1.506	1.426	0.203	0.945	0.239	Cytoplasmic
AID38598.1	161	K	0.602	0.0334814	Down	ABC transporter ATP-binding subunit [Staphylococcus aureus]	--	1	1.55518e-14	142.71	2	YK(1)LQDQLVQLK	-4.9737	0.901	0.866	0.546	1.251	1.391	1.201	CytoplasmicMembrane	K02049	ABC.SN.A; NitT/TauT family transport system ATP-binding protein					PF00005	ABC transporter	P	COG1116	ABC-type nitrate/sulfonate/bicarbonate transport system, ATPase component
AID38616.1	442	K	2.369	0.000142243	Up	PTS system, glucose-specific IIC component/ PTS system, glucose-specific IIB component/ PTS system, glucose-specific IIA component [Staphylococcus aureus]	--	1	3.03408e-11	147.72	2	ANIK(1)HLDACITR	-3.775	1.289	1.259	1.518	0.584	0.557	0.575	CytoplasmicMembrane	K20118	PTS-Glc1-EIIC, ptsG, glcA, glcB; PTS system, glucose-specific IIC component	map00010 Glycolysis / Gluconeogenesis; map00520 Amino sugar and nucleotide sugar metabolism; map01100 Metabolic pathways; map02060 Phosphotransferase system (PTS)	GO:0006810 transport; GO:0008643 carbohydrate transport; GO:0009401 phosphoenolpyruvate-dependent sugar phosphotransferase system; GO:0034219 carbohydrate transmembrane transport; GO:0051179 localization; GO:0051234 establishment of localization; GO:0055085 transmembrane transport; GO:0071702 organic substance transport;	GO:0005623 cell; GO:0005886 plasma membrane; GO:0016020 membrane; GO:0071944 cell periphery;	GO:0003824 catalytic activity; GO:0005215 transporter activity; GO:0015144 carbohydrate transmembrane transporter activity; GO:0016740 transferase activity; GO:0016772 transferase activity, transferring phosphorus-containing groups; GO:0016773 phosphotransferase activity, alcohol group as acceptor; GO:0022804 active transmembrane transporter activity; GO:0022857 transmembrane transporter activity…	PF00367; PF00358	phosphotransferase system, EIIB; phosphoenolpyruvate-dependent sugar phosphotransferase system, EIIA 1	G	COG2190	Phosphotransferase system IIA components
AID38628.1	123	K	1.607	0.0060824	Up	putative phosphodiesterase [Staphylococcus aureus]	--	1	1.78834e-92	204.33	2	TFK(1)YSAEGPQGLLTDK	-3.1566	1.203	1.305	1.137	0.643	0.845	0.78	Cytoplasmic	K01118	acpD, azoR; FMN-dependent NADH-azoreductase [EC:1.7.1.17]		GO:0006082 organic acid metabolic process; GO:0006629 lipid metabolic process; GO:0006631 fatty acid metabolic process; GO:0008152 metabolic process; GO:0009987 cellular process; GO:0019752 carboxylic acid metabolic process; GO:0032787 monocarboxylic acid metabolic process; GO:0043436 oxoacid metabolic process; GO:0044237 cellular metabolic process; GO:0044238 primary metabolic process; GO:004425…		GO:0003824 catalytic activity; GO:0008081 phosphoric diester hydrolase activity; GO:0008770 [acyl-carrier-protein] phosphodiesterase activity; GO:0016787 hydrolase activity; GO:0016788 hydrolase activity, acting on ester bonds; GO:0042578 phosphoric ester hydrolase activity; GO:0140096 catalytic activity, acting on a protein;	PF02525	Flavodoxin-like fold	C	COG1182	Acyl carrier protein phosphodiesterase
AID38642.1	435	K	2.551	0.0464119	Up	formate acetyltransferase [Staphylococcus aureus]	--	1	8.68534e-74	236.34	2	ANLAK(1)TLLYAINGGK	-4.4825	1.244	1.78	2.043	0.341	0.591	1.054	Cytoplasmic	K00656	E2.3.1.54, pflD; formate C-acetyltransferase [EC:2.3.1.54]	map00620 Pyruvate metabolism; map00640 Propanoate metabolism; map00650 Butanoate metabolism; map01100 Metabolic pathways; map01120 Microbial metabolism in diverse environments	GO:0006082 organic acid metabolic process; GO:0006520 cellular amino acid metabolic process; GO:0006566 threonine metabolic process; GO:0006567 threonine catabolic process; GO:0006807 nitrogen compound metabolic process; GO:0008152 metabolic process; GO:0009056 catabolic process; GO:0009063 cellular amino acid catabolic process; GO:0009066 aspartate family amino acid metabolic process; GO:0009068…		GO:0003824 catalytic activity; GO:0008861 formate C-acetyltransferase activity; GO:0016407 acetyltransferase activity; GO:0016408 C-acyltransferase activity; GO:0016453 C-acetyltransferase activity; GO:0016740 transferase activity; GO:0016746 transferase activity, transferring acyl groups; GO:0016747 transferase activity, transferring acyl groups other than amino-acyl groups;	PF01228	Glycine radical	C	COG1882	Pyruvate-formate lyase
AID38642.1	667	K	2.021	0.0246561	Up	formate acetyltransferase [Staphylococcus aureus]	--	1	3.80585e-125	270.91	2	DGISNTFSIVPK(1)SLGK	-2.3337	1.428	1.705	1.503	0.492	0.848	0.954	Cytoplasmic	K00656	E2.3.1.54, pflD; formate C-acetyltransferase [EC:2.3.1.54]	map00620 Pyruvate metabolism; map00640 Propanoate metabolism; map00650 Butanoate metabolism; map01100 Metabolic pathways; map01120 Microbial metabolism in diverse environments	GO:0006082 organic acid metabolic process; GO:0006520 cellular amino acid metabolic process; GO:0006566 threonine metabolic process; GO:0006567 threonine catabolic process; GO:0006807 nitrogen compound metabolic process; GO:0008152 metabolic process; GO:0009056 catabolic process; GO:0009063 cellular amino acid catabolic process; GO:0009066 aspartate family amino acid metabolic process; GO:0009068…		GO:0003824 catalytic activity; GO:0008861 formate C-acetyltransferase activity; GO:0016407 acetyltransferase activity; GO:0016408 C-acyltransferase activity; GO:0016453 C-acetyltransferase activity; GO:0016740 transferase activity; GO:0016746 transferase activity, transferring acyl groups; GO:0016747 transferase activity, transferring acyl groups other than amino-acyl groups;	PF01228	Glycine radical	C	COG1882	Pyruvate-formate lyase
AID38642.1	6	K	2.381	0.00309933	Up	formate acetyltransferase [Staphylococcus aureus]	--	1	6.76015e-44	153.18	3	MLETNK(1)NHATAWQGFK	-5.1483	1.549	1.252	1.83	0.598	0.593	0.754	Cytoplasmic	K00656	E2.3.1.54, pflD; formate C-acetyltransferase [EC:2.3.1.54]	map00620 Pyruvate metabolism; map00640 Propanoate metabolism; map00650 Butanoate metabolism; map01100 Metabolic pathways; map01120 Microbial metabolism in diverse environments	GO:0006082 organic acid metabolic process; GO:0006520 cellular amino acid metabolic process; GO:0006566 threonine metabolic process; GO:0006567 threonine catabolic process; GO:0006807 nitrogen compound metabolic process; GO:0008152 metabolic process; GO:0009056 catabolic process; GO:0009063 cellular amino acid catabolic process; GO:0009066 aspartate family amino acid metabolic process; GO:0009068…		GO:0003824 catalytic activity; GO:0008861 formate C-acetyltransferase activity; GO:0016407 acetyltransferase activity; GO:0016408 C-acyltransferase activity; GO:0016453 C-acetyltransferase activity; GO:0016740 transferase activity; GO:0016746 transferase activity, transferring acyl groups; GO:0016747 transferase activity, transferring acyl groups other than amino-acyl groups;	PF01228	Glycine radical	C	COG1882	Pyruvate-formate lyase
AID38657.1	105	K	1.571	0.0459179	Up	hypothetical protein SAXN108_0216 [Staphylococcus aureus]	--	1	4.42135e-53	215.61	2	DTK(1)HNQAVVLQQLLNT	-3.9296	1.193	1.066	1.341	0.584	0.727	0.981	Unknown									S	COG3189	Uncharacterized conserved protein
AID38657.1	12	K	0.574	0.0228986	Down	hypothetical protein SAXN108_0216 [Staphylococcus aureus]	--	1	2.10795e-08	105.94	2	IYDNK(1)DNTDAIR	-2.9287	0.983	0.619	0.649	1.337	1.431	1.156	Unknown									S	COG3189	Uncharacterized conserved protein
AID38659.1	49	K	2.091	0.00198703	Up	flavohemoprotein [Staphylococcus aureus]	--	1	3.1716e-67	230.23	3	AHPELLNMFNQTNQK(1)R	-5.3021	1.494	1.123	1.409	0.708	0.591	0.626	Cytoplasmic	K05916	hmp, YHB1; nitric oxide dioxygenase [EC:1.14.12.17]	map05132 Salmonella infection	GO:0001505 regulation of neurotransmitter levels; GO:0006807 nitrogen compound metabolic process; GO:0006950 response to stress; GO:0008152 metabolic process; GO:0009056 catabolic process; GO:0009987 cellular process; GO:0017144 drug metabolic process; GO:0033554 cellular response to stress; GO:0034641 cellular nitrogen compound metabolic process; GO:0042133 neurotransmitter metabolic process; GO…	GO:0005622 intracellular; GO:0005623 cell;	GO:0000166 nucleotide binding; GO:0003824 catalytic activity; GO:0005488 binding; GO:0008941 nitric oxide dioxygenase activity; GO:0016491 oxidoreductase activity; GO:0016705 oxidoreductase activity, acting on paired donors, with incorporation or reduction of molecular oxygen; GO:0016708 oxidoreductase activity, acting on paired donors, with incorporation or reduction of molecular oxygen, NAD(P)H…	PF00042; PF00970; PF00175	Globin; Oxidoreductase FAD-binding domain; Oxidoreductase NAD-binding domain	C	COG1018	Flavodoxin reductases (ferredoxin-NADPH reductases) family 1
AID38662.1	423	K	2.185	0.00829803	Up	PTS system, maltose and glucose-specific IIC component / PTS system, maltose and lucose-specific IIB component [Staphylococcus aureus]	--	1	2.31962e-37	151.52	2	EDK(1)AAAQQVEATER	-2.6081	1.892	1.607	1.162	0.746	0.621	0.766	CytoplasmicMembrane	K02791	PTS-MalGlc-EIIC, malX; PTS system, maltose/glucose-specific IIC component	map00010 Glycolysis / Gluconeogenesis; map00500 Starch and sucrose metabolism; map00520 Amino sugar and nucleotide sugar metabolism; map01100 Metabolic pathways; map02060 Phosphotransferase system (PTS)	GO:0006810 transport; GO:0008643 carbohydrate transport; GO:0009401 phosphoenolpyruvate-dependent sugar phosphotransferase system; GO:0034219 carbohydrate transmembrane transport; GO:0051179 localization; GO:0051234 establishment of localization; GO:0055085 transmembrane transport; GO:0071702 organic substance transport;	GO:0005623 cell; GO:0005886 plasma membrane; GO:0016020 membrane; GO:0071944 cell periphery;	GO:0003824 catalytic activity; GO:0005215 transporter activity; GO:0015144 carbohydrate transmembrane transporter activity; GO:0016740 transferase activity; GO:0016772 transferase activity, transferring phosphorus-containing groups; GO:0016773 phosphotransferase activity, alcohol group as acceptor; GO:0022804 active transmembrane transporter activity; GO:0022857 transmembrane transporter activity…	PF00367	phosphotransferase system, EIIB	G	COG1264	Phosphotransferase system IIB components
AID38678.1	316	K	1.681	0.0253067	Up	putative CDP-Glycerol:Poly(glycerophosphate) glycerophosphotransferase [Staphylococcus aureus]	--	1	2.9539e-16	174.23	3	K(1)GGPFIDSLNHR	-7.9984	1.374	1.357	0.943	0.688	0.846	0.652	CytoplasmicMembrane	K18704	tarL; CDP-ribitol ribitolphosphotransferase / teichoic acid ribitol-phosphate polymerase [EC:2.7.8.14 2.7.8.47]							M	COG1887	Putative glycosyl/glycerophosphate transferases involved in teichoic acid biosynthesis TagF/TagB/EpsJ/RodC
AID38678.1	389	K	0.635	0.0286498	Down	putative CDP-Glycerol:Poly(glycerophosphate) glycerophosphotransferase [Staphylococcus aureus]	--	1	0.00068765	72.365	2	K(1)VILFAPTFR	-7.3526	0.898	0.841	0.682		1.345	1.196	CytoplasmicMembrane	K18704	tarL; CDP-ribitol ribitolphosphotransferase / teichoic acid ribitol-phosphate polymerase [EC:2.7.8.14 2.7.8.47]							M	COG1887	Putative glycosyl/glycerophosphate transferases involved in teichoic acid biosynthesis TagF/TagB/EpsJ/RodC
AID38673.1	45	K	0.573	0.0467429	Down	putative CDP-Glycerol:Poly(glycerophosphate) glycerophosphotransferase [Staphylococcus aureus]	--	1	5.62831e-18	170.22	2	NLTETK(1)TLEANEMK	-6.693	0.838		0.651		1.312	1.287	CytoplasmicMembrane	K18704	tarL; CDP-ribitol ribitolphosphotransferase / teichoic acid ribitol-phosphate polymerase [EC:2.7.8.14 2.7.8.47]							M	COG1887	Putative glycosyl/glycerophosphate transferases involved in teichoic acid biosynthesis TagF/TagB/EpsJ/RodC
AID38677.1	104	K	9.413	0.0269899	Up	putative zinc-binding dehydrogenase [Staphylococcus aureus]	--	1	2.52517e-83	212.78	2	DDVIAENYLK(1)SSYFR	-2.2788	1.38	1.004	1.993		0.058	0.252	Cytoplasmic	K05352	tarJ; ribitol-5-phosphate 2-dehydrogenase (NADP+) [EC:1.1.1.405]	map00040 Pentose and glucuronate interconversions; map01100 Metabolic pathways				PF08240	Alcohol dehydrogenase GroES-like domain	E	COG1063	Threonine dehydrogenase and related Zn-dependent dehydrogenases
AID38678.1	542	K	1.543	0.00413796	Up	putative CDP-Glycerol:Poly(glycerophosphate) glycerophosphotransferase [Staphylococcus aureus]	--	1	4.08161e-05	99.855	3	VIPFLDK(1)HFK	-6.0109	1.087	1.3	1.159	0.689	0.804	0.805	CytoplasmicMembrane	K18704	tarL; CDP-ribitol ribitolphosphotransferase / teichoic acid ribitol-phosphate polymerase [EC:2.7.8.14 2.7.8.47]							M	COG1887	Putative glycosyl/glycerophosphate transferases involved in teichoic acid biosynthesis TagF/TagB/EpsJ/RodC
AID38679.1	74	K	0.648	0.0073099	Down	putative glycosyl transferase [Staphylococcus aureus]	--	1	1.80819e-118	277.21	2	VSQLETNSGGPGK(1)PR	-4.6988	0.822	0.865	0.724	1.283	1.353	1.082	Cytoplasmic	K22708	tarS; poly(ribitol-phosphate) beta-N-acetylglucosaminyltransferase [EC:2.4.1.355]							M	COG1215	Glycosyltransferases, probably involved in cell wall biogenesis
AID38694.1	34	K	0.591	0.0149691	Down	hypothetical protein SAXN108_0253 [Staphylococcus aureus]	--	1	8.25264e-05	113.1	2	LLVGQHK(1)R	-5.9613		0.778	0.683		1.245	1.229	Cytoplasmic
AID38701.1	328	K	0.647	0.036196	Down	hypothetical protein SAXN108_0260 [Staphylococcus aureus]	--	0.999999	0.000310195	65.408	3	IK(1)GTNTLEDDKLK	-8.5969	0.768		0.841	1.038	1.314	1.381	Unknown
AID38742.1	16	K	1.941	0.001949	Up	RpiR family transcriptional regulator [Staphylococcus aureus]	--	1	3.56625e-06	152.17	2	YQHLFTK(1)TDK	-3.4351	1.268	1.223	1.242	0.544	0.749	0.63	Unknown							PF01418; PF01380	Helix-turn-helix domain, rpiR family; SIS domain	K	COG1737	Transcriptional regulators
AID38749.1	137	K	31.121	2.37666e-05	Up	hypothetical protein SAXN108_0308 [Staphylococcus aureus]	--	1	2.83068e-20	162.21	2	YQK(1)NNTEFITK	-5.4689	1.355	1.527	1.366	0.042		0.049	Unknown							PF02452	PemK-like protein	T	COG2337	Growth inhibitor
AID38752.1	270	K	4.733	3.29105e-05	Up	hypothetical protein SAXN108_0311 [Staphylococcus aureus]	--	1	7.93214e-22	179.95	2	IVTK(1)ESDYGLR	-6.0225	1.409	1.771	1.52	0.31	0.348	0.335	Cytoplasmic							PF08797	HIRAN domain
AID38752.1	258	K	1.779	0.0151977	Up	hypothetical protein SAXN108_0311 [Staphylococcus aureus]	--	1	5.72692e-05	127.93	2	YK(1)TLDYLEEK	-5.3453	1.203	1.304	1.056	0.593	0.742		Cytoplasmic							PF08797	HIRAN domain
AID38752.1	116	K	8.088	0.00089573	Up	hypothetical protein SAXN108_0311 [Staphylococcus aureus]	--	1	4.73311e-44	193.23	3	NK(1)ETIISNDCLPINDDEQTK	-6.3894	1.769	1.335	1.227	0.164		0.193	Cytoplasmic							PF08797	HIRAN domain
AID38752.1	266	K	8.78	0.00246482	Up	hypothetical protein SAXN108_0311 [Staphylococcus aureus]	--	1	1.76528e-30	212.27	2	TLDYLEEK(1)IVTK	-5.0003	1.844	1.516	1.052	0.15	0.185		Cytoplasmic							PF08797	HIRAN domain
AID38757.1	19	K	0.49	0.00498854	Down	hypothetical protein SAXN108_0316 [Staphylococcus aureus]	--	1	0.00077545	142.04	2	HVSDLK(1)K	-3.7721	0.828	0.726	0.559	1.345	1.608	1.36	Unknown
AID38757.1	13	K	0.655	0.0407974	Down	hypothetical protein SAXN108_0316 [Staphylococcus aureus]	--	1	0.00682541	113.7	2	K(1)HVSDLK	-3.0668	0.792	0.72	0.974		1.343	1.186	Unknown
AID38758.1	38	K	2.453	0.000509934	Up	Phage antirepressor protein [Staphylococcus aureus]	--	1	4.22589e-10	150.21	3	ELHQALEVK(1)TR	-5.4706	1.051	1.237	1.325	0.497	0.443	0.533	Cytoplasmic	K07741	antB; anti-repressor protein							K	COG3645	Uncharacterized phage-encoded protein
AID40407.1	234	K	0.482	0.00150299	Down	Phage antirepressor protein [Staphylococcus aureus]	--	1	8.52469e-40	199.59	2	VTGK(1)GQQYFVNK	-5.6978	0.833	0.699	0.806	1.822	1.397	1.636	Cytoplasmic	K07741	antB; anti-repressor protein							K	COG3645	Uncharacterized phage-encoded protein
AID40401.1	179	K	1.649	0.00737691	Up	hypothetical protein SAXN108_1960 [Staphylococcus aureus]	--	1	2.49933e-06	158.57	2	ESGFAEK(1)YQK	-6.9692	1.131	1.16	1.097	0.566	0.8	0.689	Unknown
AID40398.1	214	K	2.293	0.00457874	Up	Phage replication initiation protein [Staphylococcus aureus]	--	1	6.5005e-05	101.45	2	SK(1)SAHGGYLIK	-7.4785	0.953	1.27	1.1	0.486		0.48	Unknown
AID40507.1	60	K	3.987	0.0150615	Up	Phage major capsid protein [Staphylococcus aureus]	--	1	1.15348e-20	131.06	2	VSSLPK(1)SAQSLSANQR	-3.6233	1.053	1.389	1.72	0.167	0.497	0.38	Unknown									S	COG4653	Predicted phage phi-C31 gp36 major capsid-like protein
AID40506.1	19	K	2.297	0.000752746	Up	Phage transcriptional terminator [Staphylococcus aureus]	--	1	1.0305e-06	132.39	3	DIEHNQHK(1)YK	-2.4028	1.17	1.158	1.396	0.506	0.614	0.501	Cytoplasmic
AID40506.1	21	K	3.111	0.00534931	Up	Phage transcriptional terminator [Staphylococcus aureus]	--	1	3.44647e-44	164.56	2	YK(1)VGELYPAEGYNNPR	-2.8682	1.302	1.423	1.173	0.274	0.556	0.423	Cytoplasmic
AID40506.1	49	K	2.377	0.00407267	Up	Phage transcriptional terminator [Staphylococcus aureus]	--	1	3.3375e-07	131.54	2	YDK(1)VYIVPLDK	-5.912	1.197	1.41	1.099	0.427	0.656	0.476	Cytoplasmic
AID38807.1	19	K	3.515	0.0175669	Up	hypothetical protein SAXN108_0366 [Staphylococcus aureus]	--	1	1.40758e-18	157.74	2	FILVQIDK(1)EGTER	-6.5889	1.484	0.881	1.892	0.244	0.519	0.448	Cytoplasmic
AID38811.1	245	K	0.47	0.0156309	Down	hypothetical protein SAXN108_0370 [Staphylococcus aureus]	--	1	7.09473e-06	123.42	3	VNK(1)NEHDFDR	-4.6757	0.588	0.854	0.607	1.551	1.731	1.08	Cytoplasmic							PF07859	alpha/beta hydrolase fold	I	COG0657	Esterase/lipase
AID38818.1	99	K	0.575	0.00505344	Down	hypothetical protein SAXN108_0377 [Staphylococcus aureus]	--	1	2.69463e-22	111.38	2	TDDAEVMAK(1)PAIEGIQR	-4.4832	0.89	0.726	0.662	1.418	1.201	1.345	Cytoplasmic									M	COG0451	Nucleoside-diphosphate-sugar epimerases
AID38828.1	281	K	10.679	0.00127916	Up	Luciferase-like monooxygenase [Staphylococcus aureus]	--	1	2.37633e-14	119.79	2	GVGYPK(1)QQFANSSDYR	-3.351	1.4	1.798	1.271		0.167	0.112	Cytoplasmic							PF00296	Luciferase-like monooxygenase	C	COG2141	Coenzyme F420-dependent N5,N10-methylene tetrahydromethanopterin reductase and related flavin-dependent oxidoreductases
AID38829.1	115	K	3.374	0.0424264	Up	FMN reductase [Staphylococcus aureus]	--	1	4.73754e-22	111.75	3	VIGLVATAGSSK(1)HYLIPEMHLK	-4.5223	1.51	1.033	1.897	0.216	0.244	0.856	Cytoplasmic	K00299	ssuE; FMN reductase [EC:1.5.1.38]	map00740 Riboflavin metabolism; map00920 Sulfur metabolism; map01100 Metabolic pathways	GO:0008152 metabolic process; GO:0055114 oxidation-reduction process;	GO:0005622 intracellular; GO:0005623 cell; GO:0005737 cytoplasm; GO:0005829 cytosol;	GO:0000166 nucleotide binding; GO:0003824 catalytic activity; GO:0005488 binding; GO:0010181 FMN binding; GO:0016491 oxidoreductase activity; GO:0016645 oxidoreductase activity, acting on the CH-NH group of donors; GO:0016646 oxidoreductase activity, acting on the CH-NH group of donors, NAD or NADP as acceptor; GO:0032553 ribonucleotide binding; GO:0036094 small molecule binding; GO:0043167 ion b…	PF03358	NADPH-dependent FMN reductase	S	COG0431	Predicted flavoprotein
AID38839.1	71	K	0.471	0.010782	Down	hypothetical protein SAXN108_0398 [Staphylococcus aureus]	--	1	1.27745e-92	236.7	2	SNK(1)TIVQDVLTR	-3.0342	0.698	0.872	0.566	1.411	1.855	1.273	Unknown									S	COG5562	Phage envelope protein
AID38842.1	44	K	1.812	0.0242918	Up	ABC transporter ATP-binding protein [Staphylococcus aureus]	--	1	2.52927e-35	156.02	2	NGSGK(1)STLINILVGNR	-4.3638	1.235		1.466	0.66	0.678	0.898	CytoplasmicMembrane	K01990	ABC-2.A; ABC-2 type transport system ATP-binding protein					PF00005	ABC transporter	V	COG1131	ABC-type multidrug transport system, ATPase component
AID38845.1	208	K	0.644	0.0456377	Down	acetyl-CoA acetyltransferase [Staphylococcus aureus]	--	1	0.00312654	57.293	2	K(1)GEPIVVTK	-11.036	0.869	0.694		1.115	1.416	1.111	Cytoplasmic	K00626	E2.3.1.9, atoB; acetyl-CoA C-acetyltransferase [EC:2.3.1.9]	map00071 Fatty acid degradation; map00072 Synthesis and degradation of ketone bodies; map00280 Valine, leucine and isoleucine degradation; map00310 Lysine degradation; map00362 Benzoate degradation; map00380 Tryptophan metabolism; map00620 Pyruvate metabolism; map00630 Glyoxylate and dicarboxylate metabolism; map00640 Propanoate metabolism; map00650 Butanoate metabolism; map00720 Carbon fixation …	GO:0006082 organic acid metabolic process; GO:0006091 generation of precursor metabolites and energy; GO:0006629 lipid metabolic process; GO:0006631 fatty acid metabolic process; GO:0006635 fatty acid beta-oxidation; GO:0008152 metabolic process; GO:0009056 catabolic process; GO:0009062 fatty acid catabolic process; GO:0009987 cellular process; GO:0016042 lipid catabolic process; GO:0016043 cellu…		GO:0003824 catalytic activity; GO:0003985 acetyl-CoA C-acetyltransferase activity; GO:0003988 acetyl-CoA C-acyltransferase activity; GO:0005488 binding; GO:0005515 protein binding; GO:0016407 acetyltransferase activity; GO:0016408 C-acyltransferase activity; GO:0016453 C-acetyltransferase activity; GO:0016740 transferase activity; GO:0016746 transferase activity, transferring acyl groups; GO:0016…	PF00108; PF02803	Thiolase, N-terminal domain; Thiolase, C-terminal domain	I	COG0183	Acetyl-CoA acetyltransferase
AID38851.1	84	K	1.723	0.0449404	Up	ParB-like partition protein [Staphylococcus aureus]	--	1	2.92312e-11	115.04	2	IAGLK(1)YVSAIIK	-6.7364	1.157	1.245	1.238	0.501	0.619	0.992	Cytoplasmic	K03497	parB, spo0J; ParB family transcriptional regulator, chromosome partitioning protein		GO:0007059 chromosome segregation; GO:0009987 cellular process; GO:0022603 regulation of anatomical structure morphogenesis; GO:0042173 regulation of sporulation resulting in formation of a cellular spore; GO:0043937 regulation of sporulation; GO:0043938 positive regulation of sporulation; GO:0045595 regulation of cell differentiation; GO:0045597 positive regulation of cell differentiation; GO:00…	GO:0005622 intracellular; GO:0005623 cell; GO:0009295 nucleoid; GO:0043226 organelle; GO:0043228 non-membrane-bounded organelle; GO:0043229 intracellular organelle; GO:0043232 intracellular non-membrane-bounded organelle; GO:0043590 bacterial nucleoid;				K	COG1475	Predicted transcriptional regulators
AID38851.1	227	K	1.89	0.0125219	Up	ParB-like partition protein [Staphylococcus aureus]	--	0.971942	4.71568e-06	90.156	3	SETDKVDITK(0.028)PK(0.972)FIK	-7.1258	0.992	1.241	1.191	0.541	0.667		Cytoplasmic	K03497	parB, spo0J; ParB family transcriptional regulator, chromosome partitioning protein		GO:0007059 chromosome segregation; GO:0009987 cellular process; GO:0022603 regulation of anatomical structure morphogenesis; GO:0042173 regulation of sporulation resulting in formation of a cellular spore; GO:0043937 regulation of sporulation; GO:0043938 positive regulation of sporulation; GO:0045595 regulation of cell differentiation; GO:0045597 positive regulation of cell differentiation; GO:00…	GO:0005622 intracellular; GO:0005623 cell; GO:0009295 nucleoid; GO:0043226 organelle; GO:0043228 non-membrane-bounded organelle; GO:0043229 intracellular organelle; GO:0043232 intracellular non-membrane-bounded organelle; GO:0043590 bacterial nucleoid;				K	COG1475	Predicted transcriptional regulators
AID38851.1	13	K	4.416	0.000180537	Up	ParB-like partition protein [Staphylococcus aureus]	--	1	4.50898e-05	142.36	2	TK(1)DEQIK	-5.5855	1.517	1.673	1.27	0.29	0.376	0.344	Cytoplasmic	K03497	parB, spo0J; ParB family transcriptional regulator, chromosome partitioning protein		GO:0007059 chromosome segregation; GO:0009987 cellular process; GO:0022603 regulation of anatomical structure morphogenesis; GO:0042173 regulation of sporulation resulting in formation of a cellular spore; GO:0043937 regulation of sporulation; GO:0043938 positive regulation of sporulation; GO:0045595 regulation of cell differentiation; GO:0045597 positive regulation of cell differentiation; GO:00…	GO:0005622 intracellular; GO:0005623 cell; GO:0009295 nucleoid; GO:0043226 organelle; GO:0043228 non-membrane-bounded organelle; GO:0043229 intracellular organelle; GO:0043232 intracellular non-membrane-bounded organelle; GO:0043590 bacterial nucleoid;				K	COG1475	Predicted transcriptional regulators
AID38852.1	210	K	0.575	0.00107231	Down	hypothetical protein SAXN108_0411 [Staphylococcus aureus]	--	1	1.69414e-30	144.09	2	IPVSVEENIDNVDK(1)K	-3.3527	0.805	0.759	0.666	1.299	1.213	1.365	CytoplasmicMembrane	K22044	ybiO; moderate conductance mechanosensitive channel							M	COG0668	Small-conductance mechanosensitive channel
AID38852.1	214	K	0.642	0.0190126	Down	hypothetical protein SAXN108_0411 [Staphylococcus aureus]	--	1	3.95298e-19	196.32	2	LNK(1)LFTSLR	-7.5107	0.677	0.877	0.829	1.036	1.318	1.356	CytoplasmicMembrane	K22044	ybiO; moderate conductance mechanosensitive channel							M	COG0668	Small-conductance mechanosensitive channel
AID38854.1	61	K	0.261	0.0332901	Down	putative GTP-binding protein [Staphylococcus aureus]	--	1	0.000173877	111.39	2	LEEMVQPK(1)K	-7.8734	0.28	0.831	0.231	1.381	2.544	1.225	Cytoplasmic	K06942	ychF; ribosome-binding ATPase		GO:0006950 response to stress; GO:0006979 response to oxidative stress; GO:0043086 negative regulation of catalytic activity; GO:0044092 negative regulation of molecular function; GO:0050790 regulation of catalytic activity; GO:0050896 response to stimulus; GO:0065007 biological regulation; GO:0065009 regulation of molecular function;	GO:0005622 intracellular; GO:0005623 cell; GO:0005737 cytoplasm;	GO:0003824 catalytic activity; GO:0004857 enzyme inhibitor activity; GO:0005488 binding; GO:0016462 pyrophosphatase activity; GO:0016787 hydrolase activity; GO:0016817 hydrolase activity, acting on acid anhydrides; GO:0016818 hydrolase activity, acting on acid anhydrides, in phosphorus-containing anhydrides; GO:0016887 ATPase activity; GO:0017111 nucleoside-triphosphatase activity; GO:0030234 enz…	PF06071	Protein of unknown function (DUF933)	J	COG0012	Predicted GTPase, probable translation factor
AID38854.1	53	K	0.462	0.030923	Down	putative GTP-binding protein [Staphylococcus aureus]	--	1	1.00265e-07	106	2	LLK(1)LEEMVQPK	-5.4087	0.968	0.594	0.428	1.588	1.208	1.507	Cytoplasmic	K06942	ychF; ribosome-binding ATPase		GO:0006950 response to stress; GO:0006979 response to oxidative stress; GO:0043086 negative regulation of catalytic activity; GO:0044092 negative regulation of molecular function; GO:0050790 regulation of catalytic activity; GO:0050896 response to stimulus; GO:0065007 biological regulation; GO:0065009 regulation of molecular function;	GO:0005622 intracellular; GO:0005623 cell; GO:0005737 cytoplasm;	GO:0003824 catalytic activity; GO:0004857 enzyme inhibitor activity; GO:0005488 binding; GO:0016462 pyrophosphatase activity; GO:0016787 hydrolase activity; GO:0016817 hydrolase activity, acting on acid anhydrides; GO:0016818 hydrolase activity, acting on acid anhydrides, in phosphorus-containing anhydrides; GO:0016887 ATPase activity; GO:0017111 nucleoside-triphosphatase activity; GO:0030234 enz…	PF06071	Protein of unknown function (DUF933)	J	COG0012	Predicted GTPase, probable translation factor
AID38856.1	19	K	0.659	0.00463078	Down	30S ribosomal protein S6 [Staphylococcus aureus]	--	1	3.52671e-16	120.33	3	TYEVMYIVRPNIEEDAK(1)K	-9.1162	0.905	0.781	0.748	1.3	1.124	1.269	Cytoplasmic	K02990	RP-S6, MRPS6, rpsF; small subunit ribosomal protein S6	map03010 Ribosome		GO:0005622 intracellular; GO:0005623 cell; GO:0005737 cytoplasm; GO:0005829 cytosol; GO:0005840 ribosome; GO:0015935 small ribosomal subunit; GO:0022626 cytosolic ribosome; GO:0022627 cytosolic small ribosomal subunit; GO:0032991 protein-containing complex; GO:0043226 organelle; GO:0043228 non-membrane-bounded organelle; GO:0043229 intracellular organelle; GO:0043232 intracellular non-membrane-bo…	GO:0003676 nucleic acid binding; GO:0003723 RNA binding; GO:0003735 structural constituent of ribosome; GO:0005198 structural molecule activity; GO:0005488 binding; GO:0019843 rRNA binding; GO:0070181 small ribosomal subunit rRNA binding; GO:0097159 organic cyclic compound binding; GO:1901363 heterocyclic compound binding;	PF01250	Ribosomal protein S6	J	COG0360	Ribosomal protein S6
AID38858.1	35	K	0.364	0.0179824	Down	30S ribosomal protein S18 [Staphylococcus aureus]	--	1	2.47098e-16	143.56	2	DTELLK(1)R	-6.1811	0.932	0.674	0.376	2.106	1.717	1.628	Cytoplasmic	K02963	RP-S18, MRPS18, rpsR; small subunit ribosomal protein S18	map03010 Ribosome	GO:0006412 translation; GO:0006518 peptide metabolic process; GO:0006807 nitrogen compound metabolic process; GO:0008152 metabolic process; GO:0009058 biosynthetic process; GO:0009059 macromolecule biosynthetic process; GO:0009987 cellular process; GO:0010467 gene expression; GO:0019538 protein metabolic process; GO:0034641 cellular nitrogen compound metabolic process; GO:0034645 cellular macromo…	GO:0005618 cell wall; GO:0005622 intracellular; GO:0005623 cell; GO:0005737 cytoplasm; GO:0005829 cytosol; GO:0005840 ribosome; GO:0005886 plasma membrane; GO:0015935 small ribosomal subunit; GO:0016020 membrane; GO:0022626 cytosolic ribosome; GO:0022627 cytosolic small ribosomal subunit; GO:0030312 external encapsulating structure; GO:0032991 protein-containing complex; GO:0043226 organelle; GO:…	GO:0003735 structural constituent of ribosome; GO:0005198 structural molecule activity;			J	COG0238	Ribosomal protein S18
AID38858.1	14	K	0.639	0.0286953	Down	30S ribosomal protein S18 [Staphylococcus aureus]	--	1	2.17538e-07	99.668	3	K(1)VCYFTANGITHIDYK	-6.8659	1.063	0.717	0.743	1.198	1.457	1.296	Cytoplasmic	K02963	RP-S18, MRPS18, rpsR; small subunit ribosomal protein S18	map03010 Ribosome	GO:0006412 translation; GO:0006518 peptide metabolic process; GO:0006807 nitrogen compound metabolic process; GO:0008152 metabolic process; GO:0009058 biosynthetic process; GO:0009059 macromolecule biosynthetic process; GO:0009987 cellular process; GO:0010467 gene expression; GO:0019538 protein metabolic process; GO:0034641 cellular nitrogen compound metabolic process; GO:0034645 cellular macromo…	GO:0005618 cell wall; GO:0005622 intracellular; GO:0005623 cell; GO:0005737 cytoplasm; GO:0005829 cytosol; GO:0005840 ribosome; GO:0005886 plasma membrane; GO:0015935 small ribosomal subunit; GO:0016020 membrane; GO:0022626 cytosolic ribosome; GO:0022627 cytosolic small ribosomal subunit; GO:0030312 external encapsulating structure; GO:0032991 protein-containing complex; GO:0043226 organelle; GO:…	GO:0003735 structural constituent of ribosome; GO:0005198 structural molecule activity;			J	COG0238	Ribosomal protein S18
AID38858.1	55	K	0.57	0.0136149	Down	30S ribosomal protein S18 [Staphylococcus aureus]	--	1	2.16693e-60	213.45	2	VTGTSAK(1)YQR	-5.3064	0.827	0.681	0.886	1.69	1.339	1.174	Cytoplasmic	K02963	RP-S18, MRPS18, rpsR; small subunit ribosomal protein S18	map03010 Ribosome	GO:0006412 translation; GO:0006518 peptide metabolic process; GO:0006807 nitrogen compound metabolic process; GO:0008152 metabolic process; GO:0009058 biosynthetic process; GO:0009059 macromolecule biosynthetic process; GO:0009987 cellular process; GO:0010467 gene expression; GO:0019538 protein metabolic process; GO:0034641 cellular nitrogen compound metabolic process; GO:0034645 cellular macromo…	GO:0005618 cell wall; GO:0005622 intracellular; GO:0005623 cell; GO:0005737 cytoplasm; GO:0005829 cytosol; GO:0005840 ribosome; GO:0005886 plasma membrane; GO:0015935 small ribosomal subunit; GO:0016020 membrane; GO:0022626 cytosolic ribosome; GO:0022627 cytosolic small ribosomal subunit; GO:0030312 external encapsulating structure; GO:0032991 protein-containing complex; GO:0043226 organelle; GO:…	GO:0003735 structural constituent of ribosome; GO:0005198 structural molecule activity;			J	COG0238	Ribosomal protein S18
AID38864.1	60	K	0.649	0.00457917	Down	hypothetical protein SAXN108_0423 [Staphylococcus aureus]	--	1	0.00626176	76.605	2	TSPEDAVK(1)K	-6.6839	0.803	0.84	0.835	1.362	1.182		Unknown							PF03413	Peptidase propeptide and YPEB domain	S	COG3212	Predicted membrane protein
AID38865.1	76	K	15.876	1.83261e-07	Up	hypothetical protein SAXN108_0424 [Staphylococcus aureus]	--	1	2.66167e-64	232.48	2	EYQK(1)HLEEVDIR	-2.4696	1.838	1.821	1.85	0.113	0.124	0.11	Cytoplasmic									K	COG1396	Predicted transcriptional regulators
AID38865.1	27	K	15.485	0.00468718	Up	hypothetical protein SAXN108_0424 [Staphylococcus aureus]	--	1	3.61243e-69	228.55	3	HNLEIDELAQQLNEK(1)YGTK	-7.3326	1.229	1.168	2.868	0.055	0.077	0.208	Cytoplasmic									K	COG1396	Predicted transcriptional regulators
AID38865.1	12	K	9.57	0.000335558	Up	hypothetical protein SAXN108_0424 [Staphylococcus aureus]	--	1	1.60809e-98	295.16	3	TK(1)HNLEIDELAQQLNEK	-9.2948	1.707	1.722	1.863	0.13	0.166	0.257	Cytoplasmic									K	COG1396	Predicted transcriptional regulators
AID38865.1	48	K	2.197	0.0221937	Up	hypothetical protein SAXN108_0424 [Staphylococcus aureus]	--	1	2.924e-93	202.52	3	YEAHQIWEWENHHHEPK(1)FK	-4.1631	1.277	0.922	1.813	0.581	0.549	0.696	Cytoplasmic									K	COG1396	Predicted transcriptional regulators
AID38867.1	18	K	2.862	0.000445508	Up	phosphoglycerate mutase family protein [Staphylococcus aureus]	--	1	5.85417e-13	178.94	3	SNYDNK(1)HFR	-5.1553	1.57	1.254	1.475	0.435	0.559	0.508	Cytoplasmic	K01834	PGAM, gpmA; 2,3-bisphosphoglycerate-dependent phosphoglycerate mutase [EC:5.4.2.11]	map00010 Glycolysis / Gluconeogenesis; map00260 Glycine, serine and threonine metabolism; map00680 Methane metabolism; map01100 Metabolic pathways; map01110 Biosynthesis of secondary metabolites; map01120 Microbial metabolism in diverse environments; map01130 Biosynthesis of antibiotics; map01200 Carbon metabolism; map01230 Biosynthesis of amino acids				PF00300	Histidine phosphatase superfamily (branch 1)	G	COG0406	Fructose-2,6-bisphosphatase
AID38871.1	55	K	0.587	0.0215103	Down	Alkyl hydroperoxide reductase protein F [Staphylococcus aureus]	--	1	9.60201e-06	154.35	2	LSLSEK(1)SLK	-7.5959	0.686	0.988	0.599	1.349	1.234	1.291	CytoplasmicMembrane	K03387	ahpF; alkyl hydroperoxide reductase subunit F [EC:1.6.4.-]					PF13192; PF07992	Thioredoxin domain; Pyridine nucleotide-disulphide oxidoreductase	O	COG3634	Alkyl hydroperoxide reductase, large subunit
AID38872.1	24	K	0.61	0.000422782	Down	Alkyl hydroperoxide reductase protein C [Staphylococcus aureus]	--	1	2.17117e-81	264.96	2	K(1)DQFK(1)EVTQEDLK	-5.1296	0.843	0.762	0.72	1.274	1.268	1.27	Cytoplasmic	K03386	PRDX2_4, ahpC; peroxiredoxin (alkyl hydroperoxide reductase subunit C) [EC:1.11.1.15]		GO:0006873 cellular ion homeostasis; GO:0006875 cellular metal ion homeostasis; GO:0006879 cellular iron ion homeostasis; GO:0006950 response to stress; GO:0006979 response to oxidative stress; GO:0007154 cell communication; GO:0008152 metabolic process; GO:0009267 cellular response to starvation; GO:0009605 response to external stimulus; GO:0009636 response to toxic substance; GO:0009970 cellula…	GO:0005622 intracellular; GO:0005623 cell; GO:0005737 cytoplasm; GO:0005829 cytosol; GO:0009321 alkyl hydroperoxide reductase complex; GO:0032991 protein-containing complex; GO:1902494 catalytic complex; GO:1990204 oxidoreductase complex;	GO:0003824 catalytic activity; GO:0004601 peroxidase activity; GO:0005488 binding; GO:0005515 protein binding; GO:0016209 antioxidant activity; GO:0016491 oxidoreductase activity; GO:0016667 oxidoreductase activity, acting on a sulfur group of donors; GO:0016671 oxidoreductase activity, acting on a sulfur group of donors, disulfide as acceptor; GO:0016684 oxidoreductase activity, acting on peroxi…	PF00578; PF10417	AhpC/TSA family; C-terminal domain of 1-Cys peroxiredoxin	O	COG0450	Peroxiredoxin
AID38872.1	162	K	2.927	0.000243017	Up	Alkyl hydroperoxide reductase protein C [Staphylococcus aureus]	--	1	0.000266892	111.61	2	K(1)NPGEVCPAK(1)WEEGAK	-4.1587	1.217	1.506	1.597	0.498	0.469	0.509	Cytoplasmic	K03386	PRDX2_4, ahpC; peroxiredoxin (alkyl hydroperoxide reductase subunit C) [EC:1.11.1.15]		GO:0006873 cellular ion homeostasis; GO:0006875 cellular metal ion homeostasis; GO:0006879 cellular iron ion homeostasis; GO:0006950 response to stress; GO:0006979 response to oxidative stress; GO:0007154 cell communication; GO:0008152 metabolic process; GO:0009267 cellular response to starvation; GO:0009605 response to external stimulus; GO:0009636 response to toxic substance; GO:0009970 cellula…	GO:0005622 intracellular; GO:0005623 cell; GO:0005737 cytoplasm; GO:0005829 cytosol; GO:0009321 alkyl hydroperoxide reductase complex; GO:0032991 protein-containing complex; GO:1902494 catalytic complex; GO:1990204 oxidoreductase complex;	GO:0003824 catalytic activity; GO:0004601 peroxidase activity; GO:0005488 binding; GO:0005515 protein binding; GO:0016209 antioxidant activity; GO:0016491 oxidoreductase activity; GO:0016667 oxidoreductase activity, acting on a sulfur group of donors; GO:0016671 oxidoreductase activity, acting on a sulfur group of donors, disulfide as acceptor; GO:0016684 oxidoreductase activity, acting on peroxi…	PF00578; PF10417	AhpC/TSA family; C-terminal domain of 1-Cys peroxiredoxin	O	COG0450	Peroxiredoxin
AID38872.1	177	K	4.911	0.00194542	Up	Alkyl hydroperoxide reductase protein C [Staphylococcus aureus]	--	1	2.24671e-98	254.38	2	WEEGAK(1)TLQPGLDLVGK	-3.3365	1.831	1.813	1.179	0.235	0.329	0.418	Cytoplasmic	K03386	PRDX2_4, ahpC; peroxiredoxin (alkyl hydroperoxide reductase subunit C) [EC:1.11.1.15]		GO:0006873 cellular ion homeostasis; GO:0006875 cellular metal ion homeostasis; GO:0006879 cellular iron ion homeostasis; GO:0006950 response to stress; GO:0006979 response to oxidative stress; GO:0007154 cell communication; GO:0008152 metabolic process; GO:0009267 cellular response to starvation; GO:0009605 response to external stimulus; GO:0009636 response to toxic substance; GO:0009970 cellula…	GO:0005622 intracellular; GO:0005623 cell; GO:0005737 cytoplasm; GO:0005829 cytosol; GO:0009321 alkyl hydroperoxide reductase complex; GO:0032991 protein-containing complex; GO:1902494 catalytic complex; GO:1990204 oxidoreductase complex;	GO:0003824 catalytic activity; GO:0004601 peroxidase activity; GO:0005488 binding; GO:0005515 protein binding; GO:0016209 antioxidant activity; GO:0016491 oxidoreductase activity; GO:0016667 oxidoreductase activity, acting on a sulfur group of donors; GO:0016671 oxidoreductase activity, acting on a sulfur group of donors, disulfide as acceptor; GO:0016684 oxidoreductase activity, acting on peroxi…	PF00578; PF10417	AhpC/TSA family; C-terminal domain of 1-Cys peroxiredoxin	O	COG0450	Peroxiredoxin
AID38872.1	188	K	6.572	0.00191882	Up	Alkyl hydroperoxide reductase protein C [Staphylococcus aureus]	--	1	4.20303e-08	157.77	2	TLQPGLDLVGK(1)I	-7.0355	1.962	1.307	1.726	0.195	0.182	0.383	Cytoplasmic	K03386	PRDX2_4, ahpC; peroxiredoxin (alkyl hydroperoxide reductase subunit C) [EC:1.11.1.15]		GO:0006873 cellular ion homeostasis; GO:0006875 cellular metal ion homeostasis; GO:0006879 cellular iron ion homeostasis; GO:0006950 response to stress; GO:0006979 response to oxidative stress; GO:0007154 cell communication; GO:0008152 metabolic process; GO:0009267 cellular response to starvation; GO:0009605 response to external stimulus; GO:0009636 response to toxic substance; GO:0009970 cellula…	GO:0005622 intracellular; GO:0005623 cell; GO:0005737 cytoplasm; GO:0005829 cytosol; GO:0009321 alkyl hydroperoxide reductase complex; GO:0032991 protein-containing complex; GO:1902494 catalytic complex; GO:1990204 oxidoreductase complex;	GO:0003824 catalytic activity; GO:0004601 peroxidase activity; GO:0005488 binding; GO:0005515 protein binding; GO:0016209 antioxidant activity; GO:0016491 oxidoreductase activity; GO:0016667 oxidoreductase activity, acting on a sulfur group of donors; GO:0016671 oxidoreductase activity, acting on a sulfur group of donors, disulfide as acceptor; GO:0016684 oxidoreductase activity, acting on peroxi…	PF00578; PF10417	AhpC/TSA family; C-terminal domain of 1-Cys peroxiredoxin	O	COG0450	Peroxiredoxin
AID38873.1	21	K	0.612	0.0301886	Down	Nitroreductase family protein [Staphylococcus aureus]	--	1	0.000244687	99.34	2	NK(1)PLSEDVVK	-6.8773	0.882	0.887	0.587	1.388	1.351	1.113	Cytoplasmic	K19285	nfrA1; FMN reductase (NADPH) [EC:1.5.1.38]	map00740 Riboflavin metabolism; map01100 Metabolic pathways				PF00881	Nitroreductase family	C	COG0778	Nitroreductase
AID38873.1	29	K	0.663	0.0129828	Down	Nitroreductase family protein [Staphylococcus aureus]	--	1	6.36914e-09	108.2	2	NKPLSEDVVK(1)K	-5.2097	0.905	0.848	0.706	1.324	1.295	1.089	Cytoplasmic	K19285	nfrA1; FMN reductase (NADPH) [EC:1.5.1.38]	map00740 Riboflavin metabolism; map01100 Metabolic pathways				PF00881	Nitroreductase family	C	COG0778	Nitroreductase
AID38873.1	245	K	3.021	0.0244603	Up	Nitroreductase family protein [Staphylococcus aureus]	--	1	1.2135e-38	229.4	2	LDMLEQLQK(1)SGLIQR	-4.3159	1.505	1.151	1.562	0.281	0.315	0.8	Cytoplasmic	K19285	nfrA1; FMN reductase (NADPH) [EC:1.5.1.38]	map00740 Riboflavin metabolism; map01100 Metabolic pathways				PF00881	Nitroreductase family	C	COG0778	Nitroreductase
AID38874.1	444	K	1.521	0.0335285	Up	putative sodium:dicarboxylate symporter protein [Staphylococcus aureus]	--	1	7.95925e-37	171.14	2	LTK(1)HWDK	-5.6803	1.178	1.018	1.332	0.645	0.936	0.739	CytoplasmicMembrane	K06956	K06956; uncharacterized protein		GO:0000101 sulfur amino acid transport; GO:0003333 amino acid transmembrane transport; GO:0006791 sulfur utilization; GO:0006810 transport; GO:0006811 ion transport; GO:0006820 anion transport; GO:0006865 amino acid transport; GO:0015711 organic anion transport; GO:0015804 neutral amino acid transport; GO:0015807 L-amino acid transport; GO:0015811 L-cystine transport; GO:0015849 organic acid tran…	GO:0005623 cell; GO:0005886 plasma membrane; GO:0016020 membrane; GO:0071944 cell periphery;	GO:0000099 sulfur amino acid transmembrane transporter activity; GO:0005215 transporter activity; GO:0005342 organic acid transmembrane transporter activity; GO:0008509 anion transmembrane transporter activity; GO:0008514 organic anion transmembrane transporter activity; GO:0015075 ion transmembrane transporter activity; GO:0015171 amino acid transmembrane transporter activity; GO:0015179 L-amino…			U	COG1823	Predicted Na+/dicarboxylate symporter
AID38875.1	219	K	16.383	1.82199e-06	Up	putative DNA-binding protein [Staphylococcus aureus]	--	1	0	442.05	2	AENAGDGTATK(1)VDK	-6.6825	1.612	1.987	1.66	0.107	0.108	0.106	Cytoplasmic									A	COG5183	Protein involved in mRNA turnover and stability
AID38875.1	176	K	10.348	1.57261e-06	Up	putative DNA-binding protein [Staphylococcus aureus]	--	1	7.93214e-22	179.95	2	ALAESTNK(1)VEK	-6.8074	1.669	1.853	1.59	0.171	0.167	0.156	Cytoplasmic									A	COG5183	Protein involved in mRNA turnover and stability
AID38875.1	241	K	14.937	5.43111e-06	Up	putative DNA-binding protein [Staphylococcus aureus]	--	1	6.41351e-292	418.55	2	ASVEQSK(1)NDNAAETSNK	-3.1411	1.788	1.789	1.651	0.124	0.127	0.099	Cytoplasmic									A	COG5183	Protein involved in mRNA turnover and stability
AID38875.1	193	K	14.31	6.59187e-05	Up	putative DNA-binding protein [Staphylococcus aureus]	--	1	2.63756e-29	184.65	2	DSK(1)VAGVNTSTDAK(1)TDTK	-5.977	1.839	2.109	1.275	0.126	0.124	0.115	Cytoplasmic									A	COG5183	Protein involved in mRNA turnover and stability
AID38875.1	204	K	8.54	4.03864e-06	Up	putative DNA-binding protein [Staphylococcus aureus]	--	1	3.6013e-136	277.54	2	VAGVNTSTDAK(1)TDTK	-3.598	1.677	1.711	1.642	0.217	0.196	0.176	Cytoplasmic									A	COG5183	Protein involved in mRNA turnover and stability
AID38875.1	208	K	13.747	8.60525e-06	Up	putative DNA-binding protein [Staphylococcus aureus]	--	1	1.28742e-176	297.54	2	TDTK(1)AENAGDGTATK	-6.0648	1.692	1.925	1.593	0.133	0.137	0.109	Cytoplasmic									A	COG5183	Protein involved in mRNA turnover and stability
AID38875.1	76	K	8.429	0.00857524	Up	putative DNA-binding protein [Staphylococcus aureus]	--	1	3.7461e-13	126.29	2	EK(1)DFLQVIVK	-4.6484	1.606	1.292	1.401	0.095		0.245	Cytoplasmic									A	COG5183	Protein involved in mRNA turnover and stability
AID38875.1	109	K	9.911	0.000952237	Up	putative DNA-binding protein [Staphylococcus aureus]	--	1	0.00181897	90.308	2	LEIQK(1)MR	-6.3025	1.796	1.23	1.315	0.163		0.129	Cytoplasmic									A	COG5183	Protein involved in mRNA turnover and stability
AID38877.1	105	K	15.709	0.000186206	Up	hypothetical protein SAXN108_0436 [Staphylococcus aureus]	--	1	0	463.02	4	DK(1)SSHQEVHENNSAYEEIDITHFAEASK	-4.6173	1.49	1.608	1.544	0.083		0.114	Cytoplasmic
AID38877.1	63	K	10.459	0.000315281	Up	hypothetical protein SAXN108_0436 [Staphylococcus aureus]	--	1	4.78851e-30	148.82	3	MTK(1)LLTGEDGEHAVLSR	-5.1747	1.673	1.278	1.536		0.13	0.156	Cytoplasmic
AID38878.1	185	K	2.316	0.0124318	Up	Xanthine phosphoribosyltransferase [Staphylococcus aureus]	--	1	3.22363e-119	326.21	2	VASLEGNK(1)VTLVGEE	-0.78153	1.403	1.336	1.256	0.372	0.7	0.653	Cytoplasmic	K03816	xpt; xanthine phosphoribosyltransferase [EC:2.4.2.22]	map00230 Purine metabolism; map01100 Metabolic pathways; map01110 Biosynthesis of secondary metabolites	GO:0006139 nucleobase-containing compound metabolic process; GO:0006166 purine ribonucleoside salvage; GO:0006725 cellular aromatic compound metabolic process; GO:0006807 nitrogen compound metabolic process; GO:0008152 metabolic process; GO:0009058 biosynthetic process; GO:0009116 nucleoside metabolic process; GO:0009119 ribonucleoside metabolic process; GO:0009163 nucleoside biosynthetic process…		GO:0003824 catalytic activity; GO:0016740 transferase activity; GO:0016757 transferase activity, transferring glycosyl groups; GO:0016763 transferase activity, transferring pentosyl groups;	PF00156	Phosphoribosyl transferase domain	F	COG0503	Adenine/guanine phosphoribosyltransferases and related PRPP-binding proteins
AID38880.1	398	K	10.379	0.000147094	Up	Inosine-5'-monophosphate dehydrogenase [Staphylococcus aureus]	--	1	1.16951e-73	226.85	2	GMGSLGAMEK(1)GSNDR	-5.224	2.12	1.211	1.734	0.164	0.159	0.165	Cytoplasmic	K00088	IMPDH, guaB; IMP dehydrogenase [EC:1.1.1.205]	map00230 Purine metabolism; map00983 Drug metabolism - other enzymes; map01100 Metabolic pathways; map01110 Biosynthesis of secondary metabolites	GO:0006139 nucleobase-containing compound metabolic process; GO:0006163 purine nucleotide metabolic process; GO:0006164 purine nucleotide biosynthetic process; GO:0006183 GTP biosynthetic process; GO:0006725 cellular aromatic compound metabolic process; GO:0006753 nucleoside phosphate metabolic process; GO:0006793 phosphorus metabolic process; GO:0006796 phosphate-containing compound metabolic pr…	GO:0005622 intracellular; GO:0005623 cell; GO:0005737 cytoplasm; GO:0005829 cytosol;	GO:0003824 catalytic activity; GO:0003938 IMP dehydrogenase activity; GO:0005488 binding; GO:0005515 protein binding; GO:0016491 oxidoreductase activity; GO:0016614 oxidoreductase activity, acting on CH-OH group of donors; GO:0016616 oxidoreductase activity, acting on the CH-OH group of donors, NAD or NADP as acceptor; GO:0042802 identical protein binding;	PF00478; PF00571	IMP dehydrogenase / GMP reductase domain; CBS domain	F	COG0517	FOG: CBS domain
AID38880.1	335	K	0.486	0.00017388	Down	Inosine-5'-monophosphate dehydrogenase [Staphylococcus aureus]	--	1	5.90321e-06	71.219	2	HGK(1)AIIADGGIK	-6.2411	0.674	0.628		1.343	1.369	1.31	Cytoplasmic	K00088	IMPDH, guaB; IMP dehydrogenase [EC:1.1.1.205]	map00230 Purine metabolism; map00983 Drug metabolism - other enzymes; map01100 Metabolic pathways; map01110 Biosynthesis of secondary metabolites	GO:0006139 nucleobase-containing compound metabolic process; GO:0006163 purine nucleotide metabolic process; GO:0006164 purine nucleotide biosynthetic process; GO:0006183 GTP biosynthetic process; GO:0006725 cellular aromatic compound metabolic process; GO:0006753 nucleoside phosphate metabolic process; GO:0006793 phosphorus metabolic process; GO:0006796 phosphate-containing compound metabolic pr…	GO:0005622 intracellular; GO:0005623 cell; GO:0005737 cytoplasm; GO:0005829 cytosol;	GO:0003824 catalytic activity; GO:0003938 IMP dehydrogenase activity; GO:0005488 binding; GO:0005515 protein binding; GO:0016491 oxidoreductase activity; GO:0016614 oxidoreductase activity, acting on CH-OH group of donors; GO:0016616 oxidoreductase activity, acting on the CH-OH group of donors, NAD or NADP as acceptor; GO:0042802 identical protein binding;	PF00478; PF00571	IMP dehydrogenase / GMP reductase domain; CBS domain	F	COG0517	FOG: CBS domain
AID38880.1	129	K	0.477	0.0131431	Down	Inosine-5'-monophosphate dehydrogenase [Staphylococcus aureus]	--	1	2.32447e-05	95.656	2	ISGVPIVDNK(1)EDR	-3.0147		0.738	0.53	1.344	1.444	1.199	Cytoplasmic	K00088	IMPDH, guaB; IMP dehydrogenase [EC:1.1.1.205]	map00230 Purine metabolism; map00983 Drug metabolism - other enzymes; map01100 Metabolic pathways; map01110 Biosynthesis of secondary metabolites	GO:0006139 nucleobase-containing compound metabolic process; GO:0006163 purine nucleotide metabolic process; GO:0006164 purine nucleotide biosynthetic process; GO:0006183 GTP biosynthetic process; GO:0006725 cellular aromatic compound metabolic process; GO:0006753 nucleoside phosphate metabolic process; GO:0006793 phosphorus metabolic process; GO:0006796 phosphate-containing compound metabolic pr…	GO:0005622 intracellular; GO:0005623 cell; GO:0005737 cytoplasm; GO:0005829 cytosol;	GO:0003824 catalytic activity; GO:0003938 IMP dehydrogenase activity; GO:0005488 binding; GO:0005515 protein binding; GO:0016491 oxidoreductase activity; GO:0016614 oxidoreductase activity, acting on CH-OH group of donors; GO:0016616 oxidoreductase activity, acting on the CH-OH group of donors, NAD or NADP as acceptor; GO:0042802 identical protein binding;	PF00478; PF00571	IMP dehydrogenase / GMP reductase domain; CBS domain	F	COG0517	FOG: CBS domain
AID38880.1	481	K	2.943	0.0305876	Up	Inosine-5'-monophosphate dehydrogenase [Staphylococcus aureus]	--	1	3.19048e-84	229.08	3	MGPAGLAESHPHNIQITK(1)ESPNYSF	-3.3619	1.434	0.922	1.888	0.382	0.309	0.751	Cytoplasmic	K00088	IMPDH, guaB; IMP dehydrogenase [EC:1.1.1.205]	map00230 Purine metabolism; map00983 Drug metabolism - other enzymes; map01100 Metabolic pathways; map01110 Biosynthesis of secondary metabolites	GO:0006139 nucleobase-containing compound metabolic process; GO:0006163 purine nucleotide metabolic process; GO:0006164 purine nucleotide biosynthetic process; GO:0006183 GTP biosynthetic process; GO:0006725 cellular aromatic compound metabolic process; GO:0006753 nucleoside phosphate metabolic process; GO:0006793 phosphorus metabolic process; GO:0006796 phosphate-containing compound metabolic pr…	GO:0005622 intracellular; GO:0005623 cell; GO:0005737 cytoplasm; GO:0005829 cytosol;	GO:0003824 catalytic activity; GO:0003938 IMP dehydrogenase activity; GO:0005488 binding; GO:0005515 protein binding; GO:0016491 oxidoreductase activity; GO:0016614 oxidoreductase activity, acting on CH-OH group of donors; GO:0016616 oxidoreductase activity, acting on the CH-OH group of donors, NAD or NADP as acceptor; GO:0042802 identical protein binding;	PF00478; PF00571	IMP dehydrogenase / GMP reductase domain; CBS domain	F	COG0517	FOG: CBS domain
AID38880.1	87	K	0.625	0.0499614	Down	Inosine-5'-monophosphate dehydrogenase [Staphylococcus aureus]	--	1	1.31436e-60	227.95	2	NMGVEEQADEVQK(1)VK	0.85751	1.077	0.629	0.664	1.357	1.134	1.303	Cytoplasmic	K00088	IMPDH, guaB; IMP dehydrogenase [EC:1.1.1.205]	map00230 Purine metabolism; map00983 Drug metabolism - other enzymes; map01100 Metabolic pathways; map01110 Biosynthesis of secondary metabolites	GO:0006139 nucleobase-containing compound metabolic process; GO:0006163 purine nucleotide metabolic process; GO:0006164 purine nucleotide biosynthetic process; GO:0006183 GTP biosynthetic process; GO:0006725 cellular aromatic compound metabolic process; GO:0006753 nucleoside phosphate metabolic process; GO:0006793 phosphorus metabolic process; GO:0006796 phosphate-containing compound metabolic pr…	GO:0005622 intracellular; GO:0005623 cell; GO:0005737 cytoplasm; GO:0005829 cytosol;	GO:0003824 catalytic activity; GO:0003938 IMP dehydrogenase activity; GO:0005488 binding; GO:0005515 protein binding; GO:0016491 oxidoreductase activity; GO:0016614 oxidoreductase activity, acting on CH-OH group of donors; GO:0016616 oxidoreductase activity, acting on the CH-OH group of donors, NAD or NADP as acceptor; GO:0042802 identical protein binding;	PF00478; PF00571	IMP dehydrogenase / GMP reductase domain; CBS domain	F	COG0517	FOG: CBS domain
AID38894.1	33	K	4.343	0.000820921	Up	Dihydrofolate reductase [Staphylococcus aureus]	--	1	5.94533e-19	170.85	2	DWEYVK(1)NTTK	-6.729	1.765	1.71	1.697	0.279	0.444	0.468	Cytoplasmic	K18591	dfrD, dhfr; dihydrofolate reductase (trimethoprim resistance protein) [EC:1.5.1.3]	map00670 One carbon pool by folate; map00790 Folate biosynthesis; map01100 Metabolic pathways				PF00186	Dihydrofolate reductase	H	COG0262	Dihydrofolate reductase
AID38894.1	37	K	2.989	0.015858	Up	Dihydrofolate reductase [Staphylococcus aureus]	--	1	3.08654e-06	90.689	3	NTTK(1)GHPIILGR	-6.1247	1.554	1.38	1.37	0.34	0.62		Cytoplasmic	K18591	dfrD, dhfr; dihydrofolate reductase (trimethoprim resistance protein) [EC:1.5.1.3]	map00670 One carbon pool by folate; map00790 Folate biosynthesis; map01100 Metabolic pathways				PF00186	Dihydrofolate reductase	H	COG0262	Dihydrofolate reductase
AID38894.1	11	K	3.705	0.00657794	Up	Dihydrofolate reductase [Staphylococcus aureus]	--	1	3.93099e-14	167.76	2	VSLIAAMDK(1)NR	-11.393	2.108	1.739	1.155	0.305	0.533	0.512	Cytoplasmic	K18591	dfrD, dhfr; dihydrofolate reductase (trimethoprim resistance protein) [EC:1.5.1.3]	map00670 One carbon pool by folate; map00790 Folate biosynthesis; map01100 Metabolic pathways				PF00186	Dihydrofolate reductase	H	COG0262	Dihydrofolate reductase
AID38900.1	236	K	0.64	0.000831748	Down	hypothetical protein SAXN108_0459 [Staphylococcus aureus]	--	1	1.66785e-47	213.77	3	HSLAHPNTNIIGK(1)R	-5.1329	0.804	0.848	0.741	1.175	1.265	1.3	Cytoplasmic
AID38900.1	24	K	4.072	0.000118637	Up	hypothetical protein SAXN108_0459 [Staphylococcus aureus]	--	1	2.96757e-91	246.85	2	K(1)SSSNYYEGGNEIVSK	-4.2349	1.603	1.643	1.306	0.365	0.415	0.338	Cytoplasmic
AID38900.1	19	K	1.863	0.00562095	Up	hypothetical protein SAXN108_0459 [Staphylococcus aureus]	--	1	7.76417e-19	162.8	2	SLLIK(1)TLER	-6.4383	1.232	1.485	1.074	0.597	0.742	0.696	Cytoplasmic
AID38909.1	530	K	9.757	1.83695e-05	Up	hypothetical protein SAXN108_0468 [Staphylococcus aureus]	--	1	1.57902e-18	170.69	2	LYK(1)STAQEK(1)GQAR	-5.6428	1.609	1.783	1.516	0.142	0.188	0.173	Cytoplasmic							PF13175	AAA ATPase domain	L	COG3593	Predicted ATP-dependent endonuclease of the OLD family
AID38916.1	193	K	0.663	0.00235363	Down	hypothetical protein SAXN108_0475 [Staphylococcus aureus]	--	1	0.00104511	99.305	2	NPDTWGK(1)R	-5.8428	0.868	0.801	0.777	1.243	1.329	1.12	Cytoplasmic							PF13460	NADH(P)-binding	GM	COG0702	Predicted nucleoside-diphosphate-sugar epimerases
AID38928.1	153	K	0.452	0.00309824	Down	Type I restriction-modification system, DNA-methyltransferase subunit M [Staphylococcus aureus]	--	1	1.39182e-05	125.98	2	LGNNVK(1)ER	-5.3689	0.779	0.664	0.519	1.469	1.546	1.327	CytoplasmicMembrane	K03427	hsdM; type I restriction enzyme M protein [EC:2.1.1.72]					PF12161	HsdM N-terminal domain	V	COG0286	Type I restriction-modification system methyltransferase subunit
AID38928.1	16	K	0.613	0.0322873	Down	Type I restriction-modification system, DNA-methyltransferase subunit M [Staphylococcus aureus]	--	1	1.27129e-72	215.14	2	QQQAELHK(1)K	-6.315	0.94	0.818	0.602	1.429	1.334	1.087	CytoplasmicMembrane	K03427	hsdM; type I restriction enzyme M protein [EC:2.1.1.72]					PF12161	HsdM N-terminal domain	V	COG0286	Type I restriction-modification system methyltransferase subunit
AID38936.1	105	K	2.939	0.000464194	Up	Tandem lipoprotein [Staphylococcus aureus]	--	1	4.91966e-23	178.65	2	VYDDISK(1)NHNEK	-4.5597	1.519	1.394	1.266	0.515	0.513	0.394	Unknown							PF04507	Protein of unknown function, DUF576
AID38936.1	207	K	3.057	0.00154887	Up	Tandem lipoprotein [Staphylococcus aureus]	--	1	1.62936e-60	202.24	2	LYIDGDIK(1)GSSVGYK	-4.0553	1.425	1.361	1.417	0.345	0.455	0.575	Unknown							PF04507	Protein of unknown function, DUF576
AID38937.1	230	K	8.051	0.00169606	Up	hypothetical protein SAXN108_0496 [Staphylococcus aureus]	--	1	3.50981e-37	175.68	2	FVAENDALTENLK(1)K	-8.1077	1.479	1.588	1.329		0.226	0.138	Unknown									IU	COG5153	Putative lipase essential for disintegration of autophagic bodies inside the vacuole
AID38937.1	280	K	2.177	8.11924e-05	Up	hypothetical protein SAXN108_0496 [Staphylococcus aureus]	--	1	6.7195e-23	172.92	2	LQGYAEENNK(1)SFVK	-2.9796	1.33	1.444	1.254	0.613	0.644	0.593	Unknown									IU	COG5153	Putative lipase essential for disintegration of autophagic bodies inside the vacuole
AID38937.1	284	K	3.693	1.61925e-06	Up	hypothetical protein SAXN108_0496 [Staphylococcus aureus]	--	1	5.69244e-31	183.08	2	SFVK(1)NSNNAISK	-5.7008	1.528	1.484	1.527	0.388	0.414	0.427	Unknown									IU	COG5153	Putative lipase essential for disintegration of autophagic bodies inside the vacuole
AID38938.1	19	K	4.246	0.000476685	Up	hypothetical protein SAXN108_0497 [Staphylococcus aureus]	--	1	1.10374e-107	240.52	2	NELEESYESEK(1)K	-3.8485	1.513	1.624	1.555	0.442	0.386	0.277	Cytoplasmic
AID38945.1	118	K	22.192	8.9209e-06	Up	hypothetical protein SAXN108_0504 [Staphylococcus aureus]	--	1	2.46773e-08	158.57	2	LEDNLEK(1)HI	-8.3108	1.942	1.818	1.433	0.079	0.085	0.07	Cytoplasmic									S	COG5609	Uncharacterized conserved protein
AID38948.1	121	K	2.234	0.0246192	Up	hypothetical protein SAXN108_0507 [Staphylococcus aureus]	--	1	7.52376e-72	180.11	3	EK(1)SDDGLIEHLVYYSQR	-6.1195	1.173	1.074	1.681	0.395	0.617	0.746	Cytoplasmic	K03928	yvaK; carboxylesterase [EC:3.1.1.1]							S	COG1647	Esterase/lipase
AID38948.1	110	K	0.666	0.00860285	Down	hypothetical protein SAXN108_0507 [Staphylococcus aureus]	--	1	0.000595173	87.251	3	LAQHYPLK(1)R	-5.2723	0.78	0.936	0.739	1.311	1.251	1.122	Cytoplasmic	K03928	yvaK; carboxylesterase [EC:3.1.1.1]							S	COG1647	Esterase/lipase
AID38958.1	128	K	18.31	2.89369e-05	Up	hypothetical protein SAXN108_0517 [Staphylococcus aureus]	--	1	3.22113e-16	108.2	2	VWIETYGGK(1)HDK	-3.7509	1.88	1.243	1.601	0.085	0.077	0.096	Cytoplasmic							PF00293	NUDIX domain	L	COG0494	NTP pyrophosphohydrolases including oxidative damage repair enzymes
AID38963.1	471	K	3.278	0.0134547	Up	Glutamate synthase NADPH large chain [Staphylococcus aureus]	--	1	2.80141e-09	101.64	2	EEIHK(1)YIQELVEGK	-4.7448	1.392	1.1	1.874	0.384		0.504	CytoplasmicMembrane	K00265	gltB; glutamate synthase (NADPH) large chain [EC:1.4.1.13]	map00250 Alanine, aspartate and glutamate metabolism; map00910 Nitrogen metabolism; map01100 Metabolic pathways; map01110 Biosynthesis of secondary metabolites; map01120 Microbial metabolism in diverse environments; map01130 Biosynthesis of antibiotics; map01230 Biosynthesis of amino acids	GO:0006082 organic acid metabolic process; GO:0006520 cellular amino acid metabolic process; GO:0006536 glutamate metabolic process; GO:0006537 glutamate biosynthetic process; GO:0006541 glutamine metabolic process; GO:0006807 nitrogen compound metabolic process; GO:0008152 metabolic process; GO:0008652 cellular amino acid biosynthetic process; GO:0009058 biosynthetic process; GO:0009064 glutamin…	GO:0005622 intracellular; GO:0005623 cell; GO:0005737 cytoplasm; GO:0005829 cytosol; GO:0005886 plasma membrane; GO:0016020 membrane; GO:0071944 cell periphery;	GO:0003824 catalytic activity; GO:0015930 glutamate synthase activity; GO:0016491 oxidoreductase activity; GO:0016638 oxidoreductase activity, acting on the CH-NH2 group of donors;	PF00310; PF04898; PF01645	Glutamine amidotransferases class-II; Glutamate synthase central domain; Conserved region in glutamate synthase	E	COG0070	Glutamate synthase domain 3
AID38963.1	1411	K	0.595	0.00172931	Down	Glutamate synthase NADPH large chain [Staphylococcus aureus]	--	1	0.000822267	125.5	2	IK(1)HQEEK	-5.7401	0.789	0.792	0.666	1.226	1.361	1.192	CytoplasmicMembrane	K00265	gltB; glutamate synthase (NADPH) large chain [EC:1.4.1.13]	map00250 Alanine, aspartate and glutamate metabolism; map00910 Nitrogen metabolism; map01100 Metabolic pathways; map01110 Biosynthesis of secondary metabolites; map01120 Microbial metabolism in diverse environments; map01130 Biosynthesis of antibiotics; map01230 Biosynthesis of amino acids	GO:0006082 organic acid metabolic process; GO:0006520 cellular amino acid metabolic process; GO:0006536 glutamate metabolic process; GO:0006537 glutamate biosynthetic process; GO:0006541 glutamine metabolic process; GO:0006807 nitrogen compound metabolic process; GO:0008152 metabolic process; GO:0008652 cellular amino acid biosynthetic process; GO:0009058 biosynthetic process; GO:0009064 glutamin…	GO:0005622 intracellular; GO:0005623 cell; GO:0005737 cytoplasm; GO:0005829 cytosol; GO:0005886 plasma membrane; GO:0016020 membrane; GO:0071944 cell periphery;	GO:0003824 catalytic activity; GO:0015930 glutamate synthase activity; GO:0016491 oxidoreductase activity; GO:0016638 oxidoreductase activity, acting on the CH-NH2 group of donors;	PF00310; PF04898; PF01645	Glutamine amidotransferases class-II; Glutamate synthase central domain; Conserved region in glutamate synthase	E	COG0070	Glutamate synthase domain 3
AID38965.1	250	K	0.55	0.000293924	Down	PTS system, trehalose-specific IIB component / PTS system, trehalose-specific IIC component [Staphylococcus aureus]	--	1	1.22748e-05	101.45	2	GLNK(1)VVHDSIK	-6.2747	0.691	0.727	0.814	1.395	1.327	1.338	CytoplasmicMembrane	K02819	PTS-Tre-EIIC, treB; PTS system, trehalose-specific IIC component	map00500 Starch and sucrose metabolism; map02060 Phosphotransferase system (PTS)	GO:0006810 transport; GO:0008643 carbohydrate transport; GO:0009401 phosphoenolpyruvate-dependent sugar phosphotransferase system; GO:0015766 disaccharide transport; GO:0015771 trehalose transport; GO:0015772 oligosaccharide transport; GO:0034219 carbohydrate transmembrane transport; GO:0051179 localization; GO:0051234 establishment of localization; GO:0055085 transmembrane transport; GO:0071702 …	GO:0005623 cell; GO:0005886 plasma membrane; GO:0016020 membrane; GO:0071944 cell periphery;	GO:0003824 catalytic activity; GO:0005215 transporter activity; GO:0015144 carbohydrate transmembrane transporter activity; GO:0016740 transferase activity; GO:0016772 transferase activity, transferring phosphorus-containing groups; GO:0016773 phosphotransferase activity, alcohol group as acceptor; GO:0022804 active transmembrane transporter activity; GO:0022857 transmembrane transporter activity…	PF00367	phosphotransferase system, EIIB	G	COG1264	Phosphotransferase system IIB components
AID38969.1	401	K	114.085	5.10886e-07	Up	DNA polymerase III subunits gamma and tau [Staphylococcus aureus]	--	1	5.64965e-59	217.2	2	TLK(1)AQGVSVAPVQK(1)SSK	-4.6673	2.026	1.789	1.547	0.016	0.016	0.015	Cytoplasmic	K02343	dnaX; DNA polymerase III subunit gamma/tau [EC:2.7.7.7]	map03030 DNA replication; map03430 Mismatch repair; map03440 Homologous recombination	GO:0006139 nucleobase-containing compound metabolic process; GO:0006259 DNA metabolic process; GO:0006260 DNA replication; GO:0006261 DNA-dependent DNA replication; GO:0006725 cellular aromatic compound metabolic process; GO:0006807 nitrogen compound metabolic process; GO:0008152 metabolic process; GO:0009058 biosynthetic process; GO:0009059 macromolecule biosynthetic process; GO:0009987 cellular…			PF13177	DNA polymerase III, delta subunit	L	COG2812	DNA polymerase III, gamma/tau subunits
AID38969.1	492	K	0.566	0.0137377	Down	DNA polymerase III subunits gamma and tau [Staphylococcus aureus]	--	0.995885	3.93023e-22	96.27	3	FEEEIHCEIVNK(0.004)DDEK(0.996)R	-6.1779	0.881	0.778	0.659		1.328	1.4	Cytoplasmic	K02343	dnaX; DNA polymerase III subunit gamma/tau [EC:2.7.7.7]	map03030 DNA replication; map03430 Mismatch repair; map03440 Homologous recombination	GO:0006139 nucleobase-containing compound metabolic process; GO:0006259 DNA metabolic process; GO:0006260 DNA replication; GO:0006261 DNA-dependent DNA replication; GO:0006725 cellular aromatic compound metabolic process; GO:0006807 nitrogen compound metabolic process; GO:0008152 metabolic process; GO:0009058 biosynthetic process; GO:0009059 macromolecule biosynthetic process; GO:0009987 cellular…			PF13177	DNA polymerase III, delta subunit	L	COG2812	DNA polymerase III, gamma/tau subunits
AID38969.1	267	K	1.627	0.00751923	Up	DNA polymerase III subunits gamma and tau [Staphylococcus aureus]	--	1	8.62836e-06	135.63	3	K(1)YHQFITEGK	-5.8304	1.136	1.227	1.245	0.607	0.82	0.791	Cytoplasmic	K02343	dnaX; DNA polymerase III subunit gamma/tau [EC:2.7.7.7]	map03030 DNA replication; map03430 Mismatch repair; map03440 Homologous recombination	GO:0006139 nucleobase-containing compound metabolic process; GO:0006259 DNA metabolic process; GO:0006260 DNA replication; GO:0006261 DNA-dependent DNA replication; GO:0006725 cellular aromatic compound metabolic process; GO:0006807 nitrogen compound metabolic process; GO:0008152 metabolic process; GO:0009058 biosynthetic process; GO:0009059 macromolecule biosynthetic process; GO:0009987 cellular…			PF13177	DNA polymerase III, delta subunit	L	COG2812	DNA polymerase III, gamma/tau subunits
AID38970.1	95	K	7.172	0.00247965	Up	hypothetical protein SAXN108_0529 [Staphylococcus aureus]	--	1	3.32217e-14	169.81	2	LGK(1)HTQGLNIPGM	-7.9269	1.232	2.424	0.984	0.186	0.228	0.233	Unknown	K09747	K09747; uncharacterized protein							S	COG0718	Uncharacterized protein conserved in bacteria
AID38977.1	138	K	2.312	0.00200949	Up	hypothetical protein SAXN108_0536 [Staphylococcus aureus]	--	1	0.000324086	90.761	3	ILAQHLK(1)TR	-7.3435	1.297	1.426	1.15	0.547	0.57		Cytoplasmic					GO:0005622 intracellular; GO:0005623 cell; GO:0005737 cytoplasm;				S	COG1774	Uncharacterized homolog of PSP1
AID38981.1	41	K	0.585	0.0449876	Down	tetrapyrrole (corrin/porphyrin) methylase family protein [Staphylococcus aureus]	--	1	7.83882e-10	86.135	3	VTSK(1)LCNHYDIPTPLK	-6.7076	0.773	0.992	0.672		1.523	1.254	Cytoplasmic	K07056	rsmI; 16S rRNA (cytidine1402-2'-O)-methyltransferase [EC:2.1.1.198]		GO:0000154 rRNA modification; GO:0000451 rRNA 2'-O-methylation; GO:0000453 enzyme-directed rRNA 2'-O-methylation; GO:0001510 RNA methylation; GO:0006139 nucleobase-containing compound metabolic process; GO:0006364 rRNA processing; GO:0006396 RNA processing; GO:0006725 cellular aromatic compound metabolic process; GO:0006807 nitrogen compound metabolic process; GO:0008152 metabolic process; GO:000…	GO:0005623 cell; GO:0005886 plasma membrane; GO:0016020 membrane; GO:0071944 cell periphery;	GO:0003824 catalytic activity; GO:0008168 methyltransferase activity; GO:0008171 O-methyltransferase activity; GO:0008173 RNA methyltransferase activity; GO:0008649 rRNA methyltransferase activity; GO:0008757 S-adenosylmethionine-dependent methyltransferase activity; GO:0016434 rRNA (cytosine) methyltransferase activity; GO:0016740 transferase activity; GO:0016741 transferase activity, transferri…	PF00590	Tetrapyrrole (Corrin/Porphyrin) Methylases	H	COG0313	Predicted methyltransferases
AID38982.1	610	K	0.505	0.0159634	Down	Methionyl-tRNA synthetase [Staphylococcus aureus]	--	1	4.22226e-05	104.39	2	FYTPDDIIGK(1)K	-7.4983	0.805		0.554	1.357	1.292	1.388	Cytoplasmic	K01874	MARS, metG; methionyl-tRNA synthetase [EC:6.1.1.10]	map00450 Selenocompound metabolism; map00970 Aminoacyl-tRNA biosynthesis; map01100 Metabolic pathways	GO:0006082 organic acid metabolic process; GO:0006139 nucleobase-containing compound metabolic process; GO:0006399 tRNA metabolic process; GO:0006412 translation; GO:0006418 tRNA aminoacylation for protein translation; GO:0006431 methionyl-tRNA aminoacylation; GO:0006518 peptide metabolic process; GO:0006520 cellular amino acid metabolic process; GO:0006725 cellular aromatic compound metabolic pr…	GO:0005622 intracellular; GO:0005623 cell; GO:0005737 cytoplasm; GO:0005886 plasma membrane; GO:0016020 membrane; GO:0071944 cell periphery;	GO:0003824 catalytic activity; GO:0004812 aminoacyl-tRNA ligase activity; GO:0004825 methionine-tRNA ligase activity; GO:0016874 ligase activity; GO:0016875 ligase activity, forming carbon-oxygen bonds; GO:0140098 catalytic activity, acting on RNA; GO:0140101 catalytic activity, acting on a tRNA;	PF08264; PF01588	Anticodon-binding domain of tRNA; Putative tRNA binding domain	J	COG0143	Methionyl-tRNA synthetase
AID38986.1	3	K	1.993	0.00815677	Up	Veg protein [Staphylococcus aureus]	--	1	2.64584e-05	92.732	2	PK(1)SILDIK	-8.1443	1.644	1.334	1.058	0.634	0.751	0.64	Cytoplasmic									S	COG4466	Uncharacterized protein conserved in bacteria
AID38988.1	42	K	0.662	0.0278396	Down	PurR: transcription regulator associated with purine metabolism [Staphylococcus aureus]	--	1	0.000291053	150.24	2	NTFQK(1)EK	-5.157	0.924		0.701	1.234	1.259	1.189	Cytoplasmic	K09685	purR; purine operon repressor					PF09182; PF00156	Bacterial purine repressor, N-terminal; Phosphoribosyl transferase domain	F	COG0503	Adenine/guanine phosphoribosyltransferases and related PRPP-binding proteins
AID38992.1	350	K	0.551	0.00532264	Down	N-acetylglucosamine-1-phosphate uridyltransferase / Glucosamine-1-phosphate N-acetyltransferase [Staphylococcus aureus]	--	1	2.2711e-05	120.33	2	VGNFVEIK(1)K(1)ADLK	-4.8355	0.885	0.74	0.606	1.39	1.325	1.333	Cytoplasmic	K04042	glmU; bifunctional UDP-N-acetylglucosamine pyrophosphorylase / Glucosamine-1-phosphate N-acetyltransferase [EC:2.7.7.23 2.3.1.157]	map00520 Amino sugar and nucleotide sugar metabolism; map01100 Metabolic pathways; map01130 Biosynthesis of antibiotics	GO:0000270 peptidoglycan metabolic process; GO:0000271 polysaccharide biosynthetic process; GO:0005975 carbohydrate metabolic process; GO:0005976 polysaccharide metabolic process; GO:0006022 aminoglycan metabolic process; GO:0006023 aminoglycan biosynthetic process; GO:0006024 glycosaminoglycan biosynthetic process; GO:0006629 lipid metabolic process; GO:0006807 nitrogen compound metabolic proces…		GO:0000287 magnesium ion binding; GO:0003824 catalytic activity; GO:0003977 UDP-N-acetylglucosamine diphosphorylase activity; GO:0005488 binding; GO:0008080 N-acetyltransferase activity; GO:0016407 acetyltransferase activity; GO:0016410 N-acyltransferase activity; GO:0016740 transferase activity; GO:0016746 transferase activity, transferring acyl groups; GO:0016747 transferase activity, transferr…			M	COG1207	N-acetylglucosamine-1-phosphate uridyltransferase (contains nucleotidyltransferase and I-patch acetyltransferase domains)
AID38993.1	266	K	0.393	0.00122216	Down	Ribose-phosphate pyrophosphokinase [Staphylococcus aureus]	--	1	9.98305e-23	90.376	3	EVYACCTHPVLSGPAK(1)ER	-4.0845	0.693	0.508	0.631	1.727	1.566	1.364	Cytoplasmic	K00948	PRPS, prsA; ribose-phosphate pyrophosphokinase [EC:2.7.6.1]	map00030 Pentose phosphate pathway; map00230 Purine metabolism; map01100 Metabolic pathways; map01110 Biosynthesis of secondary metabolites; map01120 Microbial metabolism in diverse environments; map01130 Biosynthesis of antibiotics; map01200 Carbon metabolism; map01230 Biosynthesis of amino acids				PF13793	N-terminal domain of ribose phosphate pyrophosphokinase	F	COG0462	Phosphoribosylpyrophosphate synthetase
AID38993.1	202	K	0.543	0.00484855	Down	Ribose-phosphate pyrophosphokinase [Staphylococcus aureus]	--	1	7.08253e-05	126.82	2	TPIAIIDK(1)R	-7.9798	0.802	0.798	0.621	1.537	1.335	1.216	Cytoplasmic	K00948	PRPS, prsA; ribose-phosphate pyrophosphokinase [EC:2.7.6.1]	map00030 Pentose phosphate pathway; map00230 Purine metabolism; map01100 Metabolic pathways; map01110 Biosynthesis of secondary metabolites; map01120 Microbial metabolism in diverse environments; map01130 Biosynthesis of antibiotics; map01200 Carbon metabolism; map01230 Biosynthesis of amino acids				PF13793	N-terminal domain of ribose phosphate pyrophosphokinase	F	COG0462	Phosphoribosylpyrophosphate synthetase
AID38994.1	68	K	0.511	0.0192186	Down	LSU ribosomal protein L25p [Staphylococcus aureus]	--	1	7.29633e-48	230.23	2	NGVIELGVGSK(1)TIK	-3.9533	0.73	0.894	0.494	1.375	1.526	1.244	Cytoplasmic	K02897	RP-L25, rplY; large subunit ribosomal protein L25	map03010 Ribosome	GO:0006412 translation; GO:0006518 peptide metabolic process; GO:0006807 nitrogen compound metabolic process; GO:0008152 metabolic process; GO:0009058 biosynthetic process; GO:0009059 macromolecule biosynthetic process; GO:0009987 cellular process; GO:0010467 gene expression; GO:0019538 protein metabolic process; GO:0034641 cellular nitrogen compound metabolic process; GO:0034645 cellular macromo…	GO:0005622 intracellular; GO:0005623 cell; GO:0005737 cytoplasm; GO:0005829 cytosol; GO:0005840 ribosome; GO:0015934 large ribosomal subunit; GO:0022625 cytosolic large ribosomal subunit; GO:0022626 cytosolic ribosome; GO:0032991 protein-containing complex; GO:0043226 organelle; GO:0043228 non-membrane-bounded organelle; GO:0043229 intracellular organelle; GO:0043232 intracellular non-membrane-bo…	GO:0003676 nucleic acid binding; GO:0003723 RNA binding; GO:0005488 binding; GO:0008097 5S rRNA binding; GO:0019843 rRNA binding; GO:0097159 organic cyclic compound binding; GO:1901363 heterocyclic compound binding;	PF01386	Ribosomal L25p family	J	COG1825	Ribosomal protein L25 (general stress protein Ctc)
AID38996.1	569	K	0.483	0.00099874	Down	Transcription-repair coupling factor [Staphylococcus aureus]	--	1	0.000329866	113.7	2	LGGSEWK(1)K	-7.8184		0.651	0.64	1.453	1.262	1.296	Cytoplasmic	K03723	mfd; transcription-repair coupling factor (superfamily II helicase) [EC:3.6.4.-]	map03420 Nucleotide excision repair				PF00270; PF03461	DEAD/DEAH box helicase; TRCF domain	L	COG1197	Transcription-repair coupling factor (superfamily II helicase)
AID38999.1	73	K	3.316	0.000142165	Up	Ribosome-associated heat shock protein implicated in the recycling of the 50S subunit [Staphylococcus aureus]	--	1	5.79068e-112	285.28	2	DNAK(1)GMYEIIEER	-0.62624	1.589	1.46	1.308	0.388	0.445	0.481	Cytoplasmic				GO:0040007 growth;			PF01479	S4 domain	J	COG1188	Ribosome-associated heat shock protein implicated in the recycling of the 50S subunit (S4 paralog)
AID39000.1	4	K	11.357	1.85027e-06	Up	Cell division protein DivIC FtsB, stabilizes FtsL against RasP cleavage [Staphylococcus aureus]	--	1	7.57562e-92	252.02	3	NK(1)VEHIENQYTSQENK	-8.4643	1.74	1.56	1.504	0.148	0.144	0.131	Cellwall	K13052	divIC, divA; cell division protein DivIC							D	COG2919	Septum formation initiator
AID39001.1	102	K	13.358	0.00119388	Up	hypothetical protein SAXN108_0560 [Staphylococcus aureus]	--	1	0.00681596	109.36	2	AEDFEK(1)K	-5.419	1.77	1.439	1.139	0.128		0.089	Cytoplasmic	K07571	K07571; S1 RNA binding domain protein					PF00575	S1 RNA binding domain	J	COG1098	Predicted RNA binding protein (contains ribosomal protein S1 domain)
AID39001.1	18	K	4.538	0.000673727	Up	hypothetical protein SAXN108_0560 [Staphylococcus aureus]	--	1	1.41641e-15	157.74	2	K(1)FGAFVELPEGK	-6.0983	1.825	1.549	1.246	0.267	0.375	0.376	Cytoplasmic	K07571	K07571; S1 RNA binding domain protein					PF00575	S1 RNA binding domain	J	COG1098	Predicted RNA binding protein (contains ribosomal protein S1 domain)
AID39001.1	74	K	5.443	0.00268069	Up	hypothetical protein SAXN108_0560 [Staphylococcus aureus]	--	1	0.0101295	85.813	2	ISLSIK(1)K	-8.8387	1.401	1.644	1.021	0.244	0.254		Cytoplasmic	K07571	K07571; S1 RNA binding domain protein					PF00575	S1 RNA binding domain	J	COG1098	Predicted RNA binding protein (contains ribosomal protein S1 domain)
AID39001.1	109	K	11.928	0.000610267	Up	hypothetical protein SAXN108_0560 [Staphylococcus aureus]	--	1	2.61623e-28	216.04	2	LSNFLK(1)DSEDK	-5.7653	1.735	1.425	1.17	0.132		0.11	Cytoplasmic	K07571	K07571; S1 RNA binding domain protein					PF00575	S1 RNA binding domain	J	COG1098	Predicted RNA binding protein (contains ribosomal protein S1 domain)
AID39004.1	631	K	11.845	0.000783994	Up	Cell division protein FtsH [Staphylococcus aureus]	--	1	2.72817e-149	314.08	2	VVK(1)DEDSEFNDGK(1)FGK	-4.3054	1.717	1.509	1.127	0.134	0.111		CytoplasmicMembrane	K03798	ftsH, hflB; cell division protease FtsH [EC:3.4.24.-]		GO:0006508 proteolysis; GO:0006807 nitrogen compound metabolic process; GO:0008152 metabolic process; GO:0019538 protein metabolic process; GO:0043170 macromolecule metabolic process; GO:0044238 primary metabolic process; GO:0071704 organic substance metabolic process; GO:1901564 organonitrogen compound metabolic process;		GO:0003824 catalytic activity; GO:0004176 ATP-dependent peptidase activity; GO:0008233 peptidase activity; GO:0008237 metallopeptidase activity; GO:0016462 pyrophosphatase activity; GO:0016787 hydrolase activity; GO:0016817 hydrolase activity, acting on acid anhydrides; GO:0016818 hydrolase activity, acting on acid anhydrides, in phosphorus-containing anhydrides; GO:0016887 ATPase activity; GO:00…	PF00004; PF01434	ATPase family associated with various cellular activities (AAA); Peptidase family M41	O	COG0465	ATP-dependent Zn proteases
AID39004.1	634	K	11.41	9.17603e-06	Up	Cell division protein FtsH [Staphylococcus aureus]	--	1	9.89176e-13	162.49	2	FGK(1)SYEEIRK	-4.5978	1.899	1.629	1.561	0.167	0.143	0.136	CytoplasmicMembrane	K03798	ftsH, hflB; cell division protease FtsH [EC:3.4.24.-]		GO:0006508 proteolysis; GO:0006807 nitrogen compound metabolic process; GO:0008152 metabolic process; GO:0019538 protein metabolic process; GO:0043170 macromolecule metabolic process; GO:0044238 primary metabolic process; GO:0071704 organic substance metabolic process; GO:1901564 organonitrogen compound metabolic process;		GO:0003824 catalytic activity; GO:0004176 ATP-dependent peptidase activity; GO:0008233 peptidase activity; GO:0008237 metallopeptidase activity; GO:0016462 pyrophosphatase activity; GO:0016787 hydrolase activity; GO:0016817 hydrolase activity, acting on acid anhydrides; GO:0016818 hydrolase activity, acting on acid anhydrides, in phosphorus-containing anhydrides; GO:0016887 ATPase activity; GO:00…	PF00004; PF01434	ATPase family associated with various cellular activities (AAA); Peptidase family M41	O	COG0465	ATP-dependent Zn proteases
AID39004.1	254	K	0.596	0.00355127	Down	Cell division protein FtsH [Staphylococcus aureus]	--	1	1.95114e-05	150.24	2	DLFDNAK(1)K	-7.1523	0.75	0.885	0.663	1.31	1.243	1.304	CytoplasmicMembrane	K03798	ftsH, hflB; cell division protease FtsH [EC:3.4.24.-]		GO:0006508 proteolysis; GO:0006807 nitrogen compound metabolic process; GO:0008152 metabolic process; GO:0019538 protein metabolic process; GO:0043170 macromolecule metabolic process; GO:0044238 primary metabolic process; GO:0071704 organic substance metabolic process; GO:1901564 organonitrogen compound metabolic process;		GO:0003824 catalytic activity; GO:0004176 ATP-dependent peptidase activity; GO:0008233 peptidase activity; GO:0008237 metallopeptidase activity; GO:0016462 pyrophosphatase activity; GO:0016787 hydrolase activity; GO:0016817 hydrolase activity, acting on acid anhydrides; GO:0016818 hydrolase activity, acting on acid anhydrides, in phosphorus-containing anhydrides; GO:0016887 ATPase activity; GO:00…	PF00004; PF01434	ATPase family associated with various cellular activities (AAA); Peptidase family M41	O	COG0465	ATP-dependent Zn proteases
AID39004.1	360	K	0.592	0.0293527	Down	Cell division protein FtsH [Staphylococcus aureus]	--	1	7.91999e-15	128.68	3	NKPLDETVDLK(1)AISQR	-9.5057	0.954	0.745	0.596	1.101	1.486	1.289	CytoplasmicMembrane	K03798	ftsH, hflB; cell division protease FtsH [EC:3.4.24.-]		GO:0006508 proteolysis; GO:0006807 nitrogen compound metabolic process; GO:0008152 metabolic process; GO:0019538 protein metabolic process; GO:0043170 macromolecule metabolic process; GO:0044238 primary metabolic process; GO:0071704 organic substance metabolic process; GO:1901564 organonitrogen compound metabolic process;		GO:0003824 catalytic activity; GO:0004176 ATP-dependent peptidase activity; GO:0008233 peptidase activity; GO:0008237 metallopeptidase activity; GO:0016462 pyrophosphatase activity; GO:0016787 hydrolase activity; GO:0016817 hydrolase activity, acting on acid anhydrides; GO:0016818 hydrolase activity, acting on acid anhydrides, in phosphorus-containing anhydrides; GO:0016887 ATPase activity; GO:00…	PF00004; PF01434	ATPase family associated with various cellular activities (AAA); Peptidase family M41	O	COG0465	ATP-dependent Zn proteases
AID39004.1	338	K	0.619	0.00547311	Down	Cell division protein FtsH [Staphylococcus aureus]	--	1	4.54692e-05	92.445	3	QIQVGRPDVK(1)GR	-5.632	0.793	0.88	0.673	1.166	1.279	1.347	CytoplasmicMembrane	K03798	ftsH, hflB; cell division protease FtsH [EC:3.4.24.-]		GO:0006508 proteolysis; GO:0006807 nitrogen compound metabolic process; GO:0008152 metabolic process; GO:0019538 protein metabolic process; GO:0043170 macromolecule metabolic process; GO:0044238 primary metabolic process; GO:0071704 organic substance metabolic process; GO:1901564 organonitrogen compound metabolic process;		GO:0003824 catalytic activity; GO:0004176 ATP-dependent peptidase activity; GO:0008233 peptidase activity; GO:0008237 metallopeptidase activity; GO:0016462 pyrophosphatase activity; GO:0016787 hydrolase activity; GO:0016817 hydrolase activity, acting on acid anhydrides; GO:0016818 hydrolase activity, acting on acid anhydrides, in phosphorus-containing anhydrides; GO:0016887 ATPase activity; GO:00…	PF00004; PF01434	ATPase family associated with various cellular activities (AAA); Peptidase family M41	O	COG0465	ATP-dependent Zn proteases
AID39005.1	192	K	0.654	0.00814512	Down	Chaperonin heat shock protein 33 [Staphylococcus aureus]	--	1	2.46174e-26	178.94	2	DETISK(1)LEK	-5.6119	0.844	0.907	0.686	1.174	1.272	1.282	Cytoplasmic	K04083	hslO; molecular chaperone Hsp33		GO:0006457 protein folding; GO:0006950 response to stress; GO:0006979 response to oxidative stress; GO:0009266 response to temperature stimulus; GO:0009408 response to heat; GO:0009628 response to abiotic stimulus; GO:0009987 cellular process; GO:0031647 regulation of protein stability; GO:0036506 maintenance of unfolded protein; GO:0042026 protein refolding; GO:0050896 response to stimulus; GO:0…	GO:0005622 intracellular; GO:0005623 cell; GO:0005737 cytoplasm; GO:0005829 cytosol;	GO:0005488 binding; GO:0005515 protein binding; GO:0008270 zinc ion binding; GO:0042802 identical protein binding; GO:0043167 ion binding; GO:0043169 cation binding; GO:0044183 protein folding chaperone; GO:0046872 metal ion binding; GO:0046914 transition metal ion binding;			O	COG1281	Disulfide bond chaperones of the HSP33 family
AID39006.1	46	K	0.544	0.0267895	Down	Cysteine synthase [Staphylococcus aureus]	--	1	9.32719e-14	137.58	2	LEYQNPGGSVK(1)DR	-4.9536	0.582		0.771	1.352	1.331	1.045	Cytoplasmic	K01738	cysK; cysteine synthase [EC:2.5.1.47]	map00270 Cysteine and methionine metabolism; map00920 Sulfur metabolism; map01100 Metabolic pathways; map01110 Biosynthesis of secondary metabolites; map01120 Microbial metabolism in diverse environments; map01130 Biosynthesis of antibiotics; map01200 Carbon metabolism; map01230 Biosynthesis of amino acids	GO:0000096 sulfur amino acid metabolic process; GO:0000097 sulfur amino acid biosynthetic process; GO:0000098 sulfur amino acid catabolic process; GO:0006082 organic acid metabolic process; GO:0006520 cellular amino acid metabolic process; GO:0006534 cysteine metabolic process; GO:0006535 cysteine biosynthetic process from serine; GO:0006555 methionine metabolic process; GO:0006563 L-serine metab…	GO:0005622 intracellular; GO:0005623 cell; GO:0005737 cytoplasm; GO:0032991 protein-containing complex; GO:0032993 protein-DNA complex;	GO:0003824 catalytic activity; GO:0004122 cystathionine beta-synthase activity; GO:0004124 cysteine synthase activity; GO:0005488 binding; GO:0005515 protein binding; GO:0008134 transcription factor binding; GO:0008144 drug binding; GO:0016740 transferase activity; GO:0016765 transferase activity, transferring alkyl or aryl (other than methyl) groups; GO:0016829 lyase activity; GO:0016835 carbon-…			E	COG0031	Cysteine synthase
AID39010.1	134	K	0.643	0.000278086	Down	Lysyl-tRNA synthetase class II [Staphylococcus aureus]	--	1	0.00319506	106.93	2	K(1)FTLLTK	-10.461	0.813	0.824	0.778	1.31	1.272	1.175	Cytoplasmic	K04567	KARS, lysS; lysyl-tRNA synthetase, class II [EC:6.1.1.6]	map00970 Aminoacyl-tRNA biosynthesis		GO:0005622 intracellular; GO:0005623 cell; GO:0005737 cytoplasm;		PF01336; PF00152	OB-fold nucleic acid binding domain; tRNA synthetases class II (D, K and N)	J	COG1190	Lysyl-tRNA synthetase (class II)
AID39010.1	181	K	0.655	0.0313315	Down	Lysyl-tRNA synthetase class II [Staphylococcus aureus]	--	1	0.000239621	120.33	2	SK(1)IIQEMR	-6.9446	0.973	0.749	0.75	1.271		1.246	Cytoplasmic	K04567	KARS, lysS; lysyl-tRNA synthetase, class II [EC:6.1.1.6]	map00970 Aminoacyl-tRNA biosynthesis		GO:0005622 intracellular; GO:0005623 cell; GO:0005737 cytoplasm;		PF01336; PF00152	OB-fold nucleic acid binding domain; tRNA synthetases class II (D, K and N)	J	COG1190	Lysyl-tRNA synthetase (class II)
AID39010.1	131	K	0.573	0.0111223	Down	Lysyl-tRNA synthetase class II [Staphylococcus aureus]	--	1	1.44989e-49	249.22	2	TNTGELSVK(1)AK	-4.708	0.843	0.829	0.6	1.487	1.266	1.215	Cytoplasmic	K04567	KARS, lysS; lysyl-tRNA synthetase, class II [EC:6.1.1.6]	map00970 Aminoacyl-tRNA biosynthesis		GO:0005622 intracellular; GO:0005623 cell; GO:0005737 cytoplasm;		PF01336; PF00152	OB-fold nucleic acid binding domain; tRNA synthetases class II (D, K and N)	J	COG1190	Lysyl-tRNA synthetase (class II)
AID39014.1	30	K	0.543	0.00443893	Down	glutamine amidotransferase subunit PdxT [Staphylococcus aureus]	--	1	3.0894e-06	66.953	3	HIELSGHEGIAVK(1)K	-7.108	0.767	0.783	0.704	1.261		1.505	Cytoplasmic	K08681	pdxT, pdx2; 5'-phosphate synthase pdxT subunit [EC:4.3.3.6]	map00750 Vitamin B6 metabolism	GO:0006081 cellular aldehyde metabolic process; GO:0006725 cellular aromatic compound metabolic process; GO:0006732 coenzyme metabolic process; GO:0006766 vitamin metabolic process; GO:0006767 water-soluble vitamin metabolic process; GO:0006793 phosphorus metabolic process; GO:0006796 phosphate-containing compound metabolic process; GO:0006807 nitrogen compound metabolic process; GO:0006950 respo…	GO:0005622 intracellular; GO:0005623 cell; GO:0005737 cytoplasm; GO:0005829 cytosol; GO:0032991 protein-containing complex; GO:1902494 catalytic complex; GO:1903600 glutaminase complex;	GO:0003824 catalytic activity; GO:0005488 binding; GO:0005515 protein binding; GO:0016829 lyase activity; GO:0016840 carbon-nitrogen lyase activity; GO:0016843 amine-lyase activity; GO:0042802 identical protein binding;	PF01174	SNO glutamine amidotransferase family	F	COG0311	Predicted glutamine amidotransferase involved in pyridoxine biosynthesis
AID39016.1	61	K	6.062	1.70247e-06	Up	Transcriptional regulator CtsR [Staphylococcus aureus]	--	1	8.72484e-19	123.92	3	FTNEHGYEIESK(1)R	-5.5908	1.575	1.73	1.551	0.267	0.278	0.256	Cytoplasmic	K03708	ctsR; transcriptional regulator of stress and heat shock response		GO:0006950 response to stress; GO:0010035 response to inorganic substance; GO:0010038 response to metal ion; GO:0042221 response to chemical; GO:0046686 response to cadmium ion; GO:0046688 response to copper ion; GO:0050896 response to stimulus; GO:0097501 stress response to metal ion; GO:1990169 stress response to copper ion; GO:1990170 stress response to cadmium ion;			PF05848	Firmicute transcriptional repressor of class III stress genes (CtsR)	K	COG4463	Transcriptional repressor of class III stress genes
AID39017.1	102	K	2.968	0.0185948	Up	Nucleotide excision repair protein, with UvrB/UvrC motif [Staphylococcus aureus]	--	1	1.69421e-11	65.421	3	DIAHVGK(1)FGCANCYATFK	-5.4066	1.421	1.505		0.42		0.566	Cytoplasmic	K19411	mcsA; protein arginine kinase activator		GO:0006950 response to stress; GO:0010035 response to inorganic substance; GO:0010038 response to metal ion; GO:0042221 response to chemical; GO:0046686 response to cadmium ion; GO:0046688 response to copper ion; GO:0050896 response to stimulus; GO:0097501 stress response to metal ion; GO:1990169 stress response to copper ion; GO:1990170 stress response to cadmium ion;		GO:0005488 binding; GO:0005507 copper ion binding; GO:0008270 zinc ion binding; GO:0043167 ion binding; GO:0043169 cation binding; GO:0046870 cadmium ion binding; GO:0046872 metal ion binding; GO:0046914 transition metal ion binding; GO:0050897 cobalt ion binding;			S	COG3880	Uncharacterized protein with conserved CXXC pairs
AID39019.1	156	K	8.002	9.27272e-05	Up	ATP-dependent Clp protease, ATP-binding subunit ClpC / Negative regulator of genetic competence clcC/mecB [Staphylococcus aureus]	--	1	2.23595e-213	310.9	2	NAQASK(1)SNNTPTLDSLAR	-4.6382	1.78	1.913	1.42	0.187	0.255	0.197	Cytoplasmic	K03696	clpC; ATP-dependent Clp protease ATP-binding subunit ClpC		GO:0006950 response to stress; GO:0010035 response to inorganic substance; GO:0010038 response to metal ion; GO:0042221 response to chemical; GO:0046686 response to cadmium ion; GO:0046688 response to copper ion; GO:0050896 response to stimulus; GO:0097501 stress response to metal ion; GO:1990169 stress response to copper ion; GO:1990170 stress response to cadmium ion;			PF00004; PF07724; PF10431	ATPase family associated with various cellular activities (AAA); AAA domain (Cdc48 subfamily); C-terminal, D2-small domain, of ClpB protein	O	COG0542	ATPases with chaperone activity, ATP-binding subunit
AID39019.1	580	K	2.296	0.015684	Up	ATP-dependent Clp protease, ATP-binding subunit ClpC / Negative regulator of genetic competence clcC/mecB [Staphylococcus aureus]	--	1	5.7221e-101	264.98	3	VDMSEFMEK(1)HAVSR	-5.5654	1.537	0.919	1.599	0.502	0.574	0.69	Cytoplasmic	K03696	clpC; ATP-dependent Clp protease ATP-binding subunit ClpC		GO:0006950 response to stress; GO:0010035 response to inorganic substance; GO:0010038 response to metal ion; GO:0042221 response to chemical; GO:0046686 response to cadmium ion; GO:0046688 response to copper ion; GO:0050896 response to stimulus; GO:0097501 stress response to metal ion; GO:1990169 stress response to copper ion; GO:1990170 stress response to cadmium ion;			PF00004; PF07724; PF10431	ATPase family associated with various cellular activities (AAA); AAA domain (Cdc48 subfamily); C-terminal, D2-small domain, of ClpB protein	O	COG0542	ATPases with chaperone activity, ATP-binding subunit
AID39019.1	252	K	12.877	0.000326472	Up	ATP-dependent Clp protease, ATP-binding subunit ClpC / Negative regulator of genetic competence clcC/mecB [Staphylococcus aureus]	--	1	1.12691e-161	277.1	2	VMSLDMGTVVAGTK(1)YR	-6.1049	1.968	1.451	1.835	0.103	0.109	0.196	Cytoplasmic	K03696	clpC; ATP-dependent Clp protease ATP-binding subunit ClpC		GO:0006950 response to stress; GO:0010035 response to inorganic substance; GO:0010038 response to metal ion; GO:0042221 response to chemical; GO:0046686 response to cadmium ion; GO:0046688 response to copper ion; GO:0050896 response to stimulus; GO:0097501 stress response to metal ion; GO:1990169 stress response to copper ion; GO:1990170 stress response to cadmium ion;			PF00004; PF07724; PF10431	ATPase family associated with various cellular activities (AAA); AAA domain (Cdc48 subfamily); C-terminal, D2-small domain, of ClpB protein	O	COG0542	ATPases with chaperone activity, ATP-binding subunit
AID39022.1	443	K	2.41	0.0037261	Up	Glutamyl-tRNA synthetase, Glutamyl-tRNA(Gln) synthetase [Staphylococcus aureus]	--	1	2.6237e-13	177.47	2	EVQK(1)ETGIK(1)GK	-7.596	1.27	1.589	1.147	0.442	0.63	0.59	Cytoplasmic	K09698	gltX; nondiscriminating glutamyl-tRNA synthetase [EC:6.1.1.24]	map00970 Aminoacyl-tRNA biosynthesis; map01100 Metabolic pathways		GO:0005622 intracellular; GO:0005623 cell; GO:0005737 cytoplasm; GO:0009986 cell surface;	GO:0005488 binding; GO:0030246 carbohydrate binding; GO:0030247 polysaccharide binding; GO:2001065 mannan binding;	PF00749	tRNA synthetases class I (E and Q), catalytic domain	J	COG0008	Glutamyl- and glutaminyl-tRNA synthetases
AID39022.1	445	K	0.631	0.003914	Down	Glutamyl-tRNA synthetase, Glutamyl-tRNA(Gln) synthetase [Staphylococcus aureus]	--	1	2.23436e-08	125.5	2	GK(1)QLFMPIR	-0.19628	0.881	0.824	0.682	1.273	1.228	1.28	Cytoplasmic	K09698	gltX; nondiscriminating glutamyl-tRNA synthetase [EC:6.1.1.24]	map00970 Aminoacyl-tRNA biosynthesis; map01100 Metabolic pathways		GO:0005622 intracellular; GO:0005623 cell; GO:0005737 cytoplasm; GO:0009986 cell surface;	GO:0005488 binding; GO:0030246 carbohydrate binding; GO:0030247 polysaccharide binding; GO:2001065 mannan binding;	PF00749	tRNA synthetases class I (E and Q), catalytic domain	J	COG0008	Glutamyl- and glutaminyl-tRNA synthetases
AID39022.1	438	K	2.41	0.0037261	Up	Glutamyl-tRNA synthetase, Glutamyl-tRNA(Gln) synthetase [Staphylococcus aureus]	--	1	2.6237e-13	177.47	2	TIK(1)EVQK(1)ETGIK	-3.6256	1.27	1.589	1.147	0.442	0.63	0.59	Cytoplasmic	K09698	gltX; nondiscriminating glutamyl-tRNA synthetase [EC:6.1.1.24]	map00970 Aminoacyl-tRNA biosynthesis; map01100 Metabolic pathways		GO:0005622 intracellular; GO:0005623 cell; GO:0005737 cytoplasm; GO:0009986 cell surface;	GO:0005488 binding; GO:0030246 carbohydrate binding; GO:0030247 polysaccharide binding; GO:2001065 mannan binding;	PF00749	tRNA synthetases class I (E and Q), catalytic domain	J	COG0008	Glutamyl- and glutaminyl-tRNA synthetases
AID39022.1	318	K	0.64	0.0146597	Down	Glutamyl-tRNA synthetase, Glutamyl-tRNA(Gln) synthetase [Staphylococcus aureus]	--	1	1.92949e-08	150.17	2	SPAFFDK(1)QK	-5.4616	0.867	0.899	0.644	1.275	1.315	1.176	Cytoplasmic	K09698	gltX; nondiscriminating glutamyl-tRNA synthetase [EC:6.1.1.24]	map00970 Aminoacyl-tRNA biosynthesis; map01100 Metabolic pathways		GO:0005622 intracellular; GO:0005623 cell; GO:0005737 cytoplasm; GO:0009986 cell surface;	GO:0005488 binding; GO:0030246 carbohydrate binding; GO:0030247 polysaccharide binding; GO:2001065 mannan binding;	PF00749	tRNA synthetases class I (E and Q), catalytic domain	J	COG0008	Glutamyl- and glutaminyl-tRNA synthetases
AID39023.1	73	K	0.6	0.0069925	Down	Serine acetyltransferase [Staphylococcus aureus]	--	1	8.96203e-19	105.94	2	FFTGIEIHPGAK(1)IGK	-4.3729	0.732	0.782		1.124	1.318	1.341	Cytoplasmic	K00640	cysE; serine O-acetyltransferase [EC:2.3.1.30]	map00270 Cysteine and methionine metabolism; map00920 Sulfur metabolism; map01100 Metabolic pathways; map01110 Biosynthesis of secondary metabolites; map01120 Microbial metabolism in diverse environments; map01200 Carbon metabolism; map01230 Biosynthesis of amino acids; map05111 Biofilm formation - Vibrio cholerae	GO:0000096 sulfur amino acid metabolic process; GO:0000097 sulfur amino acid biosynthetic process; GO:0000098 sulfur amino acid catabolic process; GO:0006082 organic acid metabolic process; GO:0006520 cellular amino acid metabolic process; GO:0006534 cysteine metabolic process; GO:0006555 methionine metabolic process; GO:0006790 sulfur compound metabolic process; GO:0006807 nitrogen compound meta…	GO:0005622 intracellular; GO:0005623 cell; GO:0005737 cytoplasm; GO:0005829 cytosol;	GO:0003824 catalytic activity; GO:0008374 O-acyltransferase activity; GO:0009001 serine O-acetyltransferase activity; GO:0016407 acetyltransferase activity; GO:0016412 serine O-acyltransferase activity; GO:0016413 O-acetyltransferase activity; GO:0016740 transferase activity; GO:0016746 transferase activity, transferring acyl groups; GO:0016747 transferase activity, transferring acyl groups other…			E	COG1045	Serine acetyltransferase
AID39025.1	91	K	12.576	1.21347e-06	Up	hypothetical protein SAXN108_0584 [Staphylococcus aureus]	--	1	3.35801e-36	199.4	2	AK(1)NTDVQTYR	-7.1638	1.566	1.719	1.544	0.136	0.13	0.118	Cytoplasmic	K11145	K11145; ribonuclease III family protein [EC:3.1.26.-]		GO:0006139 nucleobase-containing compound metabolic process; GO:0006364 rRNA processing; GO:0006396 RNA processing; GO:0006725 cellular aromatic compound metabolic process; GO:0006807 nitrogen compound metabolic process; GO:0008152 metabolic process; GO:0009987 cellular process; GO:0010467 gene expression; GO:0016070 RNA metabolic process; GO:0016072 rRNA metabolic process; GO:0022613 ribonucleop…		GO:0003824 catalytic activity; GO:0004518 nuclease activity; GO:0004540 ribonuclease activity; GO:0016787 hydrolase activity; GO:0016788 hydrolase activity, acting on ester bonds; GO:0140098 catalytic activity, acting on RNA;			J	COG1939	Uncharacterized protein conserved in bacteria
AID39026.1	32	K	7.133	1.78621e-05	Up	23S rRNA guanosine-2'-O- -methyltransferase rlmB [Staphylococcus aureus]	--	1	7.24208e-08	126.82	2	ILIQEGIK(1)K	-7.6701	1.668	1.731	1.43	0.215	0.252	0.21	Cytoplasmic	K03218	rlmB; 23S rRNA (guanosine2251-2'-O)-methyltransferase [EC:2.1.1.185]		GO:0000154 rRNA modification; GO:0000451 rRNA 2'-O-methylation; GO:0000453 enzyme-directed rRNA 2'-O-methylation; GO:0001510 RNA methylation; GO:0006139 nucleobase-containing compound metabolic process; GO:0006364 rRNA processing; GO:0006396 RNA processing; GO:0006725 cellular aromatic compound metabolic process; GO:0006807 nitrogen compound metabolic process; GO:0008152 metabolic process; GO:000…	GO:0005622 intracellular; GO:0005623 cell; GO:0005737 cytoplasm; GO:0005829 cytosol;	GO:0003824 catalytic activity; GO:0008168 methyltransferase activity; GO:0008171 O-methyltransferase activity; GO:0008173 RNA methyltransferase activity; GO:0008649 rRNA methyltransferase activity; GO:0008757 S-adenosylmethionine-dependent methyltransferase activity; GO:0016435 rRNA (guanine) methyltransferase activity; GO:0016740 transferase activity; GO:0016741 transferase activity, transferrin…	PF08032	RNA 2'-O ribose methyltransferase substrate binding	J	COG0566	rRNA methylases
AID39026.1	55	K	1.8	0.000923487	Up	23S rRNA guanosine-2'-O- -methyltransferase rlmB [Staphylococcus aureus]	--	1	6.65659e-19	167.06	2	IIVQTVPK(1)SK	-6.2102	1.23	1.303	1.194	0.611	0.706	0.754	Cytoplasmic	K03218	rlmB; 23S rRNA (guanosine2251-2'-O)-methyltransferase [EC:2.1.1.185]		GO:0000154 rRNA modification; GO:0000451 rRNA 2'-O-methylation; GO:0000453 enzyme-directed rRNA 2'-O-methylation; GO:0001510 RNA methylation; GO:0006139 nucleobase-containing compound metabolic process; GO:0006364 rRNA processing; GO:0006396 RNA processing; GO:0006725 cellular aromatic compound metabolic process; GO:0006807 nitrogen compound metabolic process; GO:0008152 metabolic process; GO:000…	GO:0005622 intracellular; GO:0005623 cell; GO:0005737 cytoplasm; GO:0005829 cytosol;	GO:0003824 catalytic activity; GO:0008168 methyltransferase activity; GO:0008171 O-methyltransferase activity; GO:0008173 RNA methyltransferase activity; GO:0008649 rRNA methyltransferase activity; GO:0008757 S-adenosylmethionine-dependent methyltransferase activity; GO:0016435 rRNA (guanine) methyltransferase activity; GO:0016740 transferase activity; GO:0016741 transferase activity, transferrin…	PF08032	RNA 2'-O ribose methyltransferase substrate binding	J	COG0566	rRNA methylases
AID39027.1	96	K	7.066	5.56941e-05	Up	hypothetical protein SAXN108_0586 [Staphylococcus aureus]	--	1	3.65647e-15	175.64	2	YVYELYDK(1)HTK	-2.6421	1.727	1.487	1.584	0.228	0.264	0.187	Cytoplasmic	K06962	K06962; uncharacterized protein					PF05991	YacP-like NYN domain	S	COG3688	Predicted RNA-binding protein containing a PIN domain
AID39029.1	20	K	8.126	0.000781916	Up	hypothetical protein SAXN108_0588 [Staphylococcus aureus]	--	1	6.00816e-14	119.43	2	NYNVPK(1)QEGSATR	-6.1058	1.382	1.839	1.289		0.197	0.173	Cytoplasmic	K02913	RP-L33, MRPL33, rpmG; large subunit ribosomal protein L33	map03010 Ribosome						J	COG0267	Ribosomal protein L33
AID39031.1	116	K	10.196	0.0292585	Up	Transcription antitermination protein NusG [Staphylococcus aureus]	--	1	1.30989e-05	121.31	2	FILK(1)QMGLK(1)EK	-6.8129	0.928	2.537	0.695	0.093	0.179		Cytoplasmic	K02601	nusG; transcription termination/antitermination protein NusG		GO:0006355 regulation of transcription, DNA-templated; GO:0009889 regulation of biosynthetic process; GO:0010468 regulation of gene expression; GO:0010556 regulation of macromolecule biosynthetic process; GO:0019219 regulation of nucleobase-containing compound metabolic process; GO:0019222 regulation of metabolic process; GO:0031323 regulation of cellular metabolic process; GO:0031326 regulation …	GO:0005622 intracellular; GO:0005623 cell; GO:0005737 cytoplasm; GO:0005829 cytosol;		PF02357	Transcription termination factor nusG	K	COG0250	Transcription antiterminator
AID39032.1	71	K	3.688	0.00272223	Up	50S ribosomal protein L11 [Staphylococcus aureus]	--	1	4.80564e-78	208.35	2	SFTFITK(1)TPPAPVLLK	-4.0935	1.467	1.315	1.636	0.267	0.42	0.511	Cytoplasmic	K02867	RP-L11, MRPL11, rplK; large subunit ribosomal protein L11	map03010 Ribosome	GO:0000027 ribosomal large subunit assembly; GO:0006412 translation; GO:0006415 translational termination; GO:0006518 peptide metabolic process; GO:0006807 nitrogen compound metabolic process; GO:0006950 response to stress; GO:0006996 organelle organization; GO:0007154 cell communication; GO:0008152 metabolic process; GO:0009058 biosynthetic process; GO:0009059 macromolecule biosynthetic process;…	GO:0005618 cell wall; GO:0005622 intracellular; GO:0005623 cell; GO:0005737 cytoplasm; GO:0005829 cytosol; GO:0005840 ribosome; GO:0015934 large ribosomal subunit; GO:0022625 cytosolic large ribosomal subunit; GO:0022626 cytosolic ribosome; GO:0030312 external encapsulating structure; GO:0032991 protein-containing complex; GO:0043226 organelle; GO:0043228 non-membrane-bounded organelle; GO:004322…	GO:0003676 nucleic acid binding; GO:0003723 RNA binding; GO:0003735 structural constituent of ribosome; GO:0005198 structural molecule activity; GO:0005488 binding; GO:0019843 rRNA binding; GO:0097159 organic cyclic compound binding; GO:1901363 heterocyclic compound binding;	PF03946; PF00298	Ribosomal protein L11, N-terminal domain; Ribosomal protein L11, RNA binding domain	J	COG0080	Ribosomal protein L11
AID39032.1	80	K	3.716	0.00114477	Up	50S ribosomal protein L11 [Staphylococcus aureus]	--	1	0.00153614	90.761	2	TPPAPVLLK(1)K	-7.3514	1.735	1.604		0.48	0.487	0.381	Cytoplasmic	K02867	RP-L11, MRPL11, rplK; large subunit ribosomal protein L11	map03010 Ribosome	GO:0000027 ribosomal large subunit assembly; GO:0006412 translation; GO:0006415 translational termination; GO:0006518 peptide metabolic process; GO:0006807 nitrogen compound metabolic process; GO:0006950 response to stress; GO:0006996 organelle organization; GO:0007154 cell communication; GO:0008152 metabolic process; GO:0009058 biosynthetic process; GO:0009059 macromolecule biosynthetic process;…	GO:0005618 cell wall; GO:0005622 intracellular; GO:0005623 cell; GO:0005737 cytoplasm; GO:0005829 cytosol; GO:0005840 ribosome; GO:0015934 large ribosomal subunit; GO:0022625 cytosolic large ribosomal subunit; GO:0022626 cytosolic ribosome; GO:0030312 external encapsulating structure; GO:0032991 protein-containing complex; GO:0043226 organelle; GO:0043228 non-membrane-bounded organelle; GO:004322…	GO:0003676 nucleic acid binding; GO:0003723 RNA binding; GO:0003735 structural constituent of ribosome; GO:0005198 structural molecule activity; GO:0005488 binding; GO:0019843 rRNA binding; GO:0097159 organic cyclic compound binding; GO:1901363 heterocyclic compound binding;	PF03946; PF00298	Ribosomal protein L11, N-terminal domain; Ribosomal protein L11, RNA binding domain	J	COG0080	Ribosomal protein L11
AID39033.1	54	K	1.618	0.0297609	Up	50S ribosomal protein L1 [Staphylococcus aureus]	--	1	1.4465e-10	155.82	2	K(1)NDQQIR	-5.7281	1.36	1.265	1.01	0.595	0.889	0.762	Cytoplasmic	K02863	RP-L1, MRPL1, rplA; large subunit ribosomal protein L1	map03010 Ribosome	GO:0000027 ribosomal large subunit assembly; GO:0000470 maturation of LSU-rRNA; GO:0006139 nucleobase-containing compound metabolic process; GO:0006364 rRNA processing; GO:0006396 RNA processing; GO:0006412 translation; GO:0006417 regulation of translation; GO:0006446 regulation of translational initiation; GO:0006518 peptide metabolic process; GO:0006725 cellular aromatic compound metabolic proc…	GO:0005618 cell wall; GO:0005622 intracellular; GO:0005623 cell; GO:0005737 cytoplasm; GO:0005829 cytosol; GO:0005840 ribosome; GO:0005886 plasma membrane; GO:0015934 large ribosomal subunit; GO:0016020 membrane; GO:0022625 cytosolic large ribosomal subunit; GO:0022626 cytosolic ribosome; GO:0030312 external encapsulating structure; GO:0032991 protein-containing complex; GO:0043226 organelle; GO:…	GO:0003676 nucleic acid binding; GO:0003723 RNA binding; GO:0003735 structural constituent of ribosome; GO:0005198 structural molecule activity; GO:0005488 binding; GO:0097159 organic cyclic compound binding; GO:1901363 heterocyclic compound binding;	PF00687	Ribosomal protein L1p/L10e family	J	COG0081	Ribosomal protein L1
AID39033.1	80	K	1.919	0.0136147	Up	50S ribosomal protein L1 [Staphylococcus aureus]	--	1	4.22419e-40	240.33	2	SQSVLVFAK(1)GDK	-7.1953	1.141	1.51	1.175	0.512	0.794	0.688	Cytoplasmic	K02863	RP-L1, MRPL1, rplA; large subunit ribosomal protein L1	map03010 Ribosome	GO:0000027 ribosomal large subunit assembly; GO:0000470 maturation of LSU-rRNA; GO:0006139 nucleobase-containing compound metabolic process; GO:0006364 rRNA processing; GO:0006396 RNA processing; GO:0006412 translation; GO:0006417 regulation of translation; GO:0006446 regulation of translational initiation; GO:0006518 peptide metabolic process; GO:0006725 cellular aromatic compound metabolic proc…	GO:0005618 cell wall; GO:0005622 intracellular; GO:0005623 cell; GO:0005737 cytoplasm; GO:0005829 cytosol; GO:0005840 ribosome; GO:0005886 plasma membrane; GO:0015934 large ribosomal subunit; GO:0016020 membrane; GO:0022625 cytosolic large ribosomal subunit; GO:0022626 cytosolic ribosome; GO:0030312 external encapsulating structure; GO:0032991 protein-containing complex; GO:0043226 organelle; GO:…	GO:0003676 nucleic acid binding; GO:0003723 RNA binding; GO:0003735 structural constituent of ribosome; GO:0005198 structural molecule activity; GO:0005488 binding; GO:0097159 organic cyclic compound binding; GO:1901363 heterocyclic compound binding;	PF00687	Ribosomal protein L1p/L10e family	J	COG0081	Ribosomal protein L1
AID39034.1	101	K	0.428	0.0321656	Down	50S ribosomal protein L10 [Staphylococcus aureus]	--	1	8.16358e-24	115.35	2	VISGFAK(1)DHEALEIK	-5.9024	0.976	0.413	0.483	1.2	1.476	1.695	Cytoplasmic	K02864	RP-L10, MRPL10, rplJ; large subunit ribosomal protein L10	map03010 Ribosome	GO:0006412 translation; GO:0006417 regulation of translation; GO:0006518 peptide metabolic process; GO:0006807 nitrogen compound metabolic process; GO:0008152 metabolic process; GO:0009058 biosynthetic process; GO:0009059 macromolecule biosynthetic process; GO:0009889 regulation of biosynthetic process; GO:0009890 negative regulation of biosynthetic process; GO:0009892 negative regulation of meta…	GO:0005618 cell wall; GO:0005622 intracellular; GO:0005623 cell; GO:0005737 cytoplasm; GO:0005829 cytosol; GO:0005840 ribosome; GO:0005886 plasma membrane; GO:0015934 large ribosomal subunit; GO:0016020 membrane; GO:0022625 cytosolic large ribosomal subunit; GO:0022626 cytosolic ribosome; GO:0030312 external encapsulating structure; GO:0032991 protein-containing complex; GO:0043226 organelle; GO:…	GO:0003735 structural constituent of ribosome; GO:0005198 structural molecule activity; GO:0005488 binding; GO:0043021 ribonucleoprotein complex binding; GO:0043022 ribosome binding; GO:0044877 protein-containing complex binding;			J	COG0244	Ribosomal protein L10
AID39035.1	102	K	0.635	0.00351757	Down	50S ribosomal protein L7/L12 [Staphylococcus aureus]	--	1	7.56406e-07	138.23	2	VIK(1)EALPK(1)EEAEK	-5.0038	0.893	0.807	0.701	1.316	1.207	1.261	Cytoplasmic	K02935	RP-L7, MRPL12, rplL; large subunit ribosomal protein L7/L12	map03010 Ribosome				PF00542	Ribosomal protein L7/L12 C-terminal domain	J	COG0222	Ribosomal protein L7/L12
AID39037.1	867	K	7.239	1.34452e-05	Up	DNA-directed RNA polymerase beta subunit [Staphylococcus aureus]	--	1	1.1536e-05	114.39	3	LLHAIFGEK(1)AR	-7.3189	1.745	1.74	1.452	0.249	0.218	0.215	Cytoplasmic	K03043	rpoB; DNA-directed RNA polymerase subunit beta [EC:2.7.7.6]	map03020 RNA polymerase		GO:0000428 DNA-directed RNA polymerase complex; GO:0005622 intracellular; GO:0005623 cell; GO:0030880 RNA polymerase complex; GO:0032991 protein-containing complex; GO:0061695 transferase complex, transferring phosphorus-containing groups; GO:1902494 catalytic complex; GO:1990234 transferase complex;		PF04561; PF04565; PF10385; PF00562; PF04560	RNA polymerase Rpb2, domain 2; RNA polymerase Rpb2, domain 3; RNA polymerase beta subunit external 1 domain; RNA polymerase Rpb2, domain 6; RNA polymerase Rpb2, domain 7	K	COG0085	DNA-directed RNA polymerase, beta subunit/140 kD subunit
AID39038.1	1173	K	2.189	0.0242619	Up	DNA-directed RNA polymerase beta' subunit [Staphylococcus aureus]	--	1	6.25199e-10	116.36	2	ENVIIGK(1)LIPAGTGMR	2.0816	1.381	0.881	1.683	0.539	0.54	0.723	Cytoplasmic	K03046	rpoC; DNA-directed RNA polymerase subunit beta' [EC:2.7.7.6]	map03020 RNA polymerase		GO:0000428 DNA-directed RNA polymerase complex; GO:0005622 intracellular; GO:0005623 cell; GO:0030880 RNA polymerase complex; GO:0032991 protein-containing complex; GO:0061695 transferase complex, transferring phosphorus-containing groups; GO:1902494 catalytic complex; GO:1990234 transferase complex;		PF04997; PF00623; PF04983; PF05000; PF04998	RNA polymerase Rpb1, domain 1; RNA polymerase Rpb1, domain 2; RNA polymerase Rpb1, domain 3; RNA polymerase Rpb1, domain 4; RNA polymerase Rpb1, domain 5	K	COG0086	DNA-directed RNA polymerase, beta' subunit/160 kD subunit
AID39038.1	19	K	0.445	0.00282462	Down	DNA-directed RNA polymerase beta' subunit [Staphylococcus aureus]	--	1	4.70502e-13	158.57	2	IGLASPEK(1)IR	-8.7913	0.77	0.654	0.509	1.54	1.359	1.442	Cytoplasmic	K03046	rpoC; DNA-directed RNA polymerase subunit beta' [EC:2.7.7.6]	map03020 RNA polymerase		GO:0000428 DNA-directed RNA polymerase complex; GO:0005622 intracellular; GO:0005623 cell; GO:0030880 RNA polymerase complex; GO:0032991 protein-containing complex; GO:0061695 transferase complex, transferring phosphorus-containing groups; GO:1902494 catalytic complex; GO:1990234 transferase complex;		PF04997; PF00623; PF04983; PF05000; PF04998	RNA polymerase Rpb1, domain 1; RNA polymerase Rpb1, domain 2; RNA polymerase Rpb1, domain 3; RNA polymerase Rpb1, domain 4; RNA polymerase Rpb1, domain 5	K	COG0086	DNA-directed RNA polymerase, beta' subunit/160 kD subunit
AID39038.1	555	K	0.474	0.00203505	Down	DNA-directed RNA polymerase beta' subunit [Staphylococcus aureus]	--	1	6.17399e-68	196.47	3	IGVHASSFNNPTFTEEQNK(1)K	-4.2215	0.816	0.582	0.61	1.442	1.39	1.407	Cytoplasmic	K03046	rpoC; DNA-directed RNA polymerase subunit beta' [EC:2.7.7.6]	map03020 RNA polymerase		GO:0000428 DNA-directed RNA polymerase complex; GO:0005622 intracellular; GO:0005623 cell; GO:0030880 RNA polymerase complex; GO:0032991 protein-containing complex; GO:0061695 transferase complex, transferring phosphorus-containing groups; GO:1902494 catalytic complex; GO:1990234 transferase complex;		PF04997; PF00623; PF04983; PF05000; PF04998	RNA polymerase Rpb1, domain 1; RNA polymerase Rpb1, domain 2; RNA polymerase Rpb1, domain 3; RNA polymerase Rpb1, domain 4; RNA polymerase Rpb1, domain 5	K	COG0086	DNA-directed RNA polymerase, beta' subunit/160 kD subunit
AID39038.1	30	K	0.632	0.0289221	Down	DNA-directed RNA polymerase beta' subunit [Staphylococcus aureus]	--	1	2.29129e-07	122.44	2	K(1)PETINYR	-3.6236	0.828	0.955	0.599	1.168	1.302	1.297	Cytoplasmic	K03046	rpoC; DNA-directed RNA polymerase subunit beta' [EC:2.7.7.6]	map03020 RNA polymerase		GO:0000428 DNA-directed RNA polymerase complex; GO:0005622 intracellular; GO:0005623 cell; GO:0030880 RNA polymerase complex; GO:0032991 protein-containing complex; GO:0061695 transferase complex, transferring phosphorus-containing groups; GO:1902494 catalytic complex; GO:1990234 transferase complex;		PF04997; PF00623; PF04983; PF05000; PF04998	RNA polymerase Rpb1, domain 1; RNA polymerase Rpb1, domain 2; RNA polymerase Rpb1, domain 3; RNA polymerase Rpb1, domain 4; RNA polymerase Rpb1, domain 5	K	COG0086	DNA-directed RNA polymerase, beta' subunit/160 kD subunit
AID39038.1	998	K	0.625	0.0146045	Down	DNA-directed RNA polymerase beta' subunit [Staphylococcus aureus]	--	1	7.17706e-27	178.52	2	QQEIVVK(1)GANETR	-5.8486	0.814	0.923	0.63	1.212	1.342	1.232	Cytoplasmic	K03046	rpoC; DNA-directed RNA polymerase subunit beta' [EC:2.7.7.6]	map03020 RNA polymerase		GO:0000428 DNA-directed RNA polymerase complex; GO:0005622 intracellular; GO:0005623 cell; GO:0030880 RNA polymerase complex; GO:0032991 protein-containing complex; GO:0061695 transferase complex, transferring phosphorus-containing groups; GO:1902494 catalytic complex; GO:1990234 transferase complex;		PF04997; PF00623; PF04983; PF05000; PF04998	RNA polymerase Rpb1, domain 1; RNA polymerase Rpb1, domain 2; RNA polymerase Rpb1, domain 3; RNA polymerase Rpb1, domain 4; RNA polymerase Rpb1, domain 5	K	COG0086	DNA-directed RNA polymerase, beta' subunit/160 kD subunit
AID39041.1	21	K	0.6	0.0196488	Down	30S ribosomal protein S7 [Staphylococcus aureus]	--	1	1.23084e-06	89.923	3	RDVLPDPIHNSK(1)LVTK	-7.3823	0.781	0.942	0.589	1.204	1.33	1.319	Cytoplasmic	K02992	RP-S7, MRPS7, rpsG; small subunit ribosomal protein S7	map03010 Ribosome	GO:0000028 ribosomal small subunit assembly; GO:0006412 translation; GO:0006417 regulation of translation; GO:0006518 peptide metabolic process; GO:0006807 nitrogen compound metabolic process; GO:0006996 organelle organization; GO:0008152 metabolic process; GO:0009058 biosynthetic process; GO:0009059 macromolecule biosynthetic process; GO:0009889 regulation of biosynthetic process; GO:0009890 neg…	GO:0005618 cell wall; GO:0005622 intracellular; GO:0005623 cell; GO:0005737 cytoplasm; GO:0005829 cytosol; GO:0005840 ribosome; GO:0005886 plasma membrane; GO:0015935 small ribosomal subunit; GO:0016020 membrane; GO:0022626 cytosolic ribosome; GO:0022627 cytosolic small ribosomal subunit; GO:0030312 external encapsulating structure; GO:0032991 protein-containing complex; GO:0043226 organelle; GO:…	GO:0003676 nucleic acid binding; GO:0003723 RNA binding; GO:0003729 mRNA binding; GO:0003735 structural constituent of ribosome; GO:0005198 structural molecule activity; GO:0005488 binding; GO:0019843 rRNA binding; GO:0097159 organic cyclic compound binding; GO:1901363 heterocyclic compound binding;	PF00177	Ribosomal protein S7p/S5e	J	COG0049	Ribosomal protein S7
AID39041.1	114	K	0.619	0.0154759	Down	30S ribosomal protein S7 [Staphylococcus aureus]	--	1	1.93881e-08	154.35	3	LRGEK(1)TMEDR	-5.405	0.969	0.724	0.661	1.292	1.176	1.336	Cytoplasmic	K02992	RP-S7, MRPS7, rpsG; small subunit ribosomal protein S7	map03010 Ribosome	GO:0000028 ribosomal small subunit assembly; GO:0006412 translation; GO:0006417 regulation of translation; GO:0006518 peptide metabolic process; GO:0006807 nitrogen compound metabolic process; GO:0006996 organelle organization; GO:0008152 metabolic process; GO:0009058 biosynthetic process; GO:0009059 macromolecule biosynthetic process; GO:0009889 regulation of biosynthetic process; GO:0009890 neg…	GO:0005618 cell wall; GO:0005622 intracellular; GO:0005623 cell; GO:0005737 cytoplasm; GO:0005829 cytosol; GO:0005840 ribosome; GO:0005886 plasma membrane; GO:0015935 small ribosomal subunit; GO:0016020 membrane; GO:0022626 cytosolic ribosome; GO:0022627 cytosolic small ribosomal subunit; GO:0030312 external encapsulating structure; GO:0032991 protein-containing complex; GO:0043226 organelle; GO:…	GO:0003676 nucleic acid binding; GO:0003723 RNA binding; GO:0003729 mRNA binding; GO:0003735 structural constituent of ribosome; GO:0005198 structural molecule activity; GO:0005488 binding; GO:0019843 rRNA binding; GO:0097159 organic cyclic compound binding; GO:1901363 heterocyclic compound binding;	PF00177	Ribosomal protein S7p/S5e	J	COG0049	Ribosomal protein S7
AID39042.1	688	K	3.661	0.00011885	Up	Translation elongation factor G [Staphylococcus aureus]	--	1	2.20948e-12	138.26	2	SIAEDIIK(1)K	-8.3698	1.623	1.59	1.257	0.4	0.43	0.391	Cytoplasmic	K02355	fusA, GFM, EFG; elongation factor G		GO:0006412 translation; GO:0006414 translational elongation; GO:0006518 peptide metabolic process; GO:0006807 nitrogen compound metabolic process; GO:0008152 metabolic process; GO:0009058 biosynthetic process; GO:0009059 macromolecule biosynthetic process; GO:0009987 cellular process; GO:0010467 gene expression; GO:0019538 protein metabolic process; GO:0034641 cellular nitrogen compound metabolic…	GO:0005618 cell wall; GO:0005622 intracellular; GO:0005623 cell; GO:0005737 cytoplasm; GO:0005829 cytosol; GO:0005886 plasma membrane; GO:0016020 membrane; GO:0030312 external encapsulating structure; GO:0071944 cell periphery;	GO:0003676 nucleic acid binding; GO:0003723 RNA binding; GO:0003746 translation elongation factor activity; GO:0005488 binding; GO:0008135 translation factor activity, RNA binding; GO:0097159 organic cyclic compound binding; GO:1901363 heterocyclic compound binding;	PF00009; PF03144; PF03764; PF00679	Elongation factor Tu GTP binding domain; Elongation factor Tu domain 2; Elongation factor G, domain IV; Elongation factor G C-terminus	J	COG0480	Translation elongation factors (GTPases)
AID39042.1	39	K	28.604	0.0014807	Up	Translation elongation factor G [Staphylococcus aureus]	--	1	8.88004e-160	269.09	4	IHK(1)IGETHEGASQMDWMEQEQDR	-3.8358	2.477	1.003	1.869	0.094	0.029	0.064	Cytoplasmic	K02355	fusA, GFM, EFG; elongation factor G		GO:0006412 translation; GO:0006414 translational elongation; GO:0006518 peptide metabolic process; GO:0006807 nitrogen compound metabolic process; GO:0008152 metabolic process; GO:0009058 biosynthetic process; GO:0009059 macromolecule biosynthetic process; GO:0009987 cellular process; GO:0010467 gene expression; GO:0019538 protein metabolic process; GO:0034641 cellular nitrogen compound metabolic…	GO:0005618 cell wall; GO:0005622 intracellular; GO:0005623 cell; GO:0005737 cytoplasm; GO:0005829 cytosol; GO:0005886 plasma membrane; GO:0016020 membrane; GO:0030312 external encapsulating structure; GO:0071944 cell periphery;	GO:0003676 nucleic acid binding; GO:0003723 RNA binding; GO:0003746 translation elongation factor activity; GO:0005488 binding; GO:0008135 translation factor activity, RNA binding; GO:0097159 organic cyclic compound binding; GO:1901363 heterocyclic compound binding;	PF00009; PF03144; PF03764; PF00679	Elongation factor Tu GTP binding domain; Elongation factor Tu domain 2; Elongation factor G, domain IV; Elongation factor G C-terminus	J	COG0480	Translation elongation factors (GTPases)
AID39043.1	314	K	0.605	0.0170984	Down	Translation elongation factor Tu [Staphylococcus aureus]	--	1	1.34441e-33	198.33	2	AEVYVLSK(1)DEGGR	-2.6476	0.867		0.654	1.288	1.229	1.255	Cytoplasmic	K02358	tuf, TUFM; elongation factor Tu	map04626 Plant-pathogen interaction		GO:0005622 intracellular; GO:0005623 cell; GO:0005737 cytoplasm;		PF00009; PF03144; PF03143	Elongation factor Tu GTP binding domain; Elongation factor Tu domain 2; Elongation factor Tu C-terminal domain	J	COG0050	GTPases - translation elongation factors
AID39045.1	165	K	0.569	0.0355833	Down	2-amino-3-ketobutyrate coenzyme A ligase [Staphylococcus aureus]	--	1	1.43948e-11	124.06	2	AK(1)EAVESGQYNK	-6.525	0.744	0.968	0.553	1.19	1.58	1.208	Cytoplasmic	K00639	kbl, GCAT; glycine C-acetyltransferase [EC:2.3.1.29]	map00260 Glycine, serine and threonine metabolism; map01100 Metabolic pathways	GO:0006082 organic acid metabolic process; GO:0006732 coenzyme metabolic process; GO:0006766 vitamin metabolic process; GO:0006767 water-soluble vitamin metabolic process; GO:0006768 biotin metabolic process; GO:0006790 sulfur compound metabolic process; GO:0006807 nitrogen compound metabolic process; GO:0008152 metabolic process; GO:0009058 biosynthetic process; GO:0009102 biotin biosynthetic pr…	GO:0005622 intracellular; GO:0005623 cell; GO:0005737 cytoplasm; GO:0005829 cytosol;	GO:0003824 catalytic activity; GO:0005488 binding; GO:0008144 drug binding; GO:0008710 8-amino-7-oxononanoate synthase activity; GO:0008890 glycine C-acetyltransferase activity; GO:0016407 acetyltransferase activity; GO:0016408 C-acyltransferase activity; GO:0016453 C-acetyltransferase activity; GO:0016740 transferase activity; GO:0016746 transferase activity, transferring acyl groups; GO:0016747…	PF00155	Aminotransferase class I and II	E	COG0156	7-keto-8-aminopelargonate synthetase and related enzymes
AID39045.1	344	K	0.559	0.0072147	Down	2-amino-3-ketobutyrate coenzyme A ligase [Staphylococcus aureus]	--	1	0.000448635	92.732	2	LK(1)DEGVYVK	-6.3785	0.79	0.853	0.587	1.312	1.405	1.275	Cytoplasmic	K00639	kbl, GCAT; glycine C-acetyltransferase [EC:2.3.1.29]	map00260 Glycine, serine and threonine metabolism; map01100 Metabolic pathways	GO:0006082 organic acid metabolic process; GO:0006732 coenzyme metabolic process; GO:0006766 vitamin metabolic process; GO:0006767 water-soluble vitamin metabolic process; GO:0006768 biotin metabolic process; GO:0006790 sulfur compound metabolic process; GO:0006807 nitrogen compound metabolic process; GO:0008152 metabolic process; GO:0009058 biosynthetic process; GO:0009102 biotin biosynthetic pr…	GO:0005622 intracellular; GO:0005623 cell; GO:0005737 cytoplasm; GO:0005829 cytosol;	GO:0003824 catalytic activity; GO:0005488 binding; GO:0008144 drug binding; GO:0008710 8-amino-7-oxononanoate synthase activity; GO:0008890 glycine C-acetyltransferase activity; GO:0016407 acetyltransferase activity; GO:0016408 C-acyltransferase activity; GO:0016453 C-acetyltransferase activity; GO:0016740 transferase activity; GO:0016746 transferase activity, transferring acyl groups; GO:0016747…	PF00155	Aminotransferase class I and II	E	COG0156	7-keto-8-aminopelargonate synthetase and related enzymes
AID39046.1	249	K	0.46	0.0074977	Down	chaperone protein HchA [Staphylococcus aureus]	--	1	3.52773e-25	176.97	2	QGLK(1)VVNDDMTGR	-7.1366	0.862	0.546	0.56	1.411	1.29	1.58	Cytoplasmic	K05523	hchA; D-lactate dehydratase / protein deglycase [EC:4.2.1.130 3.5.1.124]	map00620 Pyruvate metabolism; map01100 Metabolic pathways; map01120 Microbial metabolism in diverse environments	GO:0006081 cellular aldehyde metabolic process; GO:0006082 organic acid metabolic process; GO:0006089 lactate metabolic process; GO:0006139 nucleobase-containing compound metabolic process; GO:0006259 DNA metabolic process; GO:0006281 DNA repair; GO:0006355 regulation of transcription, DNA-templated; GO:0006464 cellular protein modification process; GO:0006517 protein deglycosylation; GO:0006725 …	GO:0005622 intracellular; GO:0005623 cell; GO:0005737 cytoplasm; GO:0005829 cytosol;	GO:0003700 DNA-binding transcription factor activity; GO:0003824 catalytic activity; GO:0016829 lyase activity; GO:0016835 carbon-oxygen lyase activity; GO:0016836 hydro-lyase activity; GO:0019172 glyoxalase III activity; GO:0036524 protein deglycase activity; GO:0140096 catalytic activity, acting on a protein; GO:0140110 transcription regulator activity;	PF01965	DJ-1/PfpI family	S	COG0693	Putative intracellular protease/amidase
AID39048.1	232	K	0.44	0.00416487	Down	UDP-glucose 4-epimerase-like protein [Staphylococcus aureus]	--	1	1.61968e-16	140.57	2	LMEADDAK(1)LETR	-3.2168	0.842	0.555	0.702	1.509	1.436	1.824	Unknown	K01784	galE, GALE; UDP-glucose 4-epimerase [EC:5.1.3.2]	map00052 Galactose metabolism; map00520 Amino sugar and nucleotide sugar metabolism; map01100 Metabolic pathways						M	COG0451	Nucleoside-diphosphate-sugar epimerases
AID39051.1	126	K	0.473	0.0147262	Down	Hydrolase, haloacid dehalogenase-like family [Staphylococcus aureus]	--	1	5.68346e-33	162.23	2	GYQLGIVTSDTK(1)K	-3.1882	0.642		0.567	1.301	1.499	1.038	Cytoplasmic	K01091	gph; phosphoglycolate phosphatase [EC:3.1.3.18]	map00630 Glyoxylate and dicarboxylate metabolism; map01100 Metabolic pathways; map01110 Biosynthesis of secondary metabolites; map01130 Biosynthesis of antibiotics						S	COG0546	Predicted phosphatases
AID39051.1	21	K	4.427	0.00034555	Up	Hydrolase, haloacid dehalogenase-like family [Staphylococcus aureus]	--	1	0.00027941	110.22	2	SWEK(1)IGVR	-7.3282	1.606	1.565	1.331	0.327	0.351		Cytoplasmic	K01091	gph; phosphoglycolate phosphatase [EC:3.1.3.18]	map00630 Glyoxylate and dicarboxylate metabolism; map01100 Metabolic pathways; map01110 Biosynthesis of secondary metabolites; map01130 Biosynthesis of antibiotics						S	COG0546	Predicted phosphatases
AID39063.1	54	K	0.575	0.000538656	Down	GTP cyclohydrolase I type2 [Staphylococcus aureus]	--	1	2.22566e-24	150.85	3	NEESIHQHDAFAK(1)LK	-6.0966	0.7	0.81	0.757	1.224	1.348	1.368	Cytoplasmic	K09007	folE2; GTP cyclohydrolase IB [EC:3.5.4.16]	map00790 Folate biosynthesis; map01100 Metabolic pathways						S	COG1469	Uncharacterized conserved protein
AID39064.1	30	K	11.347	1.01954e-05	Up	GTP cyclohydrolase I type2 [Staphylococcus aureus]	--	1	2.07749e-295	439.26	3	PTTK(1)NEMTDLQSTHK	-6.4012	1.917	1.56	1.754	0.149	0.139	0.173	Cytoplasmic	K09007	folE2; GTP cyclohydrolase IB [EC:3.5.4.16]	map00790 Folate biosynthesis; map01100 Metabolic pathways						S	COG1469	Uncharacterized conserved protein
AID39064.1	14	K	2.248	0.00351031	Up	GTP cyclohydrolase I type2 [Staphylococcus aureus]	--	1	2.35052e-40	204.33	4	WK(1)HFGSVDPIEGTKPTTK	-6.2608	1.042	1.485	1.518	0.549	0.628	0.622	Cytoplasmic	K09007	folE2; GTP cyclohydrolase IB [EC:3.5.4.16]	map00790 Folate biosynthesis; map01100 Metabolic pathways						S	COG1469	Uncharacterized conserved protein
AID39065.1	143	K	0.467	0.0285567	Down	hypothetical protein SAXN108_0624 [Staphylococcus aureus]	--	1	0.00141835	60.589	3	MPK(1)EERPR	-5.979		0.602	0.681	1.217		1.533	Cytoplasmic	K22135	bshB2; N-acetylglucosamine malate deacetylase 2 [EC:3.5.1.-]							S	COG2120	Uncharacterized proteins, LmbE homologs
AID39067.1	245	K	3.244	0.00724249	Up	Glucosamine-6-phosphate deaminase [Staphylococcus aureus]	--	1	1.04058e-05	126.29	2	NVAK(1)IHVDEMD	-0.18487	1.684	1.079	1.417	0.464	0.395		Cytoplasmic	K02564	nagB, GNPDA; glucosamine-6-phosphate deaminase [EC:3.5.99.6]	map00520 Amino sugar and nucleotide sugar metabolism; map01100 Metabolic pathways		GO:0005622 intracellular; GO:0005623 cell; GO:0005737 cytoplasm; GO:0005829 cytosol;		PF01182	Glucosamine-6-phosphate isomerases/6-phosphogluconolactonase	G	COG0363	6-phosphogluconolactonase/Glucosamine-6-phosphate isomerase/deaminase
AID39067.1	171	K	9.165	2.27585e-05	Up	Glucosamine-6-phosphate deaminase [Staphylococcus aureus]	--	1	2.9702e-20	212.4	2	YFK(1)NEDDVPK	-3.3551	1.849	1.887	1.653	0.174	0.232	0.182	Cytoplasmic	K02564	nagB, GNPDA; glucosamine-6-phosphate deaminase [EC:3.5.99.6]	map00520 Amino sugar and nucleotide sugar metabolism; map01100 Metabolic pathways		GO:0005622 intracellular; GO:0005623 cell; GO:0005737 cytoplasm; GO:0005829 cytosol;		PF01182	Glucosamine-6-phosphate isomerases/6-phosphogluconolactonase	G	COG0363	6-phosphogluconolactonase/Glucosamine-6-phosphate isomerase/deaminase
AID39068.1	169	K	0.574	0.000622542	Down	D-arabino-3-hexulose 6-phosphate formaldehyde lyase [Staphylococcus aureus]	--	1	1.55397e-20	134.2	2	VAVAGGIK(1)PDTIK	-4.22	0.774	0.767	0.727	1.304	1.445	1.202	Cytoplasmic	K08093	hxlA; 3-hexulose-6-phosphate synthase [EC:4.1.2.43]	map00030 Pentose phosphate pathway; map00680 Methane metabolism; map01100 Metabolic pathways; map01120 Microbial metabolism in diverse environments; map01200 Carbon metabolism; map01230 Biosynthesis of amino acids	GO:0006139 nucleobase-containing compound metabolic process; GO:0006206 pyrimidine nucleobase metabolic process; GO:0006207 'de novo' pyrimidine nucleobase biosynthetic process; GO:0006725 cellular aromatic compound metabolic process; GO:0006807 nitrogen compound metabolic process; GO:0008152 metabolic process; GO:0009058 biosynthetic process; GO:0009112 nucleobase metabolic process; GO:0009987 c…	GO:0005622 intracellular; GO:0005623 cell; GO:0005737 cytoplasm; GO:0005829 cytosol;	GO:0003824 catalytic activity; GO:0004590 orotidine-5'-phosphate decarboxylase activity; GO:0016829 lyase activity; GO:0016830 carbon-carbon lyase activity; GO:0016831 carboxy-lyase activity;	PF00215	Orotidine 5'-phosphate decarboxylase / HUMPS family	G	COG0269	3-hexulose-6-phosphate synthase and related proteins
AID39073.1	16	K	0.564	0.0175814	Down	3-ketoacyl-CoA thiolase, Acetyl-CoA acetyltransferase [Staphylococcus aureus]	--	1	0.000116698	81.799	2	TAFGK(1)YGGTLK	-5.0084	0.579	0.981	0.741	1.38	1.331	1.366	Cytoplasmic	K00626	E2.3.1.9, atoB; acetyl-CoA C-acetyltransferase [EC:2.3.1.9]	map00071 Fatty acid degradation; map00072 Synthesis and degradation of ketone bodies; map00280 Valine, leucine and isoleucine degradation; map00310 Lysine degradation; map00362 Benzoate degradation; map00380 Tryptophan metabolism; map00620 Pyruvate metabolism; map00630 Glyoxylate and dicarboxylate metabolism; map00640 Propanoate metabolism; map00650 Butanoate metabolism; map00720 Carbon fixation …				PF00108; PF02803	Thiolase, N-terminal domain; Thiolase, C-terminal domain	I	COG0183	Acetyl-CoA acetyltransferase
AID39077.1	176	K	0.293	0.0149011	Down	phosphomethylpyrimidine kinase [Staphylococcus aureus]	--	1	3.28546e-05	76.572	2	GAQHVIIK(1)GGK	-5.9855	0.54	0.637	0.226	1.599	1.635	1.551	Unknown	K00868	pdxK, pdxY; pyridoxine kinase [EC:2.7.1.35]	map00750 Vitamin B6 metabolism; map01100 Metabolic pathways	GO:0040007 growth;					H	COG0351	Hydroxymethylpyrimidine/phosphomethylpyrimidine kinase
AID39077.1	88	K	0.604	0.0208645	Down	phosphomethylpyrimidine kinase [Staphylococcus aureus]	--	1	1.30489e-91	241.63	2	TGMLGTEEIIK(1)R	-7.1092	0.959	0.609	0.726	1.354	1.154	1.288	Unknown	K00868	pdxK, pdxY; pyridoxine kinase [EC:2.7.1.35]	map00750 Vitamin B6 metabolism; map01100 Metabolic pathways	GO:0040007 growth;					H	COG0351	Hydroxymethylpyrimidine/phosphomethylpyrimidine kinase
AID39084.1	167	K	0.624	0.00358316	Down	Hemoprotein HemQ, essential component of heme biosynthetic pathway in Gram-positive bacteria [Staphylococcus aureus]	--	1	1.67687e-07	123.42	3	QK(1)LMYDHGMIGR	-5.2531	0.766	0.734	0.846	1.372	1.105	1.281	Unknown	K00435	hemQ; hydrogen peroxide-dependent heme synthase [EC:1.3.98.5]	map00860 Porphyrin and chlorophyll metabolism; map01100 Metabolic pathways; map01110 Biosynthesis of secondary metabolites				PF06778	Chlorite dismutase	C	COG3253	Uncharacterized conserved protein
AID39085.1	9	K	0.564	0.00761878	Down	Phosphate acetyltransferase [Staphylococcus aureus]	--	1	6.22469e-13	156.57	2	ADLLNVLK(1)DK	-7.2913	0.81	0.824	0.597	1.287	1.45	1.218	Cytoplasmic	K00625	E2.3.1.8, pta; phosphate acetyltransferase [EC:2.3.1.8]	map00430 Taurine and hypotaurine metabolism; map00620 Pyruvate metabolism; map00640 Propanoate metabolism; map00680 Methane metabolism; map00720 Carbon fixation pathways in prokaryotes; map01100 Metabolic pathways; map01120 Microbial metabolism in diverse environments; map01200 Carbon metabolism						C	COG0280	Phosphotransacetylase
AID39085.1	18	K	0.664	0.0119832	Down	Phosphate acetyltransferase [Staphylococcus aureus]	--	1	2.09172e-10	112.73	2	NVK(1)IVLPEGEDER	-7.0386	0.917	0.856	0.675	1.212	1.285	1.191	Cytoplasmic	K00625	E2.3.1.8, pta; phosphate acetyltransferase [EC:2.3.1.8]	map00430 Taurine and hypotaurine metabolism; map00620 Pyruvate metabolism; map00640 Propanoate metabolism; map00680 Methane metabolism; map00720 Carbon fixation pathways in prokaryotes; map01100 Metabolic pathways; map01120 Microbial metabolism in diverse environments; map01200 Carbon metabolism						C	COG0280	Phosphotransacetylase
AID39089.1	241	K	1.504	0.0259155	Up	Phosphomevalonate kinase [Staphylococcus aureus]	--	1	4.67797e-22	115.24	3	LK(1)SDPSFYGDFLEDSHR	-5.7109	1.088	1.003	1.423	0.722	0.767	0.847	Cytoplasmic	K00938	E2.7.4.2, mvaK2; phosphomevalonate kinase [EC:2.7.4.2]	map00900 Terpenoid backbone biosynthesis; map01100 Metabolic pathways; map01110 Biosynthesis of secondary metabolites; map01130 Biosynthesis of antibiotics						I	COG1577	Mevalonate kinase
AID39093.1	206	K	2.139	0.00123525	Up	hypothetical protein SAXN108_0652 [Staphylococcus aureus]	--	1	2.21084e-10	139.78	2	ELDWAK(1)ASHEK	-6.2299	1.451	1.091	1.385	0.646	0.596	0.594	Unknown									S	COG5444	Uncharacterized conserved protein
AID39093.1	231	K	0.549	0.00129068	Down	hypothetical protein SAXN108_0652 [Staphylococcus aureus]	--	1	8.80219e-40	224.09	2	ETLNK(1)ADFAVIK	-6.2693	0.759	0.796	0.643	1.346	1.416	1.244	Unknown									S	COG5444	Uncharacterized conserved protein
AID39093.1	122	K	10.928	6.79465e-06	Up	hypothetical protein SAXN108_0652 [Staphylococcus aureus]	--	1	1.30913e-62	248.76	3	K(1)HASDNQQAISSNQQIIR	-5.2896	1.681	1.477	1.847	0.144	0.166	0.148	Unknown									S	COG5444	Uncharacterized conserved protein
AID39107.1	233	K	0.64	0.0308788	Down	Oxidoreductase ion channel [Staphylococcus aureus]	--	1	2.17072e-16	165.09	3	RDFK(1)PGVFEENVR	-6.1064	0.819	0.958	0.628	1.093	1.323	1.344	Cytoplasmic							PF00248	Aldo/keto reductase family	C	COG0667	Predicted oxidoreductases (related to aryl-alcohol dehydrogenases)
AID39107.1	114	K	0.622	0.00353126	Down	Oxidoreductase ion channel [Staphylococcus aureus]	--	1	4.18241e-47	229.61	2	QQVENSLK(1)R	-5.3324	0.747	0.912	0.706	1.247	1.286	1.271	Cytoplasmic							PF00248	Aldo/keto reductase family	C	COG0667	Predicted oxidoreductases (related to aryl-alcohol dehydrogenases)
AID39107.1	221	K	7.645	9.31474e-06	Up	Oxidoreductase ion channel [Staphylococcus aureus]	--	1	9.41413e-90	262.39	3	YDENTK(1)FSDHR	-6.2187	1.506	1.69	1.651	0.208	0.236	0.19	Cytoplasmic							PF00248	Aldo/keto reductase family	C	COG0667	Predicted oxidoreductases (related to aryl-alcohol dehydrogenases)
AID39110.1	252	K	0.602	0.010963	Down	dNTP triphosphohydrolase, putative [Staphylococcus aureus]	--	1	1.14307e-07	106	2	GGEVLLNNCLK(1)R	-6.1025	0.881	0.784	0.708		1.383	1.246	Cytoplasmic	K06885	K06885; uncharacterized protein		GO:0006139 nucleobase-containing compound metabolic process; GO:0006163 purine nucleotide metabolic process; GO:0006195 purine nucleotide catabolic process; GO:0006203 dGTP catabolic process; GO:0006725 cellular aromatic compound metabolic process; GO:0006753 nucleoside phosphate metabolic process; GO:0006793 phosphorus metabolic process; GO:0006796 phosphate-containing compound metabolic process…		GO:0003824 catalytic activity; GO:0008832 dGTPase activity; GO:0016787 hydrolase activity; GO:0016788 hydrolase activity, acting on ester bonds; GO:0016793 triphosphoric monoester hydrolase activity; GO:0042578 phosphoric ester hydrolase activity;			S	COG1078	HD superfamily phosphohydrolases
AID39111.1	63	K	1.534	0.0108729	Up	hypothetical protein SAXN108_0670 [Staphylococcus aureus]	--	1	2.02459e-05	111.39	2	GVK(1)WITDK	-7.6535	1.283	1.289	1.02	0.704	0.849	0.789	Cytoplasmic
AID39111.1	68	K	3.149	0.00192342	Up	hypothetical protein SAXN108_0670 [Staphylococcus aureus]	--	1	1.70281e-14	148.69	2	WITDK(1)AAVEGDEAK	-4.1924	1.239	1.24	1.86	0.418	0.534	0.426	Cytoplasmic
AID39114.1	40	K	2.372	0.0453129	Up	Arginyl-tRNA synthetase [Staphylococcus aureus]	--	1	5.83802e-22	132.01	2	DTK(1)NGDYATNIAMVLTK	-4.8885	1.29	1.261	1.445	0.286	0.484	0.915	Cytoplasmic	K01887	RARS, argS; arginyl-tRNA synthetase [EC:6.1.1.19]	map00970 Aminoacyl-tRNA biosynthesis	GO:0006082 organic acid metabolic process; GO:0006139 nucleobase-containing compound metabolic process; GO:0006399 tRNA metabolic process; GO:0006412 translation; GO:0006418 tRNA aminoacylation for protein translation; GO:0006420 arginyl-tRNA aminoacylation; GO:0006518 peptide metabolic process; GO:0006520 cellular amino acid metabolic process; GO:0006725 cellular aromatic compound metabolic proc…	GO:0005622 intracellular; GO:0005623 cell; GO:0005737 cytoplasm; GO:0005829 cytosol; GO:0005886 plasma membrane; GO:0016020 membrane; GO:0071944 cell periphery;	GO:0003824 catalytic activity; GO:0004812 aminoacyl-tRNA ligase activity; GO:0004814 arginine-tRNA ligase activity; GO:0016874 ligase activity; GO:0016875 ligase activity, forming carbon-oxygen bonds; GO:0140098 catalytic activity, acting on RNA; GO:0140101 catalytic activity, acting on a tRNA;	PF03485; PF05746	Arginyl tRNA synthetase N terminal domain; DALR anticodon binding domain	J	COG0018	Arginyl-tRNA synthetase
AID39114.1	447	K	0.534	0.012544	Down	Arginyl-tRNA synthetase [Staphylococcus aureus]	--	1	0.000499988	103.8	2	ICSILK(1)QAK	-6.8022	0.627	0.902	0.635	1.45	1.128	1.472	Cytoplasmic	K01887	RARS, argS; arginyl-tRNA synthetase [EC:6.1.1.19]	map00970 Aminoacyl-tRNA biosynthesis	GO:0006082 organic acid metabolic process; GO:0006139 nucleobase-containing compound metabolic process; GO:0006399 tRNA metabolic process; GO:0006412 translation; GO:0006418 tRNA aminoacylation for protein translation; GO:0006420 arginyl-tRNA aminoacylation; GO:0006518 peptide metabolic process; GO:0006520 cellular amino acid metabolic process; GO:0006725 cellular aromatic compound metabolic proc…	GO:0005622 intracellular; GO:0005623 cell; GO:0005737 cytoplasm; GO:0005829 cytosol; GO:0005886 plasma membrane; GO:0016020 membrane; GO:0071944 cell periphery;	GO:0003824 catalytic activity; GO:0004812 aminoacyl-tRNA ligase activity; GO:0004814 arginine-tRNA ligase activity; GO:0016874 ligase activity; GO:0016875 ligase activity, forming carbon-oxygen bonds; GO:0140098 catalytic activity, acting on RNA; GO:0140101 catalytic activity, acting on a tRNA;	PF03485; PF05746	Arginyl tRNA synthetase N terminal domain; DALR anticodon binding domain	J	COG0018	Arginyl-tRNA synthetase
AID39114.1	301	K	0.179	0.00033307	Down	Arginyl-tRNA synthetase [Staphylococcus aureus]	--	1	4.07253e-08	110.88	2	TTDFK(1)DDK(1)DR	-1.4626	0.372	0.374	0.254	1.663	2.164	1.757	Cytoplasmic	K01887	RARS, argS; arginyl-tRNA synthetase [EC:6.1.1.19]	map00970 Aminoacyl-tRNA biosynthesis	GO:0006082 organic acid metabolic process; GO:0006139 nucleobase-containing compound metabolic process; GO:0006399 tRNA metabolic process; GO:0006412 translation; GO:0006418 tRNA aminoacylation for protein translation; GO:0006420 arginyl-tRNA aminoacylation; GO:0006518 peptide metabolic process; GO:0006520 cellular amino acid metabolic process; GO:0006725 cellular aromatic compound metabolic proc…	GO:0005622 intracellular; GO:0005623 cell; GO:0005737 cytoplasm; GO:0005829 cytosol; GO:0005886 plasma membrane; GO:0016020 membrane; GO:0071944 cell periphery;	GO:0003824 catalytic activity; GO:0004812 aminoacyl-tRNA ligase activity; GO:0004814 arginine-tRNA ligase activity; GO:0016874 ligase activity; GO:0016875 ligase activity, forming carbon-oxygen bonds; GO:0140098 catalytic activity, acting on RNA; GO:0140101 catalytic activity, acting on a tRNA;	PF03485; PF05746	Arginyl tRNA synthetase N terminal domain; DALR anticodon binding domain	J	COG0018	Arginyl-tRNA synthetase
AID39116.1	250	K	3	0.047914	Up	Vitamin B12 ABC transporter, B12-binding component BtuF [Staphylococcus aureus]	--	1	0.00164775	88.181	2	SDYMDIIK(1)K	-7.725	1.695		1.092		0.414	0.515	Cytoplasmic	K02016	ABC.FEV.S; iron complex transport system substrate-binding protein					PF01497	Periplasmic binding protein	P	COG0614	ABC-type Fe3+-hydroxamate transport system, periplasmic component
AID39119.1	166	K	5.821	3.7885e-06	Up	putative hydrolase [Staphylococcus aureus]	--	1	5.77997e-59	222.48	2	FLK(1)HVVDTNEISTK	-5.0113	1.451	1.676	1.623	0.265	0.266	0.285	Cytoplasmic	K01259	pip; proline iminopeptidase [EC:3.4.11.5]	map00330 Arginine and proline metabolism; map01100 Metabolic pathways				PF00561	alpha/beta hydrolase fold	I	COG2267	Lysophospholipase
AID39119.1	133	K	1.881	0.0289944	Up	putative hydrolase [Staphylococcus aureus]	--	1	0.000827074	92.677	2	K(1)YAHIIR	-5.9712	0.932	1.437	1.419	0.564	0.843	0.607	Cytoplasmic	K01259	pip; proline iminopeptidase [EC:3.4.11.5]	map00330 Arginine and proline metabolism; map01100 Metabolic pathways				PF00561	alpha/beta hydrolase fold	I	COG2267	Lysophospholipase
AID39120.1	124	K	1.533	0.0457297	Up	hypothetical protein SAXN108_0679 [Staphylococcus aureus]	--	1	1.26205e-17	119.52	2	NYVGK(1)AVTHTEYSK	-3.9064	0.983	1.364	1.191	0.959	0.671	0.678	Unknown
AID39123.1	10	K	1.922	0.0356472	Up	hypothetical protein SAXN108_0682 [Staphylococcus aureus]	--	1	3.25913e-14	108.24	3	SLILHK(1)DEPMYLK	-7.9614	1.195	0.872	1.288	0.514		0.65	Unknown	K01259	pip; proline iminopeptidase [EC:3.4.11.5]	map00330 Arginine and proline metabolism; map01100 Metabolic pathways				PF00561	alpha/beta hydrolase fold	I	COG2267	Lysophospholipase
AID39124.1	83	K	0.596	0.048293	Down	accessory regulator A SarA [Staphylococcus aureus]	--	1	2.03166e-07	145.08	2	ILSQEDYFDK(1)K(1)R	-1.5411	0.792		0.694	0.983	1.317	1.442	Cytoplasmic				GO:0006355 regulation of transcription, DNA-templated; GO:0009889 regulation of biosynthetic process; GO:0010468 regulation of gene expression; GO:0010556 regulation of macromolecule biosynthetic process; GO:0019219 regulation of nucleobase-containing compound metabolic process; GO:0019222 regulation of metabolic process; GO:0031323 regulation of cellular metabolic process; GO:0031326 regulation …	GO:0005622 intracellular; GO:0005623 cell; GO:0005737 cytoplasm;	GO:0001067 regulatory region nucleic acid binding; GO:0003676 nucleic acid binding; GO:0003677 DNA binding; GO:0005488 binding; GO:0097159 organic cyclic compound binding; GO:1901363 heterocyclic compound binding;			K	COG1846	Transcriptional regulators
AID39124.1	49	K	0.61	0.0227135	Down	accessory regulator A SarA [Staphylococcus aureus]	--	1	1.50517e-06	113.7	3	EK(1)EYYLK(1)DIINHLNYK	-6.9827	0.838	0.91	0.58	1.194	1.298	1.325	Cytoplasmic				GO:0006355 regulation of transcription, DNA-templated; GO:0009889 regulation of biosynthetic process; GO:0010468 regulation of gene expression; GO:0010556 regulation of macromolecule biosynthetic process; GO:0019219 regulation of nucleobase-containing compound metabolic process; GO:0019222 regulation of metabolic process; GO:0031323 regulation of cellular metabolic process; GO:0031326 regulation …	GO:0005622 intracellular; GO:0005623 cell; GO:0005737 cytoplasm;	GO:0001067 regulatory region nucleic acid binding; GO:0003676 nucleic acid binding; GO:0003677 DNA binding; GO:0005488 binding; GO:0097159 organic cyclic compound binding; GO:1901363 heterocyclic compound binding;			K	COG1846	Transcriptional regulators
AID39128.1	8	K	0.568	0.0079236	Down	recombinase [Staphylococcus aureus]	--	1	0.000328261	62.454	2	VEAIK(1)FNDDIVK	-8.0349	0.769	0.818			1.341	1.453	Cytoplasmic									L	COG0582	Integrase
AID39138.1	271	K	0.309	0.020708	Down	ABC transporter permease [Staphylococcus aureus]	--	1	8.143e-20	156.57	2	AMESLSEETK(1)K	-5.9797	0.398	0.265	0.78	1.434	1.96	1.279	CytoplasmicMembrane	K19975	mntC; manganese transport system substrate-binding protein	map02010 ABC transporters	GO:0009987 cellular process; GO:0010035 response to inorganic substance; GO:0010038 response to metal ion; GO:0010039 response to iron ion; GO:0042221 response to chemical; GO:0050896 response to stimulus; GO:0051716 cellular response to stimulus; GO:0070887 cellular response to chemical stimulus; GO:0071241 cellular response to inorganic substance; GO:0071248 cellular response to metal ion; GO:0…	GO:0005623 cell; GO:0042597 periplasmic space;				P	COG0803	ABC-type metal ion transport system, periplasmic component/surface adhesin
AID39138.1	164	K	0.655	0.00169743	Down	ABC transporter permease [Staphylococcus aureus]	--	1	1.37574e-22	171.09	2	TIQQTFIDNDK(1)K	-6.6565	0.756	0.847	0.81	1.341	1.179	1.162	CytoplasmicMembrane	K19975	mntC; manganese transport system substrate-binding protein	map02010 ABC transporters	GO:0009987 cellular process; GO:0010035 response to inorganic substance; GO:0010038 response to metal ion; GO:0010039 response to iron ion; GO:0042221 response to chemical; GO:0050896 response to stimulus; GO:0051716 cellular response to stimulus; GO:0070887 cellular response to chemical stimulus; GO:0071241 cellular response to inorganic substance; GO:0071248 cellular response to metal ion; GO:0…	GO:0005623 cell; GO:0042597 periplasmic space;				P	COG0803	ABC-type metal ion transport system, periplasmic component/surface adhesin
AID39141.1	55	K	0.592	0.0189319	Down	DtxR family transcriptional regulator [Staphylococcus aureus]	--	1	1.07159e-08	135.63	2	AGYVETK(1)PYK	-7.9767	0.944	0.683	0.662	1.105	1.461	1.301	Cytoplasmic	K03709	troR; DtxR family transcriptional regulator, Mn-dependent transcriptional regulator					PF01325; PF02742; PF04023	Iron dependent repressor, N-terminal DNA binding domain; Iron dependent repressor, metal binding and dimerisation domain; FeoA domain	K	COG1321	Mn-dependent transcriptional regulator
AID39142.1	69	K	0.631	0.0341056	Down	hypothetical protein SAXN108_0701 [Staphylococcus aureus]	--	1	4.9319e-07	115.04	2	AK(1)DLVIVTSPR	-6.9165	0.783	0.895	0.645		1.275	1.178	CytoplasmicMembrane
AID39147.1	98	K	0.647	0.0422202	Down	Teichoic acid translocation permease protein TagG [Staphylococcus aureus]	--	1	5.93839e-22	200.06	2	AITQK(1)FNQVSK	-6.0631	0.79	0.926	0.741	1.457	1.375	0.967	CytoplasmicMembrane	K09692	tagG; teichoic acid transport system permease protein	map02010 ABC transporters						GM	COG1682	ABC-type polysaccharide/polyol phosphate export systems, permease component
AID39150.1	123	K	5.399	0.00135522	Up	Glycerol-3-phosphate cytidylyltransferase [Staphylococcus aureus]	--	1	0.000396959	103.8	2	IK(1)QELYGK	-5.0816	1.486	1.351	1.164		0.21	0.284	Cytoplasmic	K00980	tagD; glycerol-3-phosphate cytidylyltransferase [EC:2.7.7.39]	map00564 Glycerophospholipid metabolism				PF01467	Cytidylyltransferase	IM	COG0615	Cytidylyltransferase
AID39150.1	47	K	1.557	0.00485582	Up	Glycerol-3-phosphate cytidylyltransferase [Staphylococcus aureus]	--	1	3.23305e-12	155.57	2	K(1)SYYDYEQR	-5.1744	1.361	1.078	1.11	0.751	0.797	0.731	Cytoplasmic	K00980	tagD; glycerol-3-phosphate cytidylyltransferase [EC:2.7.7.39]	map00564 Glycerophospholipid metabolism				PF01467	Cytidylyltransferase	IM	COG0615	Cytidylyltransferase
AID39152.1	551	K	0.66	0.0140071	Down	ATP-binding cassette transporter A [Staphylococcus aureus]	--	1	1.16903e-16	121.39	3	GQVTGK(1)GTHSELMASHAK	-5.5447	0.92	0.714	0.808	1.162	1.134	1.406	CytoplasmicMembrane	K18104	abcA, bmrA; ATP-binding cassette, subfamily B, bacterial AbcA/BmrA [EC:7.6.2.2]	map01501 beta-Lactam resistance; map02010 ABC transporters				PF00005	ABC transporter	V	COG1132	ABC-type multidrug transport system, ATPase and permease components
AID39161.1	126	K	0.662	0.0130162	Down	hypothetical protein SAXN108_0720 [Staphylococcus aureus]	--	1	0.000296477	68.49	2	AFDIAK(1)QILK	-9.2824	0.836	0.798			1.285	1.183	Cytoplasmic
AID39165.1	93	K	0.659	0.0234474	Down	Acetyltransferase GNAT family [Staphylococcus aureus]	--	1	0.0221071	67.903	2	IDLGVK(1)K	-6.9437	0.873		0.69	1.264	1.171	1.121	Cytoplasmic				GO:0006464 cellular protein modification process; GO:0006473 protein acetylation; GO:0006474 N-terminal protein amino acid acetylation; GO:0006807 nitrogen compound metabolic process; GO:0008152 metabolic process; GO:0009987 cellular process; GO:0010467 gene expression; GO:0019538 protein metabolic process; GO:0031365 N-terminal protein amino acid modification; GO:0036211 protein modification pro…	GO:0005622 intracellular; GO:0005623 cell; GO:0031248 protein acetyltransferase complex; GO:0032991 protein-containing complex; GO:1902493 acetyltransferase complex; GO:1902494 catalytic complex; GO:1990234 transferase complex;	GO:0003824 catalytic activity; GO:0004596 peptide alpha-N-acetyltransferase activity; GO:0008080 N-acetyltransferase activity; GO:0016407 acetyltransferase activity; GO:0016410 N-acyltransferase activity; GO:0016740 transferase activity; GO:0016746 transferase activity, transferring acyl groups; GO:0016747 transferase activity, transferring acyl groups other than amino-acyl groups; GO:0034212 pep…			M	COG1247	Sortase and related acyltransferases
AID39167.1	126	K	7.769	0.000617249	Up	response regulator GraR [Staphylococcus aureus]	--	1	1.82794e-08	140.05	2	VYEFTAEEK(1)R	-5.5068	1.511	1.414	1.107	0.186	0.16		Cytoplasmic	K19078	graR; two-component system, OmpR family, response regulator protein GraR	map01503 Cationic antimicrobial peptide (CAMP) resistance; map02020 Two-component system				PF00072	Response regulator receiver domain	K	COG0745	Response regulators consisting of a CheY-like receiver domain and a winged-helix DNA-binding domain
AID39169.1	237	K	0.653	0.0150406	Down	ABC transporter ATP-binding protein [Staphylococcus aureus]	--	1	0.00225467	70.389	2	HTFFK(1)EIIR	-7.6735	0.943	0.783	0.696	1.363	1.116	1.232	CytoplasmicMembrane	K19079	vraF; cationic antimicrobial peptide transport system ATP-binding protein	map01503 Cationic antimicrobial peptide (CAMP) resistance; map02010 ABC transporters; map02020 Two-component system; map05150 Staphylococcus aureus infection				PF00005	ABC transporter	V	COG1136	ABC-type antimicrobial peptide transport system, ATPase component
AID39169.1	184	K	0.586	0.00584179	Down	ABC transporter ATP-binding protein [Staphylococcus aureus]	--	1	2.82279e-07	141.93	2	STQDLLK(1)R	-6.1098	0.83	0.831	0.614	1.322	1.297	1.264	CytoplasmicMembrane	K19079	vraF; cationic antimicrobial peptide transport system ATP-binding protein	map01503 Cationic antimicrobial peptide (CAMP) resistance; map02010 ABC transporters; map02020 Two-component system; map05150 Staphylococcus aureus infection				PF00005	ABC transporter	V	COG1136	ABC-type antimicrobial peptide transport system, ATPase component
AID39177.1	72	K	6.827	0.00487733	Up	hypothetical protein YeeN [Staphylococcus aureus]	--	1	2.68829e-43	209.43	2	AK(1)GAGDENFDHLR	-4.8184	1.931	1.672	1.592	0.112	0.332	0.317	Cytoplasmic					GO:0005622 intracellular; GO:0005623 cell; GO:0005737 cytoplasm; GO:0005829 cytosol;				K	COG0217	Uncharacterized conserved protein
AID39177.1	55	K	12.624	1.77327e-05	Up	hypothetical protein YeeN [Staphylococcus aureus]	--	1	4.7171e-25	165.09	2	AK(1)TYSVPNHIIEK	-3.5616	1.953	1.945	1.606	0.15	0.163	0.123	Cytoplasmic					GO:0005622 intracellular; GO:0005623 cell; GO:0005737 cytoplasm; GO:0005829 cytosol;				K	COG0217	Uncharacterized conserved protein
AID39177.1	66	K	5.5	0.00140091	Up	hypothetical protein YeeN [Staphylococcus aureus]	--	1	8.9884e-14	108.34	3	TYSVPNHIIEK(1)AIDK(1)AK	-9.0602	1.587	1.667	1.168		0.279	0.257	Cytoplasmic					GO:0005622 intracellular; GO:0005623 cell; GO:0005737 cytoplasm; GO:0005829 cytosol;				K	COG0217	Uncharacterized conserved protein
AID39177.1	35	K	6.185	0.00413138	Up	hypothetical protein YeeN [Staphylococcus aureus]	--	1	8.18527e-68	212.5	3	EIYVAAK(1)SGEPNPESNQALR	-5.2015	1.232	1.38	1.804	0.182		0.294	Cytoplasmic					GO:0005622 intracellular; GO:0005623 cell; GO:0005737 cytoplasm; GO:0005829 cytosol;				K	COG0217	Uncharacterized conserved protein
AID39177.1	28	K	4.342	0.00025571	Up	hypothetical protein YeeN [Staphylococcus aureus]	--	1	0.00010181	101.82	2	FGK(1)EIYVAAK	-5.5315	1.713	1.315	1.813	0.423	0.348	0.344	Cytoplasmic					GO:0005622 intracellular; GO:0005623 cell; GO:0005737 cytoplasm; GO:0005829 cytosol;				K	COG0217	Uncharacterized conserved protein
AID39180.1	23	K	2.905	0.000212103	Up	hypothetical protein SAXN108_0739 [Staphylococcus aureus]	--	1	8.66986e-39	212.4	2	EYTEVK(1)VNNNR	-6.9705	1.572	1.295	1.246	0.44	0.469	0.507	Cytoplasmic	K09145	K09145; uncharacterized protein							S	COG2306	Uncharacterized conserved protein
AID39180.1	39	K	3.915	0.0399662	Up	hypothetical protein SAXN108_0739 [Staphylococcus aureus]	--	1	0.000316173	92.732	2	GIIGLVTMK(1)K	-8.4963	1.54	1.191	1.086		0.163	0.487	Cytoplasmic	K09145	K09145; uncharacterized protein							S	COG2306	Uncharacterized conserved protein
AID39181.1	239	K	0.557	0.0195524	Down	LysR family transcriptional regulator [Staphylococcus aureus]	--	1	1.13047e-20	160.62	2	NISK(1)EQFEFEK	-9.7818	0.857	0.849	0.55	1.213	1.507	1.328	Cytoplasmic							PF00126	Bacterial regulatory helix-turn-helix protein, lysR family	K	COG0583	Transcriptional regulator
AID39192.1	214	K	6.282	0.000298239	Up	hypothetical protein SAXN108_0751 [Staphylococcus aureus]	--	1	2.28693e-108	261.49	2	YK(1)DYVAK(1)NASQQNK	-1.728	1.928	1.462	1.139	0.253	0.235	0.233	Unknown
AID39192.1	90	K	3.274	0.00332563	Up	hypothetical protein SAXN108_0751 [Staphylococcus aureus]	--	1	8.56401e-09	140.05	2	EHDPAYIEK(1)K	-5.884	1.839	1.346	1.002	0.476	0.414	0.389	Unknown
AID39192.1	112	K	4.812	0.00114865	Up	hypothetical protein SAXN108_0751 [Staphylococcus aureus]	--	1	7.0905e-05	155.82	2	LQK(1)NIEK	-4.6417	1.896	1.489	1.032	0.314	0.273	0.331	Unknown
AID39192.1	181	K	5.335	0.00880161	Up	hypothetical protein SAXN108_0751 [Staphylococcus aureus]	--	1	0.0016131	93.467	2	K(1)LQK(1)NIEK	-6.2683	1.585	1.431	0.833		0.216	0.265	Unknown
AID39192.1	47	K	5.485	0.000260818	Up	hypothetical protein SAXN108_0751 [Staphylococcus aureus]	--	1	4.11495e-148	288.22	2	VASK(1)TSAAISNTASDVK	-3.5723	1.829	1.475	1.144	0.285	0.265	0.261	Unknown
AID39192.1	43	K	5.351	0.00485016	Up	hypothetical protein SAXN108_0751 [Staphylococcus aureus]	--	1	2.17746e-20	184.27	2	VTDATSK(1)VASK	-6.6619	1.639	1.296	0.918		0.231	0.249	Unknown
AID39195.1	323	K	14.525	0.00324159	Up	ABC transporter ATP-binding protein [Staphylococcus aureus]	--	1	1.81566e-47	211.52	2	LNDK(1)YDATNIYEVK	-1.7252	1.706	1.658	1.923	0.042	0.168	0.154	CytoplasmicMembrane	K16012	cydC; ATP-binding cassette, subfamily C, bacterial CydC	map02010 ABC transporters				PF00005	ABC transporter	V	COG4987	ABC-type transport system involved in cytochrome bd biosynthesis, fused ATPase and permease components
AID39196.1	136	K	1.971	0.0167099	Up	Transcriptional regulator MgrA Regulator of autolytic activity [Staphylococcus aureus]	--	1	2.1309e-33	172.51	2	LLGK(1)VIHAFDETK	-1.005	1.033	1.339	1.484	0.49	0.757	0.709	Cytoplasmic	K18906	mgrA; MarR family transcriptional regulator, multiple gene regulator MgrA		GO:0006355 regulation of transcription, DNA-templated; GO:0009889 regulation of biosynthetic process; GO:0010468 regulation of gene expression; GO:0010556 regulation of macromolecule biosynthetic process; GO:0019219 regulation of nucleobase-containing compound metabolic process; GO:0019222 regulation of metabolic process; GO:0031323 regulation of cellular metabolic process; GO:0031326 regulation …		GO:0001067 regulatory region nucleic acid binding; GO:0003676 nucleic acid binding; GO:0003677 DNA binding; GO:0005488 binding; GO:0097159 organic cyclic compound binding; GO:1901363 heterocyclic compound binding;	PF01047	MarR family	K	COG1846	Transcriptional regulators
AID39196.1	145	K	10.528	1.13161e-05	Up	Transcriptional regulator MgrA Regulator of autolytic activity [Staphylococcus aureus]	--	1	4.22391e-28	191.25	3	VIHAFDETK(1)EK	-6.6125	1.776	1.827	1.503	0.146	0.181	0.158	Cytoplasmic	K18906	mgrA; MarR family transcriptional regulator, multiple gene regulator MgrA		GO:0006355 regulation of transcription, DNA-templated; GO:0009889 regulation of biosynthetic process; GO:0010468 regulation of gene expression; GO:0010556 regulation of macromolecule biosynthetic process; GO:0019219 regulation of nucleobase-containing compound metabolic process; GO:0019222 regulation of metabolic process; GO:0031323 regulation of cellular metabolic process; GO:0031326 regulation …		GO:0001067 regulatory region nucleic acid binding; GO:0003676 nucleic acid binding; GO:0003677 DNA binding; GO:0005488 binding; GO:0097159 organic cyclic compound binding; GO:1901363 heterocyclic compound binding;	PF01047	MarR family	K	COG1846	Transcriptional regulators
AID39209.1	74	K	0.48	0.0114548	Down	hypothetical protein SAXN108_0768 [Staphylococcus aureus]	--	1	3.03165e-08	97.175	2	VAAVK(1)SPAIAFGK	-9.3353	0.624	0.727		1.376	1.438		CytoplasmicMembrane	K02770	PTS-Fru-EIIC, fruA; PTS system, fructose-specific IIC component	map00051 Fructose and mannose metabolism; map01100 Metabolic pathways; map01120 Microbial metabolism in diverse environments; map02060 Phosphotransferase system (PTS)	GO:0006810 transport; GO:0008643 carbohydrate transport; GO:0009401 phosphoenolpyruvate-dependent sugar phosphotransferase system; GO:0034219 carbohydrate transmembrane transport; GO:0051179 localization; GO:0051234 establishment of localization; GO:0055085 transmembrane transport; GO:0071702 organic substance transport;	GO:0005623 cell; GO:0005886 plasma membrane; GO:0016020 membrane; GO:0071944 cell periphery;	GO:0003824 catalytic activity; GO:0005215 transporter activity; GO:0015144 carbohydrate transmembrane transporter activity; GO:0016740 transferase activity; GO:0016772 transferase activity, transferring phosphorus-containing groups; GO:0016773 phosphotransferase activity, alcohol group as acceptor; GO:0022804 active transmembrane transporter activity; GO:0022857 transmembrane transporter activity…	PF02302	PTS system, Lactose/Cellobiose specific IIB subunit	G	COG1762	Phosphotransferase system mannitol/fructose-specific IIA domain (Ntr-type)
AID39211.1	272	K	2.446	0.0202793	Up	hypothetical protein SAXN108_0770 [Staphylococcus aureus]	--	1	4.33339e-25	147.19	2	EFLTEYASGK(1)TIK	-4.6431	1.355	1.757	1.073	0.423	0.811	0.477	CytoplasmicMembrane							PF01595; PF00571; PF03471	Domain of unknown function DUF21; CBS domain; Transporter associated domain	S	COG1253	Hemolysins and related proteins containing CBS domains
AID39225.1	21	K	3.245	0.00567031	Up	Allophanate hydrolase 2 subunit 1 [Staphylococcus aureus]	--	1	2.27225e-86	245.85	2	EVSK(1)SLTEDLLTLR	-3.1012	1.508	1.748	1.138	0.313	0.457	0.584	Unknown									E	COG2049	Allophanate hydrolase subunit 1
AID39225.1	114	K	1.858	0.0374272	Up	Allophanate hydrolase 2 subunit 1 [Staphylococcus aureus]	--	1	2.75573e-33	200.06	2	YGPDLESLLK(1)HYK	-2.6559	1.189	1.003	1.563	0.483	0.723	0.815	Unknown									E	COG2049	Allophanate hydrolase subunit 1
AID39226.1	141	K	0.631	0.00236536	Down	Allophanate hydrolase 2 subunit 2 [Staphylococcus aureus]	--	1	0.0033372	72.355	2	IGGFK(1)GR	-5.8849	0.85	0.842	0.693	1.243	1.245	1.293	Cytoplasmic									E	COG1984	Allophanate hydrolase subunit 2
AID39226.1	49	K	0.603	0.0194766	Down	Allophanate hydrolase 2 subunit 2 [Staphylococcus aureus]	--	1	2.04613e-28	131.06	2	LVANDK(1)NEATLEMTNK	-3.4155	0.837	0.832	0.674	1.521	1.04	1.323	Cytoplasmic									E	COG1984	Allophanate hydrolase subunit 2
AID39228.1	164	K	0.473	0.00634586	Down	ATPase components of ABC transporters with duplicated ATPase domains [Staphylococcus aureus]	--	1	8.92205e-08	146.03	2	ELSGGQQK(1)R	1.3692		0.588	0.684	1.491	1.167	1.376	Cytoplasmic	K15738	uup; ABC transport system ATP-binding/permease protein					PF00005; PF12848	ABC transporter; ABC transporter	S	COG0488	ATPase components of ABC transporters with duplicated ATPase domains
AID39228.1	440	K	0.591	0.0112852	Down	ATPase components of ABC transporters with duplicated ATPase domains [Staphylococcus aureus]	--	1	8.38028e-09	171.34	2	VYK(1)LSGGEQK	-4.9241	0.873	0.822	0.599	1.217	1.354	1.31	Cytoplasmic	K15738	uup; ABC transport system ATP-binding/permease protein					PF00005; PF12848	ABC transporter; ABC transporter	S	COG0488	ATPase components of ABC transporters with duplicated ATPase domains
AID39228.1	145	K	0.645	0.0301288	Down	ATPase components of ABC transporters with duplicated ATPase domains [Staphylococcus aureus]	--	1	1.76063e-25	158.59	2	TILSK(1)LGIHDTTK	-5.3464	0.791	0.979	0.641	1.254	1.372	1.112	Cytoplasmic	K15738	uup; ABC transport system ATP-binding/permease protein					PF00005; PF12848	ABC transporter; ABC transporter	S	COG0488	ATPase components of ABC transporters with duplicated ATPase domains
AID39234.1	44	K	11.663	0.000161802	Up	Putative 5'3'-deoxyribonucleotidase [Staphylococcus aureus]	--	1	6.24697e-40	178.03	4	LK(1)HVIPEHDGLITEVLR	-6.7534	1.52	1.612	1.708	0.095	0.171	0.149	Cytoplasmic									S	COG4502	Uncharacterized protein conserved in bacteria
AID39236.1	283	K	0.486	0.00231823	Down	di-tripeptide ABC transporter [Staphylococcus aureus]	--	1	0.00143462	66.664	2	SK(1)DVTDTER	-5.5719	0.691	0.664		1.245	1.433	1.5	CytoplasmicMembrane	K03305	TC.POT; proton-dependent oligopeptide transporter, POT family			GO:0005623 cell; GO:0005886 plasma membrane; GO:0016020 membrane; GO:0071944 cell periphery;				E	COG3104	Dipeptide/tripeptide permease
AID39239.1	139	K	0.587	0.0487008	Down	ribonucleotide-diphosphate reductase subunit alpha [Staphylococcus aureus]	--	1	1.19199e-06	86.838	3	AQAK(1)QFISAMVEQR	-7.5519	0.81		0.711		1.429	1.164	Cytoplasmic	K00525	E1.17.4.1A, nrdA, nrdE; ribonucleoside-diphosphate reductase alpha chain [EC:1.17.4.1]	map00230 Purine metabolism; map00240 Pyrimidine metabolism; map01100 Metabolic pathways	GO:0006139 nucleobase-containing compound metabolic process; GO:0006259 DNA metabolic process; GO:0006260 DNA replication; GO:0006725 cellular aromatic compound metabolic process; GO:0006753 nucleoside phosphate metabolic process; GO:0006793 phosphorus metabolic process; GO:0006796 phosphate-containing compound metabolic process; GO:0006807 nitrogen compound metabolic process; GO:0008152 metaboli…	GO:0005622 intracellular; GO:0005623 cell; GO:0005737 cytoplasm; GO:0005829 cytosol; GO:0005886 plasma membrane; GO:0005971 ribonucleoside-diphosphate reductase complex; GO:0016020 membrane; GO:0032991 protein-containing complex; GO:0071944 cell periphery; GO:1902494 catalytic complex; GO:1990204 oxidoreductase complex;	GO:0000166 nucleotide binding; GO:0003824 catalytic activity; GO:0004748 ribonucleoside-diphosphate reductase activity, thioredoxin disulfide as acceptor; GO:0005488 binding; GO:0005524 ATP binding; GO:0008144 drug binding; GO:0016491 oxidoreductase activity; GO:0016725 oxidoreductase activity, acting on CH or CH2 groups; GO:0016728 oxidoreductase activity, acting on CH or CH2 groups, disulfide a…	PF00317	Ribonucleotide reductase, all-alpha domain	F	COG0209	Ribonucleotide reductase, alpha subunit
AID39239.1	294	K	0.41	0.0206127	Down	ribonucleotide-diphosphate reductase subunit alpha [Staphylococcus aureus]	--	1	0.00187561	83.358	2	FFDLAK(1)EGK	-7.1342	0.675		0.53	1.541	1.395		Cytoplasmic	K00525	E1.17.4.1A, nrdA, nrdE; ribonucleoside-diphosphate reductase alpha chain [EC:1.17.4.1]	map00230 Purine metabolism; map00240 Pyrimidine metabolism; map01100 Metabolic pathways	GO:0006139 nucleobase-containing compound metabolic process; GO:0006259 DNA metabolic process; GO:0006260 DNA replication; GO:0006725 cellular aromatic compound metabolic process; GO:0006753 nucleoside phosphate metabolic process; GO:0006793 phosphorus metabolic process; GO:0006796 phosphate-containing compound metabolic process; GO:0006807 nitrogen compound metabolic process; GO:0008152 metaboli…	GO:0005622 intracellular; GO:0005623 cell; GO:0005737 cytoplasm; GO:0005829 cytosol; GO:0005886 plasma membrane; GO:0005971 ribonucleoside-diphosphate reductase complex; GO:0016020 membrane; GO:0032991 protein-containing complex; GO:0071944 cell periphery; GO:1902494 catalytic complex; GO:1990204 oxidoreductase complex;	GO:0000166 nucleotide binding; GO:0003824 catalytic activity; GO:0004748 ribonucleoside-diphosphate reductase activity, thioredoxin disulfide as acceptor; GO:0005488 binding; GO:0005524 ATP binding; GO:0008144 drug binding; GO:0016491 oxidoreductase activity; GO:0016725 oxidoreductase activity, acting on CH or CH2 groups; GO:0016728 oxidoreductase activity, acting on CH or CH2 groups, disulfide a…	PF00317	Ribonucleotide reductase, all-alpha domain	F	COG0209	Ribonucleotide reductase, alpha subunit
AID39239.1	8	K	2.839	0.000237084	Up	ribonucleotide-diphosphate reductase subunit alpha [Staphylococcus aureus]	--	1	3.79677e-34	184.43	2	K(1)YNHIELNNEVTK	-3.6419	1.428	1.505	1.442	0.478	0.601	0.462	Cytoplasmic	K00525	E1.17.4.1A, nrdA, nrdE; ribonucleoside-diphosphate reductase alpha chain [EC:1.17.4.1]	map00230 Purine metabolism; map00240 Pyrimidine metabolism; map01100 Metabolic pathways	GO:0006139 nucleobase-containing compound metabolic process; GO:0006259 DNA metabolic process; GO:0006260 DNA replication; GO:0006725 cellular aromatic compound metabolic process; GO:0006753 nucleoside phosphate metabolic process; GO:0006793 phosphorus metabolic process; GO:0006796 phosphate-containing compound metabolic process; GO:0006807 nitrogen compound metabolic process; GO:0008152 metaboli…	GO:0005622 intracellular; GO:0005623 cell; GO:0005737 cytoplasm; GO:0005829 cytosol; GO:0005886 plasma membrane; GO:0005971 ribonucleoside-diphosphate reductase complex; GO:0016020 membrane; GO:0032991 protein-containing complex; GO:0071944 cell periphery; GO:1902494 catalytic complex; GO:1990204 oxidoreductase complex;	GO:0000166 nucleotide binding; GO:0003824 catalytic activity; GO:0004748 ribonucleoside-diphosphate reductase activity, thioredoxin disulfide as acceptor; GO:0005488 binding; GO:0005524 ATP binding; GO:0008144 drug binding; GO:0016491 oxidoreductase activity; GO:0016725 oxidoreductase activity, acting on CH or CH2 groups; GO:0016728 oxidoreductase activity, acting on CH or CH2 groups, disulfide a…	PF00317	Ribonucleotide reductase, all-alpha domain	F	COG0209	Ribonucleotide reductase, alpha subunit
AID39239.1	20	K	4.084	6.61651e-05	Up	ribonucleotide-diphosphate reductase subunit alpha [Staphylococcus aureus]	--	1	5.77164e-11	145.08	3	YNHIELNNEVTK(1)R	-7.0025	1.682	1.687	1.372	0.399	0.408	0.354	Cytoplasmic	K00525	E1.17.4.1A, nrdA, nrdE; ribonucleoside-diphosphate reductase alpha chain [EC:1.17.4.1]	map00230 Purine metabolism; map00240 Pyrimidine metabolism; map01100 Metabolic pathways	GO:0006139 nucleobase-containing compound metabolic process; GO:0006259 DNA metabolic process; GO:0006260 DNA replication; GO:0006725 cellular aromatic compound metabolic process; GO:0006753 nucleoside phosphate metabolic process; GO:0006793 phosphorus metabolic process; GO:0006796 phosphate-containing compound metabolic process; GO:0006807 nitrogen compound metabolic process; GO:0008152 metaboli…	GO:0005622 intracellular; GO:0005623 cell; GO:0005737 cytoplasm; GO:0005829 cytosol; GO:0005886 plasma membrane; GO:0005971 ribonucleoside-diphosphate reductase complex; GO:0016020 membrane; GO:0032991 protein-containing complex; GO:0071944 cell periphery; GO:1902494 catalytic complex; GO:1990204 oxidoreductase complex;	GO:0000166 nucleotide binding; GO:0003824 catalytic activity; GO:0004748 ribonucleoside-diphosphate reductase activity, thioredoxin disulfide as acceptor; GO:0005488 binding; GO:0005524 ATP binding; GO:0008144 drug binding; GO:0016491 oxidoreductase activity; GO:0016725 oxidoreductase activity, acting on CH or CH2 groups; GO:0016728 oxidoreductase activity, acting on CH or CH2 groups, disulfide a…	PF00317	Ribonucleotide reductase, all-alpha domain	F	COG0209	Ribonucleotide reductase, alpha subunit
AID39239.1	2	K	25.186	0.0110179	Up	ribonucleotide-diphosphate reductase subunit alpha [Staphylococcus aureus]	--	1	0.000822267	125.5	2	MK(1)TMEEK	-5.2757		1.193	2.333	0.071		0.069	Cytoplasmic	K00525	E1.17.4.1A, nrdA, nrdE; ribonucleoside-diphosphate reductase alpha chain [EC:1.17.4.1]	map00230 Purine metabolism; map00240 Pyrimidine metabolism; map01100 Metabolic pathways	GO:0006139 nucleobase-containing compound metabolic process; GO:0006259 DNA metabolic process; GO:0006260 DNA replication; GO:0006725 cellular aromatic compound metabolic process; GO:0006753 nucleoside phosphate metabolic process; GO:0006793 phosphorus metabolic process; GO:0006796 phosphate-containing compound metabolic process; GO:0006807 nitrogen compound metabolic process; GO:0008152 metaboli…	GO:0005622 intracellular; GO:0005623 cell; GO:0005737 cytoplasm; GO:0005829 cytosol; GO:0005886 plasma membrane; GO:0005971 ribonucleoside-diphosphate reductase complex; GO:0016020 membrane; GO:0032991 protein-containing complex; GO:0071944 cell periphery; GO:1902494 catalytic complex; GO:1990204 oxidoreductase complex;	GO:0000166 nucleotide binding; GO:0003824 catalytic activity; GO:0004748 ribonucleoside-diphosphate reductase activity, thioredoxin disulfide as acceptor; GO:0005488 binding; GO:0005524 ATP binding; GO:0008144 drug binding; GO:0016491 oxidoreductase activity; GO:0016725 oxidoreductase activity, acting on CH or CH2 groups; GO:0016728 oxidoreductase activity, acting on CH or CH2 groups, disulfide a…	PF00317	Ribonucleotide reductase, all-alpha domain	F	COG0209	Ribonucleotide reductase, alpha subunit
AID39239.1	509	K	0.488	0.00260299	Down	ribonucleotide-diphosphate reductase subunit alpha [Staphylococcus aureus]	--	1	0.000397523	99.305	2	SMEIAK(1)ER	-4.584	0.765	0.554	0.681	1.479	1.234	1.385	Cytoplasmic	K00525	E1.17.4.1A, nrdA, nrdE; ribonucleoside-diphosphate reductase alpha chain [EC:1.17.4.1]	map00230 Purine metabolism; map00240 Pyrimidine metabolism; map01100 Metabolic pathways	GO:0006139 nucleobase-containing compound metabolic process; GO:0006259 DNA metabolic process; GO:0006260 DNA replication; GO:0006725 cellular aromatic compound metabolic process; GO:0006753 nucleoside phosphate metabolic process; GO:0006793 phosphorus metabolic process; GO:0006796 phosphate-containing compound metabolic process; GO:0006807 nitrogen compound metabolic process; GO:0008152 metaboli…	GO:0005622 intracellular; GO:0005623 cell; GO:0005737 cytoplasm; GO:0005829 cytosol; GO:0005886 plasma membrane; GO:0005971 ribonucleoside-diphosphate reductase complex; GO:0016020 membrane; GO:0032991 protein-containing complex; GO:0071944 cell periphery; GO:1902494 catalytic complex; GO:1990204 oxidoreductase complex;	GO:0000166 nucleotide binding; GO:0003824 catalytic activity; GO:0004748 ribonucleoside-diphosphate reductase activity, thioredoxin disulfide as acceptor; GO:0005488 binding; GO:0005524 ATP binding; GO:0008144 drug binding; GO:0016491 oxidoreductase activity; GO:0016725 oxidoreductase activity, acting on CH or CH2 groups; GO:0016728 oxidoreductase activity, acting on CH or CH2 groups, disulfide a…	PF00317	Ribonucleotide reductase, all-alpha domain	F	COG0209	Ribonucleotide reductase, alpha subunit
AID39244.1	46	K	0.657	0.0328397	Down	iron complex transport system substrate-binding protein [Staphylococcus aureus]	--	1	0.000451356	99.305	2	IENNYK(1)MR	-6.3893	0.803	0.631	1.001	1.261	1.166	1.277	CytoplasmicMembrane	K02016	ABC.FEV.S; iron complex transport system substrate-binding protein					PF01497	Periplasmic binding protein	P	COG4607	ABC-type enterochelin transport system, periplasmic component
AID39246.1	216	K	2.269	0.0253635	Up	UDP-N-acetylenolpyruvoylglucosamine reductase [Staphylococcus aureus]	--	1	8.03688e-47	123.83	4	ESK(1)QPLEYPSCGSVFQRPPGHFAGK	-5.3538		1.48	1.236		0.657	0.54	Cytoplasmic	K00075	murB; UDP-N-acetylmuramate dehydrogenase [EC:1.3.1.98]	map00520 Amino sugar and nucleotide sugar metabolism; map00550 Peptidoglycan biosynthesis; map01100 Metabolic pathways	GO:0000270 peptidoglycan metabolic process; GO:0006022 aminoglycan metabolic process; GO:0006023 aminoglycan biosynthetic process; GO:0006024 glycosaminoglycan biosynthetic process; GO:0006807 nitrogen compound metabolic process; GO:0008152 metabolic process; GO:0009058 biosynthetic process; GO:0009059 macromolecule biosynthetic process; GO:0009252 peptidoglycan biosynthetic process; GO:0009273 p…		GO:0003824 catalytic activity; GO:0008762 UDP-N-acetylmuramate dehydrogenase activity; GO:0016491 oxidoreductase activity; GO:0016614 oxidoreductase activity, acting on CH-OH group of donors; GO:0016616 oxidoreductase activity, acting on the CH-OH group of donors, NAD or NADP as acceptor;	PF01565; PF02873	FAD binding domain ; UDP-N-acetylenolpyruvoylglucosamine reductase, C-terminal domain	M	COG0812	UDP-N-acetylmuramate dehydrogenase
AID39246.1	26	K	0.611	0.00686745	Down	UDP-N-acetylenolpyruvoylglucosamine reductase [Staphylococcus aureus]	--	1	0.00681485	130	2	VDEPLK(1)R	-6.5449	0.847	0.807	0.675	1.333	1.107	1.369	Cytoplasmic	K00075	murB; UDP-N-acetylmuramate dehydrogenase [EC:1.3.1.98]	map00520 Amino sugar and nucleotide sugar metabolism; map00550 Peptidoglycan biosynthesis; map01100 Metabolic pathways	GO:0000270 peptidoglycan metabolic process; GO:0006022 aminoglycan metabolic process; GO:0006023 aminoglycan biosynthetic process; GO:0006024 glycosaminoglycan biosynthetic process; GO:0006807 nitrogen compound metabolic process; GO:0008152 metabolic process; GO:0009058 biosynthetic process; GO:0009059 macromolecule biosynthetic process; GO:0009252 peptidoglycan biosynthetic process; GO:0009273 p…		GO:0003824 catalytic activity; GO:0008762 UDP-N-acetylmuramate dehydrogenase activity; GO:0016491 oxidoreductase activity; GO:0016614 oxidoreductase activity, acting on CH-OH group of donors; GO:0016616 oxidoreductase activity, acting on the CH-OH group of donors, NAD or NADP as acceptor;	PF01565; PF02873	FAD binding domain ; UDP-N-acetylenolpyruvoylglucosamine reductase, C-terminal domain	M	COG0812	UDP-N-acetylmuramate dehydrogenase
AID39254.1	341	K	1.762	0.00815354	Up	hypothetical protein SAXN108_0813 [Staphylococcus aureus]	--	1	1.49626e-09	112.93	2	DADDMVHVAK(1)NQGR	-3.2485	1.27	1.002	1.426	0.639	0.707	0.753	CytoplasmicMembrane					GO:0005623 cell; GO:0005886 plasma membrane; GO:0016020 membrane; GO:0071944 cell periphery;		PF07694; PF00990	5TMR of 5TMR-LYT; GGDEF domain	T	COG2199	FOG: GGDEF domain
AID39254.1	254	K	2.081	0.0301598	Up	hypothetical protein SAXN108_0813 [Staphylococcus aureus]	--	1	3.05364e-24	175.54	2	QMSQLLK(1)NYVPNQFK	-4.7643	1.166	1.157	1.241	0.425		0.717	CytoplasmicMembrane					GO:0005623 cell; GO:0005886 plasma membrane; GO:0016020 membrane; GO:0071944 cell periphery;		PF07694; PF00990	5TMR of 5TMR-LYT; GGDEF domain	T	COG2199	FOG: GGDEF domain
AID39254.1	296	K	0.657	0.00164643	Down	hypothetical protein SAXN108_0813 [Staphylococcus aureus]	--	1	3.12087e-19	169.57	2	SGVEK(1)SSFHLPNK	-4.0738	0.794	0.878	0.766	1.147	1.299	1.264	CytoplasmicMembrane					GO:0005623 cell; GO:0005886 plasma membrane; GO:0016020 membrane; GO:0071944 cell periphery;		PF07694; PF00990	5TMR of 5TMR-LYT; GGDEF domain	T	COG2199	FOG: GGDEF domain
AID39260.1	154	K	0.41	0.00960549	Down	Ribosomal subunit interface protein [Staphylococcus aureus]	--	1	1.52944e-66	198.33	2	DGK(1)YGLIQTSEQ	-5.8015	0.616	0.424	0.799	1.339	1.441	1.707	Cytoplasmic				GO:0006417 regulation of translation; GO:0006448 regulation of translational elongation; GO:0009889 regulation of biosynthetic process; GO:0009890 negative regulation of biosynthetic process; GO:0009892 negative regulation of metabolic process; GO:0010468 regulation of gene expression; GO:0010556 regulation of macromolecule biosynthetic process; GO:0010558 negative regulation of macromolecule bio…	GO:0005622 intracellular; GO:0005623 cell; GO:0005737 cytoplasm; GO:0005829 cytosol; GO:0005840 ribosome; GO:0015935 small ribosomal subunit; GO:0022626 cytosolic ribosome; GO:0022627 cytosolic small ribosomal subunit; GO:0032991 protein-containing complex; GO:0043226 organelle; GO:0043228 non-membrane-bounded organelle; GO:0043229 intracellular organelle; GO:0043232 intracellular non-membrane-bo…	GO:0005488 binding; GO:0043021 ribonucleoprotein complex binding; GO:0043022 ribosome binding; GO:0043024 ribosomal small subunit binding; GO:0044877 protein-containing complex binding;			J	COG1544	Ribosome-associated protein Y (PSrp-1)
AID39261.1	801	K	10.53	1.27966e-06	Up	preprotein translocase subunit SecA [Staphylococcus aureus]	--	1	7.98509e-142	301.95	2	TTEFGEAK(1)HVSAEDGK	-4.037	1.623	1.71	1.637	0.144	0.158	0.17	Cytoplasmic	K03070	secA; preprotein translocase subunit SecA [EC:7.4.2.8]	map02024 Quorum sensing; map03060 Protein export; map03070 Bacterial secretion system	GO:0002790 peptide secretion; GO:0006810 transport; GO:0008104 protein localization; GO:0009306 protein secretion; GO:0009987 cellular process; GO:0015031 protein transport; GO:0015833 peptide transport; GO:0032940 secretion by cell; GO:0033036 macromolecule localization; GO:0042886 amide transport; GO:0043952 protein transport by the Sec complex; GO:0045184 establishment of protein localization;…	GO:0005622 intracellular; GO:0005623 cell; GO:0005737 cytoplasm; GO:0005829 cytosol; GO:0005886 plasma membrane; GO:0005887 integral component of plasma membrane; GO:0016020 membrane; GO:0016021 integral component of membrane; GO:0031224 intrinsic component of membrane; GO:0031226 intrinsic component of plasma membrane; GO:0031522 cell envelope Sec protein transport complex; GO:0032991 protein-co…	GO:0000166 nucleotide binding; GO:0003824 catalytic activity; GO:0005215 transporter activity; GO:0005488 binding; GO:0005524 ATP binding; GO:0008144 drug binding; GO:0008320 protein transmembrane transporter activity; GO:0015399 primary active transmembrane transporter activity; GO:0015440 ATPase-coupled peptide transmembrane transporter activity; GO:0015450 P-P-bond-hydrolysis-driven protein tr…	PF07517; PF01043	SecA DEAD-like domain; SecA preprotein cross-linking domain	U	COG0653	Preprotein translocase subunit SecA (ATPase, RNA helicase)
AID39261.1	59	K	0.503	0.0079927	Down	preprotein translocase subunit SecA [Staphylococcus aureus]	--	1	0.0010136	105.36	2	K(1)QNDYLDK	-5.9197	0.759	0.812	0.52	1.286	1.436	1.435	Cytoplasmic	K03070	secA; preprotein translocase subunit SecA [EC:7.4.2.8]	map02024 Quorum sensing; map03060 Protein export; map03070 Bacterial secretion system	GO:0002790 peptide secretion; GO:0006810 transport; GO:0008104 protein localization; GO:0009306 protein secretion; GO:0009987 cellular process; GO:0015031 protein transport; GO:0015833 peptide transport; GO:0032940 secretion by cell; GO:0033036 macromolecule localization; GO:0042886 amide transport; GO:0043952 protein transport by the Sec complex; GO:0045184 establishment of protein localization;…	GO:0005622 intracellular; GO:0005623 cell; GO:0005737 cytoplasm; GO:0005829 cytosol; GO:0005886 plasma membrane; GO:0005887 integral component of plasma membrane; GO:0016020 membrane; GO:0016021 integral component of membrane; GO:0031224 intrinsic component of membrane; GO:0031226 intrinsic component of plasma membrane; GO:0031522 cell envelope Sec protein transport complex; GO:0032991 protein-co…	GO:0000166 nucleotide binding; GO:0003824 catalytic activity; GO:0005215 transporter activity; GO:0005488 binding; GO:0005524 ATP binding; GO:0008144 drug binding; GO:0008320 protein transmembrane transporter activity; GO:0015399 primary active transmembrane transporter activity; GO:0015440 ATPase-coupled peptide transmembrane transporter activity; GO:0015450 P-P-bond-hydrolysis-driven protein tr…	PF07517; PF01043	SecA DEAD-like domain; SecA preprotein cross-linking domain	U	COG0653	Preprotein translocase subunit SecA (ATPase, RNA helicase)
AID39261.1	24	K	0.378	0.000214002	Down	preprotein translocase subunit SecA [Staphylococcus aureus]	--	1	0.000328907	91.245	2	LADK(1)VIALEEK	-8.2726	0.635	0.605	0.5	1.48	1.597	1.523	Cytoplasmic	K03070	secA; preprotein translocase subunit SecA [EC:7.4.2.8]	map02024 Quorum sensing; map03060 Protein export; map03070 Bacterial secretion system	GO:0002790 peptide secretion; GO:0006810 transport; GO:0008104 protein localization; GO:0009306 protein secretion; GO:0009987 cellular process; GO:0015031 protein transport; GO:0015833 peptide transport; GO:0032940 secretion by cell; GO:0033036 macromolecule localization; GO:0042886 amide transport; GO:0043952 protein transport by the Sec complex; GO:0045184 establishment of protein localization;…	GO:0005622 intracellular; GO:0005623 cell; GO:0005737 cytoplasm; GO:0005829 cytosol; GO:0005886 plasma membrane; GO:0005887 integral component of plasma membrane; GO:0016020 membrane; GO:0016021 integral component of membrane; GO:0031224 intrinsic component of membrane; GO:0031226 intrinsic component of plasma membrane; GO:0031522 cell envelope Sec protein transport complex; GO:0032991 protein-co…	GO:0000166 nucleotide binding; GO:0003824 catalytic activity; GO:0005215 transporter activity; GO:0005488 binding; GO:0005524 ATP binding; GO:0008144 drug binding; GO:0008320 protein transmembrane transporter activity; GO:0015399 primary active transmembrane transporter activity; GO:0015440 ATPase-coupled peptide transmembrane transporter activity; GO:0015450 P-P-bond-hydrolysis-driven protein tr…	PF07517; PF01043	SecA DEAD-like domain; SecA preprotein cross-linking domain	U	COG0653	Preprotein translocase subunit SecA (ATPase, RNA helicase)
AID39261.1	835	K	3.633	0.00837557	Up	preprotein translocase subunit SecA [Staphylococcus aureus]	--	1	3.47262e-37	203.8	2	NDDCPCGSGK(1)K(1)FK	-4.9212	1.829	1.244	1.334	0.28	0.622	0.311	Cytoplasmic	K03070	secA; preprotein translocase subunit SecA [EC:7.4.2.8]	map02024 Quorum sensing; map03060 Protein export; map03070 Bacterial secretion system	GO:0002790 peptide secretion; GO:0006810 transport; GO:0008104 protein localization; GO:0009306 protein secretion; GO:0009987 cellular process; GO:0015031 protein transport; GO:0015833 peptide transport; GO:0032940 secretion by cell; GO:0033036 macromolecule localization; GO:0042886 amide transport; GO:0043952 protein transport by the Sec complex; GO:0045184 establishment of protein localization;…	GO:0005622 intracellular; GO:0005623 cell; GO:0005737 cytoplasm; GO:0005829 cytosol; GO:0005886 plasma membrane; GO:0005887 integral component of plasma membrane; GO:0016020 membrane; GO:0016021 integral component of membrane; GO:0031224 intrinsic component of membrane; GO:0031226 intrinsic component of plasma membrane; GO:0031522 cell envelope Sec protein transport complex; GO:0032991 protein-co…	GO:0000166 nucleotide binding; GO:0003824 catalytic activity; GO:0005215 transporter activity; GO:0005488 binding; GO:0005524 ATP binding; GO:0008144 drug binding; GO:0008320 protein transmembrane transporter activity; GO:0015399 primary active transmembrane transporter activity; GO:0015440 ATPase-coupled peptide transmembrane transporter activity; GO:0015450 P-P-bond-hydrolysis-driven protein tr…	PF07517; PF01043	SecA DEAD-like domain; SecA preprotein cross-linking domain	U	COG0653	Preprotein translocase subunit SecA (ATPase, RNA helicase)
AID39261.1	819	K	10.617	0.000281258	Up	preprotein translocase subunit SecA [Staphylococcus aureus]	--	1	2.08413e-17	129.28	2	PIVK(1)GDQVGR	-5.1774	1.547	1.534	1.171		0.131	0.136	Cytoplasmic	K03070	secA; preprotein translocase subunit SecA [EC:7.4.2.8]	map02024 Quorum sensing; map03060 Protein export; map03070 Bacterial secretion system	GO:0002790 peptide secretion; GO:0006810 transport; GO:0008104 protein localization; GO:0009306 protein secretion; GO:0009987 cellular process; GO:0015031 protein transport; GO:0015833 peptide transport; GO:0032940 secretion by cell; GO:0033036 macromolecule localization; GO:0042886 amide transport; GO:0043952 protein transport by the Sec complex; GO:0045184 establishment of protein localization;…	GO:0005622 intracellular; GO:0005623 cell; GO:0005737 cytoplasm; GO:0005829 cytosol; GO:0005886 plasma membrane; GO:0005887 integral component of plasma membrane; GO:0016020 membrane; GO:0016021 integral component of membrane; GO:0031224 intrinsic component of membrane; GO:0031226 intrinsic component of plasma membrane; GO:0031522 cell envelope Sec protein transport complex; GO:0032991 protein-co…	GO:0000166 nucleotide binding; GO:0003824 catalytic activity; GO:0005215 transporter activity; GO:0005488 binding; GO:0005524 ATP binding; GO:0008144 drug binding; GO:0008320 protein transmembrane transporter activity; GO:0015399 primary active transmembrane transporter activity; GO:0015440 ATPase-coupled peptide transmembrane transporter activity; GO:0015450 P-P-bond-hydrolysis-driven protein tr…	PF07517; PF01043	SecA DEAD-like domain; SecA preprotein cross-linking domain	U	COG0653	Preprotein translocase subunit SecA (ATPase, RNA helicase)
AID39261.1	263	K	0.6	0.0290861	Down	preprotein translocase subunit SecA [Staphylococcus aureus]	--	1	3.6746e-09	76.196	2	TK(1)AVHLTEQGADK	-4.9183	0.785	0.842	0.696	1.131	1.662	1.076	Cytoplasmic	K03070	secA; preprotein translocase subunit SecA [EC:7.4.2.8]	map02024 Quorum sensing; map03060 Protein export; map03070 Bacterial secretion system	GO:0002790 peptide secretion; GO:0006810 transport; GO:0008104 protein localization; GO:0009306 protein secretion; GO:0009987 cellular process; GO:0015031 protein transport; GO:0015833 peptide transport; GO:0032940 secretion by cell; GO:0033036 macromolecule localization; GO:0042886 amide transport; GO:0043952 protein transport by the Sec complex; GO:0045184 establishment of protein localization;…	GO:0005622 intracellular; GO:0005623 cell; GO:0005737 cytoplasm; GO:0005829 cytosol; GO:0005886 plasma membrane; GO:0005887 integral component of plasma membrane; GO:0016020 membrane; GO:0016021 integral component of membrane; GO:0031224 intrinsic component of membrane; GO:0031226 intrinsic component of plasma membrane; GO:0031522 cell envelope Sec protein transport complex; GO:0032991 protein-co…	GO:0000166 nucleotide binding; GO:0003824 catalytic activity; GO:0005215 transporter activity; GO:0005488 binding; GO:0005524 ATP binding; GO:0008144 drug binding; GO:0008320 protein transmembrane transporter activity; GO:0015399 primary active transmembrane transporter activity; GO:0015440 ATPase-coupled peptide transmembrane transporter activity; GO:0015450 P-P-bond-hydrolysis-driven protein tr…	PF07517; PF01043	SecA DEAD-like domain; SecA preprotein cross-linking domain	U	COG0653	Preprotein translocase subunit SecA (ATPase, RNA helicase)
AID39264.1	89	K	0.555	0.00670504	Down	HD superfamily hydrolase [Staphylococcus aureus]	--	1	3.1883e-07	133.68	2	YASSELK(1)K	-5.1049	0.694	0.875	0.643	1.166	1.474	1.349	Cytoplasmic	K07023	K07023; putative hydrolases of HD superfamily							S	COG1896	Predicted hydrolases of HD superfamily
AID39266.1	482	K	3.5	0.00209206	Up	Excinuclease ABC subunit B [Staphylococcus aureus]	--	1	4.67397e-11	135.21	2	VNYLHSEIK(1)TLER	-2.9123	1.419	1.441	1.48	0.281	0.452	0.507	Cytoplasmic	K03702	uvrB; excinuclease ABC subunit B	map03420 Nucleotide excision repair						L	COG0556	Helicase subunit of the DNA excision repair complex
AID39266.1	578	K	5.198	0.000212112	Up	Excinuclease ABC subunit B [Staphylococcus aureus]	--	1	7.65749e-36	217.12	3	REIQMK(1)HNEK	-4.6133	1.774	1.203	1.639	0.286	0.278	0.324	Cytoplasmic	K03702	uvrB; excinuclease ABC subunit B	map03420 Nucleotide excision repair						L	COG0556	Helicase subunit of the DNA excision repair complex
AID39266.1	582	K	4.504	0.0066305	Up	Excinuclease ABC subunit B [Staphylococcus aureus]	--	1	9.63246e-09	145.75	3	HNEK(1)HGITPK	-4.7857	1.692	1.213	1.074	0.241		0.348	Cytoplasmic	K03702	uvrB; excinuclease ABC subunit B	map03420 Nucleotide excision repair						L	COG0556	Helicase subunit of the DNA excision repair complex
AID39266.1	238	K	0.627	0.0114259	Down	Excinuclease ABC subunit B [Staphylococcus aureus]	--	1	3.17369e-43	199.51	2	EVNYLTGEVLK(1)ER	-4.9002	0.77	0.791		1.131	1.202	1.402	Cytoplasmic	K03702	uvrB; excinuclease ABC subunit B	map03420 Nucleotide excision repair						L	COG0556	Helicase subunit of the DNA excision repair complex
AID39266.1	457	K	0.475	0.0153859	Down	Excinuclease ABC subunit B [Staphylococcus aureus]	--	1	6.75704e-05	125.98	2	VLVTTLTK(1)K	-6.6313	0.677	0.873	0.475	1.494	1.231	1.541	Cytoplasmic	K03702	uvrB; excinuclease ABC subunit B	map03420 Nucleotide excision repair						L	COG0556	Helicase subunit of the DNA excision repair complex
AID39267.1	304	K	0.634	0.0476404	Down	Excinuclease ABC subunit A [Staphylococcus aureus]	--	1	0.000294379	118.06	2	INMDK(1)PFK	-6.8107	1.028	0.768	0.599	1.322	1.105	1.349	Cytoplasmic	K03701	uvrA; excinuclease ABC subunit A	map03420 Nucleotide excision repair				PF00005	ABC transporter	L	COG0178	Excinuclease ATPase subunit
AID39267.1	902	K	0.548	0.00138199	Down	Excinuclease ABC subunit A [Staphylococcus aureus]	--	1	2.21143e-06	138.26	2	SSYTGK(1)YLK	-7.0112	0.699	0.779	0.725	1.185	1.502	1.33	Cytoplasmic	K03701	uvrA; excinuclease ABC subunit A	map03420 Nucleotide excision repair				PF00005	ABC transporter	L	COG0178	Excinuclease ATPase subunit
AID39268.1	75	K	0.572	0.00513422	Down	HPr kinase/phosphorylase [Staphylococcus aureus]	--	1	6.98831e-18	111.38	3	K(1)LCRPETPAIIVTR	-7.8117	0.847	0.787	0.624	1.234	1.287	1.427	Cytoplasmic	K06023	hprK, ptsK; HPr kinase/phosphorylase [EC:2.7.11.- 2.7.4.-]			GO:0005622 intracellular; GO:0005623 cell; GO:0005737 cytoplasm; GO:0005829 cytosol;		PF07475	HPr Serine kinase C-terminal domain	F	COG1493	Serine kinase of the HPr protein, regulates carbohydrate metabolism
AID39268.1	303	K	15.46	1.08652e-05	Up	HPr kinase/phosphorylase [Staphylococcus aureus]	--	1	6.76847e-50	240.82	3	LNEEIIK(1)NSHK	-6.1213	1.804	1.721	1.546	0.127	0.108	0.093	Cytoplasmic	K06023	hprK, ptsK; HPr kinase/phosphorylase [EC:2.7.11.- 2.7.4.-]			GO:0005622 intracellular; GO:0005623 cell; GO:0005737 cytoplasm; GO:0005829 cytosol;		PF07475	HPr Serine kinase C-terminal domain	F	COG1493	Serine kinase of the HPr protein, regulates carbohydrate metabolism
AID39272.1	116	K	0.546	0.00501134	Down	Thioredoxin reductase [Staphylococcus aureus]	--	1	2.06432e-30	187.33	2	AVIIATGAEYK(1)K	-3.907	0.83	0.766	0.584	1.331	1.393	1.266	Cytoplasmic	K00384	trxB, TRR; thioredoxin reductase (NADPH) [EC:1.8.1.9]	map00450 Selenocompound metabolism				PF07992	Pyridine nucleotide-disulphide oxidoreductase	C	COG0492	Thioredoxin reductase
AID39274.1	153	K	3.105	0.0272666	Up	putative P-loop-containing kinase [Staphylococcus aureus]	--	1	9.4895e-31	186.39	2	SIANFVIDTTK(1)LSPK	-2.8841	1.213	1.435	1.755	0.221	0.477	0.72	CytoplasmicMembrane	K06958	rapZ; RNase adapter protein RapZ		GO:0006139 nucleobase-containing compound metabolic process; GO:0006396 RNA processing; GO:0006725 cellular aromatic compound metabolic process; GO:0006807 nitrogen compound metabolic process; GO:0008152 metabolic process; GO:0009987 cellular process; GO:0010467 gene expression; GO:0016070 RNA metabolic process; GO:0034641 cellular nitrogen compound metabolic process; GO:0043170 macromolecule met…	GO:0005623 cell; GO:0005886 plasma membrane; GO:0016020 membrane; GO:0071944 cell periphery;	GO:0003676 nucleic acid binding; GO:0003723 RNA binding; GO:0005488 binding; GO:0005515 protein binding; GO:0042802 identical protein binding; GO:0097159 organic cyclic compound binding; GO:1901363 heterocyclic compound binding;	PF03668	P-loop ATPase protein family	S	COG1660	Predicted P-loop-containing kinase
AID39275.1	113	K	0.608	0.0153018	Down	hypothetical protein SAXN108_0834 [Staphylococcus aureus]	--	1	1.42865e-12	158.37	2	ALSK(1)ILNIK	-7.7036	0.843	0.899	0.607	1.295	1.356	1.214	Unknown									S	COG0391	Uncharacterized conserved protein
AID39275.1	275	K	0.616	0.00207882	Down	hypothetical protein SAXN108_0834 [Staphylococcus aureus]	--	1	1.88618e-18	148.76	2	PVEVNK(1)AELEK	-6.4018	0.795	0.815	0.756	1.316	1.397	1.127	Unknown									S	COG0391	Uncharacterized conserved protein
AID39275.1	266	K	0.344	0.00685164	Down	hypothetical protein SAXN108_0834 [Staphylococcus aureus]	--	1	7.03566e-18	158.59	2	YEEK(1)HSK	-5.7598	0.346	0.618	0.677	1.454	1.599	1.72	Unknown									S	COG0391	Uncharacterized conserved protein
AID39276.1	8	K	2.451	0.0168785	Up	hypothetical protein SAXN108_0835 [Staphylococcus aureus]	--	1	5.47527e-23	154.94	2	SFASEMK(1)NELTR	-6.0655	1.285	1.035	1.849	0.452	0.508	0.741	Cytoplasmic	K09762	K09762; uncharacterized protein		GO:0043937 regulation of sporulation; GO:0050789 regulation of biological process; GO:0050793 regulation of developmental process; GO:0065007 biological regulation;	GO:0005618 cell wall; GO:0005623 cell; GO:0005886 plasma membrane; GO:0016020 membrane; GO:0030312 external encapsulating structure; GO:0071944 cell periphery;		PF10298; PF02650	Sporulation Regulator WhiA N terminal; Sporulation Regulator WhiA C terminal domain	K	COG1481	Uncharacterized protein conserved in bacteria
AID39278.1	100	K	2.008	0.0320136	Up	epimerase [Staphylococcus aureus]	--	1	4.65032e-101	250.16	2	IQSTQALYELFK(1)SR	-2.137	1.043	1.515	1.243	0.436	0.596	0.861	Unknown	K07071	K07071; uncharacterized protein							S	COG1090	Predicted nucleoside-diphosphate sugar epimerase
AID39279.1	10	K	7.973	0.000124164	Up	hypothetical protein SAXN108_0838 [Staphylococcus aureus]	--	1	4.5116e-60	220.34	2	SNQNYDYNK(1)NEDGSK	-5.2296	1.511	1.277	1.386	0.163	0.186		CytoplasmicMembrane
AID39280.1	284	K	1.591	0.0437965	Up	glycolytic operon regulator [Staphylococcus aureus]	--	1	1.6443e-86	202.24	2	VK(1)TIGLQLEDLESK	-4.5331	1.227	1.353	0.945	0.574	0.809	0.833	Cytoplasmic	K05311	cggR; central glycolytic genes regulator					PF04198	Putative sugar-binding domain	K	COG2390	Transcriptional regulator, contains sigma factor-related N-terminal domain
AID39281.1	115	K	0.611	0.00672901	Down	glyceraldehyde-3-phosphate dehydrogenase [Staphylococcus aureus]	--	1	9.90473e-15	195.4	2	DK(1)AQAHIEAGAK(1)K	-5.0747	0.808	0.702	0.808	1.4	1.327	1.069	Cytoplasmic	K00134	GAPDH, gapA; glyceraldehyde 3-phosphate dehydrogenase [EC:1.2.1.12]	map00010 Glycolysis / Gluconeogenesis; map00710 Carbon fixation in photosynthetic organisms; map01100 Metabolic pathways; map01110 Biosynthesis of secondary metabolites; map01120 Microbial metabolism in diverse environments; map01130 Biosynthesis of antibiotics; map01200 Carbon metabolism; map01230 Biosynthesis of amino acids; map05130 Pathogenic Escherichia coli infection	GO:0006139 nucleobase-containing compound metabolic process; GO:0006725 cellular aromatic compound metabolic process; GO:0006732 coenzyme metabolic process; GO:0006733 oxidoreduction coenzyme metabolic process; GO:0006734 NADH metabolic process; GO:0006735 NADH regeneration; GO:0006753 nucleoside phosphate metabolic process; GO:0006793 phosphorus metabolic process; GO:0006796 phosphate-containing…	GO:0005622 intracellular; GO:0005623 cell; GO:0005737 cytoplasm; GO:0009986 cell surface;	GO:0000166 nucleotide binding; GO:0002020 protease binding; GO:0003824 catalytic activity; GO:0004365 glyceraldehyde-3-phosphate dehydrogenase (NAD+) (phosphorylating) activity; GO:0005488 binding; GO:0005515 protein binding; GO:0016491 oxidoreductase activity; GO:0016620 oxidoreductase activity, acting on the aldehyde or oxo group of donors, NAD or NADP as acceptor; GO:0016903 oxidoreductase act…	PF00044; PF02800	Glyceraldehyde 3-phosphate dehydrogenase, NAD binding domain; Glyceraldehyde 3-phosphate dehydrogenase, C-terminal domain	G	COG0057	Glyceraldehyde-3-phosphate dehydrogenase/erythrose-4-phosphate dehydrogenase
AID39282.1	27	K	0.644	0.0483733	Down	Phosphoglycerate kinase [Staphylococcus aureus]	--	1	1.05165e-29	130.12	2	ADFNVPLK(1)DGEITNDNR	-2.6248	0.947	0.89	0.562	1.218	1.22	1.286	Cytoplasmic	K00927	PGK, pgk; phosphoglycerate kinase [EC:2.7.2.3]	map00010 Glycolysis / Gluconeogenesis; map00710 Carbon fixation in photosynthetic organisms; map01100 Metabolic pathways; map01110 Biosynthesis of secondary metabolites; map01120 Microbial metabolism in diverse environments; map01130 Biosynthesis of antibiotics; map01200 Carbon metabolism; map01230 Biosynthesis of amino acids	GO:0005975 carbohydrate metabolic process; GO:0006082 organic acid metabolic process; GO:0006090 pyruvate metabolic process; GO:0006091 generation of precursor metabolites and energy; GO:0006096 glycolytic process; GO:0006139 nucleobase-containing compound metabolic process; GO:0006163 purine nucleotide metabolic process; GO:0006164 purine nucleotide biosynthetic process; GO:0006165 nucleoside di…	GO:0005618 cell wall; GO:0005622 intracellular; GO:0005623 cell; GO:0005737 cytoplasm; GO:0009986 cell surface; GO:0030312 external encapsulating structure; GO:0071944 cell periphery;	GO:0002020 protease binding; GO:0003824 catalytic activity; GO:0004618 phosphoglycerate kinase activity; GO:0005488 binding; GO:0005515 protein binding; GO:0016301 kinase activity; GO:0016740 transferase activity; GO:0016772 transferase activity, transferring phosphorus-containing groups; GO:0016774 phosphotransferase activity, carboxyl group as acceptor; GO:0019899 enzyme binding; GO:0030246 car…	PF00162	Phosphoglycerate kinase	F	COG0126	3-phosphoglycerate kinase
AID39282.1	252	K	0.641	0.0398303	Down	Phosphoglycerate kinase [Staphylococcus aureus]	--	1	1.5969e-06	133.76	2	IDFAK(1)DLLEK	-7.1014	0.986	0.813	0.592	1.16	1.227	1.346	Cytoplasmic	K00927	PGK, pgk; phosphoglycerate kinase [EC:2.7.2.3]	map00010 Glycolysis / Gluconeogenesis; map00710 Carbon fixation in photosynthetic organisms; map01100 Metabolic pathways; map01110 Biosynthesis of secondary metabolites; map01120 Microbial metabolism in diverse environments; map01130 Biosynthesis of antibiotics; map01200 Carbon metabolism; map01230 Biosynthesis of amino acids	GO:0005975 carbohydrate metabolic process; GO:0006082 organic acid metabolic process; GO:0006090 pyruvate metabolic process; GO:0006091 generation of precursor metabolites and energy; GO:0006096 glycolytic process; GO:0006139 nucleobase-containing compound metabolic process; GO:0006163 purine nucleotide metabolic process; GO:0006164 purine nucleotide biosynthetic process; GO:0006165 nucleoside di…	GO:0005618 cell wall; GO:0005622 intracellular; GO:0005623 cell; GO:0005737 cytoplasm; GO:0009986 cell surface; GO:0030312 external encapsulating structure; GO:0071944 cell periphery;	GO:0002020 protease binding; GO:0003824 catalytic activity; GO:0004618 phosphoglycerate kinase activity; GO:0005488 binding; GO:0005515 protein binding; GO:0016301 kinase activity; GO:0016740 transferase activity; GO:0016772 transferase activity, transferring phosphorus-containing groups; GO:0016774 phosphotransferase activity, carboxyl group as acceptor; GO:0019899 enzyme binding; GO:0030246 car…	PF00162	Phosphoglycerate kinase	F	COG0126	3-phosphoglycerate kinase
AID39282.1	261	K	0.581	0.00807252	Down	Phosphoglycerate kinase [Staphylococcus aureus]	--	1	9.37859e-07	84.102	2	HGDK(1)IVLPVDTK	-4.1422	0.791	0.657		1.242	1.335	1.161	Cytoplasmic	K00927	PGK, pgk; phosphoglycerate kinase [EC:2.7.2.3]	map00010 Glycolysis / Gluconeogenesis; map00710 Carbon fixation in photosynthetic organisms; map01100 Metabolic pathways; map01110 Biosynthesis of secondary metabolites; map01120 Microbial metabolism in diverse environments; map01130 Biosynthesis of antibiotics; map01200 Carbon metabolism; map01230 Biosynthesis of amino acids	GO:0005975 carbohydrate metabolic process; GO:0006082 organic acid metabolic process; GO:0006090 pyruvate metabolic process; GO:0006091 generation of precursor metabolites and energy; GO:0006096 glycolytic process; GO:0006139 nucleobase-containing compound metabolic process; GO:0006163 purine nucleotide metabolic process; GO:0006164 purine nucleotide biosynthetic process; GO:0006165 nucleoside di…	GO:0005618 cell wall; GO:0005622 intracellular; GO:0005623 cell; GO:0005737 cytoplasm; GO:0009986 cell surface; GO:0030312 external encapsulating structure; GO:0071944 cell periphery;	GO:0002020 protease binding; GO:0003824 catalytic activity; GO:0004618 phosphoglycerate kinase activity; GO:0005488 binding; GO:0005515 protein binding; GO:0016301 kinase activity; GO:0016740 transferase activity; GO:0016772 transferase activity, transferring phosphorus-containing groups; GO:0016774 phosphotransferase activity, carboxyl group as acceptor; GO:0019899 enzyme binding; GO:0030246 car…	PF00162	Phosphoglycerate kinase	F	COG0126	3-phosphoglycerate kinase
AID39282.1	272	K	0.317	0.015017	Down	Phosphoglycerate kinase [Staphylococcus aureus]	--	1	0.000143673	108.4	2	VAK(1)EFSNDAK	-5.7206	0.638	0.595	0.257	1.743	1.567	1.397	Cytoplasmic	K00927	PGK, pgk; phosphoglycerate kinase [EC:2.7.2.3]	map00010 Glycolysis / Gluconeogenesis; map00710 Carbon fixation in photosynthetic organisms; map01100 Metabolic pathways; map01110 Biosynthesis of secondary metabolites; map01120 Microbial metabolism in diverse environments; map01130 Biosynthesis of antibiotics; map01200 Carbon metabolism; map01230 Biosynthesis of amino acids	GO:0005975 carbohydrate metabolic process; GO:0006082 organic acid metabolic process; GO:0006090 pyruvate metabolic process; GO:0006091 generation of precursor metabolites and energy; GO:0006096 glycolytic process; GO:0006139 nucleobase-containing compound metabolic process; GO:0006163 purine nucleotide metabolic process; GO:0006164 purine nucleotide biosynthetic process; GO:0006165 nucleoside di…	GO:0005618 cell wall; GO:0005622 intracellular; GO:0005623 cell; GO:0005737 cytoplasm; GO:0009986 cell surface; GO:0030312 external encapsulating structure; GO:0071944 cell periphery;	GO:0002020 protease binding; GO:0003824 catalytic activity; GO:0004618 phosphoglycerate kinase activity; GO:0005488 binding; GO:0005515 protein binding; GO:0016301 kinase activity; GO:0016740 transferase activity; GO:0016772 transferase activity, transferring phosphorus-containing groups; GO:0016774 phosphotransferase activity, carboxyl group as acceptor; GO:0019899 enzyme binding; GO:0030246 car…	PF00162	Phosphoglycerate kinase	F	COG0126	3-phosphoglycerate kinase
AID39282.1	127	K	0.612	0.00719414	Down	Phosphoglycerate kinase [Staphylococcus aureus]	--	1	0.0044845	62.705	2	K(1)ESK(1)NDPELGK	-6.4935	0.845	0.733	0.879		1.382	1.295	Cytoplasmic	K00927	PGK, pgk; phosphoglycerate kinase [EC:2.7.2.3]	map00010 Glycolysis / Gluconeogenesis; map00710 Carbon fixation in photosynthetic organisms; map01100 Metabolic pathways; map01110 Biosynthesis of secondary metabolites; map01120 Microbial metabolism in diverse environments; map01130 Biosynthesis of antibiotics; map01200 Carbon metabolism; map01230 Biosynthesis of amino acids	GO:0005975 carbohydrate metabolic process; GO:0006082 organic acid metabolic process; GO:0006090 pyruvate metabolic process; GO:0006091 generation of precursor metabolites and energy; GO:0006096 glycolytic process; GO:0006139 nucleobase-containing compound metabolic process; GO:0006163 purine nucleotide metabolic process; GO:0006164 purine nucleotide biosynthetic process; GO:0006165 nucleoside di…	GO:0005618 cell wall; GO:0005622 intracellular; GO:0005623 cell; GO:0005737 cytoplasm; GO:0009986 cell surface; GO:0030312 external encapsulating structure; GO:0071944 cell periphery;	GO:0002020 protease binding; GO:0003824 catalytic activity; GO:0004618 phosphoglycerate kinase activity; GO:0005488 binding; GO:0005515 protein binding; GO:0016301 kinase activity; GO:0016740 transferase activity; GO:0016772 transferase activity, transferring phosphorus-containing groups; GO:0016774 phosphotransferase activity, carboxyl group as acceptor; GO:0019899 enzyme binding; GO:0030246 car…	PF00162	Phosphoglycerate kinase	F	COG0126	3-phosphoglycerate kinase
AID39282.1	4	K	0.537	0.00636715	Down	Phosphoglycerate kinase [Staphylococcus aureus]	--	1	0.00104785	72.846	2	K(1)IVSDLDLK(1)GK	-5.9642	0.637	0.687	0.822	1.11	1.375	1.509	Cytoplasmic	K00927	PGK, pgk; phosphoglycerate kinase [EC:2.7.2.3]	map00010 Glycolysis / Gluconeogenesis; map00710 Carbon fixation in photosynthetic organisms; map01100 Metabolic pathways; map01110 Biosynthesis of secondary metabolites; map01120 Microbial metabolism in diverse environments; map01130 Biosynthesis of antibiotics; map01200 Carbon metabolism; map01230 Biosynthesis of amino acids	GO:0005975 carbohydrate metabolic process; GO:0006082 organic acid metabolic process; GO:0006090 pyruvate metabolic process; GO:0006091 generation of precursor metabolites and energy; GO:0006096 glycolytic process; GO:0006139 nucleobase-containing compound metabolic process; GO:0006163 purine nucleotide metabolic process; GO:0006164 purine nucleotide biosynthetic process; GO:0006165 nucleoside di…	GO:0005618 cell wall; GO:0005622 intracellular; GO:0005623 cell; GO:0005737 cytoplasm; GO:0009986 cell surface; GO:0030312 external encapsulating structure; GO:0071944 cell periphery;	GO:0002020 protease binding; GO:0003824 catalytic activity; GO:0004618 phosphoglycerate kinase activity; GO:0005488 binding; GO:0005515 protein binding; GO:0016301 kinase activity; GO:0016740 transferase activity; GO:0016772 transferase activity, transferring phosphorus-containing groups; GO:0016774 phosphotransferase activity, carboxyl group as acceptor; GO:0019899 enzyme binding; GO:0030246 car…	PF00162	Phosphoglycerate kinase	F	COG0126	3-phosphoglycerate kinase
AID39282.1	126	K	0.639	0.0105691	Down	Phosphoglycerate kinase [Staphylococcus aureus]	--	1	5.89546e-05	121.67	2	YEDLDGK(1)K	-3.4238	0.872	0.866	0.648	1.22	1.209	1.303	Cytoplasmic	K00927	PGK, pgk; phosphoglycerate kinase [EC:2.7.2.3]	map00010 Glycolysis / Gluconeogenesis; map00710 Carbon fixation in photosynthetic organisms; map01100 Metabolic pathways; map01110 Biosynthesis of secondary metabolites; map01120 Microbial metabolism in diverse environments; map01130 Biosynthesis of antibiotics; map01200 Carbon metabolism; map01230 Biosynthesis of amino acids	GO:0005975 carbohydrate metabolic process; GO:0006082 organic acid metabolic process; GO:0006090 pyruvate metabolic process; GO:0006091 generation of precursor metabolites and energy; GO:0006096 glycolytic process; GO:0006139 nucleobase-containing compound metabolic process; GO:0006163 purine nucleotide metabolic process; GO:0006164 purine nucleotide biosynthetic process; GO:0006165 nucleoside di…	GO:0005618 cell wall; GO:0005622 intracellular; GO:0005623 cell; GO:0005737 cytoplasm; GO:0009986 cell surface; GO:0030312 external encapsulating structure; GO:0071944 cell periphery;	GO:0002020 protease binding; GO:0003824 catalytic activity; GO:0004618 phosphoglycerate kinase activity; GO:0005488 binding; GO:0005515 protein binding; GO:0016301 kinase activity; GO:0016740 transferase activity; GO:0016772 transferase activity, transferring phosphorus-containing groups; GO:0016774 phosphotransferase activity, carboxyl group as acceptor; GO:0019899 enzyme binding; GO:0030246 car…	PF00162	Phosphoglycerate kinase	F	COG0126	3-phosphoglycerate kinase
AID39283.1	150	K	0.614	0.00183169	Down	Triosephosphate isomerase [Staphylococcus aureus]	--	1	9.39743e-37	207.67	2	ESGK(1)ANDVVGEQVK(1)K	-3.7085	0.862	0.785	0.685	1.262	1.285	1.254	Cytoplasmic	K01803	TPI, tpiA; triosephosphate isomerase (TIM) [EC:5.3.1.1]	map00010 Glycolysis / Gluconeogenesis; map00051 Fructose and mannose metabolism; map00562 Inositol phosphate metabolism; map00710 Carbon fixation in photosynthetic organisms; map01100 Metabolic pathways; map01110 Biosynthesis of secondary metabolites; map01120 Microbial metabolism in diverse environments; map01130 Biosynthesis of antibiotics; map01200 Carbon metabolism; map01230 Biosynthesis of a…	GO:0005975 carbohydrate metabolic process; GO:0005996 monosaccharide metabolic process; GO:0006006 glucose metabolic process; GO:0006066 alcohol metabolic process; GO:0006071 glycerol metabolic process; GO:0006081 cellular aldehyde metabolic process; GO:0006082 organic acid metabolic process; GO:0006090 pyruvate metabolic process; GO:0006091 generation of precursor metabolites and energy; GO:0006…	GO:0005622 intracellular; GO:0005623 cell; GO:0005737 cytoplasm; GO:0005829 cytosol;	GO:0003824 catalytic activity; GO:0004807 triose-phosphate isomerase activity; GO:0016853 isomerase activity; GO:0016860 intramolecular oxidoreductase activity; GO:0016861 intramolecular oxidoreductase activity, interconverting aldoses and ketoses;	PF00121	Triosephosphate isomerase	G	COG0149	Triosephosphate isomerase
AID39283.1	113	K	0.554	0.000783859	Down	Triosephosphate isomerase [Staphylococcus aureus]	--	1	1.31649e-111	301.96	3	RELFHETDEEINK(1)K	-4.2434	0.792	0.752	0.65	1.304	1.386	1.269	Cytoplasmic	K01803	TPI, tpiA; triosephosphate isomerase (TIM) [EC:5.3.1.1]	map00010 Glycolysis / Gluconeogenesis; map00051 Fructose and mannose metabolism; map00562 Inositol phosphate metabolism; map00710 Carbon fixation in photosynthetic organisms; map01100 Metabolic pathways; map01110 Biosynthesis of secondary metabolites; map01120 Microbial metabolism in diverse environments; map01130 Biosynthesis of antibiotics; map01200 Carbon metabolism; map01230 Biosynthesis of a…	GO:0005975 carbohydrate metabolic process; GO:0005996 monosaccharide metabolic process; GO:0006006 glucose metabolic process; GO:0006066 alcohol metabolic process; GO:0006071 glycerol metabolic process; GO:0006081 cellular aldehyde metabolic process; GO:0006082 organic acid metabolic process; GO:0006090 pyruvate metabolic process; GO:0006091 generation of precursor metabolites and energy; GO:0006…	GO:0005622 intracellular; GO:0005623 cell; GO:0005737 cytoplasm; GO:0005829 cytosol;	GO:0003824 catalytic activity; GO:0004807 triose-phosphate isomerase activity; GO:0016853 isomerase activity; GO:0016860 intramolecular oxidoreductase activity; GO:0016861 intramolecular oxidoreductase activity, interconverting aldoses and ketoses;	PF00121	Triosephosphate isomerase	G	COG0149	Triosephosphate isomerase
AID39284.1	277	K	9.503	1.2356e-05	Up	2,3-bisphosphoglycerate-independent phosphoglycerate mutase [Staphylococcus aureus]	--	1	2.01521e-20	191.55	2	AFEGFK(1)VEQVK	-8.5459	1.745	2.014	1.515	0.191	0.187	0.177	Cytoplasmic	K15633	gpmI; 2,3-bisphosphoglycerate-independent phosphoglycerate mutase [EC:5.4.2.12]	map00010 Glycolysis / Gluconeogenesis; map00260 Glycine, serine and threonine metabolism; map00680 Methane metabolism; map01100 Metabolic pathways; map01110 Biosynthesis of secondary metabolites; map01120 Microbial metabolism in diverse environments; map01130 Biosynthesis of antibiotics; map01200 Carbon metabolism; map01230 Biosynthesis of amino acids	GO:0005975 carbohydrate metabolic process; GO:0006082 organic acid metabolic process; GO:0006090 pyruvate metabolic process; GO:0006091 generation of precursor metabolites and energy; GO:0006096 glycolytic process; GO:0006139 nucleobase-containing compound metabolic process; GO:0006163 purine nucleotide metabolic process; GO:0006164 purine nucleotide biosynthetic process; GO:0006165 nucleoside di…	GO:0005622 intracellular; GO:0005623 cell; GO:0005737 cytoplasm; GO:0005829 cytosol;	GO:0003824 catalytic activity; GO:0004619 phosphoglycerate mutase activity; GO:0005488 binding; GO:0016853 isomerase activity; GO:0016866 intramolecular transferase activity; GO:0016868 intramolecular transferase activity, phosphotransferases; GO:0030145 manganese ion binding; GO:0043167 ion binding; GO:0043169 cation binding; GO:0046537 2,3-bisphosphoglycerate-independent phosphoglycerate mutase…	PF06415	BPG-independent PGAM N-terminus (iPGM_N)	G	COG0696	Phosphoglyceromutase
AID39289.1	277	K	0.593	0.0327389	Down	VacB/RNase II family exoribonuclease [Staphylococcus aureus]	--	1	0.00135716	90.263	2	DLDDAISVK(1)K	-7.9761		0.798	0.74	1.53	1.293	1.07	Cytoplasmic	K12573	rnr, vacB; ribonuclease R [EC:3.1.13.1]	map03018 RNA degradation				PF08206; PF00773; PF00575	Ribonuclease B OB domain; RNB domain; S1 RNA binding domain	J	COG0557	Exoribonuclease R
AID39289.1	133	K	2.568	0.00900768	Up	VacB/RNase II family exoribonuclease [Staphylococcus aureus]	--	1	0.000122663	101.48	2	IEGEVK(1)SIEK	-8.9132		1.362	1.198		0.467	0.53	Cytoplasmic	K12573	rnr, vacB; ribonuclease R [EC:3.1.13.1]	map03018 RNA degradation				PF08206; PF00773; PF00575	Ribonuclease B OB domain; RNB domain; S1 RNA binding domain	J	COG0557	Exoribonuclease R
AID39289.1	137	K	5.468	3.88707e-05	Up	VacB/RNase II family exoribonuclease [Staphylococcus aureus]	--	1	4.39875e-61	173.54	3	SIEK(1)HSVTQVVGTYSEAR	-7.5696	1.398	1.54	1.453	0.226	0.285	0.292	Cytoplasmic	K12573	rnr, vacB; ribonuclease R [EC:3.1.13.1]	map03018 RNA degradation				PF08206; PF00773; PF00575	Ribonuclease B OB domain; RNB domain; S1 RNA binding domain	J	COG0557	Exoribonuclease R
AID39289.1	171	K	4.339	0.010389	Up	VacB/RNase II family exoribonuclease [Staphylococcus aureus]	--	1	8.88941e-34	155.61	3	IMQDIFIPK(1)GQSLGAVDGHK	-5.7156	1.473	0.933	1.356	0.22	0.358		Cytoplasmic	K12573	rnr, vacB; ribonuclease R [EC:3.1.13.1]	map03018 RNA degradation				PF08206; PF00773; PF00575	Ribonuclease B OB domain; RNB domain; S1 RNA binding domain	J	COG0557	Exoribonuclease R
AID39290.1	114	K	2.051	0.00277544	Up	SsrA-binding protein [Staphylococcus aureus]	--	1	1.55391e-05	87.251	3	LYLK(1)HGHCK	-4.8574	1.421	1.089	1.465	0.583	0.701	0.654	Cytoplasmic	K03664	smpB; SsrA-binding protein		GO:0006464 cellular protein modification process; GO:0006807 nitrogen compound metabolic process; GO:0008152 metabolic process; GO:0009987 cellular process; GO:0019538 protein metabolic process; GO:0036211 protein modification process; GO:0043170 macromolecule metabolic process; GO:0043412 macromolecule modification; GO:0044237 cellular metabolic process; GO:0044238 primary metabolic process; GO:…	GO:0005622 intracellular; GO:0005623 cell; GO:0005737 cytoplasm; GO:0005829 cytosol;	GO:0003676 nucleic acid binding; GO:0003723 RNA binding; GO:0005488 binding; GO:0097159 organic cyclic compound binding; GO:1901363 heterocyclic compound binding;			O	COG0691	tmRNA-binding protein
AID39302.1	65	K	2.112	0.00171802	Up	Cold shock protein CspC [Staphylococcus aureus]	--	1	0.00017848	104.39	2	GEQAANVVK(1)M	-2.0987	1.303	1.169	1.161	0.612		0.535	Cytoplasmic	K03704	cspA; cold shock protein					PF00313	'Cold-shock' DNA-binding domain	K	COG1278	Cold shock proteins
AID39302.1	13	K	16.545	0.0234716	Up	Cold shock protein CspC [Staphylococcus aureus]	--	1	1.92177e-67	213.77	2	WFNAEK(1)GFGFIER	-3.9526	1.332	0.813	2.074		0.027	0.143	Cytoplasmic	K03704	cspA; cold shock protein					PF00313	'Cold-shock' DNA-binding domain	K	COG1278	Cold shock proteins
AID39311.1	80	K	0.516	0.0312891	Down	hypothetical protein SAXN108_0870 [Staphylococcus aureus]	--	1	0.00244484	81.642	2	EHK(1)SLIK	-7.364	0.939	0.692	0.488	1.42	1.559	1.131	Cytoplasmic							PF13420	Acetyltransferase (GNAT) domain	J	COG1670	Acetyltransferases, including N-acetylases of ribosomal proteins
AID39312.1	16	K	0.657	0.00910952	Down	Organic hydroperoxide resistance protein [Staphylococcus aureus]	--	1	1.63707e-12	178.94	3	K(1)GHVYTDDR	-4.3683	0.949	0.758	0.732	1.198	1.334	1.181	Unknown	K04063	osmC, ohr; lipoyl-dependent peroxidase							O	COG1764	Predicted redox protein, regulator of disulfide bond formation
AID39314.1	139	K	0.628	0.0229552	Down	nitroreductase [Staphylococcus aureus]	--	1	3.48712e-05	106.35	2	SPLYIYDPK(1)VR	-6.478	0.832	0.932	0.603	1.196	1.326	1.246	Cytoplasmic							PF00881	Nitroreductase family	C	COG0778	Nitroreductase
AID39316.1	72	K	0.589	0.00261527	Down	hypothetical protein SAXN108_0875 [Staphylococcus aureus]	--	1	1.95217e-20	177.47	2	NK(1)LQTLSDDEK	-5.6677	0.758	0.853	0.655	1.239	1.341	1.265	Cytoplasmic	K00537	arsC1, arsC; arsenate reductase (glutaredoxin) [EC:1.20.4.1]							P	COG1393	Arsenate reductase and related proteins, glutaredoxin family
AID39316.1	63	K	2.979	8.04066e-05	Up	hypothetical protein SAXN108_0875 [Staphylococcus aureus]	--	1	9.48211e-05	135.63	3	LFNTHGAK(1)YR	-6.8636	1.325	1.544	1.59	0.465	0.515	0.517	Cytoplasmic	K00537	arsC1, arsC; arsenate reductase (glutaredoxin) [EC:1.20.4.1]							P	COG1393	Arsenate reductase and related proteins, glutaredoxin family
AID39319.1	12	K	0.58	0.0327182	Down	hypothetical protein SAXN108_0878 [Staphylococcus aureus]	--	1	6.1948e-43	191.95	2	MLNIQDVSHLSK(1)K	-2.5616	0.992	0.644	0.625	1.439	1.077	1.38	Cytoplasmic							PF09234	Domain of unknown function (DUF1963)	S	COG3878	Uncharacterized protein conserved in bacteria
AID39322.1	146	K	0.467	0.0110877	Down	hypothetical protein SAXN108_0881 [Staphylococcus aureus]	--	1	1.36595e-10	117.45	2	AYPSELSGGQK(1)QR	-6.705	0.822	0.698	0.472	1.517	1.496	1.255	CytoplasmicMembrane	K02071	metN; D-methionine transport system ATP-binding protein	map02010 ABC transporters	GO:0006810 transport; GO:0051179 localization; GO:0051234 establishment of localization; GO:0055085 transmembrane transport;		GO:0003824 catalytic activity; GO:0005215 transporter activity; GO:0015399 primary active transmembrane transporter activity; GO:0016462 pyrophosphatase activity; GO:0016787 hydrolase activity; GO:0016817 hydrolase activity, acting on acid anhydrides; GO:0016818 hydrolase activity, acting on acid anhydrides, in phosphorus-containing anhydrides; GO:0016887 ATPase activity; GO:0017111 nucleoside-tr…	PF00005; PF09383	ABC transporter; NIL domain	P	COG1135	ABC-type metal ion transport system, ATPase component
AID39348.1	6	K	4.732	1.29053e-05	Up	hypothetical protein SAXN108_0907 [Staphylococcus aureus]	--	1	4.33241e-46	191.95	2	MADESK(1)FEQVK	-4.3169	1.739	1.445	1.619	0.326	0.355	0.334	Unknown							PF05532	CsbD-like	S	COG3237	Uncharacterized protein conserved in bacteria
AID39348.1	11	K	7.981	7.41985e-06	Up	hypothetical protein SAXN108_0907 [Staphylococcus aureus]	--	1	5.9596e-80	214.41	3	FEQVK(1)GNVK(1)ETVGNVTDNK	-7.8174	1.735	1.549	1.84	0.196	0.231	0.215	Unknown							PF05532	CsbD-like	S	COG3237	Uncharacterized protein conserved in bacteria
AID39348.1	41	K	10.048	1.72069e-05	Up	hypothetical protein SAXN108_0907 [Staphylococcus aureus]	--	1	3.70768e-19	177.47	2	ASGK(1)AK(1)EFVENAK	-1.6852	1.948	1.765	1.532	0.165	0.197	0.16	Unknown							PF05532	CsbD-like	S	COG3237	Uncharacterized protein conserved in bacteria
AID39348.1	48	K	16.11	1.00494e-06	Up	hypothetical protein SAXN108_0907 [Staphylococcus aureus]	--	1	7.79112e-27	209.86	3	EFVENAK(1)EK(1)ATDFIDK	-7.582	1.852	1.769	1.776	0.11	0.123	0.102	Unknown							PF05532	CsbD-like	S	COG3237	Uncharacterized protein conserved in bacteria
AID39348.1	50	K	11.769	1.89008e-07	Up	hypothetical protein SAXN108_0907 [Staphylococcus aureus]	--	1	3.5318e-47	157.74	2	EK(1)ATDFIDK(1)VK	-6.8466	1.836	1.797	1.663	0.148	0.154	0.148	Unknown							PF05532	CsbD-like	S	COG3237	Uncharacterized protein conserved in bacteria
AID39348.1	57	K	13.463	0.000299889	Up	hypothetical protein SAXN108_0907 [Staphylococcus aureus]	--	1	3.5318e-47	159.12	2	EK(1)ATDFIDK(1)VK	-6.8466	1.905	1.993	1.447	0.146	0.165	0.086	Unknown							PF05532	CsbD-like	S	COG3237	Uncharacterized protein conserved in bacteria
AID39348.1	35	K	6.923	2.75918e-05	Up	hypothetical protein SAXN108_0907 [Staphylococcus aureus]	--	1	4.63178e-153	281.38	2	NLENEGK(1)EDK(1)ASGK	-4.1058	1.709	1.761	1.577	0.205	0.271	0.253	Unknown							PF05532	CsbD-like	S	COG3237	Uncharacterized protein conserved in bacteria
AID39348.1	32	K	7.939	0.000837198	Up	hypothetical protein SAXN108_0907 [Staphylococcus aureus]	--	1	4.63178e-153	281.38	2	NLENEGK(1)EDK(1)ASGK	-4.1058	1.566	1.673	1.179	0.171	0.2		Unknown							PF05532	CsbD-like	S	COG3237	Uncharacterized protein conserved in bacteria
AID39350.1	123	K	7.394	0.00189598	Up	ABC transporter ATP-binding protein [Staphylococcus aureus]	--	1	4.49796e-19	156.73	3	REEGQEINLMQFIK(1)K	-4.5293	1.155	1.071	1.7		0.166	0.188	Cytoplasmic	K09013	sufC; Fe-S cluster assembly ATP-binding protein		GO:0006790 sulfur compound metabolic process; GO:0008152 metabolic process; GO:0009314 response to radiation; GO:0009628 response to abiotic stimulus; GO:0009987 cellular process; GO:0016043 cellular component organization; GO:0016226 iron-sulfur cluster assembly; GO:0022607 cellular component assembly; GO:0031163 metallo-sulfur cluster assembly; GO:0044085 cellular component biogenesis; GO:00442…	GO:0005622 intracellular; GO:0005623 cell; GO:0005737 cytoplasm; GO:0005829 cytosol;		PF00005	ABC transporter	O	COG0396	ABC-type transport system involved in Fe-S cluster assembly, ATPase component
AID39350.1	127	K	2.802	0.00420409	Up	ABC transporter ATP-binding protein [Staphylococcus aureus]	--	1	4.06831e-85	273.75	3	LDK(1)NMDFLDIDKDMAQR	-6.3255	1.789	1.068	1.276	0.466	0.435	0.574	Cytoplasmic	K09013	sufC; Fe-S cluster assembly ATP-binding protein		GO:0006790 sulfur compound metabolic process; GO:0008152 metabolic process; GO:0009314 response to radiation; GO:0009628 response to abiotic stimulus; GO:0009987 cellular process; GO:0016043 cellular component organization; GO:0016226 iron-sulfur cluster assembly; GO:0022607 cellular component assembly; GO:0031163 metallo-sulfur cluster assembly; GO:0044085 cellular component biogenesis; GO:00442…	GO:0005622 intracellular; GO:0005623 cell; GO:0005737 cytoplasm; GO:0005829 cytosol;		PF00005	ABC transporter	O	COG0396	ABC-type transport system involved in Fe-S cluster assembly, ATPase component
AID39350.1	152	K	2.204	0.00862773	Up	ABC transporter ATP-binding protein [Staphylococcus aureus]	--	1	7.28703e-30	183.08	2	YLNEGFSGGEK(1)K	-5.19	1.52	1.351	1.017	0.704	0.584	0.476	Cytoplasmic	K09013	sufC; Fe-S cluster assembly ATP-binding protein		GO:0006790 sulfur compound metabolic process; GO:0008152 metabolic process; GO:0009314 response to radiation; GO:0009628 response to abiotic stimulus; GO:0009987 cellular process; GO:0016043 cellular component organization; GO:0016226 iron-sulfur cluster assembly; GO:0022607 cellular component assembly; GO:0031163 metallo-sulfur cluster assembly; GO:0044085 cellular component biogenesis; GO:00442…	GO:0005622 intracellular; GO:0005623 cell; GO:0005737 cytoplasm; GO:0005829 cytosol;		PF00005	ABC transporter	O	COG0396	ABC-type transport system involved in Fe-S cluster assembly, ATPase component
AID39351.1	44	K	0.629	0.01643	Down	FeS assembly protein SufD [Staphylococcus aureus]	--	1	1.66595e-22	171.09	2	LTETLEMPK(1)PDK	-4.0119	0.945	0.781	0.751	1.263		1.362	Cytoplasmic	K09015	sufD; Fe-S cluster assembly protein SufD							O	COG0719	ABC-type transport system involved in Fe-S cluster assembly, permease component
AID39351.1	296	K	0.642	0.0360654	Down	FeS assembly protein SufD [Staphylococcus aureus]	--	1	6.9846e-54	177.41	2	SVVVGTGEQK(1)INLTSK	-3.9908	0.919	0.909	0.584	1.228	1.269	1.262	Cytoplasmic	K09015	sufD; Fe-S cluster assembly protein SufD							O	COG0719	ABC-type transport system involved in Fe-S cluster assembly, permease component
AID39352.1	167	K	0.652	0.00257863	Down	Cysteine desulfurase, SufS subfamily [Staphylococcus aureus]	--	1	5.92597e-08	170.95	2	QTINDK(1)TK	-5.4285	0.901	0.778	0.75	1.209	1.321	1.197	Cytoplasmic	K11717	sufS; cysteine desulfurase / selenocysteine lyase [EC:2.8.1.7 4.4.1.16]	map00450 Selenocompound metabolism; map01100 Metabolic pathways				PF00266	Aminotransferase class-V	E	COG0520	Selenocysteine lyase
AID39353.1	19	K	6.714	4.70973e-05	Up	nitrogen fixation protein NifU [Staphylococcus aureus]	--	1	1.36602e-20	170.85	2	SVIMDHYK(1)NPR	-3.6687	1.854	1.372	1.568	0.255	0.244	0.215	Cytoplasmic	K04488	iscU, nifU; nitrogen fixation protein NifU and related proteins		GO:0006807 nitrogen compound metabolic process; GO:0006873 cellular ion homeostasis; GO:0006875 cellular metal ion homeostasis; GO:0006879 cellular iron ion homeostasis; GO:0008152 metabolic process; GO:0009987 cellular process; GO:0010467 gene expression; GO:0019538 protein metabolic process; GO:0019725 cellular homeostasis; GO:0030003 cellular cation homeostasis; GO:0042592 homeostatic process;…	GO:0005622 intracellular; GO:0005623 cell; GO:0005737 cytoplasm;	GO:0003824 catalytic activity; GO:0005488 binding; GO:0005506 iron ion binding; GO:0008198 ferrous iron binding; GO:0016740 transferase activity; GO:0016782 transferase activity, transferring sulfur-containing groups; GO:0036455 iron-sulfur transferase activity; GO:0043167 ion binding; GO:0043169 cation binding; GO:0046872 metal ion binding; GO:0046914 transition metal ion binding; GO:0048037 cof…			C	COG0822	NifU homolog involved in Fe-S cluster formation
AID39354.1	105	K	2.24	0.0461954	Up	Iron-sulfur cluster assembly protein SufB [Staphylococcus aureus]	--	1	7.88354e-14	158.59	2	TFDK(1)LGIPEAEQK	-5.3527	1.373	1.407	0.98	0.411	0.708		Cytoplasmic	K09014	sufB; Fe-S cluster assembly protein SufB		GO:0006139 nucleobase-containing compound metabolic process; GO:0006725 cellular aromatic compound metabolic process; GO:0006807 nitrogen compound metabolic process; GO:0008152 metabolic process; GO:0009987 cellular process; GO:0034641 cellular nitrogen compound metabolic process; GO:0040007 growth; GO:0043170 macromolecule metabolic process; GO:0044237 cellular metabolic process; GO:0044238 prim…	GO:0005622 intracellular; GO:0005623 cell; GO:0005737 cytoplasm; GO:0005829 cytosol;	GO:0003824 catalytic activity; GO:0004518 nuclease activity; GO:0004519 endonuclease activity; GO:0016787 hydrolase activity; GO:0016788 hydrolase activity, acting on ester bonds;			O	COG0719	ABC-type transport system involved in Fe-S cluster assembly, permease component
AID39360.1	347	K	0.483	8.71067e-05	Down	5'-nucleotidase family protein in cluster with NagD-like phosphatase [Staphylococcus aureus]	--	1	2.85452e-08	154.28	2	EIIAK(1)SNK	-5.2686	0.651		0.668	1.344	1.414	1.338	Cellwall							PF00149; PF02872	Calcineurin-like phosphoesterase; 5'-nucleotidase, C-terminal domain	F	COG0737	5'-nucleotidase/2',3'-cyclic phosphodiesterase and related esterases
AID39361.1	35	K	1.72	0.00623111	Up	Lipoate synthase [Staphylococcus aureus]	--	1	2.9594e-08	128.97	2	EK(1)NLNTVCEEAK	-4.4442	1.116	1.313	1.425	0.644	0.773	0.824	Cytoplasmic	K03644	lipA, LIAS, LIP1, LIP5; lipoyl synthase [EC:2.8.1.8]	map00785 Lipoic acid metabolism; map01100 Metabolic pathways	GO:0006082 organic acid metabolic process; GO:0006464 cellular protein modification process; GO:0006629 lipid metabolic process; GO:0006631 fatty acid metabolic process; GO:0006633 fatty acid biosynthetic process; GO:0006732 coenzyme metabolic process; GO:0006790 sulfur compound metabolic process; GO:0006807 nitrogen compound metabolic process; GO:0008152 metabolic process; GO:0008610 lipid biosy…	GO:0005622 intracellular; GO:0005623 cell; GO:0005737 cytoplasm;	GO:0003824 catalytic activity; GO:0016740 transferase activity; GO:0016782 transferase activity, transferring sulfur-containing groups; GO:0016783 sulfurtransferase activity; GO:0016992 lipoate synthase activity;	PF04055	Radical SAM superfamily	H	COG0320	Lipoate synthase
AID39364.1	6	K	0.478	0.00485442	Down	hypothetical protein SAXN108_0923 [Staphylococcus aureus]	--	1	0.000747097	67.507	2	MYFVDK(1)DK	-6.6046	0.763	0.609	0.688	1.535		1.339	Cytoplasmic									S	COG2445	Uncharacterized conserved protein
AID39365.1	56	K	0.529	0.000130117	Down	N-acetyl-glucosamine catabolism-like protein [Staphylococcus aureus]	--	1	1.24405e-08	117.99	2	TPEQVTEK(1)LR	-6.5541	0.764	0.703	0.67	1.35	1.294	1.392	Unknown							PF13344; PF13242	Haloacid dehalogenase-like hydrolase; HAD-hyrolase-like	G	COG0647	Predicted sugar phosphatases of the HAD superfamily
AID39368.1	271	K	0.399	0.0222615	Down	D-alanine--polyphosphoribitol ligase subunit1 [Staphylococcus aureus]	--	1	0.000561779	72.492	2	AAK(1)ALVNR	-4.8585	0.688	0.672	0.438	2.147	1.17	1.191	Cytoplasmic	K03367	dltA; D-alanine--poly(phosphoribitol) ligase subunit 1 [EC:6.1.1.13]	map00473 D-Alanine metabolism; map01100 Metabolic pathways; map01503 Cationic antimicrobial peptide (CAMP) resistance; map02020 Two-component system; map05150 Staphylococcus aureus infection	GO:0000270 peptidoglycan metabolic process; GO:0006022 aminoglycan metabolic process; GO:0006023 aminoglycan biosynthetic process; GO:0006024 glycosaminoglycan biosynthetic process; GO:0006807 nitrogen compound metabolic process; GO:0006810 transport; GO:0008152 metabolic process; GO:0009058 biosynthetic process; GO:0009059 macromolecule biosynthetic process; GO:0009252 peptidoglycan biosynthetic…		GO:0000166 nucleotide binding; GO:0003824 catalytic activity; GO:0005215 transporter activity; GO:0005488 binding; GO:0008144 drug binding; GO:0016208 AMP binding; GO:0016874 ligase activity; GO:0016879 ligase activity, forming carbon-nitrogen bonds; GO:0016881 acid-amino acid ligase activity; GO:0017076 purine nucleotide binding; GO:0022857 transmembrane transporter activity; GO:0030554 adenyl n…	PF13193	Domain of unknown function (DUF4009)	Q	COG1020	Non-ribosomal peptide synthetase modules and related proteins
AID39368.1	88	K	0.495	0.0261896	Down	D-alanine--polyphosphoribitol ligase subunit1 [Staphylococcus aureus]	--	1	0.0014683	104.76	2	IK(1)MIINK	-6.9764	0.837	0.745	0.47	1.337	1.135	1.671	Cytoplasmic	K03367	dltA; D-alanine--poly(phosphoribitol) ligase subunit 1 [EC:6.1.1.13]	map00473 D-Alanine metabolism; map01100 Metabolic pathways; map01503 Cationic antimicrobial peptide (CAMP) resistance; map02020 Two-component system; map05150 Staphylococcus aureus infection	GO:0000270 peptidoglycan metabolic process; GO:0006022 aminoglycan metabolic process; GO:0006023 aminoglycan biosynthetic process; GO:0006024 glycosaminoglycan biosynthetic process; GO:0006807 nitrogen compound metabolic process; GO:0006810 transport; GO:0008152 metabolic process; GO:0009058 biosynthetic process; GO:0009059 macromolecule biosynthetic process; GO:0009252 peptidoglycan biosynthetic…		GO:0000166 nucleotide binding; GO:0003824 catalytic activity; GO:0005215 transporter activity; GO:0005488 binding; GO:0008144 drug binding; GO:0016208 AMP binding; GO:0016874 ligase activity; GO:0016879 ligase activity, forming carbon-nitrogen bonds; GO:0016881 acid-amino acid ligase activity; GO:0017076 purine nucleotide binding; GO:0022857 transmembrane transporter activity; GO:0030554 adenyl n…	PF13193	Domain of unknown function (DUF4009)	Q	COG1020	Non-ribosomal peptide synthetase modules and related proteins
AID39368.1	215	K	0.37	0.00958912	Down	D-alanine--polyphosphoribitol ligase subunit1 [Staphylococcus aureus]	--	1	0.0025259	109.11	2	NMINK(1)PK	-6.7912	0.558	0.363	0.762	1.404	1.456	1.691	Cytoplasmic	K03367	dltA; D-alanine--poly(phosphoribitol) ligase subunit 1 [EC:6.1.1.13]	map00473 D-Alanine metabolism; map01100 Metabolic pathways; map01503 Cationic antimicrobial peptide (CAMP) resistance; map02020 Two-component system; map05150 Staphylococcus aureus infection	GO:0000270 peptidoglycan metabolic process; GO:0006022 aminoglycan metabolic process; GO:0006023 aminoglycan biosynthetic process; GO:0006024 glycosaminoglycan biosynthetic process; GO:0006807 nitrogen compound metabolic process; GO:0006810 transport; GO:0008152 metabolic process; GO:0009058 biosynthetic process; GO:0009059 macromolecule biosynthetic process; GO:0009252 peptidoglycan biosynthetic…		GO:0000166 nucleotide binding; GO:0003824 catalytic activity; GO:0005215 transporter activity; GO:0005488 binding; GO:0008144 drug binding; GO:0016208 AMP binding; GO:0016874 ligase activity; GO:0016879 ligase activity, forming carbon-nitrogen bonds; GO:0016881 acid-amino acid ligase activity; GO:0017076 purine nucleotide binding; GO:0022857 transmembrane transporter activity; GO:0030554 adenyl n…	PF13193	Domain of unknown function (DUF4009)	Q	COG1020	Non-ribosomal peptide synthetase modules and related proteins
AID39378.1	142	K	1.501	0.0276521	Up	Cytosol aminopeptidase PepA [Staphylococcus aureus]	--	1	4.45763e-08	119.55	2	ATYEFDHYK(1)SSK	-5.1703	1.12	0.968	1.26	0.728	0.759		Cytoplasmic	K01255	CARP, pepA; leucyl aminopeptidase [EC:3.4.11.1]	map00480 Glutathione metabolism; map01100 Metabolic pathways				PF02789; PF00883	Cytosol aminopeptidase family, N-terminal domain; Cytosol aminopeptidase family, catalytic domain	E	COG0260	Leucyl aminopeptidase
AID39378.1	249	K	0.462	0.0443179	Down	Cytosol aminopeptidase PepA [Staphylococcus aureus]	--	1	1.67893e-22	145.95	2	DK(1)DEAPIALVGK	-9.1644	0.821		0.437	1.333	1.496	1.251	Cytoplasmic	K01255	CARP, pepA; leucyl aminopeptidase [EC:3.4.11.1]	map00480 Glutathione metabolism; map01100 Metabolic pathways				PF02789; PF00883	Cytosol aminopeptidase family, N-terminal domain; Cytosol aminopeptidase family, catalytic domain	E	COG0260	Leucyl aminopeptidase
AID39389.1	63	K	2.734	0.00305263	Up	hypothetical protein SAXN108_0948 [Staphylococcus aureus]	--	1	0.000316422	118.06	3	ALSHFEK(1)R	-4.3239	1.658	1.588		0.52	0.698	0.563	Cellwall	K06347	kapB; kinase-associated protein B	map02020 Two-component system		GO:0005623 cell; GO:0005886 plasma membrane; GO:0016020 membrane; GO:0071944 cell periphery;		PF08810	Kinase associated protein B
AID39389.1	102	K	6.312	0.000215011	Up	hypothetical protein SAXN108_0948 [Staphylococcus aureus]	--	1	1.11453e-65	211.53	3	AQQTK(1)HAEMSLASLAR	-5.1955	1.932	1.35	1.869	0.25	0.245	0.321	Cellwall	K06347	kapB; kinase-associated protein B	map02020 Two-component system		GO:0005623 cell; GO:0005886 plasma membrane; GO:0016020 membrane; GO:0071944 cell periphery;		PF08810	Kinase associated protein B
AID39389.1	9	K	11.256	0.00940137	Up	hypothetical protein SAXN108_0948 [Staphylococcus aureus]	--	1	1.14191e-141	304.75	3	FSHK(1)TGSYGVTIVEENGDDVLVK	-8.7472	1.864	1.42	2.175	0.046	0.115	0.324	Cellwall	K06347	kapB; kinase-associated protein B	map02020 Two-component system		GO:0005623 cell; GO:0005886 plasma membrane; GO:0016020 membrane; GO:0071944 cell periphery;		PF08810	Kinase associated protein B
AID39389.1	37	K	2.785	0.00231209	Up	hypothetical protein SAXN108_0948 [Staphylococcus aureus]	--	1	1.9971e-101	249.72	4	HPK(1)QGDLHNPTETEGVFFHDR	-5.4526	1.728	1.335	1.352	0.409	0.616	0.56	Cellwall	K06347	kapB; kinase-associated protein B	map02020 Two-component system		GO:0005623 cell; GO:0005886 plasma membrane; GO:0016020 membrane; GO:0071944 cell periphery;		PF08810	Kinase associated protein B
AID39390.1	17	K	0.601	0.000526453	Down	Peptidyl-prolyl cis-trans isomerase [Staphylococcus aureus]	--	1	2.95101e-19	128.46	3	EVQQGEIK(1)VVMHTNK	-6.5283	0.824	0.734	0.742	1.343	1.196	1.285	Cytoplasmic	K03768	PPIB, ppiB; peptidyl-prolyl cis-trans isomerase B (cyclophilin B) [EC:5.2.1.8]		GO:0000413 protein peptidyl-prolyl isomerization; GO:0006464 cellular protein modification process; GO:0006807 nitrogen compound metabolic process; GO:0008152 metabolic process; GO:0009987 cellular process; GO:0018193 peptidyl-amino acid modification; GO:0018208 peptidyl-proline modification; GO:0019538 protein metabolic process; GO:0036211 protein modification process; GO:0043170 macromolecule m…		GO:0003755 peptidyl-prolyl cis-trans isomerase activity; GO:0003824 catalytic activity; GO:0016853 isomerase activity; GO:0016859 cis-trans isomerase activity; GO:0140096 catalytic activity, acting on a protein;	PF00160	Cyclophilin type peptidyl-prolyl cis-trans isomerase/CLD	O	COG0652	Peptidyl-prolyl cis-trans isomerase (rotamase) - cyclophilin family
AID39391.1	49	K	3.865	0.000265663	Up	RNA binding protein, contains ribosomal protein S1 domain [Staphylococcus aureus]	--	1	9.66674e-06	120.65	2	K(1)FLSEGQIVK(1)AK	-3.0968	1.588	1.757	1.282	0.376	0.449	0.372	Cytoplasmic							PF00575	S1 RNA binding domain	J	COG1098	Predicted RNA binding protein (contains ribosomal protein S1 domain)
AID39397.1	106	K	0.578	0.000683411	Down	Argininosuccinate synthase [Staphylococcus aureus]	--	1	6.88316e-15	94.119	3	LVEIAEK(1)TNSVGIAHGCTGK	-7.3643	0.84	0.714	0.768	1.313	1.276	1.427	Cytoplasmic	K01940	argG, ASS1; argininosuccinate synthase [EC:6.3.4.5]	map00220 Arginine biosynthesis; map00250 Alanine, aspartate and glutamate metabolism; map01100 Metabolic pathways; map01110 Biosynthesis of secondary metabolites; map01130 Biosynthesis of antibiotics; map01230 Biosynthesis of amino acids	GO:0000050 urea cycle; GO:0000053 argininosuccinate metabolic process; GO:0006082 organic acid metabolic process; GO:0006520 cellular amino acid metabolic process; GO:0006525 arginine metabolic process; GO:0006526 arginine biosynthetic process; GO:0006575 cellular modified amino acid metabolic process; GO:0006807 nitrogen compound metabolic process; GO:0008152 metabolic process; GO:0008652 cellul…	GO:0005622 intracellular; GO:0005623 cell; GO:0005737 cytoplasm;	GO:0003824 catalytic activity; GO:0004055 argininosuccinate synthase activity; GO:0016874 ligase activity; GO:0016879 ligase activity, forming carbon-nitrogen bonds;			E	COG0137	Argininosuccinate synthase
AID39398.1	67	K	0.421	0.000547674	Down	Glucose-6-phosphate isomerase [Staphylococcus aureus]	--	1	0.00681485	89.123	2	IVEASK(1)R	-3.7288	0.71	0.602	0.536	1.472	1.53	1.386	Cytoplasmic	K01810	GPI, pgi; glucose-6-phosphate isomerase [EC:5.3.1.9]	map00010 Glycolysis / Gluconeogenesis; map00030 Pentose phosphate pathway; map00500 Starch and sucrose metabolism; map00520 Amino sugar and nucleotide sugar metabolism; map01100 Metabolic pathways; map01110 Biosynthesis of secondary metabolites; map01120 Microbial metabolism in diverse environments; map01130 Biosynthesis of antibiotics; map01200 Carbon metabolism		GO:0005622 intracellular; GO:0005623 cell; GO:0005737 cytoplasm;		PF00342	Phosphoglucose isomerase	G	COG0166	Glucose-6-phosphate isomerase
AID39398.1	163	K	0.589	0.00588181	Down	Glucose-6-phosphate isomerase [Staphylococcus aureus]	--	1	8.95423e-08	168.08	2	YGK(1)EEAQK	-4.3088	0.87	0.783	0.633	1.289	1.377	1.215	Cytoplasmic	K01810	GPI, pgi; glucose-6-phosphate isomerase [EC:5.3.1.9]	map00010 Glycolysis / Gluconeogenesis; map00030 Pentose phosphate pathway; map00500 Starch and sucrose metabolism; map00520 Amino sugar and nucleotide sugar metabolism; map01100 Metabolic pathways; map01110 Biosynthesis of secondary metabolites; map01120 Microbial metabolism in diverse environments; map01130 Biosynthesis of antibiotics; map01200 Carbon metabolism		GO:0005622 intracellular; GO:0005623 cell; GO:0005737 cytoplasm;		PF00342	Phosphoglucose isomerase	G	COG0166	Glucose-6-phosphate isomerase
AID39401.1	133	K	0.65	0.000610159	Down	Signal peptidase IB [Staphylococcus aureus]	--	1	2.74157e-30	200.82	2	DLPNANPK(1)SNVIPK	-2.716	0.743	0.843	0.816	1.25	1.269	1.178	Cellwall	K03100	lepB; signal peptidase I [EC:3.4.21.89]	map03060 Protein export				PF00717	Peptidase S24-like	U	COG0681	Signal peptidase I
AID39403.1	1089	K	0.514	0.00515165	Down	ATP-dependent nuclease, subunit A [Staphylococcus aureus]	--	1	0.000688365	108.3	2	HIIEADAK(1)K	-5.4706	0.811	0.637	0.732		1.395	1.433	Cytoplasmic	K16898	addA; ATP-dependent helicase/nuclease subunit A [EC:3.1.-.- 3.6.4.12]		GO:0006139 nucleobase-containing compound metabolic process; GO:0006259 DNA metabolic process; GO:0006725 cellular aromatic compound metabolic process; GO:0006807 nitrogen compound metabolic process; GO:0008152 metabolic process; GO:0009987 cellular process; GO:0034641 cellular nitrogen compound metabolic process; GO:0043170 macromolecule metabolic process; GO:0044237 cellular metabolic process; …		GO:0003824 catalytic activity; GO:0004518 nuclease activity; GO:0004527 exonuclease activity; GO:0016787 hydrolase activity; GO:0016788 hydrolase activity, acting on ester bonds;	PF00580; PF13361; PF12705	UvrD/REP helicase N-terminal domain; UvrD-like helicase C-terminal domain; PD-(D/E)XK nuclease superfamily	L	COG1074	ATP-dependent exoDNAse (exonuclease V) beta subunit (contains helicase and exonuclease domains)
AID39404.1	72	K	0.594	0.0203218	Down	Fumarylacetoacetate hydrolase family protein [Staphylococcus aureus]	--	1	4.65227e-73	225.1	2	K(1)AVVAAEDSGK(1)AEDYK	-3.853	0.844	0.871	0.575	1.213	1.421	1.218	Cytoplasmic	K01826	hpaF, hpcD; 5-carboxymethyl-2-hydroxymuconate isomerase [EC:5.3.3.10]	map00350 Tyrosine metabolism; map01100 Metabolic pathways; map01120 Microbial metabolism in diverse environments; map01220 Degradation of aromatic compounds						Q	COG0179	2-keto-4-pentenoate hydratase/2-oxohepta-3-ene-1,7-dioic acid hydratase (catechol pathway)
AID39406.1	66	K	2.236	0.00136631	Up	CoA-disulfide reductase [Staphylococcus aureus]	--	1	5.63832e-26	200.06	2	YALAYTPEK(1)FYDR	-0.9978	1.451	1.434	1.113	0.544	0.651	0.593	Cytoplasmic	K08255	cdr; CoA-disulfide reductase [EC:1.8.1.14]					PF07992; PF02852	Pyridine nucleotide-disulphide oxidoreductase; Pyridine nucleotide-disulphide oxidoreductase, dimerisation domain	C	COG0446	Uncharacterized NAD(FAD)-dependent dehydrogenases
AID39410.1	644	K	1.649	0.00703334	Up	ClpB protein [Staphylococcus aureus]	--	1	6.11428e-23	153.52	2	IDMSEYMEK(1)HAVSR	-4.3586	1.253	1.055	1.299	0.633	0.736	0.819	Cytoplasmic	K03695	clpB; ATP-dependent Clp protease ATP-binding subunit ClpB		GO:0006508 proteolysis; GO:0006807 nitrogen compound metabolic process; GO:0008152 metabolic process; GO:0019538 protein metabolic process; GO:0043170 macromolecule metabolic process; GO:0044238 primary metabolic process; GO:0071704 organic substance metabolic process; GO:1901564 organonitrogen compound metabolic process;		GO:0005488 binding; GO:0005515 protein binding; GO:0042802 identical protein binding;	PF00004; PF07724; PF10431	ATPase family associated with various cellular activities (AAA); AAA domain (Cdc48 subfamily); C-terminal, D2-small domain, of ClpB protein	O	COG0542	ATPases with chaperone activity, ATP-binding subunit
AID39410.1	572	K	5.845	0.0011084	Up	ClpB protein [Staphylococcus aureus]	--	1	3.51898e-20	154.81	2	LLHLSDILHK(1)R	-2.2039	1.227	1.624	1.191	0.212	0.249		Cytoplasmic	K03695	clpB; ATP-dependent Clp protease ATP-binding subunit ClpB		GO:0006508 proteolysis; GO:0006807 nitrogen compound metabolic process; GO:0008152 metabolic process; GO:0019538 protein metabolic process; GO:0043170 macromolecule metabolic process; GO:0044238 primary metabolic process; GO:0071704 organic substance metabolic process; GO:1901564 organonitrogen compound metabolic process;		GO:0005488 binding; GO:0005515 protein binding; GO:0042802 identical protein binding;	PF00004; PF07724; PF10431	ATPase family associated with various cellular activities (AAA); AAA domain (Cdc48 subfamily); C-terminal, D2-small domain, of ClpB protein	O	COG0542	ATPases with chaperone activity, ATP-binding subunit
AID39433.1	179	K	0.659	0.0445005	Down	Tryptophanyl-tRNA synthetase [Staphylococcus aureus]	--	1	0.00400965	76.833	2	MPK(1)VGGR	-5.3275	0.903	0.708	0.816	1.2	0.983	1.498	Cytoplasmic	K01867	WARS, trpS; tryptophanyl-tRNA synthetase [EC:6.1.1.2]	map00970 Aminoacyl-tRNA biosynthesis	GO:0006082 organic acid metabolic process; GO:0006139 nucleobase-containing compound metabolic process; GO:0006399 tRNA metabolic process; GO:0006412 translation; GO:0006418 tRNA aminoacylation for protein translation; GO:0006436 tryptophanyl-tRNA aminoacylation; GO:0006518 peptide metabolic process; GO:0006520 cellular amino acid metabolic process; GO:0006725 cellular aromatic compound metabolic…	GO:0005622 intracellular; GO:0005623 cell; GO:0005737 cytoplasm; GO:0005829 cytosol;	GO:0003824 catalytic activity; GO:0004812 aminoacyl-tRNA ligase activity; GO:0004830 tryptophan-tRNA ligase activity; GO:0016874 ligase activity; GO:0016875 ligase activity, forming carbon-oxygen bonds; GO:0140098 catalytic activity, acting on RNA; GO:0140101 catalytic activity, acting on a tRNA;			J	COG0180	Tryptophanyl-tRNA synthetase
AID39438.1	559	K	0.592	0.0159567	Down	Oligoendopeptidase F [Staphylococcus aureus]	--	1	9.66728e-08	117.21	2	K(1)GSSNYPIEILK	-8.7277	0.825	0.875	0.594	1.163	1.415	1.295	Cytoplasmic	K08602	pepF, pepB; oligoendopeptidase F [EC:3.4.24.-]		GO:0006465 signal peptide processing; GO:0006508 proteolysis; GO:0006518 peptide metabolic process; GO:0006807 nitrogen compound metabolic process; GO:0008152 metabolic process; GO:0009987 cellular process; GO:0010467 gene expression; GO:0016485 protein processing; GO:0019538 protein metabolic process; GO:0034641 cellular nitrogen compound metabolic process; GO:0043170 macromolecule metabolic pro…	GO:0005622 intracellular; GO:0005623 cell; GO:0005737 cytoplasm; GO:0005829 cytosol;	GO:0003824 catalytic activity; GO:0004175 endopeptidase activity; GO:0004222 metalloendopeptidase activity; GO:0008233 peptidase activity; GO:0008237 metallopeptidase activity; GO:0016787 hydrolase activity; GO:0070011 peptidase activity, acting on L-amino acid peptides; GO:0140096 catalytic activity, acting on a protein;			E	COG1164	Oligoendopeptidase F
AID39438.1	598	K	0.648	0.0287514	Down	Oligoendopeptidase F [Staphylococcus aureus]	--	1	1.9586e-09	139.02	2	LNAFEK(1)LMK	-10.347	1.004	0.727	0.682	1.193	1.144	1.386	Cytoplasmic	K08602	pepF, pepB; oligoendopeptidase F [EC:3.4.24.-]		GO:0006465 signal peptide processing; GO:0006508 proteolysis; GO:0006518 peptide metabolic process; GO:0006807 nitrogen compound metabolic process; GO:0008152 metabolic process; GO:0009987 cellular process; GO:0010467 gene expression; GO:0016485 protein processing; GO:0019538 protein metabolic process; GO:0034641 cellular nitrogen compound metabolic process; GO:0043170 macromolecule metabolic pro…	GO:0005622 intracellular; GO:0005623 cell; GO:0005737 cytoplasm; GO:0005829 cytosol;	GO:0003824 catalytic activity; GO:0004175 endopeptidase activity; GO:0004222 metalloendopeptidase activity; GO:0008233 peptidase activity; GO:0008237 metallopeptidase activity; GO:0016787 hydrolase activity; GO:0070011 peptidase activity, acting on L-amino acid peptides; GO:0140096 catalytic activity, acting on a protein;			E	COG1164	Oligoendopeptidase F
AID39438.1	492	K	0.634	0.0472029	Down	Oligoendopeptidase F [Staphylococcus aureus]	--	1	2.57694e-60	236.03	2	MNEEYAK(1)LNK	-5.6362	0.929	0.67	0.777	1.25	0.979	1.52	Cytoplasmic	K08602	pepF, pepB; oligoendopeptidase F [EC:3.4.24.-]		GO:0006465 signal peptide processing; GO:0006508 proteolysis; GO:0006518 peptide metabolic process; GO:0006807 nitrogen compound metabolic process; GO:0008152 metabolic process; GO:0009987 cellular process; GO:0010467 gene expression; GO:0016485 protein processing; GO:0019538 protein metabolic process; GO:0034641 cellular nitrogen compound metabolic process; GO:0043170 macromolecule metabolic pro…	GO:0005622 intracellular; GO:0005623 cell; GO:0005737 cytoplasm; GO:0005829 cytosol;	GO:0003824 catalytic activity; GO:0004175 endopeptidase activity; GO:0004222 metalloendopeptidase activity; GO:0008233 peptidase activity; GO:0008237 metallopeptidase activity; GO:0016787 hydrolase activity; GO:0070011 peptidase activity, acting on L-amino acid peptides; GO:0140096 catalytic activity, acting on a protein;			E	COG1164	Oligoendopeptidase F
AID39442.1	9	K	0.546	0.0409122	Down	hypothetical protein SAXN108_1001 [Staphylococcus aureus]	--	1	3.79803e-19	184.04	2	LYINEIK(1)IK	-6.4293	0.912	0.893	0.471	1.431	1.408	1.332	CytoplasmicMembrane
AID39456.1	8	K	0.618	0.0433739	Down	UDP-N-acetylmuramoylalanyl-D-glutamate--L-lysine ligase [Staphylococcus aureus]	--	1	2.29896e-08	130.31	2	MDASTLFK(1)K	-7.6506	0.961	0.602	0.793	1.384	1.033	1.393	Cytoplasmic	K05362	murE; UDP-N-acetylmuramoyl-L-alanyl-D-glutamate-L-lysine ligase [EC:6.3.2.7]	map00550 Peptidoglycan biosynthesis; map01100 Metabolic pathways				PF01225; PF08245; PF02875	Mur ligase family, catalytic domain; Mur ligase middle domain; Mur ligase family, glutamate ligase domain	M	COG0769	UDP-N-acetylmuramyl tripeptide synthase
AID39456.1	148	K	4.754	0.0101701	Up	UDP-N-acetylmuramoylalanyl-D-glutamate--L-lysine ligase [Staphylococcus aureus]	--	1	6.39257e-19	129.04	2	TK(1)GANTTPETVSLTK	-4.8557	1.389	1.549	1.07		0.367	0.195	Cytoplasmic	K05362	murE; UDP-N-acetylmuramoyl-L-alanyl-D-glutamate-L-lysine ligase [EC:6.3.2.7]	map00550 Peptidoglycan biosynthesis; map01100 Metabolic pathways				PF01225; PF08245; PF02875	Mur ligase family, catalytic domain; Mur ligase middle domain; Mur ligase family, glutamate ligase domain	M	COG0769	UDP-N-acetylmuramyl tripeptide synthase
AID39458.1	304	K	7.253	0.000160043	Up	Peptide chain release factor 3 [Staphylococcus aureus]	--	1	4.79903e-13	150.53	3	IQANMDPK(1)HR	-6.4198	1.81	1.258	1.842	0.201	0.22	0.256	Cytoplasmic	K02837	prfC; peptide chain release factor 3		GO:0006412 translation; GO:0006415 translational termination; GO:0006518 peptide metabolic process; GO:0006807 nitrogen compound metabolic process; GO:0008152 metabolic process; GO:0009058 biosynthetic process; GO:0009059 macromolecule biosynthetic process; GO:0009987 cellular process; GO:0010467 gene expression; GO:0016043 cellular component organization; GO:0019538 protein metabolic process; GO…	GO:0005622 intracellular; GO:0005623 cell; GO:0005737 cytoplasm; GO:0005829 cytosol;	GO:0003676 nucleic acid binding; GO:0003723 RNA binding; GO:0003747 translation release factor activity; GO:0005488 binding; GO:0008079 translation termination factor activity; GO:0008135 translation factor activity, RNA binding; GO:0016150 translation release factor activity, codon nonspecific; GO:0097159 organic cyclic compound binding; GO:1901363 heterocyclic compound binding;	PF00009; PF03144	Elongation factor Tu GTP binding domain; Elongation factor Tu domain 2	J	COG4108	Peptide chain release factor RF-3
AID39460.1	204	K	17.634	2.46331e-06	Up	Serine protease, DegP/HtrA, do-like [Staphylococcus aureus]	--	1	2.80807e-108	316.19	2	DSSDGNK(1)SSNLK	-5.9022	1.764	1.823	1.474	0.101	0.091	0.095	Unknown							PF13365; PF13180	Trypsin-like peptidase domain; PDZ domain	O	COG0265	Trypsin-like serine proteases, typically periplasmic, contain C-terminal PDZ domain
AID39460.1	64	K	25.59	6.92036e-06	Up	Serine protease, DegP/HtrA, do-like [Staphylococcus aureus]	--	1	5.50916e-51	201.66	2	FK(1)NSLSSHLEQR	-1.8815	1.635	1.724	1.759	0.079	0.066	0.055	Unknown							PF13365; PF13180	Trypsin-like peptidase domain; PDZ domain	O	COG0265	Trypsin-like serine proteases, typically periplasmic, contain C-terminal PDZ domain
AID39460.1	124	K	18.604	1.57505e-05	Up	Serine protease, DegP/HtrA, do-like [Staphylococcus aureus]	--	1	4.5554e-87	239.98	2	SK(1)YYEQNSEATLSTK	-3.1751	1.717	1.98	1.382	0.101	0.087	0.085	Unknown							PF13365; PF13180	Trypsin-like peptidase domain; PDZ domain	O	COG0265	Trypsin-like serine proteases, typically periplasmic, contain C-terminal PDZ domain
AID39460.1	93	K	25.137	0.00113147	Up	Serine protease, DegP/HtrA, do-like [Staphylococcus aureus]	--	1	3.59393e-75	275.93	2	SNQDSK(1)SAYNR	-3.0252	1.679	1.868	1.581	0.077	0.1	0.027	Unknown							PF13365; PF13180	Trypsin-like peptidase domain; PDZ domain	O	COG0265	Trypsin-like serine proteases, typically periplasmic, contain C-terminal PDZ domain
AID39463.1	54	K	4.611	0.000704884	Up	Competence transcription factor [Staphylococcus aureus]	--	1	1.42387e-08	97.594	2	SCK(1)FYGNTYLGK	-2.9212	1.622	2.005	1.567	0.359		0.392	Cytoplasmic	K02250	comK; competence protein ComK	map02024 Quorum sensing						K	COG4903	Genetic competence transcription factor
AID39465.1	120	K	0.582	0.0181176	Down	Lipoate-protein ligase A [Staphylococcus aureus]	--	1	8.12149e-06	126.82	2	FEK(1)GFVQIK	-7.9629	0.793	0.894	0.616	1.244	1.557	1.159	Cytoplasmic	K03800	lplA, lplJ, lipL1; lipoate---protein ligase [EC:6.3.1.20]	map00785 Lipoic acid metabolism; map01100 Metabolic pathways	GO:0006464 cellular protein modification process; GO:0006807 nitrogen compound metabolic process; GO:0008152 metabolic process; GO:0009249 protein lipoylation; GO:0009987 cellular process; GO:0010467 gene expression; GO:0018065 protein-cofactor linkage; GO:0018193 peptidyl-amino acid modification; GO:0018205 peptidyl-lysine modification; GO:0019538 protein metabolic process; GO:0036211 protein mo…		GO:0003824 catalytic activity; GO:0016740 transferase activity; GO:0016746 transferase activity, transferring acyl groups; GO:0016747 transferase activity, transferring acyl groups other than amino-acyl groups; GO:0016772 transferase activity, transferring phosphorus-containing groups; GO:0016779 nucleotidyltransferase activity; GO:0016874 ligase activity; GO:0016879 ligase activity, forming carb…	PF10437	Bacterial lipoate protein ligase C-terminus	H	COG0095	Lipoate-protein ligase A
AID39466.1	52	K	2.26	0.00575728	Up	hypothetical protein SAXN108_1025 [Staphylococcus aureus]	--	1	0.0091584	89.123	2	TVINHK(1)R	-4.5801	1.107	1.467	1.151		0.547	0.552	Cytoplasmic									S	COG4873	Uncharacterized protein conserved in bacteria
AID39473.1	136	K	0.581	0.0384101	Down	glycosyl transferase, group 1 family protein [Staphylococcus aureus]	--	1	0.00119439	95.311	2	VIDFFK(1)DNK	-10.791	0.606	0.841		1.073	1.38	1.281	Cytoplasmic	K22710	tarM; poly(ribitol-phosphate) alpha-N-acetylglucosaminyltransferase [EC:2.4.1.70]							M	COG0438	Glycosyltransferase
AID39479.1	12	K	0.65	0.0288012	Down	1,4-dihydroxy-2-naphthoate octaprenyltransferase [Staphylococcus aureus]	--	1	6.94149e-16	189.56	2	SNQYQQYSTVK(1)K	-5.2487	0.65	0.796	1.003	1.318	1.301	1.147	CytoplasmicMembrane	K02548	menA; 1,4-dihydroxy-2-naphthoate polyprenyltransferase [EC:2.5.1.74]	map00130 Ubiquinone and other terpenoid-quinone biosynthesis; map01100 Metabolic pathways; map01110 Biosynthesis of secondary metabolites	GO:0006732 coenzyme metabolic process; GO:0006733 oxidoreduction coenzyme metabolic process; GO:0006743 ubiquinone metabolic process; GO:0006744 ubiquinone biosynthetic process; GO:0006766 vitamin metabolic process; GO:0006775 fat-soluble vitamin metabolic process; GO:0008152 metabolic process; GO:0009058 biosynthetic process; GO:0009108 coenzyme biosynthetic process; GO:0009110 vitamin biosynthe…		GO:0003824 catalytic activity; GO:0004659 prenyltransferase activity; GO:0016740 transferase activity; GO:0016765 transferase activity, transferring alkyl or aryl (other than methyl) groups;			H	COG1575	1,4-dihydroxy-2-naphthoate octaprenyltransferase
AID39481.1	201	K	2.029	0.0113888	Up	2-succinyl-5-enolpyruvyl-6-hydroxy-3-cyclohexene-1-carboxylic-acid synthase [Staphylococcus aureus]	--	1	5.14531e-14	89.382	3	ILPHYQK(1)SIDASALR	-6.8361	0.978	1.657	1.214	0.658	0.619	0.62	Unknown	K02551	menD; 2-succinyl-5-enolpyruvyl-6-hydroxy-3-cyclohexene-1-carboxylate synthase [EC:2.2.1.9]	map00130 Ubiquinone and other terpenoid-quinone biosynthesis; map01100 Metabolic pathways; map01110 Biosynthesis of secondary metabolites	GO:0040007 growth;	GO:0005623 cell; GO:0005886 plasma membrane; GO:0016020 membrane; GO:0071944 cell periphery;		PF02776; PF02775	Thiamine pyrophosphate enzyme, N-terminal TPP binding domain; Thiamine pyrophosphate enzyme, C-terminal TPP binding domain	H	COG1165	2-succinyl-6-hydroxy-2,4-cyclohexadiene-1-carboxylate synthase
AID39481.1	508	K	0.637	0.00706434	Down	2-succinyl-5-enolpyruvyl-6-hydroxy-3-cyclohexene-1-carboxylic-acid synthase [Staphylococcus aureus]	--	1	0.00156158	93.467	2	LYQFDFK(1)R	-11.546	0.875	0.854	0.741	1.266	1.319		Unknown	K02551	menD; 2-succinyl-5-enolpyruvyl-6-hydroxy-3-cyclohexene-1-carboxylate synthase [EC:2.2.1.9]	map00130 Ubiquinone and other terpenoid-quinone biosynthesis; map01100 Metabolic pathways; map01110 Biosynthesis of secondary metabolites	GO:0040007 growth;	GO:0005623 cell; GO:0005886 plasma membrane; GO:0016020 membrane; GO:0071944 cell periphery;		PF02776; PF02775	Thiamine pyrophosphate enzyme, N-terminal TPP binding domain; Thiamine pyrophosphate enzyme, C-terminal TPP binding domain	H	COG1165	2-succinyl-6-hydroxy-2,4-cyclohexadiene-1-carboxylate synthase
AID39481.1	288	K	0.433	0.00731304	Down	2-succinyl-5-enolpyruvyl-6-hydroxy-3-cyclohexene-1-carboxylic-acid synthase [Staphylococcus aureus]	--	1	0.00531671	74.424	2	VGKPVISK(1)K	-6.7956	0.668	0.533		1.382	1.566	1.208	Unknown	K02551	menD; 2-succinyl-5-enolpyruvyl-6-hydroxy-3-cyclohexene-1-carboxylate synthase [EC:2.2.1.9]	map00130 Ubiquinone and other terpenoid-quinone biosynthesis; map01100 Metabolic pathways; map01110 Biosynthesis of secondary metabolites	GO:0040007 growth;	GO:0005623 cell; GO:0005886 plasma membrane; GO:0016020 membrane; GO:0071944 cell periphery;		PF02776; PF02775	Thiamine pyrophosphate enzyme, N-terminal TPP binding domain; Thiamine pyrophosphate enzyme, C-terminal TPP binding domain	H	COG1165	2-succinyl-6-hydroxy-2,4-cyclohexadiene-1-carboxylate synthase
AID39484.1	261	K	1.686	0.0157994	Up	Naphthoate synthase [Staphylococcus aureus]	--	1	3.9491e-12	162.21	3	EK(1)RDPDFDQFPK	-4.8021	1.234	1.254	1.172	0.6	0.923	0.648	Cytoplasmic	K01661	menB; naphthoate synthase [EC:4.1.3.36]	map00130 Ubiquinone and other terpenoid-quinone biosynthesis; map01100 Metabolic pathways; map01110 Biosynthesis of secondary metabolites	GO:0006732 coenzyme metabolic process; GO:0008152 metabolic process; GO:0009058 biosynthetic process; GO:0009108 coenzyme biosynthetic process; GO:0009233 menaquinone metabolic process; GO:0009234 menaquinone biosynthetic process; GO:0009987 cellular process; GO:0016043 cellular component organization; GO:0022607 cellular component assembly; GO:0034214 protein hexamerization; GO:0042180 cellular …	GO:0005623 cell; GO:0005886 plasma membrane; GO:0016020 membrane; GO:0071944 cell periphery;	GO:0003824 catalytic activity; GO:0005488 binding; GO:0008935 1,4-dihydroxy-2-naphthoyl-CoA synthase activity; GO:0016829 lyase activity; GO:0016830 carbon-carbon lyase activity; GO:0016833 oxo-acid-lyase activity; GO:0043167 ion binding; GO:0043168 anion binding; GO:0071890 bicarbonate binding;	PF00378	Enoyl-CoA hydratase/isomerase family	H	COG0447	Dihydroxynaphthoic acid synthase
AID39491.1	172	K	3.402	8.66203e-05	Up	mannosyl-glycoprotein endo-beta-N-acetylglucosamidase [Staphylococcus aureus]	--	1	9.07353e-18	135.21	2	PAALETQYK(1)TAAPK	-4.3469	1.411	1.535	1.385	0.474	0.373	0.426	Extracellular	K13714	atl; bifunctional autolysin [EC:3.5.1.28 3.2.1.96]					PF13457; PF01832	SH3-like domain; Mannosyl-glycoprotein endo-beta-N-acetylglucosaminidase	M	COG5632	N-acetylmuramoyl-L-alanine amidase
AID39491.1	211	K	2.623	0.000263177	Up	mannosyl-glycoprotein endo-beta-N-acetylglucosamidase [Staphylococcus aureus]	--	1	2.41775e-05	99.276	2	SVAATPK(1)TSLPK	-8.4984	1.212	1.451	1.418	0.514	0.471	0.571	Extracellular	K13714	atl; bifunctional autolysin [EC:3.5.1.28 3.2.1.96]					PF13457; PF01832	SH3-like domain; Mannosyl-glycoprotein endo-beta-N-acetylglucosaminidase	M	COG5632	N-acetylmuramoyl-L-alanine amidase
AID39491.1	86	K	1.896	0.0295953	Up	mannosyl-glycoprotein endo-beta-N-acetylglucosamidase [Staphylococcus aureus]	--	1	4.01895e-29	163.09	2	TANNK(1)TGNAQVSQK	-6.2124	1.357	1.272	1.17	0.808	0.763	0.433	Extracellular	K13714	atl; bifunctional autolysin [EC:3.5.1.28 3.2.1.96]					PF13457; PF01832	SH3-like domain; Mannosyl-glycoprotein endo-beta-N-acetylglucosaminidase	M	COG5632	N-acetylmuramoyl-L-alanine amidase
AID39497.1	165	K	0.523	0.0439734	Down	quinol oxidase polypeptide III QoxC [Staphylococcus aureus]	--	1	2.58978e-08	142.04	3	RGLDK(1)YNAPK	-5.9633	0.78	0.864	0.626	1.741	1.648	0.953	CytoplasmicMembrane	K02828	qoxC; cytochrome aa3-600 menaquinol oxidase subunit III [EC:7.1.1.5]	map00190 Oxidative phosphorylation; map01100 Metabolic pathways	GO:0006091 generation of precursor metabolites and energy; GO:0006119 oxidative phosphorylation; GO:0006139 nucleobase-containing compound metabolic process; GO:0006163 purine nucleotide metabolic process; GO:0006725 cellular aromatic compound metabolic process; GO:0006753 nucleoside phosphate metabolic process; GO:0006793 phosphorus metabolic process; GO:0006796 phosphate-containing compound met…		GO:0003824 catalytic activity; GO:0016491 oxidoreductase activity; GO:0016679 oxidoreductase activity, acting on diphenols and related substances as donors; GO:0016682 oxidoreductase activity, acting on diphenols and related substances as donors, oxygen as acceptor;			C	COG1845	Heme/copper-type cytochrome/quinol oxidase, subunit 3
AID39501.1	29	K	0.602	0.00993664	Down	bifunctional 5,10-methylene-tetrahydrofolate dehydrogenase/ 5,10-methylene-tetrahydrofolate cyclohydrolase [Staphylococcus aureus]	--	1	0.00359684	91.783	2	EK(1)GFTPK	-5.2076	0.808	0.901	0.639	1.201	1.288	1.414	Cytoplasmic	K01491	folD; methylenetetrahydrofolate dehydrogenase (NADP+) / methenyltetrahydrofolate cyclohydrolase [EC:1.5.1.5 3.5.4.9]	map00670 One carbon pool by folate; map00720 Carbon fixation pathways in prokaryotes; map01100 Metabolic pathways; map01120 Microbial metabolism in diverse environments; map01200 Carbon metabolism	GO:0006730 one-carbon metabolic process; GO:0008152 metabolic process; GO:0009987 cellular process; GO:0044237 cellular metabolic process; GO:0044281 small molecule metabolic process; GO:0055114 oxidation-reduction process;	GO:0005622 intracellular; GO:0005623 cell; GO:0005737 cytoplasm; GO:0005829 cytosol;	GO:0003824 catalytic activity; GO:0004477 methenyltetrahydrofolate cyclohydrolase activity; GO:0004488 methylenetetrahydrofolate dehydrogenase (NADP+) activity; GO:0016491 oxidoreductase activity; GO:0016645 oxidoreductase activity, acting on the CH-NH group of donors; GO:0016646 oxidoreductase activity, acting on the CH-NH group of donors, NAD or NADP as acceptor; GO:0016787 hydrolase activity; …	PF00763; PF02882	Tetrahydrofolate dehydrogenase/cyclohydrolase, catalytic domain; Tetrahydrofolate dehydrogenase/cyclohydrolase, NAD(P)-binding domain	F	COG0190	5,10-methylene-tetrahydrofolate dehydrogenase/Methenyl tetrahydrofolate cyclohydrolase
AID39503.1	116	K	0.593	0.00846383	Down	Phosphoribosylaminoimidazole carboxylase ATPase subunit [Staphylococcus aureus]	--	1	2.52451e-08	143.39	2	ETLK(1)SAGTK	-4.6953	0.754	0.898	0.679	1.366	1.133	1.434	CytoplasmicMembrane	K01589	purK; 5-(carboxyamino)imidazole ribonucleotide synthase [EC:6.3.4.18]	map00230 Purine metabolism; map01100 Metabolic pathways; map01110 Biosynthesis of secondary metabolites; map01130 Biosynthesis of antibiotics		GO:0005622 intracellular; GO:0005623 cell; GO:0005737 cytoplasm; GO:0005829 cytosol;		PF02826	D-isomer specific 2-hydroxyacid dehydrogenase, NAD binding domain	F	COG0026	Phosphoribosylaminoimidazole carboxylase (NCAIR synthetase)
AID39504.1	154	K	0.582	0.0110128	Down	Phosphoribosylaminoimidazole-succinocarboxamide synthase, PurS subunit [Staphylococcus aureus]	--	1	8.21106e-06	113.7	2	ALK(1)INNVLK	-9.5163	0.766	0.91	0.693	1.573	1.149	1.351	Cytoplasmic	K01923	purC; phosphoribosylaminoimidazole-succinocarboxamide synthase [EC:6.3.2.6]	map00230 Purine metabolism; map01100 Metabolic pathways; map01110 Biosynthesis of secondary metabolites; map01130 Biosynthesis of antibiotics		GO:0005622 intracellular; GO:0005623 cell; GO:0005737 cytoplasm; GO:0005829 cytosol;	GO:0003824 catalytic activity; GO:0004639 phosphoribosylaminoimidazolesuccinocarboxamide synthase activity; GO:0016874 ligase activity; GO:0016879 ligase activity, forming carbon-nitrogen bonds; GO:0016881 acid-amino acid ligase activity;			F	COG0152	Phosphoribosylaminoimidazolesuccinocarboxamide (SAICAR) synthase
AID39507.1	394	K	1.793	0.00966915	Up	phosphoribosylformylglycinamidine synthase II [Staphylococcus aureus]	--	1	1.69365e-09	98.167	2	DYNTSK(1)NDYTHIDVK	-1.7543	1.152	1.092	1.349	0.619		0.717	Cytoplasmic	K23269	purL; phosphoribosylformylglycinamidine synthase subunit PurL [EC:6.3.5.3]	map00230 Purine metabolism; map01100 Metabolic pathways; map01110 Biosynthesis of secondary metabolites	GO:0006139 nucleobase-containing compound metabolic process; GO:0006163 purine nucleotide metabolic process; GO:0006164 purine nucleotide biosynthetic process; GO:0006725 cellular aromatic compound metabolic process; GO:0006753 nucleoside phosphate metabolic process; GO:0006793 phosphorus metabolic process; GO:0006796 phosphate-containing compound metabolic process; GO:0006807 nitrogen compound m…	GO:0005622 intracellular; GO:0005623 cell; GO:0005737 cytoplasm;	GO:0000166 nucleotide binding; GO:0000287 magnesium ion binding; GO:0003824 catalytic activity; GO:0004642 phosphoribosylformylglycinamidine synthase activity; GO:0005488 binding; GO:0005524 ATP binding; GO:0008144 drug binding; GO:0016874 ligase activity; GO:0016879 ligase activity, forming carbon-nitrogen bonds; GO:0016884 carbon-nitrogen ligase activity, with glutamine as amido-N-donor; GO:001…	PF00586; PF02769	AIR synthase related protein, N-terminal domain; AIR synthase related protein, C-terminal domain	F	COG0046	Phosphoribosylformylglycinamidine (FGAM) synthase, synthetase domain
AID39508.1	379	K	0.655	0.0382418	Down	Amidophosphoribosyltransferase [Staphylococcus aureus]	--	1	5.02646e-14	183.27	2	DSGANK(1)VHVR	-4.6456	0.874	0.839	0.85	1.632	1.034	1.245	Cytoplasmic	K00764	purF, PPAT; amidophosphoribosyltransferase [EC:2.4.2.14]	map00230 Purine metabolism; map00250 Alanine, aspartate and glutamate metabolism; map01100 Metabolic pathways; map01110 Biosynthesis of secondary metabolites; map01130 Biosynthesis of antibiotics		GO:0005622 intracellular; GO:0005623 cell; GO:0005737 cytoplasm; GO:0009507 chloroplast; GO:0009536 plastid; GO:0043226 organelle; GO:0043227 membrane-bounded organelle; GO:0043229 intracellular organelle; GO:0043231 intracellular membrane-bounded organelle;		PF13537; PF00156	Glutamine amidotransferase domain; Phosphoribosyl transferase domain	F	COG0034	Glutamine phosphoribosylpyrophosphate amidotransferase
AID39508.1	476	K	0.589	0.0319734	Down	Amidophosphoribosyltransferase [Staphylococcus aureus]	--	1	0.00214123	109.36	2	QK(1)QYISK	-5.9186	0.729	0.853	0.825	1.777	1.236	1.074	Cytoplasmic	K00764	purF, PPAT; amidophosphoribosyltransferase [EC:2.4.2.14]	map00230 Purine metabolism; map00250 Alanine, aspartate and glutamate metabolism; map01100 Metabolic pathways; map01110 Biosynthesis of secondary metabolites; map01130 Biosynthesis of antibiotics		GO:0005622 intracellular; GO:0005623 cell; GO:0005737 cytoplasm; GO:0009507 chloroplast; GO:0009536 plastid; GO:0043226 organelle; GO:0043227 membrane-bounded organelle; GO:0043229 intracellular organelle; GO:0043231 intracellular membrane-bounded organelle;		PF13537; PF00156	Glutamine amidotransferase domain; Phosphoribosyl transferase domain	F	COG0034	Glutamine phosphoribosylpyrophosphate amidotransferase
AID39510.1	116	K	1.776	0.0233495	Up	Phosphoribosylglycinamide formyltransferase [Staphylococcus aureus]	--	1	1.21297e-08	81.799	2	ILNIHPSLLPK(1)YK	-3.2389	0.915	1.257	0.939		0.587	0.581	Cytoplasmic	K11175	purN; phosphoribosylglycinamide formyltransferase 1 [EC:2.1.2.2]	map00230 Purine metabolism; map00670 One carbon pool by folate; map01100 Metabolic pathways; map01110 Biosynthesis of secondary metabolites; map01130 Biosynthesis of antibiotics				PF00551	Formyl transferase	F	COG0299	Folate-dependent phosphoribosylglycinamide formyltransferase PurN
AID39511.1	221	K	0.625	0.00338307	Down	IMP cyclohydrolase / Phosphoribosylaminoimidazolecarboxamide formyltransferase [Staphylococcus aureus]	--	1	1.27747e-06	142.71	3	HTIAGAK(1)QLHGK	-4.8125	0.889	0.792	0.743	1.364	1.157	1.359	Cytoplasmic	K00602	purH; phosphoribosylaminoimidazolecarboxamide formyltransferase / IMP cyclohydrolase [EC:2.1.2.3 3.5.4.10]	map00230 Purine metabolism; map00670 One carbon pool by folate; map01100 Metabolic pathways; map01110 Biosynthesis of secondary metabolites; map01130 Biosynthesis of antibiotics	GO:0040007 growth;	GO:0005623 cell; GO:0005886 plasma membrane; GO:0016020 membrane; GO:0071944 cell periphery;		PF02142	MGS-like domain	F	COG0138	AICAR transformylase/IMP cyclohydrolase PurH (only IMP cyclohydrolase domain in Aful)
AID39511.1	63	K	7.096	0.000166493	Up	IMP cyclohydrolase / Phosphoribosylaminoimidazolecarboxamide formyltransferase [Staphylococcus aureus]	--	1	2.64249e-28	180.49	3	VK(1)TLHPAVHGGILADR	-5.5096	1.446	1.576	1.64	0.18	0.283	0.194	Cytoplasmic	K00602	purH; phosphoribosylaminoimidazolecarboxamide formyltransferase / IMP cyclohydrolase [EC:2.1.2.3 3.5.4.10]	map00230 Purine metabolism; map00670 One carbon pool by folate; map01100 Metabolic pathways; map01110 Biosynthesis of secondary metabolites; map01130 Biosynthesis of antibiotics	GO:0040007 growth;	GO:0005623 cell; GO:0005886 plasma membrane; GO:0016020 membrane; GO:0071944 cell periphery;		PF02142	MGS-like domain	F	COG0138	AICAR transformylase/IMP cyclohydrolase PurH (only IMP cyclohydrolase domain in Aful)
AID39512.1	340	K	2.027	0.000145772	Up	Phosphoribosylamine--glycine ligase [Staphylococcus aureus]	--	1	1.44421e-05	127.93	2	GYPDAYEK(1)GHK	-6.3684	1.251	1.257	1.282	0.585	0.686	0.599	Cytoplasmic	K01945	purD; phosphoribosylamine---glycine ligase [EC:6.3.4.13]	map00230 Purine metabolism; map01100 Metabolic pathways; map01110 Biosynthesis of secondary metabolites; map01130 Biosynthesis of antibiotics				PF02844; PF01071; PF02843	Phosphoribosylglycinamide synthetase, N domain; Phosphoribosylglycinamide synthetase, ATP-grasp (A) domain; Phosphoribosylglycinamide synthetase, C domain	F	COG0151	Phosphoribosylamine-glycine ligase
AID39512.1	410	K	2.411	0.00997919	Up	Phosphoribosylamine--glycine ligase [Staphylococcus aureus]	--	1	3.9402e-06	94.66	2	HDIANK(1)ALQLK	-7.0273		1.257	1.479	0.548	0.587		Cytoplasmic	K01945	purD; phosphoribosylamine---glycine ligase [EC:6.3.4.13]	map00230 Purine metabolism; map01100 Metabolic pathways; map01110 Biosynthesis of secondary metabolites; map01130 Biosynthesis of antibiotics				PF02844; PF01071; PF02843	Phosphoribosylglycinamide synthetase, N domain; Phosphoribosylglycinamide synthetase, ATP-grasp (A) domain; Phosphoribosylglycinamide synthetase, C domain	F	COG0151	Phosphoribosylamine-glycine ligase
AID39516.1	28	K	4.82	0.0131237	Up	hypothetical protein SAXN108_1075 [Staphylococcus aureus]	--	1	5.05379e-145	299.09	2	K(1)EEK(1)TEDINQTK	-2.2496	2.467	1.013	2.184	0.422	0.235	0.518	Unknown
AID39516.1	36	K	20.214	0.00946162	Up	hypothetical protein SAXN108_1075 [Staphylococcus aureus]	--	1	2.44196e-123	266.6	2	TEDINQTK(1)QDIQDTLN	-2.8196	2.982	1.079	2.549	0.043	0.032	0.252	Unknown
AID39519.1	50	K	0.65	0.00237608	Down	hypothetical protein SAXN108_1078 [Staphylococcus aureus]	--	1	0.0102239	97.033	2	AEAIVK(1)R	-5.4482	0.816	0.806	0.821	1.295	1.105	1.356	Unknown									S	COG3597	Uncharacterized protein/domain associated with GTPases
AID39519.1	4	K	9.068	2.9101e-06	Up	hypothetical protein SAXN108_1078 [Staphylococcus aureus]	--	1	4.8196e-55	240.33	2	GFK(1)NNLTSNLTNK	-7.7509	1.628	1.74	1.438	0.18	0.171	0.179	Unknown									S	COG3597	Uncharacterized protein/domain associated with GTPases
AID39519.1	119	K	0.314	0.00124097	Down	hypothetical protein SAXN108_1078 [Staphylococcus aureus]	--	1	6.34962e-35	133.13	2	IMSAAAIQGSQFIGK(1)R	-3.5428	0.616	0.54	0.391	1.707	1.744	1.482	Unknown									S	COG3597	Uncharacterized protein/domain associated with GTPases
AID39521.1	329	K	0.605	0.0444738	Down	Phosphoenolpyruvate-protein phosphotransferase of PTS system [Staphylococcus aureus]	--	1	1.55609e-26	179.36	2	EVLEAMGGK(1)R	-6.4652	0.973	0.56	0.785	1.374	1.078	1.381	Cytoplasmic	K08483	PTS-EI.PTSI, ptsI; phosphotransferase system, enzyme I, PtsI [EC:2.7.3.9]	map02060 Phosphotransferase system (PTS)	GO:0006810 transport; GO:0008643 carbohydrate transport; GO:0009401 phosphoenolpyruvate-dependent sugar phosphotransferase system; GO:0051179 localization; GO:0051234 establishment of localization; GO:0071702 organic substance transport;	GO:0005622 intracellular; GO:0005623 cell; GO:0005737 cytoplasm; GO:0005829 cytosol; GO:0019197 phosphoenolpyruvate-dependent sugar phosphotransferase complex; GO:0032991 protein-containing complex;	GO:0000287 magnesium ion binding; GO:0003824 catalytic activity; GO:0005488 binding; GO:0005515 protein binding; GO:0008965 phosphoenolpyruvate-protein phosphotransferase activity; GO:0016740 transferase activity; GO:0016772 transferase activity, transferring phosphorus-containing groups; GO:0016775 phosphotransferase activity, nitrogenous group as acceptor; GO:0042802 identical protein binding; …	PF02896	PEP-utilising enzyme, TIM barrel domain	G	COG1080	Phosphoenolpyruvate-protein kinase (PTS system EI component in bacteria)
AID39521.1	208	K	2.689	0.0280682	Up	Phosphoenolpyruvate-protein phosphotransferase of PTS system [Staphylococcus aureus]	--	1	1.55633e-22	113.48	2	SLEIPAIVGTK(1)SITQEVK	-3.8414	1.051	1.03	1.702		0.394	0.544	Cytoplasmic	K08483	PTS-EI.PTSI, ptsI; phosphotransferase system, enzyme I, PtsI [EC:2.7.3.9]	map02060 Phosphotransferase system (PTS)	GO:0006810 transport; GO:0008643 carbohydrate transport; GO:0009401 phosphoenolpyruvate-dependent sugar phosphotransferase system; GO:0051179 localization; GO:0051234 establishment of localization; GO:0071702 organic substance transport;	GO:0005622 intracellular; GO:0005623 cell; GO:0005737 cytoplasm; GO:0005829 cytosol; GO:0019197 phosphoenolpyruvate-dependent sugar phosphotransferase complex; GO:0032991 protein-containing complex;	GO:0000287 magnesium ion binding; GO:0003824 catalytic activity; GO:0005488 binding; GO:0005515 protein binding; GO:0008965 phosphoenolpyruvate-protein phosphotransferase activity; GO:0016740 transferase activity; GO:0016772 transferase activity, transferring phosphorus-containing groups; GO:0016775 phosphotransferase activity, nitrogenous group as acceptor; GO:0042802 identical protein binding; …	PF02896	PEP-utilising enzyme, TIM barrel domain	G	COG1080	Phosphoenolpyruvate-protein kinase (PTS system EI component in bacteria)
AID39523.1	217	K	0.603	0.0176514	Down	Cytochrome d ubiquinol oxidase subunit I [Staphylococcus aureus]	--	1	0.0068227	97.033	2	DTVYHK(1)K	-7.278	0.872	0.901	0.691	1.359	1.366		CytoplasmicMembrane	K00425	cydA; cytochrome bd ubiquinol oxidase subunit I [EC:7.1.1.7]	map00190 Oxidative phosphorylation; map02020 Two-component system						C	COG1271	Cytochrome bd-type quinol oxidase, subunit 1
AID39523.1	434	K	0.645	0.0059634	Down	Cytochrome d ubiquinol oxidase subunit I [Staphylococcus aureus]	--	1	0.000144145	104.39	2	NK(1)PAYEDVNR	-5.7051	0.821	0.836	0.699	1.211	1.344	1.095	CytoplasmicMembrane	K00425	cydA; cytochrome bd ubiquinol oxidase subunit I [EC:7.1.1.7]	map00190 Oxidative phosphorylation; map02020 Two-component system						C	COG1271	Cytochrome bd-type quinol oxidase, subunit 1
AID39525.1	215	K	2.061	0.0269386	Up	pottasium uptake protein KtrA [Staphylococcus aureus]	--	1	6.42903e-06	150.17	2	FEK(1)NIATR	-6.2685	1.126	1.556	1.016	0.554		0.642	Cytoplasmic	K03499	trkA, ktrA; trk system potassium uptake protein					PF02254; PF02080	TrkA-N domain; TrkA-C domain	P	COG0569	K+ transport systems, NAD-binding component
AID39526.1	515	K	0.622	0.00943666	Down	hypothetical protein SAXN108_1085 [Staphylococcus aureus]	--	1	3.01862e-61	224.68	2	TDVISK(1)LNQNK	-8.2335	0.8	0.884	0.673	1.144	1.227	1.42	Cytoplasmic	K12574	rnj; ribonuclease J [EC:3.1.-.-]	map03018 RNA degradation	GO:0006139 nucleobase-containing compound metabolic process; GO:0006364 rRNA processing; GO:0006396 RNA processing; GO:0006397 mRNA processing; GO:0006725 cellular aromatic compound metabolic process; GO:0006807 nitrogen compound metabolic process; GO:0008152 metabolic process; GO:0009987 cellular process; GO:0010467 gene expression; GO:0016070 RNA metabolic process; GO:0016071 mRNA metabolic pro…		GO:0003824 catalytic activity; GO:0004518 nuclease activity; GO:0004519 endonuclease activity; GO:0004521 endoribonuclease activity; GO:0004527 exonuclease activity; GO:0004532 exoribonuclease activity; GO:0004534 5'-3' exoribonuclease activity; GO:0004540 ribonuclease activity; GO:0005488 binding; GO:0005515 protein binding; GO:0008409 5'-3' exonuclease activity; GO:0016787 hydrolase activity; G…	PF00753	Metallo-beta-lactamase superfamily	J	COG0595	Predicted hydrolase of the metallo-beta-lactamase superfamily
AID39528.1	133	K	0.639	0.00948706	Down	Peptide deformylase [Staphylococcus aureus]	--	1	1.51602e-22	162.23	2	AK(1)DIEGNDIQLR	-6.5185	0.838	0.87	0.668	1.176	1.175	1.367	Cytoplasmic	K01462	PDF, def; peptide deformylase [EC:3.5.1.88]		GO:0006464 cellular protein modification process; GO:0006807 nitrogen compound metabolic process; GO:0008152 metabolic process; GO:0009987 cellular process; GO:0018193 peptidyl-amino acid modification; GO:0018206 peptidyl-methionine modification; GO:0019538 protein metabolic process; GO:0031365 N-terminal protein amino acid modification; GO:0036211 protein modification process; GO:0043170 macromo…		GO:0003824 catalytic activity; GO:0016787 hydrolase activity; GO:0016810 hydrolase activity, acting on carbon-nitrogen (but not peptide) bonds; GO:0016811 hydrolase activity, acting on carbon-nitrogen (but not peptide) bonds, in linear amides; GO:0042586 peptide deformylase activity;	PF01327	Polypeptide deformylase	J	COG0242	N-formylmethionyl-tRNA deformylase
AID39528.1	51	K	2.11	0.00142381	Up	Peptide deformylase [Staphylococcus aureus]	--	1	1.12653e-175	323.54	2	EFLVNSQDEEIAK(1)R	-4.3661	1.428	1.507	1.152	0.587	0.683	0.667	Cytoplasmic	K01462	PDF, def; peptide deformylase [EC:3.5.1.88]		GO:0006464 cellular protein modification process; GO:0006807 nitrogen compound metabolic process; GO:0008152 metabolic process; GO:0009987 cellular process; GO:0018193 peptidyl-amino acid modification; GO:0018206 peptidyl-methionine modification; GO:0019538 protein metabolic process; GO:0031365 N-terminal protein amino acid modification; GO:0036211 protein modification process; GO:0043170 macromo…		GO:0003824 catalytic activity; GO:0016787 hydrolase activity; GO:0016810 hydrolase activity, acting on carbon-nitrogen (but not peptide) bonds; GO:0016811 hydrolase activity, acting on carbon-nitrogen (but not peptide) bonds, in linear amides; GO:0042586 peptide deformylase activity;	PF01327	Polypeptide deformylase	J	COG0242	N-formylmethionyl-tRNA deformylase
AID39528.1	18	K	0.62	0.0233791	Down	Peptide deformylase [Staphylococcus aureus]	--	1	0.000384637	88.24	2	QK(1)AAELELPLTK	-8.1732	0.713	0.78		1.017	1.301	1.297	Cytoplasmic	K01462	PDF, def; peptide deformylase [EC:3.5.1.88]		GO:0006464 cellular protein modification process; GO:0006807 nitrogen compound metabolic process; GO:0008152 metabolic process; GO:0009987 cellular process; GO:0018193 peptidyl-amino acid modification; GO:0018206 peptidyl-methionine modification; GO:0019538 protein metabolic process; GO:0031365 N-terminal protein amino acid modification; GO:0036211 protein modification process; GO:0043170 macromo…		GO:0003824 catalytic activity; GO:0016787 hydrolase activity; GO:0016810 hydrolase activity, acting on carbon-nitrogen (but not peptide) bonds; GO:0016811 hydrolase activity, acting on carbon-nitrogen (but not peptide) bonds, in linear amides; GO:0042586 peptide deformylase activity;	PF01327	Polypeptide deformylase	J	COG0242	N-formylmethionyl-tRNA deformylase
AID39529.1	181	K	0.622	0.000409117	Down	hypothetical protein SAXN108_1088 [Staphylococcus aureus]	--	1	0.000468844	96.311	2	AIEQNYK(1)K	-5.6076	0.751	0.817	0.76	1.324	1.173	1.248	Unknown									L	COG0497	ATPase involved in DNA repair
AID39531.1	137	K	0.567	0.00785936	Down	Pyruvate dehydrogenase E1 component alpha subunit [Staphylococcus aureus]	--	1	4.1956e-106	250.16	2	TSDEDAEWEK(1)K	-3.6669	0.915	0.66	0.67	1.432	1.21	1.32	Cytoplasmic	K00161	PDHA, pdhA; pyruvate dehydrogenase E1 component alpha subunit [EC:1.2.4.1]	map00010 Glycolysis / Gluconeogenesis; map00020 Citrate cycle (TCA cycle); map00620 Pyruvate metabolism; map01100 Metabolic pathways; map01110 Biosynthesis of secondary metabolites; map01120 Microbial metabolism in diverse environments; map01130 Biosynthesis of antibiotics; map01200 Carbon metabolism						C	COG1071	Pyruvate/2-oxoglutarate dehydrogenase complex, dehydrogenase (E1) component, eukaryotic type, alpha subunit
AID39533.1	335	K	0.583	0.029275	Down	branched-chain alpha-keto acid dehydrogenase subunit E2 [Staphylococcus aureus]	--	1	1.87713e-13	153.33	2	DGK(1)LTADEMK	-5.5669	0.965	0.562	0.746	1.305	1.156	1.44	Cytoplasmic	K00627	DLAT, aceF, pdhC; pyruvate dehydrogenase E2 component (dihydrolipoamide acetyltransferase) [EC:2.3.1.12]	map00010 Glycolysis / Gluconeogenesis; map00020 Citrate cycle (TCA cycle); map00620 Pyruvate metabolism; map01100 Metabolic pathways; map01110 Biosynthesis of secondary metabolites; map01120 Microbial metabolism in diverse environments; map01130 Biosynthesis of antibiotics; map01200 Carbon metabolism				PF00364; PF00198	Biotin-requiring enzyme; 2-oxoacid dehydrogenases acyltransferase (catalytic domain)	C	COG0508	Pyruvate/2-oxoglutarate dehydrogenase complex, dihydrolipoamide acyltransferase (E2) component, and related enzymes
AID39533.1	245	K	0.644	0.0121448	Down	branched-chain alpha-keto acid dehydrogenase subunit E2 [Staphylococcus aureus]	--	1	7.99909e-15	153.33	2	K(1)FK(1)EIAAEQGTK	-4.9868	0.853	0.88	0.669	1.133	1.367	1.232	Cytoplasmic	K00627	DLAT, aceF, pdhC; pyruvate dehydrogenase E2 component (dihydrolipoamide acetyltransferase) [EC:2.3.1.12]	map00010 Glycolysis / Gluconeogenesis; map00020 Citrate cycle (TCA cycle); map00620 Pyruvate metabolism; map01100 Metabolic pathways; map01110 Biosynthesis of secondary metabolites; map01120 Microbial metabolism in diverse environments; map01130 Biosynthesis of antibiotics; map01200 Carbon metabolism				PF00364; PF00198	Biotin-requiring enzyme; 2-oxoacid dehydrogenases acyltransferase (catalytic domain)	C	COG0508	Pyruvate/2-oxoglutarate dehydrogenase complex, dihydrolipoamide acyltransferase (E2) component, and related enzymes
AID39533.1	87	K	6.406	5.41403e-05	Up	branched-chain alpha-keto acid dehydrogenase subunit E2 [Staphylococcus aureus]	--	1	2.91866e-85	261.8	3	IDAPDAEDMQFK(1)GHDDDSSSK	-4.0146	1.845	1.373	1.638	0.274	0.227	0.257	Cytoplasmic	K00627	DLAT, aceF, pdhC; pyruvate dehydrogenase E2 component (dihydrolipoamide acetyltransferase) [EC:2.3.1.12]	map00010 Glycolysis / Gluconeogenesis; map00020 Citrate cycle (TCA cycle); map00620 Pyruvate metabolism; map01100 Metabolic pathways; map01110 Biosynthesis of secondary metabolites; map01120 Microbial metabolism in diverse environments; map01130 Biosynthesis of antibiotics; map01200 Carbon metabolism				PF00364; PF00198	Biotin-requiring enzyme; 2-oxoacid dehydrogenases acyltransferase (catalytic domain)	C	COG0508	Pyruvate/2-oxoglutarate dehydrogenase complex, dihydrolipoamide acyltransferase (E2) component, and related enzymes
AID39534.1	34	K	0.506	0.0492556	Down	Dihydrolipoamide dehydrogenase [Staphylococcus aureus]	--	1	2.88827e-19	157.74	2	AAQLGQK(1)VTIVEK	-5.3265	0.941	0.742	0.521	1.449	1.455		Cytoplasmic	K00382	DLD, lpd, pdhD; dihydrolipoamide dehydrogenase [EC:1.8.1.4]	map00010 Glycolysis / Gluconeogenesis; map00020 Citrate cycle (TCA cycle); map00260 Glycine, serine and threonine metabolism; map00280 Valine, leucine and isoleucine degradation; map00310 Lysine degradation; map00380 Tryptophan metabolism; map00620 Pyruvate metabolism; map00630 Glyoxylate and dicarboxylate metabolism; map00640 Propanoate metabolism; map01100 Metabolic pathways; map01110 Biosynthe…	GO:0001505 regulation of neurotransmitter levels; GO:0006082 organic acid metabolic process; GO:0006084 acetyl-CoA metabolic process; GO:0006085 acetyl-CoA biosynthetic process; GO:0006086 acetyl-CoA biosynthetic process from pyruvate; GO:0006090 pyruvate metabolic process; GO:0006103 2-oxoglutarate metabolic process; GO:0006139 nucleobase-containing compound metabolic process; GO:0006163 purine …	GO:0005622 intracellular; GO:0005623 cell; GO:0005634 nucleus; GO:0005654 nucleoplasm; GO:0005737 cytoplasm; GO:0005739 mitochondrion; GO:0005759 mitochondrial matrix; GO:0005829 cytosol; GO:0031974 membrane-enclosed lumen; GO:0031981 nuclear lumen; GO:0032991 protein-containing complex; GO:0043226 organelle; GO:0043227 membrane-bounded organelle; GO:0043229 intracellular organelle; GO:0043231 in…	GO:0000166 nucleotide binding; GO:0003824 catalytic activity; GO:0004148 dihydrolipoyl dehydrogenase activity; GO:0005488 binding; GO:0005515 protein binding; GO:0008270 zinc ion binding; GO:0015036 disulfide oxidoreductase activity; GO:0016491 oxidoreductase activity; GO:0016651 oxidoreductase activity, acting on NAD(P)H; GO:0016667 oxidoreductase activity, acting on a sulfur group of donors; GO…	PF07992; PF02852	Pyridine nucleotide-disulphide oxidoreductase; Pyridine nucleotide-disulphide oxidoreductase, dimerisation domain	C	COG1249	Pyruvate/2-oxoglutarate dehydrogenase complex, dihydrolipoamide dehydrogenase (E3) component, and related enzymes
AID39534.1	300	K	0.543	0.00730936	Down	Dihydrolipoamide dehydrogenase [Staphylococcus aureus]	--	1	0.00528765	60.547	2	GLLEVDK(1)QSR	-6.1487	0.786		0.629	1.332	1.215	1.359	Cytoplasmic	K00382	DLD, lpd, pdhD; dihydrolipoamide dehydrogenase [EC:1.8.1.4]	map00010 Glycolysis / Gluconeogenesis; map00020 Citrate cycle (TCA cycle); map00260 Glycine, serine and threonine metabolism; map00280 Valine, leucine and isoleucine degradation; map00310 Lysine degradation; map00380 Tryptophan metabolism; map00620 Pyruvate metabolism; map00630 Glyoxylate and dicarboxylate metabolism; map00640 Propanoate metabolism; map01100 Metabolic pathways; map01110 Biosynthe…	GO:0001505 regulation of neurotransmitter levels; GO:0006082 organic acid metabolic process; GO:0006084 acetyl-CoA metabolic process; GO:0006085 acetyl-CoA biosynthetic process; GO:0006086 acetyl-CoA biosynthetic process from pyruvate; GO:0006090 pyruvate metabolic process; GO:0006103 2-oxoglutarate metabolic process; GO:0006139 nucleobase-containing compound metabolic process; GO:0006163 purine …	GO:0005622 intracellular; GO:0005623 cell; GO:0005634 nucleus; GO:0005654 nucleoplasm; GO:0005737 cytoplasm; GO:0005739 mitochondrion; GO:0005759 mitochondrial matrix; GO:0005829 cytosol; GO:0031974 membrane-enclosed lumen; GO:0031981 nuclear lumen; GO:0032991 protein-containing complex; GO:0043226 organelle; GO:0043227 membrane-bounded organelle; GO:0043229 intracellular organelle; GO:0043231 in…	GO:0000166 nucleotide binding; GO:0003824 catalytic activity; GO:0004148 dihydrolipoyl dehydrogenase activity; GO:0005488 binding; GO:0005515 protein binding; GO:0008270 zinc ion binding; GO:0015036 disulfide oxidoreductase activity; GO:0016491 oxidoreductase activity; GO:0016651 oxidoreductase activity, acting on NAD(P)H; GO:0016667 oxidoreductase activity, acting on a sulfur group of donors; GO…	PF07992; PF02852	Pyridine nucleotide-disulphide oxidoreductase; Pyridine nucleotide-disulphide oxidoreductase, dimerisation domain	C	COG1249	Pyruvate/2-oxoglutarate dehydrogenase complex, dihydrolipoamide dehydrogenase (E3) component, and related enzymes
AID39541.1	190	K	12.808	3.56296e-07	Up	hypothetical protein SAXN108_1100 [Staphylococcus aureus]	--	1	6.74215e-28	187.85	2	DDYYDVPK(1)YEK	-6.3106	1.755	1.71	1.658	0.143	0.127	0.13	CytoplasmicMembrane
AID39541.1	210	K	11.033	0.00159767	Up	hypothetical protein SAXN108_1100 [Staphylococcus aureus]	--	1	8.21655e-08	158.61	2	DK(1)YDQFPK	-6.7009	1.446	1.577	1.313	0.167	0.095		CytoplasmicMembrane
AID39541.1	197	K	12.448	2.93169e-06	Up	hypothetical protein SAXN108_1100 [Staphylococcus aureus]	--	1	2.203e-155	297.54	2	ELDK(1)SNTVYDQEQER	-3.7289	1.639	1.874	1.603	0.145	0.141	0.125	CytoplasmicMembrane
AID39543.1	22	K	22.213	0.00026816	Up	Manganese transport protein MntH [Staphylococcus aureus]	--	1	5.913e-186	322.39	3	HSTNEQLSLDEINNTIK(1)FDHR	-4.7487	2.321	1.378	2.143	0.06	0.083	0.12	CytoplasmicMembrane	K03322	mntH; manganese transport protein		GO:0009987 cellular process; GO:0010035 response to inorganic substance; GO:0010038 response to metal ion; GO:0010039 response to iron ion; GO:0042221 response to chemical; GO:0050896 response to stimulus; GO:0051716 cellular response to stimulus; GO:0070887 cellular response to chemical stimulus; GO:0071241 cellular response to inorganic substance; GO:0071248 cellular response to metal ion; GO:0…					P	COG1914	Mn2+ and Fe2+ transporters of the NRAMP family
AID39544.1	179	K	0.459	0.00819049	Down	hypothetical protein SAXN108_1103 [Staphylococcus aureus]	--	1	0.000575338	109.36	2	AITPQDK(1)R	-5.4279	0.758	0.742	0.458	1.395	1.437	1.43	Cytoplasmic									S	COG4493	Uncharacterized protein conserved in bacteria
AID39544.1	165	K	0.652	0.0119692	Down	hypothetical protein SAXN108_1103 [Staphylococcus aureus]	--	1	0.00107041	90.761	2	K(1)GEFFIAR	-9.863	0.904	0.856	0.658	1.2	1.227	1.283	Cytoplasmic									S	COG4493	Uncharacterized protein conserved in bacteria
AID39546.1	542	K	1.781	0.0052852	Up	GTP-binding protein TypA/BipA [Staphylococcus aureus]	--	1	1.63668e-108	260.76	2	ENDLTVNITK(1)TK	-5.0981	1.304	1.193	1.177	0.556	0.752	0.755	CytoplasmicMembrane	K06207	typA, bipA; GTP-binding protein		GO:0000027 ribosomal large subunit assembly; GO:0006950 response to stress; GO:0006996 organelle organization; GO:0009266 response to temperature stimulus; GO:0009408 response to heat; GO:0009409 response to cold; GO:0009628 response to abiotic stimulus; GO:0009987 cellular process; GO:0016043 cellular component organization; GO:0022607 cellular component assembly; GO:0022613 ribonucleoprotein co…	GO:0005622 intracellular; GO:0005623 cell; GO:0005737 cytoplasm; GO:0005829 cytosol;		PF00009; PF03144; PF00679	Elongation factor Tu GTP binding domain; Elongation factor Tu domain 2; Elongation factor G C-terminus	T	COG1217	Predicted membrane GTPase involved in stress response
AID39546.1	597	K	4.061	0.00011112	Up	GTP-binding protein TypA/BipA [Staphylococcus aureus]	--	1	0.000888866	109.11	2	ILNK(1)NVR	-6.0261	1.459	1.625	1.326	0.314	0.4	0.372	CytoplasmicMembrane	K06207	typA, bipA; GTP-binding protein		GO:0000027 ribosomal large subunit assembly; GO:0006950 response to stress; GO:0006996 organelle organization; GO:0009266 response to temperature stimulus; GO:0009408 response to heat; GO:0009409 response to cold; GO:0009628 response to abiotic stimulus; GO:0009987 cellular process; GO:0016043 cellular component organization; GO:0022607 cellular component assembly; GO:0022613 ribonucleoprotein co…	GO:0005622 intracellular; GO:0005623 cell; GO:0005737 cytoplasm; GO:0005829 cytosol;		PF00009; PF03144; PF00679	Elongation factor Tu GTP binding domain; Elongation factor Tu domain 2; Elongation factor G C-terminus	T	COG1217	Predicted membrane GTPase involved in stress response
AID39547.1	26	K	12.961	4.48868e-05	Up	hypothetical protein SAXN108_1106 [Staphylococcus aureus]	--	1	9.95308e-07	131.3	2	LK(1)NNPIR	-6.1369	1.391	1.465	1.324		0.099	0.116	Cytoplasmic									S	COG4896	Uncharacterized protein conserved in bacteria
AID39551.1	193	K	8.034	0.00112131	Up	Pyruvate carboxylase [Staphylococcus aureus]	--	1	9.80593e-44	192.68	2	SEAEK(1)SFGNSEVYIER	-3.7161	1.788	2.026	1.448	0.13	0.269	0.256	Cytoplasmic	K01958	PC, pyc; pyruvate carboxylase [EC:6.4.1.1]	map00020 Citrate cycle (TCA cycle); map00620 Pyruvate metabolism; map00720 Carbon fixation pathways in prokaryotes; map01100 Metabolic pathways; map01120 Microbial metabolism in diverse environments; map01200 Carbon metabolism; map01230 Biosynthesis of amino acids	GO:0006082 organic acid metabolic process; GO:0006629 lipid metabolic process; GO:0006631 fatty acid metabolic process; GO:0006633 fatty acid biosynthetic process; GO:0008152 metabolic process; GO:0008610 lipid biosynthetic process; GO:0009058 biosynthetic process; GO:0009889 regulation of biosynthetic process; GO:0009890 negative regulation of biosynthetic process; GO:0009892 negative regulation…	GO:0005622 intracellular; GO:0005623 cell; GO:0005737 cytoplasm; GO:0005829 cytosol;	GO:0003824 catalytic activity; GO:0004075 biotin carboxylase activity; GO:0016874 ligase activity; GO:0016879 ligase activity, forming carbon-nitrogen bonds;	PF00289; PF02786; PF02785; PF00682; PF02436; PF00364	Carbamoyl-phosphate synthase L chain, N-terminal domain; Carbamoyl-phosphate synthase L chain, ATP binding domain; Biotin carboxylase C-terminal domain; HMGL-like; Conserved carboxylase domain; Biotin-requiring enzyme	C	COG1038	Pyruvate carboxylase
AID39555.1	99	K	0.598	0.0266035	Down	hypothetical protein SAXN108_1114 [Staphylococcus aureus]	--	1	0.000330633	60	2	DK(1)NSYYIVSTK	-5.9164	0.795	0.98	0.697	1.401	1.357		Unknown							PF00188	Cysteine-rich secretory protein family	S	COG2340	Uncharacterized protein with SCP/PR1 domains
AID39557.1	42	K	2.86	0.0238842	Up	Glycerophosphoryl diester phosphodiesterase [Staphylococcus aureus]	--	1	6.48291e-23	159.44	3	QTIPAFFK(1)GNAPYIFAHR	-6.5075	0.997	1.172	1.995	0.324	0.465	0.667	Cytoplasmic	K01126	E3.1.4.46, glpQ, ugpQ; glycerophosphoryl diester phosphodiesterase [EC:3.1.4.46]	map00564 Glycerophospholipid metabolism						C	COG0584	Glycerophosphoryl diester phosphodiesterase
AID39574.1	238	K	0.599	0.0168888	Down	Phenylalanyl-tRNA synthetase alpha chain [Staphylococcus aureus]	--	1	0.000215496	122.44	2	GTLELLAK(1)K	-7.8824	0.724	0.976	0.623	1.297	1.235	1.347	Unknown	K01889	FARSA, pheS; phenylalanyl-tRNA synthetase alpha chain [EC:6.1.1.20]	map00970 Aminoacyl-tRNA biosynthesis	GO:0006082 organic acid metabolic process; GO:0006139 nucleobase-containing compound metabolic process; GO:0006399 tRNA metabolic process; GO:0006412 translation; GO:0006418 tRNA aminoacylation for protein translation; GO:0006432 phenylalanyl-tRNA aminoacylation; GO:0006518 peptide metabolic process; GO:0006520 cellular amino acid metabolic process; GO:0006725 cellular aromatic compound metabolic…	GO:0005622 intracellular; GO:0005623 cell; GO:0005737 cytoplasm;	GO:0003824 catalytic activity; GO:0004812 aminoacyl-tRNA ligase activity; GO:0004826 phenylalanine-tRNA ligase activity; GO:0016874 ligase activity; GO:0016875 ligase activity, forming carbon-oxygen bonds; GO:0140098 catalytic activity, acting on RNA; GO:0140101 catalytic activity, acting on a tRNA;	PF02912; PF01409	Aminoacyl tRNA synthetase class II, N-terminal domain; tRNA synthetases class II core domain (F)	J	COG0016	Phenylalanyl-tRNA synthetase alpha subunit
AID39576.1	42	K	2.251	0.0410399	Up	Ribonuclease HIII [Staphylococcus aureus]	--	1	5.40228e-21	119.79	2	AK(1)YQNTTVNIYQSGK	-0.97707	1.188	1.832		0.632	0.842	0.538	Unknown	K03471	rnhC; ribonuclease HIII [EC:3.1.26.4]	map03030 DNA replication	GO:0006139 nucleobase-containing compound metabolic process; GO:0006259 DNA metabolic process; GO:0006260 DNA replication; GO:0006261 DNA-dependent DNA replication; GO:0006271 DNA strand elongation involved in DNA replication; GO:0006273 lagging strand elongation; GO:0006281 DNA repair; GO:0006298 mismatch repair; GO:0006401 RNA catabolic process; GO:0006725 cellular aromatic compound metabolic p…	GO:0005622 intracellular; GO:0005623 cell; GO:0032299 ribonuclease H2 complex; GO:0032991 protein-containing complex;	GO:0003824 catalytic activity; GO:0004518 nuclease activity; GO:0004519 endonuclease activity; GO:0004521 endoribonuclease activity; GO:0004523 RNA-DNA hybrid ribonuclease activity; GO:0004540 ribonuclease activity; GO:0016787 hydrolase activity; GO:0016788 hydrolase activity, acting on ester bonds; GO:0016891 endoribonuclease activity, producing 5'-phosphomonoesters; GO:0016893 endonuclease acti…			L	COG1039	Ribonuclease HIII
AID39576.1	178	K	2.044	0.0239681	Up	Ribonuclease HIII [Staphylococcus aureus]	--	1	8.41518e-14	106.11	2	YNIQQAK(1)GWTQVK	-7.3158	1.233	1.395	0.957		0.652	0.517	Unknown	K03471	rnhC; ribonuclease HIII [EC:3.1.26.4]	map03030 DNA replication	GO:0006139 nucleobase-containing compound metabolic process; GO:0006259 DNA metabolic process; GO:0006260 DNA replication; GO:0006261 DNA-dependent DNA replication; GO:0006271 DNA strand elongation involved in DNA replication; GO:0006273 lagging strand elongation; GO:0006281 DNA repair; GO:0006298 mismatch repair; GO:0006401 RNA catabolic process; GO:0006725 cellular aromatic compound metabolic p…	GO:0005622 intracellular; GO:0005623 cell; GO:0032299 ribonuclease H2 complex; GO:0032991 protein-containing complex;	GO:0003824 catalytic activity; GO:0004518 nuclease activity; GO:0004519 endonuclease activity; GO:0004521 endoribonuclease activity; GO:0004523 RNA-DNA hybrid ribonuclease activity; GO:0004540 ribonuclease activity; GO:0016787 hydrolase activity; GO:0016788 hydrolase activity, acting on ester bonds; GO:0016891 endoribonuclease activity, producing 5'-phosphomonoesters; GO:0016893 endonuclease acti…			L	COG1039	Ribonuclease HIII
AID39580.1	759	K	1.634	0.00227021	Up	Recombination inhibitory protein MutS2 [Staphylococcus aureus]	--	1	5.22155e-05	114.64	2	HK(1)SVSDFR	-5.9834	1.222	1.222	1.193	0.643	0.814	0.769	Unknown	K07456	mutS2; DNA mismatch repair protein MutS2	map03430 Mismatch repair	GO:0006139 nucleobase-containing compound metabolic process; GO:0006259 DNA metabolic process; GO:0006281 DNA repair; GO:0006298 mismatch repair; GO:0006725 cellular aromatic compound metabolic process; GO:0006807 nitrogen compound metabolic process; GO:0006950 response to stress; GO:0006974 cellular response to DNA damage stimulus; GO:0008152 metabolic process; GO:0009987 cellular process; GO:00…	GO:0005622 intracellular; GO:0005623 cell; GO:0032300 mismatch repair complex; GO:0032991 protein-containing complex; GO:1990391 DNA repair complex;	GO:0003676 nucleic acid binding; GO:0003677 DNA binding; GO:0003684 damaged DNA binding; GO:0003690 double-stranded DNA binding; GO:0003824 catalytic activity; GO:0005488 binding; GO:0008094 DNA-dependent ATPase activity; GO:0016462 pyrophosphatase activity; GO:0016787 hydrolase activity; GO:0016817 hydrolase activity, acting on acid anhydrides; GO:0016818 hydrolase activity, acting on acid anhyd…	PF00488	MutS domain V	L	COG1193	Mismatch repair ATPase (MutS family)
AID39580.1	646	K	1.857	0.0142304	Up	Recombination inhibitory protein MutS2 [Staphylococcus aureus]	--	1	1.80557e-14	128.41	2	IVAGDEVK(1)VLSYGQK	-3.9877	1.332	1.454	1.009	0.749	0.553	0.742	Unknown	K07456	mutS2; DNA mismatch repair protein MutS2	map03430 Mismatch repair	GO:0006139 nucleobase-containing compound metabolic process; GO:0006259 DNA metabolic process; GO:0006281 DNA repair; GO:0006298 mismatch repair; GO:0006725 cellular aromatic compound metabolic process; GO:0006807 nitrogen compound metabolic process; GO:0006950 response to stress; GO:0006974 cellular response to DNA damage stimulus; GO:0008152 metabolic process; GO:0009987 cellular process; GO:00…	GO:0005622 intracellular; GO:0005623 cell; GO:0032300 mismatch repair complex; GO:0032991 protein-containing complex; GO:1990391 DNA repair complex;	GO:0003676 nucleic acid binding; GO:0003677 DNA binding; GO:0003684 damaged DNA binding; GO:0003690 double-stranded DNA binding; GO:0003824 catalytic activity; GO:0005488 binding; GO:0008094 DNA-dependent ATPase activity; GO:0016462 pyrophosphatase activity; GO:0016787 hydrolase activity; GO:0016817 hydrolase activity, acting on acid anhydrides; GO:0016818 hydrolase activity, acting on acid anhyd…	PF00488	MutS domain V	L	COG1193	Mismatch repair ATPase (MutS family)
AID39580.1	625	K	22.286	2.61931e-05	Up	Recombination inhibitory protein MutS2 [Staphylococcus aureus]	--	1	2.60941e-14	136.94	3	RLDDHYEAK(1)SIK	-4.5561	1.563	1.441	1.442		0.072	0.061	Unknown	K07456	mutS2; DNA mismatch repair protein MutS2	map03430 Mismatch repair	GO:0006139 nucleobase-containing compound metabolic process; GO:0006259 DNA metabolic process; GO:0006281 DNA repair; GO:0006298 mismatch repair; GO:0006725 cellular aromatic compound metabolic process; GO:0006807 nitrogen compound metabolic process; GO:0006950 response to stress; GO:0006974 cellular response to DNA damage stimulus; GO:0008152 metabolic process; GO:0009987 cellular process; GO:00…	GO:0005622 intracellular; GO:0005623 cell; GO:0032300 mismatch repair complex; GO:0032991 protein-containing complex; GO:1990391 DNA repair complex;	GO:0003676 nucleic acid binding; GO:0003677 DNA binding; GO:0003684 damaged DNA binding; GO:0003690 double-stranded DNA binding; GO:0003824 catalytic activity; GO:0005488 binding; GO:0008094 DNA-dependent ATPase activity; GO:0016462 pyrophosphatase activity; GO:0016787 hydrolase activity; GO:0016817 hydrolase activity, acting on acid anhydrides; GO:0016818 hydrolase activity, acting on acid anhyd…	PF00488	MutS domain V	L	COG1193	Mismatch repair ATPase (MutS family)
AID39581.1	93	K	1.745	0.0461671	Up	Thioredoxin [Staphylococcus aureus]	--	1	5.23096e-65	153.08	3	VVGFQPK(1)ENLAEVLDK(1)HL	-6.6296	1.559	1.202	1.023	0.528	0.742	0.898	Unknown	K03671	trxA; thioredoxin 1	map04621 NOD-like receptor signaling pathway	GO:0006950 response to stress; GO:0006979 response to oxidative stress; GO:0008152 metabolic process; GO:0009636 response to toxic substance; GO:0009987 cellular process; GO:0019725 cellular homeostasis; GO:0033554 cellular response to stress; GO:0034599 cellular response to oxidative stress; GO:0042221 response to chemical; GO:0042592 homeostatic process; GO:0045454 cell redox homeostasis; GO:00…	GO:0005622 intracellular; GO:0005623 cell; GO:0005737 cytoplasm; GO:0005829 cytosol;	GO:0003824 catalytic activity; GO:0004791 thioredoxin-disulfide reductase activity; GO:0015035 protein disulfide oxidoreductase activity; GO:0015036 disulfide oxidoreductase activity; GO:0016209 antioxidant activity; GO:0016491 oxidoreductase activity; GO:0016651 oxidoreductase activity, acting on NAD(P)H; GO:0016667 oxidoreductase activity, acting on a sulfur group of donors; GO:0016668 oxidored…	PF00085	Thioredoxin	O	COG3118	Thioredoxin domain-containing protein
AID39584.1	484	K	0.644	0.0231341	Down	Succinate dehydrogenase flavoprotein subunit [Staphylococcus aureus]	--	1	0.0221071	51.43	2	IVELMK(1)R	-8.0798	0.831		0.755	1.281	1.061	1.352	Unknown	K00239	sdhA, frdA; succinate dehydrogenase / fumarate reductase, flavoprotein subunit [EC:1.3.5.1 1.3.5.4]	map00020 Citrate cycle (TCA cycle); map00190 Oxidative phosphorylation; map00650 Butanoate metabolism; map00720 Carbon fixation pathways in prokaryotes; map01100 Metabolic pathways; map01110 Biosynthesis of secondary metabolites; map01120 Microbial metabolism in diverse environments; map01130 Biosynthesis of antibiotics; map01200 Carbon metabolism; map05134 Legionellosis	GO:0006091 generation of precursor metabolites and energy; GO:0008152 metabolic process; GO:0009061 anaerobic respiration; GO:0009987 cellular process; GO:0015980 energy derivation by oxidation of organic compounds; GO:0022900 electron transport chain; GO:0044237 cellular metabolic process; GO:0045333 cellular respiration; GO:0055114 oxidation-reduction process;		GO:0003824 catalytic activity; GO:0009055 electron transfer activity; GO:0016491 oxidoreductase activity;	PF02910	Fumarate reductase flavoprotein C-term	C	COG1053	Succinate dehydrogenase/fumarate reductase, flavoprotein subunit
AID39584.1	477	K	0.503	0.00226239	Down	Succinate dehydrogenase flavoprotein subunit [Staphylococcus aureus]	--	1	0.0100805	82.716	2	LLETDK(1)K	-5.9991	0.736	0.8	0.587	1.344	1.516	1.362	Unknown	K00239	sdhA, frdA; succinate dehydrogenase / fumarate reductase, flavoprotein subunit [EC:1.3.5.1 1.3.5.4]	map00020 Citrate cycle (TCA cycle); map00190 Oxidative phosphorylation; map00650 Butanoate metabolism; map00720 Carbon fixation pathways in prokaryotes; map01100 Metabolic pathways; map01110 Biosynthesis of secondary metabolites; map01120 Microbial metabolism in diverse environments; map01130 Biosynthesis of antibiotics; map01200 Carbon metabolism; map05134 Legionellosis	GO:0006091 generation of precursor metabolites and energy; GO:0008152 metabolic process; GO:0009061 anaerobic respiration; GO:0009987 cellular process; GO:0015980 energy derivation by oxidation of organic compounds; GO:0022900 electron transport chain; GO:0044237 cellular metabolic process; GO:0045333 cellular respiration; GO:0055114 oxidation-reduction process;		GO:0003824 catalytic activity; GO:0009055 electron transfer activity; GO:0016491 oxidoreductase activity;	PF02910	Fumarate reductase flavoprotein C-term	C	COG1053	Succinate dehydrogenase/fumarate reductase, flavoprotein subunit
AID39587.1	132	K	0.604	0.0474434	Down	nucleoside-triphosphatase [Staphylococcus aureus]	--	1	4.72651e-23	160.52	2	VFK(1)GTVSGEIADGK	-7.1375	0.955	0.883	0.649	1.29	1.456		Unknown	K02428	rdgB; XTP/dITP diphosphohydrolase [EC:3.6.1.66]	map00230 Purine metabolism; map01100 Metabolic pathways	GO:0006139 nucleobase-containing compound metabolic process; GO:0006725 cellular aromatic compound metabolic process; GO:0006753 nucleoside phosphate metabolic process; GO:0006793 phosphorus metabolic process; GO:0006796 phosphate-containing compound metabolic process; GO:0006807 nitrogen compound metabolic process; GO:0008152 metabolic process; GO:0009056 catabolic process; GO:0009058 biosynthet…	GO:0005622 intracellular; GO:0005623 cell; GO:0005737 cytoplasm; GO:0005829 cytosol;	GO:0003824 catalytic activity; GO:0016462 pyrophosphatase activity; GO:0016787 hydrolase activity; GO:0016817 hydrolase activity, acting on acid anhydrides; GO:0016818 hydrolase activity, acting on acid anhydrides, in phosphorus-containing anhydrides; GO:0047429 nucleoside-triphosphate diphosphatase activity;	PF01725	Ham1 family	F	COG0127	Xanthosine triphosphate pyrophosphatase
AID39602.1	25	K	5.07	0.00407248	Up	hypothetical protein SAXN108_1161 [Staphylococcus aureus]	--	1	5.79514e-22	140.3	2	ISK(1)NSGVPYQTVQDLR	-5.1792	1.313	2.138		0.322	0.385	0.314	Unknown
AID39614.1	38	K	4.382	0.00491658	Up	5'-nucleotidase YjjG [Staphylococcus aureus]	--	1	1.07432e-06	132.44	2	ATK(1)DDFLTFK	-10.111	1.272	1.52	1.053	0.348		0.237	Unknown	K07025	K07025; putative hydrolase of the HAD superfamily		GO:0006139 nucleobase-containing compound metabolic process; GO:0006206 pyrimidine nucleobase metabolic process; GO:0006725 cellular aromatic compound metabolic process; GO:0006793 phosphorus metabolic process; GO:0006796 phosphate-containing compound metabolic process; GO:0006807 nitrogen compound metabolic process; GO:0008152 metabolic process; GO:0008655 pyrimidine-containing compound salvage;…		GO:0003824 catalytic activity; GO:0005488 binding; GO:0008252 nucleotidase activity; GO:0008253 5'-nucleotidase activity; GO:0016787 hydrolase activity; GO:0016788 hydrolase activity, acting on ester bonds; GO:0016791 phosphatase activity; GO:0030145 manganese ion binding; GO:0042578 phosphoric ester hydrolase activity; GO:0043167 ion binding; GO:0043169 cation binding; GO:0046872 metal ion bindi…			S	COG1011	Predicted hydrolase (HAD superfamily)
AID39622.1	437	K	0.655	0.0306954	Down	UDP-N-acetylmuramoylalanine--D-glutamate ligase [Staphylococcus aureus]	--	1	0.00284494	99.305	2	GEK(1)FIER	-5.5387		0.765	0.772	1.117	1.035	1.369	Unknown	K01925	murD; UDP-N-acetylmuramoylalanine--D-glutamate ligase [EC:6.3.2.9]	map00471 D-Glutamine and D-glutamate metabolism; map00550 Peptidoglycan biosynthesis; map01100 Metabolic pathways				PF08245; PF02875	Mur ligase middle domain; Mur ligase family, glutamate ligase domain	M	COG0771	UDP-N-acetylmuramoylalanine-D-glutamate ligase
AID39623.1	142	K	17.025	1.53145e-05	Up	Cell division protein FtsQ [Staphylococcus aureus]	--	1	4.18907e-102	258.79	2	EQNSDSIDEETVTK(1)K	-1.6975	1.941	1.94	1.516	0.116	0.09	0.111	Unknown	K03589	ftsQ; cell division protein FtsQ	map04112 Cell cycle - Caulobacter				PF08478	POTRA domain, FtsQ-type	D	COG1589	Cell division septal protein
AID39623.1	160	K	3.834	0.000270073	Up	Cell division protein FtsQ [Staphylococcus aureus]	--	1	1.68494e-11	115.05	2	PLTLEEK(1)R	-6.3433	1.562	1.708	1.342	0.362	0.473	0.368	Unknown	K03589	ftsQ; cell division protein FtsQ	map04112 Cell cycle - Caulobacter				PF08478	POTRA domain, FtsQ-type	D	COG1589	Cell division septal protein
AID39624.1	460	K	3.086	0.00275561	Up	Cell division protein FtsA [Staphylococcus aureus]	--	1	1.98144e-05	139.78	3	DKDKEESK(1)FK	-4.7336	1.409	1.152	1.351	0.369		0.476	Unknown	K03590	ftsA; cell division protein FtsA	map04112 Cell cycle - Caulobacter	GO:0009987 cellular process; GO:0051301 cell division;	GO:0005623 cell; GO:0005886 plasma membrane; GO:0009898 cytoplasmic side of plasma membrane; GO:0016020 membrane; GO:0032153 cell division site; GO:0071944 cell periphery; GO:0098552 side of membrane; GO:0098562 cytoplasmic side of membrane;	GO:0003824 catalytic activity; GO:0016462 pyrophosphatase activity; GO:0016787 hydrolase activity; GO:0016817 hydrolase activity, acting on acid anhydrides; GO:0016818 hydrolase activity, acting on acid anhydrides, in phosphorus-containing anhydrides; GO:0016887 ATPase activity; GO:0017111 nucleoside-triphosphatase activity;	PF02491; PF14450	SHS2 domain inserted in FTSA; Cell division protein FtsA	D	COG0849	Actin-like ATPase involved in cell division
AID39624.1	135	K	0.587	0.0308069	Down	Cell division protein FtsA [Staphylococcus aureus]	--	1	2.78329e-25	142.51	2	FIVDK(1)ENEVSDPK	-4.6497	0.889	0.858	0.532	1.215	1.395	1.274	Unknown	K03590	ftsA; cell division protein FtsA	map04112 Cell cycle - Caulobacter	GO:0009987 cellular process; GO:0051301 cell division;	GO:0005623 cell; GO:0005886 plasma membrane; GO:0009898 cytoplasmic side of plasma membrane; GO:0016020 membrane; GO:0032153 cell division site; GO:0071944 cell periphery; GO:0098552 side of membrane; GO:0098562 cytoplasmic side of membrane;	GO:0003824 catalytic activity; GO:0016462 pyrophosphatase activity; GO:0016787 hydrolase activity; GO:0016817 hydrolase activity, acting on acid anhydrides; GO:0016818 hydrolase activity, acting on acid anhydrides, in phosphorus-containing anhydrides; GO:0016887 ATPase activity; GO:0017111 nucleoside-triphosphatase activity;	PF02491; PF14450	SHS2 domain inserted in FTSA; Cell division protein FtsA	D	COG0849	Actin-like ATPase involved in cell division
AID39624.1	57	K	0.598	0.0102168	Down	Cell division protein FtsA [Staphylococcus aureus]	--	1	0.000434136	109.88	2	QAIK(1)DTIK(1)K	-8.4115	0.786	0.893	0.624	1.302	1.371	1.176	Unknown	K03590	ftsA; cell division protein FtsA	map04112 Cell cycle - Caulobacter	GO:0009987 cellular process; GO:0051301 cell division;	GO:0005623 cell; GO:0005886 plasma membrane; GO:0009898 cytoplasmic side of plasma membrane; GO:0016020 membrane; GO:0032153 cell division site; GO:0071944 cell periphery; GO:0098552 side of membrane; GO:0098562 cytoplasmic side of membrane;	GO:0003824 catalytic activity; GO:0016462 pyrophosphatase activity; GO:0016787 hydrolase activity; GO:0016817 hydrolase activity, acting on acid anhydrides; GO:0016818 hydrolase activity, acting on acid anhydrides, in phosphorus-containing anhydrides; GO:0016887 ATPase activity; GO:0017111 nucleoside-triphosphatase activity;	PF02491; PF14450	SHS2 domain inserted in FTSA; Cell division protein FtsA	D	COG0849	Actin-like ATPase involved in cell division
AID39625.1	79	K	0.491	0.000326856	Down	Cell division protein FtsZ [Staphylococcus aureus]	--	1	1.31816e-43	228.13	2	GLGAGANPEIGK(1)K	-2.6056	0.753	0.686	0.615	1.392	1.345	1.446	Unknown	K03531	ftsZ; cell division protein FtsZ	map04112 Cell cycle - Caulobacter	GO:0009987 cellular process; GO:0051301 cell division;	GO:0005622 intracellular; GO:0005623 cell; GO:0005737 cytoplasm; GO:0030428 cell septum; GO:0032153 cell division site;	GO:0000166 nucleotide binding; GO:0001882 nucleoside binding; GO:0001883 purine nucleoside binding; GO:0003824 catalytic activity; GO:0003924 GTPase activity; GO:0005488 binding; GO:0005515 protein binding; GO:0005525 GTP binding; GO:0016462 pyrophosphatase activity; GO:0016787 hydrolase activity; GO:0016817 hydrolase activity, acting on acid anhydrides; GO:0016818 hydrolase activity, acting on a…	PF00091; PF12327	Tubulin/FtsZ family, GTPase domain; FtsZ family, C-terminal domain	D	COG0206	Cell division GTPase
AID39625.1	369	K	17.195	2.57602e-07	Up	Cell division protein FtsZ [Staphylococcus aureus]	--	1	9.21101e-87	268.98	2	THTTK(1)EDDIPSFIR	-3.5591	1.857	1.628	1.725	0.099	0.1	0.104	Unknown	K03531	ftsZ; cell division protein FtsZ	map04112 Cell cycle - Caulobacter	GO:0009987 cellular process; GO:0051301 cell division;	GO:0005622 intracellular; GO:0005623 cell; GO:0005737 cytoplasm; GO:0030428 cell septum; GO:0032153 cell division site;	GO:0000166 nucleotide binding; GO:0001882 nucleoside binding; GO:0001883 purine nucleoside binding; GO:0003824 catalytic activity; GO:0003924 GTPase activity; GO:0005488 binding; GO:0005515 protein binding; GO:0005525 GTP binding; GO:0016462 pyrophosphatase activity; GO:0016787 hydrolase activity; GO:0016817 hydrolase activity, acting on acid anhydrides; GO:0016818 hydrolase activity, acting on a…	PF00091; PF12327	Tubulin/FtsZ family, GTPase domain; FtsZ family, C-terminal domain	D	COG0206	Cell division GTPase
AID39626.1	38	K	1.99	0.021712	Up	hypothetical protein SAXN108_1185 [Staphylococcus aureus]	--	1	9.24101e-78	233.7	2	GDGLSDYPK(1)NAFNMAR	-1.5055	1.088	1.229	1.448	0.435	0.676	0.781	Unknown	K05810	yfiH; polyphenol oxidase [EC:1.10.3.-]		GO:0008152 metabolic process; GO:0055114 oxidation-reduction process;	GO:0005618 cell wall; GO:0005623 cell; GO:0030312 external encapsulating structure; GO:0071944 cell periphery;	GO:0003824 catalytic activity; GO:0005488 binding; GO:0005507 copper ion binding; GO:0005515 protein binding; GO:0016491 oxidoreductase activity; GO:0016679 oxidoreductase activity, acting on diphenols and related substances as donors; GO:0016682 oxidoreductase activity, acting on diphenols and related substances as donors, oxygen as acceptor; GO:0042802 identical protein binding; GO:0042803 prot…			S	COG1496	Uncharacterized conserved protein
AID39627.1	26	K	0.665	0.0462936	Down	hypothetical protein SAXN108_1186 [Staphylococcus aureus]	--	1	3.95044e-14	132.9	2	NNFSTK(1)PNVIAVTK	-2.1167	0.836	0.92	0.715	1.18	1.524	1.013	Unknown	K06997	yggS, PROSC; PLP dependent protein			GO:0005622 intracellular; GO:0005623 cell;	GO:0005488 binding; GO:0008144 drug binding; GO:0019842 vitamin binding; GO:0030170 pyridoxal phosphate binding; GO:0036094 small molecule binding; GO:0043167 ion binding; GO:0043168 anion binding; GO:0048037 cofactor binding; GO:0050662 coenzyme binding; GO:0070279 vitamin B6 binding; GO:0097159 organic cyclic compound binding; GO:1901363 heterocyclic compound binding;	PF01168	Alanine racemase, N-terminal domain	S	COG0325	Predicted enzyme with a TIM-barrel fold
AID39628.1	42	K	4.996	0.000172151	Up	hypothetical protein SAXN108_1187 [Staphylococcus aureus]	--	1	7.98083e-96	268.98	2	EQSQQTTK(1)QNAIK	-6.0248	1.355	1.402	1.26	0.288	0.248		Unknown	K09772	sepF; cell division inhibitor SepF		GO:0000910 cytokinesis; GO:0007049 cell cycle; GO:0009987 cellular process; GO:0016043 cellular component organization; GO:0022402 cell cycle process; GO:0022607 cellular component assembly; GO:0032506 cytokinetic process; GO:0044085 cellular component biogenesis; GO:0051301 cell division; GO:0071840 cellular component organization or biogenesis; GO:0090529 cell septum assembly;	GO:0005623 cell; GO:0005886 plasma membrane; GO:0016020 membrane; GO:0071944 cell periphery;	GO:0005488 binding; GO:0005515 protein binding; GO:0042802 identical protein binding;			D	COG1799	Uncharacterized protein conserved in bacteria
AID39631.1	82	K	0.656	0.0118124	Down	hypothetical protein SAXN108_1190 [Staphylococcus aureus]	--	1	4.19383e-14	131.54	2	AGEETK(1)QAAEK	-6.0962	0.868	0.728		1.144	1.272	1.234	Unknown	K04074	divIVA; cell division initiation protein							D	COG3599	Cell division initiation protein
AID39631.1	122	K	0.66	0.0170291	Down	hypothetical protein SAXN108_1190 [Staphylococcus aureus]	--	1	2.01719e-26	178.95	2	LAFQTEDMK(1)R	-4.7463	0.85	0.826	0.76	1.231	1.024	1.437	Unknown	K04074	divIVA; cell division initiation protein							D	COG3599	Cell division initiation protein
AID39631.1	9	K	1.924	0.00113688	Up	hypothetical protein SAXN108_1190 [Staphylococcus aureus]	--	1	1.48651e-36	222.07	2	PFTPNEIK(1)NK	-6.173	1.392	1.355	1.139	0.623	0.732	0.665	Unknown	K04074	divIVA; cell division initiation protein							D	COG3599	Cell division initiation protein
AID39632.1	372	K	0.576	0.0345375	Down	Isoleucyl-tRNA synthetase [Staphylococcus aureus]	--	1	4.24872e-16	163.59	2	ANK(1)AVTDLLTEK	-7.9253	0.873	0.846	0.603	1.364		1.325	Unknown	K01870	IARS, ileS; isoleucyl-tRNA synthetase [EC:6.1.1.5]	map00970 Aminoacyl-tRNA biosynthesis	GO:0006082 organic acid metabolic process; GO:0006139 nucleobase-containing compound metabolic process; GO:0006399 tRNA metabolic process; GO:0006412 translation; GO:0006418 tRNA aminoacylation for protein translation; GO:0006428 isoleucyl-tRNA aminoacylation; GO:0006518 peptide metabolic process; GO:0006520 cellular amino acid metabolic process; GO:0006725 cellular aromatic compound metabolic pr…	GO:0005622 intracellular; GO:0005623 cell; GO:0005737 cytoplasm; GO:0005829 cytosol;	GO:0003824 catalytic activity; GO:0004812 aminoacyl-tRNA ligase activity; GO:0004822 isoleucine-tRNA ligase activity; GO:0005488 binding; GO:0008270 zinc ion binding; GO:0016874 ligase activity; GO:0016875 ligase activity, forming carbon-oxygen bonds; GO:0043167 ion binding; GO:0043169 cation binding; GO:0046872 metal ion binding; GO:0046914 transition metal ion binding; GO:0140098 catalytic acti…	PF08264; PF06827	Anticodon-binding domain of tRNA; Zinc finger found in FPG and IleRS	J	COG0060	Isoleucyl-tRNA synthetase
AID39632.1	11	K	1.772	0.0393231	Up	Isoleucyl-tRNA synthetase [Staphylococcus aureus]	--	1	3.33733e-43	181.87	2	ETLLMPK(1)TDFPMR	-4.2172	1.576	0.989	1.159	0.561	0.662	0.878	Unknown	K01870	IARS, ileS; isoleucyl-tRNA synthetase [EC:6.1.1.5]	map00970 Aminoacyl-tRNA biosynthesis	GO:0006082 organic acid metabolic process; GO:0006139 nucleobase-containing compound metabolic process; GO:0006399 tRNA metabolic process; GO:0006412 translation; GO:0006418 tRNA aminoacylation for protein translation; GO:0006428 isoleucyl-tRNA aminoacylation; GO:0006518 peptide metabolic process; GO:0006520 cellular amino acid metabolic process; GO:0006725 cellular aromatic compound metabolic pr…	GO:0005622 intracellular; GO:0005623 cell; GO:0005737 cytoplasm; GO:0005829 cytosol;	GO:0003824 catalytic activity; GO:0004812 aminoacyl-tRNA ligase activity; GO:0004822 isoleucine-tRNA ligase activity; GO:0005488 binding; GO:0008270 zinc ion binding; GO:0016874 ligase activity; GO:0016875 ligase activity, forming carbon-oxygen bonds; GO:0043167 ion binding; GO:0043169 cation binding; GO:0046872 metal ion binding; GO:0046914 transition metal ion binding; GO:0140098 catalytic acti…	PF08264; PF06827	Anticodon-binding domain of tRNA; Zinc finger found in FPG and IleRS	J	COG0060	Isoleucyl-tRNA synthetase
AID39632.1	594	K	5.495	0.0016232	Up	Isoleucyl-tRNA synthetase [Staphylococcus aureus]	--	1	3.66117e-19	121.69	3	FLLSHGFVMDGEGK(1)K	-6.5982	1.623	1.113	1.41	0.231	0.272		Unknown	K01870	IARS, ileS; isoleucyl-tRNA synthetase [EC:6.1.1.5]	map00970 Aminoacyl-tRNA biosynthesis	GO:0006082 organic acid metabolic process; GO:0006139 nucleobase-containing compound metabolic process; GO:0006399 tRNA metabolic process; GO:0006412 translation; GO:0006418 tRNA aminoacylation for protein translation; GO:0006428 isoleucyl-tRNA aminoacylation; GO:0006518 peptide metabolic process; GO:0006520 cellular amino acid metabolic process; GO:0006725 cellular aromatic compound metabolic pr…	GO:0005622 intracellular; GO:0005623 cell; GO:0005737 cytoplasm; GO:0005829 cytosol;	GO:0003824 catalytic activity; GO:0004812 aminoacyl-tRNA ligase activity; GO:0004822 isoleucine-tRNA ligase activity; GO:0005488 binding; GO:0008270 zinc ion binding; GO:0016874 ligase activity; GO:0016875 ligase activity, forming carbon-oxygen bonds; GO:0043167 ion binding; GO:0043169 cation binding; GO:0046872 metal ion binding; GO:0046914 transition metal ion binding; GO:0140098 catalytic acti…	PF08264; PF06827	Anticodon-binding domain of tRNA; Zinc finger found in FPG and IleRS	J	COG0060	Isoleucyl-tRNA synthetase
AID39632.1	74	K	0.633	0.0238885	Down	Isoleucyl-tRNA synthetase [Staphylococcus aureus]	--	1	0.00545721	58.916	2	ILK(1)DFIVR	-7.5984		0.703	0.824	1.052	1.33	1.237	Unknown	K01870	IARS, ileS; isoleucyl-tRNA synthetase [EC:6.1.1.5]	map00970 Aminoacyl-tRNA biosynthesis	GO:0006082 organic acid metabolic process; GO:0006139 nucleobase-containing compound metabolic process; GO:0006399 tRNA metabolic process; GO:0006412 translation; GO:0006418 tRNA aminoacylation for protein translation; GO:0006428 isoleucyl-tRNA aminoacylation; GO:0006518 peptide metabolic process; GO:0006520 cellular amino acid metabolic process; GO:0006725 cellular aromatic compound metabolic pr…	GO:0005622 intracellular; GO:0005623 cell; GO:0005737 cytoplasm; GO:0005829 cytosol;	GO:0003824 catalytic activity; GO:0004812 aminoacyl-tRNA ligase activity; GO:0004822 isoleucine-tRNA ligase activity; GO:0005488 binding; GO:0008270 zinc ion binding; GO:0016874 ligase activity; GO:0016875 ligase activity, forming carbon-oxygen bonds; GO:0043167 ion binding; GO:0043169 cation binding; GO:0046872 metal ion binding; GO:0046914 transition metal ion binding; GO:0140098 catalytic acti…	PF08264; PF06827	Anticodon-binding domain of tRNA; Zinc finger found in FPG and IleRS	J	COG0060	Isoleucyl-tRNA synthetase
AID39632.1	639	K	0.643	0.0317355	Down	Isoleucyl-tRNA synthetase [Staphylococcus aureus]	--	1	1.99987e-59	191.95	2	ISDEILK(1)QTSDVYR	-3.4465	0.901	0.891	0.614	1.106	1.358	1.278	Unknown	K01870	IARS, ileS; isoleucyl-tRNA synthetase [EC:6.1.1.5]	map00970 Aminoacyl-tRNA biosynthesis	GO:0006082 organic acid metabolic process; GO:0006139 nucleobase-containing compound metabolic process; GO:0006399 tRNA metabolic process; GO:0006412 translation; GO:0006418 tRNA aminoacylation for protein translation; GO:0006428 isoleucyl-tRNA aminoacylation; GO:0006518 peptide metabolic process; GO:0006520 cellular amino acid metabolic process; GO:0006725 cellular aromatic compound metabolic pr…	GO:0005622 intracellular; GO:0005623 cell; GO:0005737 cytoplasm; GO:0005829 cytosol;	GO:0003824 catalytic activity; GO:0004812 aminoacyl-tRNA ligase activity; GO:0004822 isoleucine-tRNA ligase activity; GO:0005488 binding; GO:0008270 zinc ion binding; GO:0016874 ligase activity; GO:0016875 ligase activity, forming carbon-oxygen bonds; GO:0043167 ion binding; GO:0043169 cation binding; GO:0046872 metal ion binding; GO:0046914 transition metal ion binding; GO:0140098 catalytic acti…	PF08264; PF06827	Anticodon-binding domain of tRNA; Zinc finger found in FPG and IleRS	J	COG0060	Isoleucyl-tRNA synthetase
AID39632.1	598	K	3.229	0.00140815	Up	Isoleucyl-tRNA synthetase [Staphylococcus aureus]	--	1	6.11626e-92	259.72	2	MSK(1)SLGNVIVPDQVVK	-4.0506	1.624	1.379	1.346	0.337	0.474	0.536	Unknown	K01870	IARS, ileS; isoleucyl-tRNA synthetase [EC:6.1.1.5]	map00970 Aminoacyl-tRNA biosynthesis	GO:0006082 organic acid metabolic process; GO:0006139 nucleobase-containing compound metabolic process; GO:0006399 tRNA metabolic process; GO:0006412 translation; GO:0006418 tRNA aminoacylation for protein translation; GO:0006428 isoleucyl-tRNA aminoacylation; GO:0006518 peptide metabolic process; GO:0006520 cellular amino acid metabolic process; GO:0006725 cellular aromatic compound metabolic pr…	GO:0005622 intracellular; GO:0005623 cell; GO:0005737 cytoplasm; GO:0005829 cytosol;	GO:0003824 catalytic activity; GO:0004812 aminoacyl-tRNA ligase activity; GO:0004822 isoleucine-tRNA ligase activity; GO:0005488 binding; GO:0008270 zinc ion binding; GO:0016874 ligase activity; GO:0016875 ligase activity, forming carbon-oxygen bonds; GO:0043167 ion binding; GO:0043169 cation binding; GO:0046872 metal ion binding; GO:0046914 transition metal ion binding; GO:0140098 catalytic acti…	PF08264; PF06827	Anticodon-binding domain of tRNA; Zinc finger found in FPG and IleRS	J	COG0060	Isoleucyl-tRNA synthetase
AID39632.1	611	K	0.344	0.0427607	Down	Isoleucyl-tRNA synthetase [Staphylococcus aureus]	--	1	5.17938e-14	112.95	2	SLGNVIVPDQVVK(1)QK	-2.594	0.678	0.737	0.221	1.66	1.827	1.266	Unknown	K01870	IARS, ileS; isoleucyl-tRNA synthetase [EC:6.1.1.5]	map00970 Aminoacyl-tRNA biosynthesis	GO:0006082 organic acid metabolic process; GO:0006139 nucleobase-containing compound metabolic process; GO:0006399 tRNA metabolic process; GO:0006412 translation; GO:0006418 tRNA aminoacylation for protein translation; GO:0006428 isoleucyl-tRNA aminoacylation; GO:0006518 peptide metabolic process; GO:0006520 cellular amino acid metabolic process; GO:0006725 cellular aromatic compound metabolic pr…	GO:0005622 intracellular; GO:0005623 cell; GO:0005737 cytoplasm; GO:0005829 cytosol;	GO:0003824 catalytic activity; GO:0004812 aminoacyl-tRNA ligase activity; GO:0004822 isoleucine-tRNA ligase activity; GO:0005488 binding; GO:0008270 zinc ion binding; GO:0016874 ligase activity; GO:0016875 ligase activity, forming carbon-oxygen bonds; GO:0043167 ion binding; GO:0043169 cation binding; GO:0046872 metal ion binding; GO:0046914 transition metal ion binding; GO:0140098 catalytic acti…	PF08264; PF06827	Anticodon-binding domain of tRNA; Zinc finger found in FPG and IleRS	J	COG0060	Isoleucyl-tRNA synthetase
AID39632.1	613	K	0.651	0.0184067	Down	Isoleucyl-tRNA synthetase [Staphylococcus aureus]	--	1	1.54835e-06	163.2	2	QK(1)GADIAR	-7.7143	0.863	0.896	0.663	1.105	1.366	1.249	Unknown	K01870	IARS, ileS; isoleucyl-tRNA synthetase [EC:6.1.1.5]	map00970 Aminoacyl-tRNA biosynthesis	GO:0006082 organic acid metabolic process; GO:0006139 nucleobase-containing compound metabolic process; GO:0006399 tRNA metabolic process; GO:0006412 translation; GO:0006418 tRNA aminoacylation for protein translation; GO:0006428 isoleucyl-tRNA aminoacylation; GO:0006518 peptide metabolic process; GO:0006520 cellular amino acid metabolic process; GO:0006725 cellular aromatic compound metabolic pr…	GO:0005622 intracellular; GO:0005623 cell; GO:0005737 cytoplasm; GO:0005829 cytosol;	GO:0003824 catalytic activity; GO:0004812 aminoacyl-tRNA ligase activity; GO:0004822 isoleucine-tRNA ligase activity; GO:0005488 binding; GO:0008270 zinc ion binding; GO:0016874 ligase activity; GO:0016875 ligase activity, forming carbon-oxygen bonds; GO:0043167 ion binding; GO:0043169 cation binding; GO:0046872 metal ion binding; GO:0046914 transition metal ion binding; GO:0140098 catalytic acti…	PF08264; PF06827	Anticodon-binding domain of tRNA; Zinc finger found in FPG and IleRS	J	COG0060	Isoleucyl-tRNA synthetase
AID39639.1	232	K	1.774	0.00426002	Up	Aspartate carbamoyltransferase [Staphylococcus aureus]	--	1	2.97994e-44	190.87	3	FAADDYHQK(1)HGLNEVR	-5.7979	1.215	1.225	1.294	0.585	0.82	0.7	Cytoplasmic	K00609	pyrB, PYR2; aspartate carbamoyltransferase catalytic subunit [EC:2.1.3.2]	map00240 Pyrimidine metabolism; map00250 Alanine, aspartate and glutamate metabolism; map01100 Metabolic pathways	GO:0006139 nucleobase-containing compound metabolic process; GO:0006220 pyrimidine nucleotide metabolic process; GO:0006221 pyrimidine nucleotide biosynthetic process; GO:0006725 cellular aromatic compound metabolic process; GO:0006753 nucleoside phosphate metabolic process; GO:0006793 phosphorus metabolic process; GO:0006796 phosphate-containing compound metabolic process; GO:0006807 nitrogen co…	GO:0005618 cell wall; GO:0005622 intracellular; GO:0005623 cell; GO:0005737 cytoplasm; GO:0005829 cytosol; GO:0005886 plasma membrane; GO:0016020 membrane; GO:0030312 external encapsulating structure; GO:0071944 cell periphery;	GO:0003824 catalytic activity; GO:0004070 aspartate carbamoyltransferase activity; GO:0016740 transferase activity; GO:0016741 transferase activity, transferring one-carbon groups; GO:0016743 carboxyl- or carbamoyltransferase activity;	PF02729; PF00185	Aspartate/ornithine carbamoyltransferase, carbamoyl-P binding domain; Aspartate/ornithine carbamoyltransferase, Asp/Orn binding domain	F	COG0540	Aspartate carbamoyltransferase, catalytic chain
AID39640.1	78	K	0.581	0.00689393	Down	Dihydroorotase [Staphylococcus aureus]	--	1	5.2817e-31	168.69	2	ETIETGTK(1)AAAR	-7.4591	0.805	0.694		1.278	1.401	1.193	Cytoplasmic	K01465	URA4, pyrC; dihydroorotase [EC:3.5.2.3]	map00240 Pyrimidine metabolism; map01100 Metabolic pathways	GO:0006139 nucleobase-containing compound metabolic process; GO:0006144 purine nucleobase metabolic process; GO:0006145 purine nucleobase catabolic process; GO:0006220 pyrimidine nucleotide metabolic process; GO:0006221 pyrimidine nucleotide biosynthetic process; GO:0006725 cellular aromatic compound metabolic process; GO:0006753 nucleoside phosphate metabolic process; GO:0006793 phosphorus metab…	GO:0005622 intracellular; GO:0005623 cell; GO:0005737 cytoplasm;	GO:0003824 catalytic activity; GO:0004038 allantoinase activity; GO:0004151 dihydroorotase activity; GO:0016787 hydrolase activity; GO:0016810 hydrolase activity, acting on carbon-nitrogen (but not peptide) bonds; GO:0016812 hydrolase activity, acting on carbon-nitrogen (but not peptide) bonds, in cyclic amides;	PF01979	Amidohydrolase family	F	COG0044	Dihydroorotase and related cyclic amidohydrolases
AID39642.1	652	K	0.506	0.0207114	Down	Carbamoyl-phosphate synthase large chain [Staphylococcus aureus]	--	1	7.45368e-08	124.06	3	HGVK(1)ILGTSLENLNR	-9.7844	0.827	0.74	0.585		1.565	1.27	Cytoplasmic	K01955	carB, CPA2; carbamoyl-phosphate synthase large subunit [EC:6.3.5.5]	map00240 Pyrimidine metabolism; map00250 Alanine, aspartate and glutamate metabolism; map01100 Metabolic pathways	GO:0000050 urea cycle; GO:0006082 organic acid metabolic process; GO:0006520 cellular amino acid metabolic process; GO:0006525 arginine metabolic process; GO:0006526 arginine biosynthetic process; GO:0006807 nitrogen compound metabolic process; GO:0008152 metabolic process; GO:0008652 cellular amino acid biosynthetic process; GO:0009058 biosynthetic process; GO:0009064 glutamine family amino acid…	GO:0005622 intracellular; GO:0005623 cell; GO:0005737 cytoplasm;	GO:0003824 catalytic activity; GO:0004087 carbamoyl-phosphate synthase (ammonia) activity; GO:0004088 carbamoyl-phosphate synthase (glutamine-hydrolyzing) activity; GO:0016874 ligase activity; GO:0016879 ligase activity, forming carbon-nitrogen bonds; GO:0016884 carbon-nitrogen ligase activity, with glutamine as amido-N-donor;	PF02786; PF02787; PF02142	Carbamoyl-phosphate synthase L chain, ATP binding domain; Carbamoyl-phosphate synthetase large chain, oligomerisation domain; MGS-like domain	F	COG0458	Carbamoylphosphate synthase large subunit (split gene in MJ)
AID39643.1	224	K	0.651	0.0177052	Down	Orotidine 5'-phosphate decarboxylase [Staphylococcus aureus]	--	1	1.78952e-22	153.25	2	SDNPVESYHK(1)IK	-4.4263	0.865	0.857	0.72	1.357	1.361	1.033	Cytoplasmic	K01591	pyrF; orotidine-5'-phosphate decarboxylase [EC:4.1.1.23]	map00240 Pyrimidine metabolism; map01100 Metabolic pathways	GO:0006139 nucleobase-containing compound metabolic process; GO:0006206 pyrimidine nucleobase metabolic process; GO:0006207 'de novo' pyrimidine nucleobase biosynthetic process; GO:0006220 pyrimidine nucleotide metabolic process; GO:0006221 pyrimidine nucleotide biosynthetic process; GO:0006725 cellular aromatic compound metabolic process; GO:0006753 nucleoside phosphate metabolic process; GO:000…	GO:0005622 intracellular; GO:0005623 cell; GO:0005737 cytoplasm; GO:0005829 cytosol;	GO:0003824 catalytic activity; GO:0004590 orotidine-5'-phosphate decarboxylase activity; GO:0005488 binding; GO:0005515 protein binding; GO:0016829 lyase activity; GO:0016830 carbon-carbon lyase activity; GO:0016831 carboxy-lyase activity; GO:0042802 identical protein binding;	PF00215	Orotidine 5'-phosphate decarboxylase / HUMPS family	F	COG0284	Orotidine-5'-phosphate decarboxylase
AID39648.1	307	K	0.626	0.00762934	Down	Fibronectin/fibrinogen-binding protein [Staphylococcus aureus]	--	1	0.0014683	117.62	2	YQNK(1)LAK	-4.3246	0.849	0.822	0.71		1.297	1.237	Cytoplasmic							PF05670	Domain of unknown function (DUF814)	K	COG1293	Predicted RNA-binding protein homologous to eukaryotic snRNP
AID39648.1	319	K	1.736	0.021535	Up	Fibronectin/fibrinogen-binding protein [Staphylococcus aureus]	--	1	3.4861e-10	141.29	2	LIEEYEQSK(1)NK	-5.7731	1.389	1.268		0.661	0.909	0.726	Cytoplasmic							PF05670	Domain of unknown function (DUF814)	K	COG1293	Predicted RNA-binding protein homologous to eukaryotic snRNP
AID39649.1	58	K	8.874	0.0039075	Up	Guanylate kinase [Staphylococcus aureus]	--	1	1.36032e-86	233	2	EGEVDGVDYFFK(1)TR	-2.9099	1.879	1.45	1.596	0.078	0.267	0.21	Cytoplasmic	K00942	E2.7.4.8, gmk; guanylate kinase [EC:2.7.4.8]	map00230 Purine metabolism; map01100 Metabolic pathways	GO:0006139 nucleobase-containing compound metabolic process; GO:0006163 purine nucleotide metabolic process; GO:0006725 cellular aromatic compound metabolic process; GO:0006753 nucleoside phosphate metabolic process; GO:0006793 phosphorus metabolic process; GO:0006796 phosphate-containing compound metabolic process; GO:0006807 nitrogen compound metabolic process; GO:0008152 metabolic process; GO:…	GO:0005622 intracellular; GO:0005623 cell; GO:0005737 cytoplasm; GO:0005829 cytosol;	GO:0003824 catalytic activity; GO:0004385 guanylate kinase activity; GO:0016301 kinase activity; GO:0016740 transferase activity; GO:0016772 transferase activity, transferring phosphorus-containing groups; GO:0016776 phosphotransferase activity, phosphate group as acceptor; GO:0019205 nucleobase-containing compound kinase activity; GO:0050145 nucleoside monophosphate kinase activity;	PF00625	Guanylate kinase	F	COG0194	Guanylate kinase
AID39649.1	146	K	4.433	0.0131774	Up	Guanylate kinase [Staphylococcus aureus]	--	1	7.92582e-28	176.45	2	GTESDEK(1)IQSR	-4.8396	1.533	1.62	0.87		0.344	0.261	Cytoplasmic	K00942	E2.7.4.8, gmk; guanylate kinase [EC:2.7.4.8]	map00230 Purine metabolism; map01100 Metabolic pathways	GO:0006139 nucleobase-containing compound metabolic process; GO:0006163 purine nucleotide metabolic process; GO:0006725 cellular aromatic compound metabolic process; GO:0006753 nucleoside phosphate metabolic process; GO:0006793 phosphorus metabolic process; GO:0006796 phosphate-containing compound metabolic process; GO:0006807 nitrogen compound metabolic process; GO:0008152 metabolic process; GO:…	GO:0005622 intracellular; GO:0005623 cell; GO:0005737 cytoplasm; GO:0005829 cytosol;	GO:0003824 catalytic activity; GO:0004385 guanylate kinase activity; GO:0016301 kinase activity; GO:0016740 transferase activity; GO:0016772 transferase activity, transferring phosphorus-containing groups; GO:0016776 phosphotransferase activity, phosphate group as acceptor; GO:0019205 nucleobase-containing compound kinase activity; GO:0050145 nucleoside monophosphate kinase activity;	PF00625	Guanylate kinase	F	COG0194	Guanylate kinase
AID39652.1	135	K	1.994	0.00180143	Up	primosomal protein n' [Staphylococcus aureus]	--	1	0.000115654	81.335	2	FDK(1)HGYYYYK	-3.5218	1.208	1.132	1.463	0.576	0.69	0.641	Cytoplasmic	K04066	priA; primosomal protein N' (replication factor Y) (superfamily II helicase) [EC:3.6.4.-]	map03440 Homologous recombination	GO:0006139 nucleobase-containing compound metabolic process; GO:0006259 DNA metabolic process; GO:0006260 DNA replication; GO:0006261 DNA-dependent DNA replication; GO:0006268 DNA unwinding involved in DNA replication; GO:0006270 DNA replication initiation; GO:0006281 DNA repair; GO:0006302 double-strand break repair; GO:0006310 DNA recombination; GO:0006725 cellular aromatic compound metabolic p…		GO:0003678 DNA helicase activity; GO:0003824 catalytic activity; GO:0004386 helicase activity; GO:0008094 DNA-dependent ATPase activity; GO:0016462 pyrophosphatase activity; GO:0016787 hydrolase activity; GO:0016817 hydrolase activity, acting on acid anhydrides; GO:0016818 hydrolase activity, acting on acid anhydrides, in phosphorus-containing anhydrides; GO:0016887 ATPase activity; GO:0017111 nu…			L	COG1198	Primosomal protein N' (replication factor Y) - superfamily II helicase
AID39653.1	267	K	0.434	0.0184721	Down	hypothetical protein SAXN108_1212 [Staphylococcus aureus]	--	1	1.65578e-15	180.81	2	NYEDK(1)SNPDPK	-5.3504	0.704	0.601		1.63	1.379		CytoplasmicMembrane
AID39657.1	105	K	0.582	0.0061325	Down	ribosomal RNA small subunit methyltransferase B [Staphylococcus aureus]	--	1	7.8558e-06	54.556	3	VPNHAIINEAVEIAK(1)ER	-6.9891	0.799	0.683	0.828	1.291		1.354	Cytoplasmic	K03500	rsmB, sun; 16S rRNA (cytosine967-C5)-methyltransferase [EC:2.1.1.176]		GO:0000154 rRNA modification; GO:0001510 RNA methylation; GO:0006139 nucleobase-containing compound metabolic process; GO:0006364 rRNA processing; GO:0006396 RNA processing; GO:0006725 cellular aromatic compound metabolic process; GO:0006807 nitrogen compound metabolic process; GO:0008152 metabolic process; GO:0009451 RNA modification; GO:0009987 cellular process; GO:0010467 gene expression; GO:0…	GO:0005618 cell wall; GO:0005622 intracellular; GO:0005623 cell; GO:0005737 cytoplasm; GO:0005829 cytosol; GO:0030312 external encapsulating structure; GO:0071944 cell periphery;	GO:0003824 catalytic activity; GO:0008168 methyltransferase activity; GO:0008169 C-methyltransferase activity; GO:0008173 RNA methyltransferase activity; GO:0008649 rRNA methyltransferase activity; GO:0008757 S-adenosylmethionine-dependent methyltransferase activity; GO:0009383 rRNA (cytosine-C5-)-methyltransferase activity; GO:0016434 rRNA (cytosine) methyltransferase activity; GO:0016740 transf…	PF01029	NusB family	J	COG0781	Transcription termination factor
AID39658.1	11	K	3.205	0.000237806	Up	Ribosomal RNA large subunit methyltransferase N [Staphylococcus aureus]	--	1	6.1927e-05	112.8	2	NK(1)FLPNFDK	-9.7555	1.65	1.502	1.264	0.428	0.506	0.444	CytoplasmicMembrane	K06941	rlmN; 23S rRNA (adenine2503-C2)-methyltransferase [EC:2.1.1.192]		GO:0000154 rRNA modification; GO:0001510 RNA methylation; GO:0006139 nucleobase-containing compound metabolic process; GO:0006364 rRNA processing; GO:0006396 RNA processing; GO:0006399 tRNA metabolic process; GO:0006400 tRNA modification; GO:0006725 cellular aromatic compound metabolic process; GO:0006807 nitrogen compound metabolic process; GO:0008033 tRNA processing; GO:0008152 metabolic proces…		GO:0003824 catalytic activity; GO:0008168 methyltransferase activity; GO:0008173 RNA methyltransferase activity; GO:0008175 tRNA methyltransferase activity; GO:0008649 rRNA methyltransferase activity; GO:0008757 S-adenosylmethionine-dependent methyltransferase activity; GO:0016740 transferase activity; GO:0016741 transferase activity, transferring one-carbon groups; GO:0140098 catalytic activity,…			J	COG0820	Predicted Fe-S-cluster redox enzyme
AID39660.1	50	K	0.527	0.027524	Down	putative protein phosphatase [Staphylococcus aureus]	--	1	6.68772e-59	210.4	2	AGEVASK(1)FVTDELK	-5.7002	0.895	0.476	0.781	1.371	1.476	1.238	Cytoplasmic	K20074	prpC, phpP; PPM family protein phosphatase [EC:3.1.3.16]							T	COG0631	Serine/threonine protein phosphatase
AID39660.1	57	K	0.664	0.00176939	Down	putative protein phosphatase [Staphylococcus aureus]	--	1	4.59574e-19	154.28	2	FVTDELK(1)SR	-6.4067	0.841	0.782		1.241	1.255	1.172	Cytoplasmic	K20074	prpC, phpP; PPM family protein phosphatase [EC:3.1.3.16]							T	COG0631	Serine/threonine protein phosphatase
AID39661.1	258	K	0.616	0.0351573	Down	serine/threonine-protein kinase [Staphylococcus aureus]	--	1	7.37134e-12	154.28	2	YK(1)TIQEMK	-6.9959	0.843	0.67	0.821	1.349	0.958	1.48	CytoplasmicMembrane	K12132	prkC, stkP; eukaryotic-like serine/threonine-protein kinase [EC:2.7.11.1]		GO:0002237 response to molecule of bacterial origin; GO:0006464 cellular protein modification process; GO:0006468 protein phosphorylation; GO:0006793 phosphorus metabolic process; GO:0006796 phosphate-containing compound metabolic process; GO:0006807 nitrogen compound metabolic process; GO:0007154 cell communication; GO:0007165 signal transduction; GO:0008152 metabolic process; GO:0009605 respons…	GO:0005623 cell; GO:0005886 plasma membrane; GO:0016020 membrane; GO:0071944 cell periphery;	GO:0003824 catalytic activity; GO:0004672 protein kinase activity; GO:0004674 protein serine/threonine kinase activity; GO:0005488 binding; GO:0005539 glycosaminoglycan binding; GO:0016301 kinase activity; GO:0016740 transferase activity; GO:0016772 transferase activity, transferring phosphorus-containing groups; GO:0016773 phosphotransferase activity, alcohol group as acceptor; GO:0042834 peptid…	PF00069; PF03793	Protein kinase domain; PASTA domain	KLT	COG2815	Uncharacterized protein conserved in bacteria
AID39664.1	24	K	0.66	0.0072508	Down	Thiamin pyrophosphokinase [Staphylococcus aureus]	--	1	9.61822e-29	212.27	2	SNEGK(1)WGGVDR	-5.2924	0.753	0.737	0.942	1.184	1.298	1.203	Cytoplasmic	K00949	thiN, TPK1, THI80; thiamine pyrophosphokinase [EC:2.7.6.2]	map00730 Thiamine metabolism; map01100 Metabolic pathways				PF04263; PF04265	Thiamin pyrophosphokinase, catalytic domain; Thiamin pyrophosphokinase, vitamin B1 binding domain	H	COG1564	Thiamine pyrophosphokinase
AID39664.1	139	K	0.602	0.022335	Down	Thiamin pyrophosphokinase [Staphylococcus aureus]	--	1	5.65085e-06	77.157	2	IELLPK(1)GQHTVEK	-3.6813	0.658	1	0.637	1.317	1.243	1.255	Cytoplasmic	K00949	thiN, TPK1, THI80; thiamine pyrophosphokinase [EC:2.7.6.2]	map00730 Thiamine metabolism; map01100 Metabolic pathways				PF04263; PF04265	Thiamin pyrophosphokinase, catalytic domain; Thiamin pyrophosphokinase, vitamin B1 binding domain	H	COG1564	Thiamine pyrophosphokinase
AID39667.1	457	K	14.24	4.4093e-06	Up	Dihydroxyacetone kinase family protein [Staphylococcus aureus]	--	1	1.27324e-08	152.17	2	DTK(1)IDGVEIK	-6.7514	1.754	1.794	1.436	0.123	0.117	0.11	Unknown	K07030	K07030; uncharacterized protein					PF13684	Dihydroxyacetone kinase family	S	COG1461	Predicted kinase related to dihydroxyacetone kinase
AID39667.1	464	K	4.853	6.97487e-05	Up	Dihydroxyacetone kinase family protein [Staphylococcus aureus]	--	1	9.83173e-05	118.06	2	IDGVEIK(1)K	-7.2139	1.655	1.611	1.281	0.32	0.331	0.286	Unknown	K07030	K07030; uncharacterized protein					PF13684	Dihydroxyacetone kinase family	S	COG1461	Predicted kinase related to dihydroxyacetone kinase
AID39667.1	73	K	0.592	0.00576277	Down	Dihydroxyacetone kinase family protein [Staphylococcus aureus]	--	1	3.42905e-21	183.13	2	TFSK(1)GLLMGAR	-8.2917	0.881	0.688	0.741	1.392	1.139	1.374	Unknown	K07030	K07030; uncharacterized protein					PF13684	Dihydroxyacetone kinase family	S	COG1461	Predicted kinase related to dihydroxyacetone kinase
AID39669.1	178	K	0.665	0.000702505	Down	Transcription factor fapR [Staphylococcus aureus]	--	1	0.000149804	109.88	2	GNFK(1)MFYDK	-7.2162	0.861	0.826	0.771	1.248	1.282	1.164	Cytoplasmic				GO:0000096 sulfur amino acid metabolic process; GO:0000097 sulfur amino acid biosynthetic process; GO:0006082 organic acid metabolic process; GO:0006520 cellular amino acid metabolic process; GO:0006555 methionine metabolic process; GO:0006790 sulfur compound metabolic process; GO:0006807 nitrogen compound metabolic process; GO:0008152 metabolic process; GO:0008652 cellular amino acid biosyntheti…		GO:0003824 catalytic activity; GO:0016853 isomerase activity; GO:0016860 intramolecular oxidoreductase activity; GO:0016861 intramolecular oxidoreductase activity, interconverting aldoses and ketoses; GO:0046523 S-methyl-5-thioribose-1-phosphate isomerase activity;	PF03061	Thioesterase superfamily	K	COG2050	Uncharacterized protein, possibly involved in aromatic compounds catabolism
AID39670.1	58	K	0.643	0.0102735	Down	putative fatty acid synthesis protein [Staphylococcus aureus]	--	1	1.54125e-06	112.73	3	HCSEK(1)IEMEDEPVR	-5.6301	0.923	0.685	0.778	1.207	1.155	1.347	Cytoplasmic	K03621	plsX; phosphate acyltransferase [EC:2.3.1.274]	map00561 Glycerolipid metabolism; map01100 Metabolic pathways; map01110 Biosynthesis of secondary metabolites		GO:0005622 intracellular; GO:0005623 cell; GO:0005737 cytoplasm;				I	COG0416	Fatty acid/phospholipid biosynthesis enzyme
AID39670.1	237	K	5.054	0.000263223	Up	putative fatty acid synthesis protein [Staphylococcus aureus]	--	1	1.67707e-28	211.84	2	NLEGTAK(1)SIGK	-7.773	1.579	1.806	1.386	0.282	0.387	0.275	Cytoplasmic	K03621	plsX; phosphate acyltransferase [EC:2.3.1.274]	map00561 Glycerolipid metabolism; map01100 Metabolic pathways; map01110 Biosynthesis of secondary metabolites		GO:0005622 intracellular; GO:0005623 cell; GO:0005737 cytoplasm;				I	COG0416	Fatty acid/phospholipid biosynthesis enzyme
AID39671.1	145	K	0.626	0.0180219	Down	Malonyl CoA-acyl carrier protein transacylase [Staphylococcus aureus]	--	1	1.11177e-10	85.813	2	VDEICK(1)SLSSDDK	-4.1327	0.921	0.84	0.613	1.314	1.225	1.256	Cytoplasmic	K00645	fabD, MCAT, MCT1; [acyl-carrier-protein] S-malonyltransferase [EC:2.3.1.39]	map00061 Fatty acid biosynthesis; map00333 Prodigiosin biosynthesis; map01100 Metabolic pathways; map01130 Biosynthesis of antibiotics; map01212 Fatty acid metabolism				PF00698	Acyl transferase domain	I	COG0331	(acyl-carrier-protein) S-malonyltransferase
AID39671.1	284	K	0.596	0.0129171	Down	Malonyl CoA-acyl carrier protein transacylase [Staphylococcus aureus]	--	1	8.2656e-05	129.56	2	VLSGLIK(1)K(1)INR	-6.6187	0.73	0.941	0.632	1.391	1.199	1.277	Cytoplasmic	K00645	fabD, MCAT, MCT1; [acyl-carrier-protein] S-malonyltransferase [EC:2.3.1.39]	map00061 Fatty acid biosynthesis; map00333 Prodigiosin biosynthesis; map01100 Metabolic pathways; map01130 Biosynthesis of antibiotics; map01212 Fatty acid metabolism				PF00698	Acyl transferase domain	I	COG0331	(acyl-carrier-protein) S-malonyltransferase
AID39675.1	404	K	5.462	0.000306251	Up	Chromosome partition protein smc [Staphylococcus aureus]	--	1	2.10097e-16	166.65	2	FLK(1)HTIEENEAK	-4.3501	1.463	1.633	1.525	0.22	0.266	0.36	Cytoplasmic	K03529	smc; chromosome segregation protein					PF02463	RecF/RecN/SMC N terminal domain	D	COG1196	Chromosome segregation ATPases
AID39675.1	274	K	0.603	0.00345176	Down	Chromosome partition protein smc [Staphylococcus aureus]	--	1	4.1482e-07	126.29	2	LSQQIQQYK(1)GK	-5.0333	0.699	0.841	0.788	1.386	1.137	1.337	Cytoplasmic	K03529	smc; chromosome segregation protein					PF02463	RecF/RecN/SMC N terminal domain	D	COG1196	Chromosome segregation ATPases
AID39676.1	481	K	1.678	0.00242312	Up	Chromosome partition protein smc [Staphylococcus aureus]	--	1	1.97121e-38	176.58	2	AK(1)SEYTSDESIDALR	-2.1068	1.335	1.209	1.116	0.685	0.81	0.686	Cytoplasmic	K03529	smc; chromosome segregation protein					PF06470; PF02463	SMC proteins Flexible Hinge Domain; RecF/RecN/SMC N terminal domain	D	COG1196	Chromosome segregation ATPases
AID39676.1	331	K	4.377	0.000257849	Up	Chromosome partition protein smc [Staphylococcus aureus]	--	1	1.19954e-54	220.81	2	ESVTK(1)TQQTLHQK	-7.2241	1.302	1.463	1.26	0.289	0.324		Cytoplasmic	K03529	smc; chromosome segregation protein					PF06470; PF02463	SMC proteins Flexible Hinge Domain; RecF/RecN/SMC N terminal domain	D	COG1196	Chromosome segregation ATPases
AID39677.1	21	K	15.902	2.90108e-06	Up	putative cell division protein [Staphylococcus aureus]	--	1	5.39583e-142	290.87	2	ENEEVK(1)SLTEEQGQDK	-2.6801	1.768	1.905	1.543	0.114	0.101	0.113	CytoplasmicMembrane	K03110	ftsY; fused signal recognition particle receptor	map02024 Quorum sensing; map03060 Protein export; map03070 Bacterial secretion system				PF02881; PF00448	SRP54-type protein, helical bundle domain; SRP54-type protein, GTPase domain	U	COG0552	Signal recognition particle GTPase
AID39677.1	283	K	10.102	3.24046e-05	Up	putative cell division protein [Staphylococcus aureus]	--	1	1.58845e-112	285.5	2	LQNK(1)TNLMQELEK	-2.7283	1.742	1.535	1.784	0.141	0.16	0.2	CytoplasmicMembrane	K03110	ftsY; fused signal recognition particle receptor	map02024 Quorum sensing; map03060 Protein export; map03070 Bacterial secretion system				PF02881; PF00448	SRP54-type protein, helical bundle domain; SRP54-type protein, GTPase domain	U	COG0552	Signal recognition particle GTPase
AID39685.1	139	K	0.496	0.0106068	Down	GTPase [Staphylococcus aureus]	--	1	0.000565447	91.783	2	STLINK(1)LAK	-8.1125	0.644	0.739			1.361	1.43	Cytoplasmic	K14540	rbgA; ribosome biogenesis GTPase A		GO:0022613 ribonucleoprotein complex biogenesis; GO:0042254 ribosome biogenesis; GO:0044085 cellular component biogenesis; GO:0071840 cellular component organization or biogenesis;		GO:0003824 catalytic activity; GO:0003924 GTPase activity; GO:0016462 pyrophosphatase activity; GO:0016787 hydrolase activity; GO:0016817 hydrolase activity, acting on acid anhydrides; GO:0016818 hydrolase activity, acting on acid anhydrides, in phosphorus-containing anhydrides; GO:0017111 nucleoside-triphosphatase activity;			S	COG1161	Predicted GTPases
AID39685.1	107	K	3.836	0.000364065	Up	GTPase [Staphylococcus aureus]	--	1	0.000272582	119.07	2	ATAEK(1)FER	-5.3119	1.651	1.538	1.207	0.338	0.435	0.373	Cytoplasmic	K14540	rbgA; ribosome biogenesis GTPase A		GO:0022613 ribonucleoprotein complex biogenesis; GO:0042254 ribosome biogenesis; GO:0044085 cellular component biogenesis; GO:0071840 cellular component organization or biogenesis;		GO:0003824 catalytic activity; GO:0003924 GTPase activity; GO:0016462 pyrophosphatase activity; GO:0016787 hydrolase activity; GO:0016817 hydrolase activity, acting on acid anhydrides; GO:0016818 hydrolase activity, acting on acid anhydrides, in phosphorus-containing anhydrides; GO:0017111 nucleoside-triphosphatase activity;			S	COG1161	Predicted GTPases
AID39685.1	22	K	0.504	0.00282923	Down	GTPase [Staphylococcus aureus]	--	1	1.0162e-07	141.93	2	EVSEQLK(1)K	-5.1943	0.806	0.715	0.584	1.435	1.263	1.481	Cytoplasmic	K14540	rbgA; ribosome biogenesis GTPase A		GO:0022613 ribonucleoprotein complex biogenesis; GO:0042254 ribosome biogenesis; GO:0044085 cellular component biogenesis; GO:0071840 cellular component organization or biogenesis;		GO:0003824 catalytic activity; GO:0003924 GTPase activity; GO:0016462 pyrophosphatase activity; GO:0016787 hydrolase activity; GO:0016817 hydrolase activity, acting on acid anhydrides; GO:0016818 hydrolase activity, acting on acid anhydrides, in phosphorus-containing anhydrides; GO:0017111 nucleoside-triphosphatase activity;			S	COG1161	Predicted GTPases
AID39688.1	227	K	0.574	0.000587261	Down	putative CoA synthetase protein [Staphylococcus aureus]	--	1	3.24652e-08	142.04	2	HK(1)DVVELR	-4.4029	0.792	0.806	0.676	1.301	1.327	1.333	Cytoplasmic	K01903	sucC; succinyl-CoA synthetase beta subunit [EC:6.2.1.5]	map00020 Citrate cycle (TCA cycle); map00640 Propanoate metabolism; map00660 C5-Branched dibasic acid metabolism; map00720 Carbon fixation pathways in prokaryotes; map01100 Metabolic pathways; map01110 Biosynthesis of secondary metabolites; map01120 Microbial metabolism in diverse environments; map01130 Biosynthesis of antibiotics; map01200 Carbon metabolism	GO:0006082 organic acid metabolic process; GO:0006091 generation of precursor metabolites and energy; GO:0006099 tricarboxylic acid cycle; GO:0006101 citrate metabolic process; GO:0008152 metabolic process; GO:0009060 aerobic respiration; GO:0009987 cellular process; GO:0015980 energy derivation by oxidation of organic compounds; GO:0016999 antibiotic metabolic process; GO:0017144 drug metabolic …		GO:0003824 catalytic activity; GO:0004774 succinate-CoA ligase activity; GO:0004775 succinate-CoA ligase (ADP-forming) activity; GO:0016874 ligase activity; GO:0016877 ligase activity, forming carbon-sulfur bonds; GO:0016878 acid-thiol ligase activity;	PF08442; PF00549	ATP-grasp domain; CoA-ligase	F	COG0045	Succinyl-CoA synthetase, beta subunit
AID39688.1	358	K	0.52	0.00286199	Down	putative CoA synthetase protein [Staphylococcus aureus]	--	1	4.34893e-14	153.33	2	LEGTNVELGK(1)K	-6.5933	0.763	0.802	0.584	1.421	1.406	1.309	Cytoplasmic	K01903	sucC; succinyl-CoA synthetase beta subunit [EC:6.2.1.5]	map00020 Citrate cycle (TCA cycle); map00640 Propanoate metabolism; map00660 C5-Branched dibasic acid metabolism; map00720 Carbon fixation pathways in prokaryotes; map01100 Metabolic pathways; map01110 Biosynthesis of secondary metabolites; map01120 Microbial metabolism in diverse environments; map01130 Biosynthesis of antibiotics; map01200 Carbon metabolism	GO:0006082 organic acid metabolic process; GO:0006091 generation of precursor metabolites and energy; GO:0006099 tricarboxylic acid cycle; GO:0006101 citrate metabolic process; GO:0008152 metabolic process; GO:0009060 aerobic respiration; GO:0009987 cellular process; GO:0015980 energy derivation by oxidation of organic compounds; GO:0016999 antibiotic metabolic process; GO:0017144 drug metabolic …		GO:0003824 catalytic activity; GO:0004774 succinate-CoA ligase activity; GO:0004775 succinate-CoA ligase (ADP-forming) activity; GO:0016874 ligase activity; GO:0016877 ligase activity, forming carbon-sulfur bonds; GO:0016878 acid-thiol ligase activity;	PF08442; PF00549	ATP-grasp domain; CoA-ligase	F	COG0045	Succinyl-CoA synthetase, beta subunit
AID39693.1	104	K	0.622	7.52271e-05	Down	DNA topoisomerase I [Staphylococcus aureus]	--	1	1.80624e-10	122.51	2	ILELEDSK(1)ENR	-7.6034	0.812	0.8	0.755	1.225	1.279	1.3	Cytoplasmic	K03168	topA; DNA topoisomerase I [EC:5.6.2.1]							L	COG0550	Topoisomerase IA
AID39693.1	311	K	0.402	0.0022229	Down	DNA topoisomerase I [Staphylococcus aureus]	--	1	0.000770045	99.174	2	ISDTAK(1)VEAK	-5.564	0.674	0.68	0.464	1.403	1.622	1.502	Cytoplasmic	K03168	topA; DNA topoisomerase I [EC:5.6.2.1]							L	COG0550	Topoisomerase IA
AID39693.1	471	K	0.618	0.00655149	Down	DNA topoisomerase I [Staphylococcus aureus]	--	1	0.000222512	92.732	2	TLEELK(1)IGR	-7.5524	0.817	0.89	0.654	1.263	1.323	1.233	Cytoplasmic	K03168	topA; DNA topoisomerase I [EC:5.6.2.1]							L	COG0550	Topoisomerase IA
AID39693.1	358	K	0.601	0.0335973	Down	DNA topoisomerase I [Staphylococcus aureus]	--	1	1.444e-05	115.04	2	TPDDMK(1)SFLTK	-7.5741	0.892		0.632	1.343	1.164	1.294	Cytoplasmic	K03168	topA; DNA topoisomerase I [EC:5.6.2.1]							L	COG0550	Topoisomerase IA
AID39693.1	593	K	2.699	0.00898919	Up	DNA topoisomerase I [Staphylococcus aureus]	--	1	0.000203896	65.173	2	YGK(1)FMACSNFPDCR	-1.1681	0.995	1.166	1.515	0.435		0.473	Cytoplasmic	K03168	topA; DNA topoisomerase I [EC:5.6.2.1]							L	COG0550	Topoisomerase IA
AID39694.1	253	K	5.504	0.00741237	Up	methylenetetrahydrofolate--tRNA-(uracil-5-)-methyltransferase TrmFO [Staphylococcus aureus]	--	0.999993	4.98079e-24	117.9	3	TLLFGPMKPVGLEDPK(1)TGK	-7.439	1.56	1.06	1.384	0.172		0.313	Cytoplasmic	K04094	trmFO, gid; methylenetetrahydrofolate--tRNA-(uracil-5-)-methyltransferase [EC:2.1.1.74]		GO:0001510 RNA methylation; GO:0002097 tRNA wobble base modification; GO:0002098 tRNA wobble uridine modification; GO:0006139 nucleobase-containing compound metabolic process; GO:0006396 RNA processing; GO:0006399 tRNA metabolic process; GO:0006400 tRNA modification; GO:0006725 cellular aromatic compound metabolic process; GO:0006807 nitrogen compound metabolic process; GO:0008033 tRNA processing…	GO:0005622 intracellular; GO:0005623 cell; GO:0005737 cytoplasm; GO:0005829 cytosol;	GO:0000166 nucleotide binding; GO:0005488 binding; GO:0036094 small molecule binding; GO:0043167 ion binding; GO:0043168 anion binding; GO:0048037 cofactor binding; GO:0050660 flavin adenine dinucleotide binding; GO:0050662 coenzyme binding; GO:0097159 organic cyclic compound binding; GO:1901265 nucleoside phosphate binding; GO:1901363 heterocyclic compound binding;			J	COG1206	NAD(FAD)-utilizing enzyme possibly involved in translation
AID39694.1	85	K	0.617	0.0433241	Down	methylenetetrahydrofolate--tRNA-(uracil-5-)-methyltransferase TrmFO [Staphylococcus aureus]	--	1	1.4061e-18	126.21	2	LNSIIIEAADK(1)AR	-2.8699	1.006	0.803	0.564	1.199	1.254	1.39	Cytoplasmic	K04094	trmFO, gid; methylenetetrahydrofolate--tRNA-(uracil-5-)-methyltransferase [EC:2.1.1.74]		GO:0001510 RNA methylation; GO:0002097 tRNA wobble base modification; GO:0002098 tRNA wobble uridine modification; GO:0006139 nucleobase-containing compound metabolic process; GO:0006396 RNA processing; GO:0006399 tRNA metabolic process; GO:0006400 tRNA modification; GO:0006725 cellular aromatic compound metabolic process; GO:0006807 nitrogen compound metabolic process; GO:0008033 tRNA processing…	GO:0005622 intracellular; GO:0005623 cell; GO:0005737 cytoplasm; GO:0005829 cytosol;	GO:0000166 nucleotide binding; GO:0005488 binding; GO:0036094 small molecule binding; GO:0043167 ion binding; GO:0043168 anion binding; GO:0048037 cofactor binding; GO:0050660 flavin adenine dinucleotide binding; GO:0050662 coenzyme binding; GO:0097159 organic cyclic compound binding; GO:1901265 nucleoside phosphate binding; GO:1901363 heterocyclic compound binding;			J	COG1206	NAD(FAD)-utilizing enzyme possibly involved in translation
AID39697.1	195	K	0.597	0.0282855	Down	ATP-dependent hsl protease ATP-binding subunit HslU [Staphylococcus aureus]	--	1	0.000242479	118.91	2	QLEEGK(1)LEK	-5.2884	0.912	0.838	0.545	1.237	1.289	1.317	Cytoplasmic	K03667	hslU; ATP-dependent HslUV protease ATP-binding subunit HslU		GO:0006508 proteolysis; GO:0006807 nitrogen compound metabolic process; GO:0006950 response to stress; GO:0008152 metabolic process; GO:0009266 response to temperature stimulus; GO:0009408 response to heat; GO:0009628 response to abiotic stimulus; GO:0009987 cellular process; GO:0016043 cellular component organization; GO:0019538 protein metabolic process; GO:0022607 cellular component assembly; …	GO:0000502 proteasome complex; GO:0005622 intracellular; GO:0005623 cell; GO:0005737 cytoplasm; GO:0005829 cytosol; GO:0009376 HslUV protease complex; GO:0031597 cytosolic proteasome complex; GO:0032991 protein-containing complex; GO:1902494 catalytic complex; GO:1904949 ATPase complex; GO:1905368 peptidase complex; GO:1905369 endopeptidase complex;	GO:0000166 nucleotide binding; GO:0000287 magnesium ion binding; GO:0003824 catalytic activity; GO:0005488 binding; GO:0005515 protein binding; GO:0005524 ATP binding; GO:0008144 drug binding; GO:0008233 peptidase activity; GO:0016462 pyrophosphatase activity; GO:0016787 hydrolase activity; GO:0016817 hydrolase activity, acting on acid anhydrides; GO:0016818 hydrolase activity, acting on acid anh…	PF00004; PF07724; PF10431	ATPase family associated with various cellular activities (AAA); AAA domain (Cdc48 subfamily); C-terminal, D2-small domain, of ClpB protein	O	COG1220	ATP-dependent protease HslVU (ClpYQ), ATPase subunit
AID39698.1	255	K	3.255	0.00481905	Up	GTP-sensing transcriptional pleiotropic repressor codY [Staphylococcus aureus]	--	1	2.07412e-08	134.66	2	FLDELEK(1)SK	-4.7435	1.679	1.64	1.225	0.323	0.618	0.455	Cytoplasmic	K03706	codY; transcriptional pleiotropic repressor		GO:0006355 regulation of transcription, DNA-templated; GO:0009889 regulation of biosynthetic process; GO:0009890 negative regulation of biosynthetic process; GO:0009891 positive regulation of biosynthetic process; GO:0009892 negative regulation of metabolic process; GO:0009893 positive regulation of metabolic process; GO:0010468 regulation of gene expression; GO:0010556 regulation of macromolecul…	GO:0005622 intracellular; GO:0005623 cell; GO:0005737 cytoplasm; GO:0032991 protein-containing complex; GO:0032993 protein-DNA complex;	GO:0000976 transcription regulatory region sequence-specific DNA binding; GO:0001067 regulatory region nucleic acid binding; GO:0001216 DNA-binding transcription activator activity; GO:0001217 DNA-binding transcription repressor activity; GO:0003676 nucleic acid binding; GO:0003677 DNA binding; GO:0003690 double-stranded DNA binding; GO:0003700 DNA-binding transcription factor activity; GO:000548…	PF06018; PF08222	CodY GAF-like domain; CodY helix-turn-helix domain	K	COG4465	Pleiotropic transcriptional repressor
AID39698.1	16	K	5.058	1.17765e-05	Up	GTP-sensing transcriptional pleiotropic repressor codY [Staphylococcus aureus]	--	1	1.53318e-105	253.63	2	ELNTLLQK(1)HK	-4.6288	1.712	1.594	1.646	0.293	0.357	0.329	Cytoplasmic	K03706	codY; transcriptional pleiotropic repressor		GO:0006355 regulation of transcription, DNA-templated; GO:0009889 regulation of biosynthetic process; GO:0009890 negative regulation of biosynthetic process; GO:0009891 positive regulation of biosynthetic process; GO:0009892 negative regulation of metabolic process; GO:0009893 positive regulation of metabolic process; GO:0010468 regulation of gene expression; GO:0010556 regulation of macromolecul…	GO:0005622 intracellular; GO:0005623 cell; GO:0005737 cytoplasm; GO:0032991 protein-containing complex; GO:0032993 protein-DNA complex;	GO:0000976 transcription regulatory region sequence-specific DNA binding; GO:0001067 regulatory region nucleic acid binding; GO:0001216 DNA-binding transcription activator activity; GO:0001217 DNA-binding transcription repressor activity; GO:0003676 nucleic acid binding; GO:0003677 DNA binding; GO:0003690 double-stranded DNA binding; GO:0003700 DNA-binding transcription factor activity; GO:000548…	PF06018; PF08222	CodY GAF-like domain; CodY helix-turn-helix domain	K	COG4465	Pleiotropic transcriptional repressor
AID39698.1	58	K	35.609	1.00425e-05	Up	GTP-sensing transcriptional pleiotropic repressor codY [Staphylococcus aureus]	--	1	2.39155e-117	291.71	2	ILGSSLNELLK(1)SQR	-4.0009	2.105	1.807	1.821	0.043	0.053	0.065	Cytoplasmic	K03706	codY; transcriptional pleiotropic repressor		GO:0006355 regulation of transcription, DNA-templated; GO:0009889 regulation of biosynthetic process; GO:0009890 negative regulation of biosynthetic process; GO:0009891 positive regulation of biosynthetic process; GO:0009892 negative regulation of metabolic process; GO:0009893 positive regulation of metabolic process; GO:0010468 regulation of gene expression; GO:0010556 regulation of macromolecul…	GO:0005622 intracellular; GO:0005623 cell; GO:0005737 cytoplasm; GO:0032991 protein-containing complex; GO:0032993 protein-DNA complex;	GO:0000976 transcription regulatory region sequence-specific DNA binding; GO:0001067 regulatory region nucleic acid binding; GO:0001216 DNA-binding transcription activator activity; GO:0001217 DNA-binding transcription repressor activity; GO:0003676 nucleic acid binding; GO:0003677 DNA binding; GO:0003690 double-stranded DNA binding; GO:0003700 DNA-binding transcription factor activity; GO:000548…	PF06018; PF08222	CodY GAF-like domain; CodY helix-turn-helix domain	K	COG4465	Pleiotropic transcriptional repressor
AID39698.1	238	K	7.858	0.000980382	Up	GTP-sensing transcriptional pleiotropic repressor codY [Staphylococcus aureus]	--	1	0.000122663	99.34	2	SLGMK(1)GTFIK	-2.3657	1.662	1.18	1.708		0.184	0.202	Cytoplasmic	K03706	codY; transcriptional pleiotropic repressor		GO:0006355 regulation of transcription, DNA-templated; GO:0009889 regulation of biosynthetic process; GO:0009890 negative regulation of biosynthetic process; GO:0009891 positive regulation of biosynthetic process; GO:0009892 negative regulation of metabolic process; GO:0009893 positive regulation of metabolic process; GO:0010468 regulation of gene expression; GO:0010556 regulation of macromolecul…	GO:0005622 intracellular; GO:0005623 cell; GO:0005737 cytoplasm; GO:0032991 protein-containing complex; GO:0032993 protein-DNA complex;	GO:0000976 transcription regulatory region sequence-specific DNA binding; GO:0001067 regulatory region nucleic acid binding; GO:0001216 DNA-binding transcription activator activity; GO:0001217 DNA-binding transcription repressor activity; GO:0003676 nucleic acid binding; GO:0003677 DNA binding; GO:0003690 double-stranded DNA binding; GO:0003700 DNA-binding transcription factor activity; GO:000548…	PF06018; PF08222	CodY GAF-like domain; CodY helix-turn-helix domain	K	COG4465	Pleiotropic transcriptional repressor
AID39699.1	246	K	7.909	1.10503e-05	Up	30S ribosomal protein S2 [Staphylococcus aureus]	--	1	1.18409e-14	162.8	2	EK(1)SEETEATEE	-5.5797	1.751	1.67	1.427	0.217	0.209	0.187	Cytoplasmic	K02967	RP-S2, MRPS2, rpsB; small subunit ribosomal protein S2	map03010 Ribosome	GO:0000028 ribosomal small subunit assembly; GO:0006412 translation; GO:0006518 peptide metabolic process; GO:0006807 nitrogen compound metabolic process; GO:0006996 organelle organization; GO:0008152 metabolic process; GO:0009058 biosynthetic process; GO:0009059 macromolecule biosynthetic process; GO:0009987 cellular process; GO:0010467 gene expression; GO:0016043 cellular component organization…	GO:0005618 cell wall; GO:0005622 intracellular; GO:0005623 cell; GO:0005737 cytoplasm; GO:0005829 cytosol; GO:0005840 ribosome; GO:0005886 plasma membrane; GO:0015935 small ribosomal subunit; GO:0016020 membrane; GO:0022626 cytosolic ribosome; GO:0022627 cytosolic small ribosomal subunit; GO:0030312 external encapsulating structure; GO:0032991 protein-containing complex; GO:0043226 organelle; GO:…	GO:0003735 structural constituent of ribosome; GO:0005198 structural molecule activity; GO:0005488 binding; GO:0008270 zinc ion binding; GO:0043167 ion binding; GO:0043169 cation binding; GO:0046872 metal ion binding; GO:0046914 transition metal ion binding;			J	COG0052	Ribosomal protein S2
AID39699.1	138	K	0.564	0.00529024	Down	30S ribosomal protein S2 [Staphylococcus aureus]	--	1	6.48936e-07	146.27	2	EVVELK(1)K	-6.708	0.852	0.789	0.602	1.346	1.296	1.338	Cytoplasmic	K02967	RP-S2, MRPS2, rpsB; small subunit ribosomal protein S2	map03010 Ribosome	GO:0000028 ribosomal small subunit assembly; GO:0006412 translation; GO:0006518 peptide metabolic process; GO:0006807 nitrogen compound metabolic process; GO:0006996 organelle organization; GO:0008152 metabolic process; GO:0009058 biosynthetic process; GO:0009059 macromolecule biosynthetic process; GO:0009987 cellular process; GO:0010467 gene expression; GO:0016043 cellular component organization…	GO:0005618 cell wall; GO:0005622 intracellular; GO:0005623 cell; GO:0005737 cytoplasm; GO:0005829 cytosol; GO:0005840 ribosome; GO:0005886 plasma membrane; GO:0015935 small ribosomal subunit; GO:0016020 membrane; GO:0022626 cytosolic ribosome; GO:0022627 cytosolic small ribosomal subunit; GO:0030312 external encapsulating structure; GO:0032991 protein-containing complex; GO:0043226 organelle; GO:…	GO:0003735 structural constituent of ribosome; GO:0005198 structural molecule activity; GO:0005488 binding; GO:0008270 zinc ion binding; GO:0043167 ion binding; GO:0043169 cation binding; GO:0046872 metal ion binding; GO:0046914 transition metal ion binding;			J	COG0052	Ribosomal protein S2
AID39699.1	74	K	0.657	0.0048273	Down	30S ribosomal protein S2 [Staphylococcus aureus]	--	1	3.34391e-24	153.52	2	K(1)QAQESVK(1)SEAER	-5.2768	0.778		0.825		1.222	1.219	Cytoplasmic	K02967	RP-S2, MRPS2, rpsB; small subunit ribosomal protein S2	map03010 Ribosome	GO:0000028 ribosomal small subunit assembly; GO:0006412 translation; GO:0006518 peptide metabolic process; GO:0006807 nitrogen compound metabolic process; GO:0006996 organelle organization; GO:0008152 metabolic process; GO:0009058 biosynthetic process; GO:0009059 macromolecule biosynthetic process; GO:0009987 cellular process; GO:0010467 gene expression; GO:0016043 cellular component organization…	GO:0005618 cell wall; GO:0005622 intracellular; GO:0005623 cell; GO:0005737 cytoplasm; GO:0005829 cytosol; GO:0005840 ribosome; GO:0005886 plasma membrane; GO:0015935 small ribosomal subunit; GO:0016020 membrane; GO:0022626 cytosolic ribosome; GO:0022627 cytosolic small ribosomal subunit; GO:0030312 external encapsulating structure; GO:0032991 protein-containing complex; GO:0043226 organelle; GO:…	GO:0003735 structural constituent of ribosome; GO:0005198 structural molecule activity; GO:0005488 binding; GO:0008270 zinc ion binding; GO:0043167 ion binding; GO:0043169 cation binding; GO:0046872 metal ion binding; GO:0046914 transition metal ion binding;			J	COG0052	Ribosomal protein S2
AID39700.1	289	K	12.119	8.72556e-05	Up	Translation elongation factor Ts [Staphylococcus aureus]	--	1	8.87711e-130	291.71	3	REENFADEVK(1)GQMK	-6.9522	2.103	1.567	1.505	0.159	0.112	0.156	Cytoplasmic	K02357	tsf, TSFM; elongation factor Ts		GO:0006412 translation; GO:0006414 translational elongation; GO:0006518 peptide metabolic process; GO:0006807 nitrogen compound metabolic process; GO:0008152 metabolic process; GO:0009058 biosynthetic process; GO:0009059 macromolecule biosynthetic process; GO:0009987 cellular process; GO:0010467 gene expression; GO:0019538 protein metabolic process; GO:0034641 cellular nitrogen compound metabolic…	GO:0005622 intracellular; GO:0005623 cell; GO:0005737 cytoplasm; GO:0005829 cytosol; GO:0009986 cell surface;	GO:0003676 nucleic acid binding; GO:0003723 RNA binding; GO:0003746 translation elongation factor activity; GO:0005085 guanyl-nucleotide exchange factor activity; GO:0005488 binding; GO:0005515 protein binding; GO:0008135 translation factor activity, RNA binding; GO:0008270 zinc ion binding; GO:0019899 enzyme binding; GO:0030246 carbohydrate binding; GO:0030247 polysaccharide binding; GO:0043167 …			J	COG0264	Translation elongation factor Ts
AID39700.1	219	K	0.638	0.0469616	Down	Translation elongation factor Ts [Staphylococcus aureus]	--	1	1.23673e-137	293.6	3	QQALNEGK(1)PENIVEK(1)MVEGR	-5.681	0.848	0.982	0.566	1.226	1.324	1.206	Cytoplasmic	K02357	tsf, TSFM; elongation factor Ts		GO:0006412 translation; GO:0006414 translational elongation; GO:0006518 peptide metabolic process; GO:0006807 nitrogen compound metabolic process; GO:0008152 metabolic process; GO:0009058 biosynthetic process; GO:0009059 macromolecule biosynthetic process; GO:0009987 cellular process; GO:0010467 gene expression; GO:0019538 protein metabolic process; GO:0034641 cellular nitrogen compound metabolic…	GO:0005622 intracellular; GO:0005623 cell; GO:0005737 cytoplasm; GO:0005829 cytosol; GO:0009986 cell surface;	GO:0003676 nucleic acid binding; GO:0003723 RNA binding; GO:0003746 translation elongation factor activity; GO:0005085 guanyl-nucleotide exchange factor activity; GO:0005488 binding; GO:0005515 protein binding; GO:0008135 translation factor activity, RNA binding; GO:0008270 zinc ion binding; GO:0019899 enzyme binding; GO:0030246 carbohydrate binding; GO:0030247 polysaccharide binding; GO:0043167 …			J	COG0264	Translation elongation factor Ts
[truncated: 731 more rows]
