# Supplementary material for: Identification of Lysine Succinylome and Acetylome in the Vancomycin-Intermediate Staphylococcus aureus XN108
Source: Microbiol Spectr. 2022 Nov 14;10(6):e03481-22. doi: 10.1128/spectrum.03481-22 (PMC9769639; doi:10.1128/spectrum.03481-22)
Supplement: Supplemental file 8 — Data Set S8. Download spectrum.03481-22-s0008.xlsx, XLSX file, 0.01 MB [file spectrum.03481-22-s0008.xlsx]

## Sheet: Cell wall synthesis
Proteins invoved in cell wall synthesis regulated by SaCobB
Protein ID	Site	Modification type	Regulated type	Protein descrittion
AID39491.1	56	Ksucc	Up	atl; bifunctional autolysin
AID39880.1	335	Ksucc	Up	murG;UDP-N-acetylglucosamine--N-acetylmuramyl-(pentapeptide) pyrophosphoryl-undecaprenol N-acetylglucosamine transferase
AID40840.1	23	Ksucc	Up	glmS; GFPT; glutamine---fructose-6-phosphate transaminase (isomerizing)
AID40846.1	369	Ksucc	Up	glmM; phosphoglucosamine mutase
AID39062.1	455	Ksucc	Up	tagE; poly(glycerol-phosphate) alpha-glucosyltransferase
AID38487.1	219	Kac	Down	mecA; penicillin-binding protein 2 prime
AID38678.1	316	Kac	Up	tarL; CDP-ribitol ribitolphosphotransferase / teichoic acid ribitol-phosphate polymerase
AID38678.1	389	Kac	Down	tarL; CDP-ribitol ribitolphosphotransferase / teichoic acid ribitol-phosphate polymerase [
AID38677.1	104	Kac	Up	tarJ; ribitol-5-phosphate 2-dehydrogenase (NADP+)
AID38678.1	542	Kac	Up	tarL; CDP-ribitol ribitolphosphotransferase / teichoic acid ribitol-phosphate polymerase
AID38679.1	74	Kac	Down	tarS; poly(ribitol-phosphate) beta-N-acetylglucosaminyltransferase
AID38680.1	143，95,103,106	Kac	Down	ytfE, scdA; regulator of cell morphogenesis and NO signaling
AID38963.1	471	Kac	Up	gltB; glutamate synthase (NADPH) large chain
AID38963.1	1411	Kac	Down	gltB; glutamate synthase (NADPH) large chain
AID38964.1	377	Kac	Down	gltD; glutamate synthase (NADPH) small chain
AID38992.1	350	Kac	Down	glmU; bifunctional UDP-N-acetylglucosamine pyrophosphorylase / Glucosamine-1-phosphate N-acetyltransferase
AID39048.1	158	Kac	Up	galE, GALE; UDP-glucose 4-epimerase
AID39062.1	262	Kac	Up	tagE; poly(glycerol-phosphate) alpha-glucosyltransferase
AID39144.1	8	Kac	Up	tagH; teichoic acid transport system ATP-binding protein
AID39150.1	112,123,47	Kac	Up	tagD; glycerol-3-phosphate cytidylyltransferase
AID39246.1	26	Kac	Down	murB; UDP-N-acetylmuramate dehydrogenase
AID39368.1	88215271	Kac	Down	dltA; D-alanine--poly(phosphoribitol) ligase subunit 1
AID39456.1	148	Kac	Up	murE; UDP-N-acetylmuramoyl-L-alanyl-D-glutamate-L-lysine ligase
AID39473.1	136	Kac	Down	tarM; poly(ribitol-phosphate) alpha-N-acetylglucosaminyltransferase
AID39491.1	86172211	Kac	Up	atl; bifunctional autolysin
AID39586.1	201	Kac	Down	murI; glutamate racemase
AID39622.1	379437	Kac	Down	murD; UDP-N-acetylmuramoylalanine--D-glutamate ligase
AID39755.1	13408409	Kac	Down	glnA, GLUL; glutamine synthetase
AID39831.1	261	Kac	Down	femA; peptidoglycan pentaglycine glycine transferase (the second and third glycine)
AID39831.1	173	Kac	Up	femA; peptidoglycan pentaglycine glycine transferase (the second and third glycine)
AID39832.1	173	Kac	Down	femB; peptidoglycan pentaglycine glycine transferase (the fourth and fifth glycine)
AID39880.1	200	Kac	Down	murG; UDP-N-acetylglucosamine--N-acetylmuramyl-(pentapeptide) pyrophosphoryl-undecaprenol N-acetylglucosamine transferase
AID39913.1	356	Kac	Down	mrcA; penicillin-binding protein 1A
AID40769.1	249	Kac	Up	ddl; D-alanine-D-alanine ligase
AID40769.1	164342	Kac	Down	ddl; D-alanine-D-alanine ligase
AID40786.1	7,11,17	Kac	Down	murA; UDP-N-acetylglucosamine 1-carboxyvinyltransferase
AID40786.1	22	Kac	Up	murA; UDP-N-acetylglucosamine 1-carboxyvinyltransferase
AID40840.1	216	Kac	Down	glmS, GFPT; glutamine---fructose-6-phosphate transaminase (isomerizing)
AID40846.1	25，38	Kac	Up	glmM; phosphoglucosamine mutase
AID40846.1	369	Kac	Down	glmM; phosphoglucosamine mutase
AID40952.1	280375	Kac	Down	femX, fmhB; peptidoglycan pentaglycine glycine transferase

## Sheet: Transcriptional regulator
Transcriptional regulators regulated by SaCobB
Protein ID	Site	Modification type	Regulated type	Protein descrittion
AID39215.1	174	Ksucc	Up	saeR; two-component system, OmpR family, response regulator SaeR
AID38462.1	262	Kac	Down	walK;transcriptional regulatory protein WalK
AID38490.1	123	Kac	Down	MarR family regulatory protein
AID39167.1	126	Kac	Up	graR; two-component system, OmpR family, response regulator protein GraR
AID39181.1	239	Kac	Down	LysR family transcriptional regulator [Staphylococcus aureus]
AID39196.1	136145	Kac	Up	mgrA; MarR family transcriptional regulator, multiple gene regulator MgrA
AID39698.1	255	Kac	Up	codY; GTP-sensing transcriptional pleiotropic repressor
AID39698.1	16,58,238	Kac	Up	codY; transcriptional pleiotropic repressor
AID40206.1	189	Kac	Down	CcpA;LacI family transcriptional regulator Catabolite control protein A
AID40206.1	30310	Kac	Up	ccpA; LacI family transcriptional regulator
AID40423.1	336	Kac	Down	vraS; two-component system, NarL family, vancomycin resistance sensor histidine kinase VraS
AID40572.1	59	Kac	Up	agrC; two-component system, LytTR family, sensor histidine kinase AgrC
AID40573.1	223	Kac	Up	agrA,; two-component system,accessory gene regulator protein A
AID41087.1	167179	Kac	Up	nreC; two-component system, NarL family, response regulator NreC
AID38538.1	199	Kac	Down	sarS;HTH-type transcriptional regulator SarS

## Sheet: Oxidative stress 
Proteins involved in oxidative stress and bacteria survial
Protein ID	Site	Modification type	Regulated type	Protein descrittion
AID38560.1	190	Ksucc	Up	SOD2; superoxide dismutase, Fe-Mn family
AID39019.1	713	Ksucc	Up	clpC; ATP-dependent Clp protease ATP-binding subunit ClpC
AID38659.1	49	Kac	Up	hmp; YHB1; nitric oxide dioxygenase
AID38659.1	20153	Kac	Down	hmp; YHB1; nitric oxide dioxygenase
AID38872.1	24	Kac	Down	ahpC; peroxiredoxin (alkyl hydroperoxide reductase subunit C)
AID38872.1	162177188	Kac	Up	ahpC; peroxiredoxin (alkyl hydroperoxide reductase subunit C)
AID39792.1	79477	Kac	Down	katE; catalase
AID40750.1	102	Kac	Up	sigB; RNA polymerase sigma-B factor
